# Supplementary material for: Unravelling molecular mechanisms from floral initiation to lipid biosynthesis in a promising biofuel tree species, Pongamia pinnata using transcriptome analysis
Source: Sci Rep. 2016 Sep 28;6:34315. doi: 10.1038/srep34315 (PMC5039640; doi:10.1038/srep34315)
Supplement: Supplementary Data 1 [file srep34315-s2.xls]

## Sheet: Protein_Annotation
Query_ID	Query_length	Subject_ID	Subject_length	%Identity	Alignment_length	Query_coverage	Subject_coverage	No.Of_mismatches	No.Of_gaps	Query_start	Query_end	Subject_start	Subject_end	E-value	Score	Protein_ID	Protein_names	Gene_names	Organism	EC_number	Pathway	Gene_ontology_(BP)	Gene_ontology_(MF)	Gene_ontology_(CC)	Subcellular_location	Cross-reference_(KEGG)	Cross-reference_(UniPathway)	Cross-reference_(KO)
gene_928|GeneMark.hmm|113_aa|+|1688|2029	113	tr|A0A072TG13|A0A072TG13_MEDTR	113	100	113	100	100	0	0	1	113	1	113	1e-76	228	A0A072TG13_MEDTR	EF hand calcium-binding family protein	MTR_6g025320 MTR_0168s0120	Medicago truncatula (Barrel medic) (Medicago tribuloides)	NA	NA	NA	calcium ion binding [GO:0005509]	NA	NA	NA	NA	NA
gene_931|GeneMark.hmm|113_aa|+|1701|2042	113	tr|A0A072TG13|A0A072TG13_MEDTR	113	100	113	100	100	0	0	1	113	1	113	1e-76	228	A0A072TG13_MEDTR	EF hand calcium-binding family protein	MTR_6g025320 MTR_0168s0120	Medicago truncatula (Barrel medic) (Medicago tribuloides)	NA	NA	NA	calcium ion binding [GO:0005509]	NA	NA	NA	NA	NA
gene_940|GeneMark.hmm|164_aa|-|499|993	164	tr|G7JJX3|G7JJX3_MEDTR	164	100	164	100	100	0	0	1	164	1	164	9e-110	315	G7JJX3_MEDTR	Uncharacterized protein (Vacuolar H+-pumping ATPase 16 kDa proteolipid subunit 4)	MTR_4g072050 MTR_4g072050	Medicago truncatula (Barrel medic) (Medicago tribuloides)	NA	NA	ATP hydrolysis coupled proton transport [GO:0015991]; hydrogen ion transmembrane transporter activity [GO:0015078]	hydrogen ion transmembrane transporter activity [GO:0015078]	integral component of membrane [GO:0016021]; proton-transporting V-type ATPase, V0 domain [GO:0033179]	NA	mtr:MTR_4g072050;	NA	K02155;
gene_1011|GeneMark.hmm|197_aa|+|201|794	197	tr|A0A0B2QV17|A0A0B2QV17_GLYSO	197	100	197	100	100	0	0	1	197	1	197	3e-145	408	A0A0B2QV17_GLYSO	Rac-like GTP-binding protein RAC1	glysoja_010388	Glycine soja (Wild soybean)	NA	NA	NA	NA	NA	NA	NA	NA	NA
gene_1069|GeneMark.hmm|181_aa|+|143|688	181	tr|V7C8R2|V7C8R2_PHAVU	181	100	181	100	100	0	0	1	181	1	181	8e-133	375	V7C8R2_PHAVU	Uncharacterized protein	PHAVU_003G061400g	Phaseolus vulgaris (Kidney bean) (French bean)	NA	NA	small GTPase mediated signal transduction [GO:0007264]	GTP binding [GO:0005525]	intracellular [GO:0005622]	NA	pvu:PHAVU_003G061400g;	NA	K07937;
gene_1070|GeneMark.hmm|181_aa|+|138|683	181	tr|V7C8R2|V7C8R2_PHAVU	181	100	181	100	100	0	0	1	181	1	181	8e-133	375	V7C8R2_PHAVU	Uncharacterized protein	PHAVU_003G061400g	Phaseolus vulgaris (Kidney bean) (French bean)	NA	NA	small GTPase mediated signal transduction [GO:0007264]	GTP binding [GO:0005525]	intracellular [GO:0005622]	NA	pvu:PHAVU_003G061400g;	NA	K07937;
gene_1242|GeneMark.hmm|216_aa|-|216|866	216	tr|A0A0B2RKM0|A0A0B2RKM0_GLYSO	216	100	216	100	100	0	0	1	216	1	216	2e-157	441	A0A0B2RKM0_GLYSO	Ribosomal protein	glysoja_038803	Glycine soja (Wild soybean)	NA	NA	NA	NA	ribosome [GO:0005840]	NA	NA	NA	NA
gene_2793|GeneMark.hmm|377_aa|+|140|1273	377	tr|V7B080|V7B080_PHAVU	377	100	377	100	100	0	0	1	377	1	377	0	784	V7B080_PHAVU	Uncharacterized protein	PHAVU_008G011000g	Phaseolus vulgaris (Kidney bean) (French bean)	NA	NA	NA	ATP binding [GO:0005524]	NA	NA	pvu:PHAVU_008G011000g;	NA	K10355;
gene_2795|GeneMark.hmm|377_aa|+|112|1245	377	tr|V7B080|V7B080_PHAVU	377	100	377	100	100	0	0	1	377	1	377	0	784	V7B080_PHAVU	Uncharacterized protein	PHAVU_008G011000g	Phaseolus vulgaris (Kidney bean) (French bean)	NA	NA	NA	ATP binding [GO:0005524]	NA	NA	pvu:PHAVU_008G011000g;	NA	K10355;
gene_2796|GeneMark.hmm|377_aa|+|140|1273	377	tr|V7B080|V7B080_PHAVU	377	100	377	100	100	0	0	1	377	1	377	0	784	V7B080_PHAVU	Uncharacterized protein	PHAVU_008G011000g	Phaseolus vulgaris (Kidney bean) (French bean)	NA	NA	NA	ATP binding [GO:0005524]	NA	NA	pvu:PHAVU_008G011000g;	NA	K10355;
gene_2797|GeneMark.hmm|377_aa|+|140|1273	377	tr|V7B080|V7B080_PHAVU	377	100	377	100	100	0	0	1	377	1	377	0	784	V7B080_PHAVU	Uncharacterized protein	PHAVU_008G011000g	Phaseolus vulgaris (Kidney bean) (French bean)	NA	NA	NA	ATP binding [GO:0005524]	NA	NA	pvu:PHAVU_008G011000g;	NA	K10355;
gene_2799|GeneMark.hmm|377_aa|+|140|1273	377	tr|V7B080|V7B080_PHAVU	377	100	377	100	100	0	0	1	377	1	377	0	784	V7B080_PHAVU	Uncharacterized protein	PHAVU_008G011000g	Phaseolus vulgaris (Kidney bean) (French bean)	NA	NA	NA	ATP binding [GO:0005524]	NA	NA	pvu:PHAVU_008G011000g;	NA	K10355;
gene_4314|GeneMark.hmm|136_aa|+|176|586	136	tr|Q06AS1|Q06AS1_ROBPS	136	100	136	100	100	0	0	1	136	1	136	3e-94	274	Q06AS1_ROBPS	Histone H3	H3	Robinia pseudoacacia (Black locust)	NA	NA	NA	DNA binding [GO:0003677]	nucleosome [GO:0000786]; nucleus [GO:0005634]	NA	NA	NA	NA
gene_4315|GeneMark.hmm|136_aa|+|176|586	136	tr|Q06AS1|Q06AS1_ROBPS	136	100	136	100	100	0	0	1	136	1	136	3e-94	274	Q06AS1_ROBPS	Histone H3	H3	Robinia pseudoacacia (Black locust)	NA	NA	NA	DNA binding [GO:0003677]	nucleosome [GO:0000786]; nucleus [GO:0005634]	NA	NA	NA	NA
gene_4316|GeneMark.hmm|136_aa|+|176|586	136	tr|Q06AS1|Q06AS1_ROBPS	136	100	136	100	100	0	0	1	136	1	136	3e-94	274	Q06AS1_ROBPS	Histone H3	H3	Robinia pseudoacacia (Black locust)	NA	NA	NA	DNA binding [GO:0003677]	nucleosome [GO:0000786]; nucleus [GO:0005634]	NA	NA	NA	NA
gene_4560|GeneMark.hmm|136_aa|+|6|416	136	tr|I3SQQ0|I3SQQ0_LOTJA	136	100	136	100	100	0	0	1	136	1	136	1e-93	272	I3SQQ0_LOTJA	Histone H3	NA	Lotus japonicus (Lotus corniculatus var. japonicus)	NA	NA	NA	DNA binding [GO:0003677]	nucleosome [GO:0000786]; nucleus [GO:0005634]	NA	NA	NA	NA
gene_4763|GeneMark.hmm|155_aa|-|319|786	155	tr|G9IJ16|G9IJ16_9FABA	155	100	155	100	100	0	0	1	155	1	155	3e-110	316	G9IJ16_9FABA	30S ribosomal protein S7, chloroplastic	rps7 MipiCp066 MipiCp080	Millettia pinnata	NA	NA	translation [GO:0006412]	rRNA binding [GO:0019843]; structural constituent of ribosome [GO:0003735]	chloroplast [GO:0009507]; small ribosomal subunit [GO:0015935]	SUBCELLULAR LOCATION: Plastid, chloroplast {ECO:0000256|HAMAP-Rule:MF_00480}.	NA	NA	NA
gene_5250|GeneMark.hmm|176_aa|+|269|799	176	tr|C6SWZ3|C6SWZ3_SOYBN	176	100	176	100	100	0	0	1	176	1	176	7e-127	360	C6SWZ3_SOYBN	Putative uncharacterized protein	NA	Glycine max (Soybean) (Glycine hispida)	NA	NA	DNA-directed RNA polymerase activity [GO:0003899]; transcription, DNA-templated [GO:0006351]	DNA-directed RNA polymerase activity [GO:0003899]; nucleic acid binding [GO:0003676]	NA	NA	gmx:100793057;gmx:547985;	NA	K03015;
gene_5251|GeneMark.hmm|176_aa|+|256|786	176	tr|C6SWZ3|C6SWZ3_SOYBN	176	100	176	100	100	0	0	1	176	1	176	7e-127	360	C6SWZ3_SOYBN	Putative uncharacterized protein	NA	Glycine max (Soybean) (Glycine hispida)	NA	NA	DNA-directed RNA polymerase activity [GO:0003899]; transcription, DNA-templated [GO:0006351]	DNA-directed RNA polymerase activity [GO:0003899]; nucleic acid binding [GO:0003676]	NA	NA	gmx:100793057;gmx:547985;	NA	K03015;
gene_5252|GeneMark.hmm|176_aa|+|256|786	176	tr|C6SWZ3|C6SWZ3_SOYBN	176	100	176	100	100	0	0	1	176	1	176	7e-127	360	C6SWZ3_SOYBN	Putative uncharacterized protein	NA	Glycine max (Soybean) (Glycine hispida)	NA	NA	DNA-directed RNA polymerase activity [GO:0003899]; transcription, DNA-templated [GO:0006351]	DNA-directed RNA polymerase activity [GO:0003899]; nucleic acid binding [GO:0003676]	NA	NA	gmx:100793057;gmx:547985;	NA	K03015;
gene_5253|GeneMark.hmm|176_aa|+|256|786	176	tr|C6SWZ3|C6SWZ3_SOYBN	176	100	176	100	100	0	0	1	176	1	176	7e-127	360	C6SWZ3_SOYBN	Putative uncharacterized protein	NA	Glycine max (Soybean) (Glycine hispida)	NA	NA	DNA-directed RNA polymerase activity [GO:0003899]; transcription, DNA-templated [GO:0006351]	DNA-directed RNA polymerase activity [GO:0003899]; nucleic acid binding [GO:0003676]	NA	NA	gmx:100793057;gmx:547985;	NA	K03015;
gene_5420|GeneMark.hmm|207_aa|-|288|911	207	tr|I1K4J2|I1K4J2_SOYBN	207	100	207	100	100	0	0	1	207	1	207	8e-152	426	I1K4J2_SOYBN	Uncharacterized protein	NA	Glycine max (Soybean) (Glycine hispida)	NA	NA	protein transport [GO:0015031]; small GTPase mediated signal transduction [GO:0007264]	GTP binding [GO:0005525]	NA	NA	gmx:100794989;	NA	K07893;
gene_6056|GeneMark.hmm|181_aa|+|184|729	181	tr|V7BGU9|V7BGU9_PHAVU	181	100	181	100	100	0	0	1	181	1	181	8e-133	375	V7BGU9_PHAVU	Uncharacterized protein	PHAVU_001G215400g PHAVU_007G203600g PHAVU_007G211700g	Phaseolus vulgaris (Kidney bean) (French bean)	NA	NA	small GTPase mediated signal transduction [GO:0007264]	GTP binding [GO:0005525]	intracellular [GO:0005622]	NA	pvu:PHAVU_001G215400g;pvu:PHAVU_007G203600g;pvu:PHAVU_007G211700g;	NA	K07937;
gene_6715|GeneMark.hmm|140_aa|-|206|628	140	tr|V7BM87|V7BM87_PHAVU	140	100	140	100	100	0	0	1	140	1	140	3e-95	277	V7BM87_PHAVU	Histone H2A	PHAVU_006G095800g	Phaseolus vulgaris (Kidney bean) (French bean)	NA	NA	NA	DNA binding [GO:0003677]	nucleosome [GO:0000786]; nucleus [GO:0005634]	SUBCELLULAR LOCATION: Nucleus {ECO:0000256|SAAS:SAAS00155769}. Chromosome {ECO:0000256|SAAS:SAAS00155769}.	pvu:PHAVU_006G095800g;	NA	K11251;
gene_7181|GeneMark.hmm|130_aa|-|280|672	130	tr|A0A0B2R7L2|A0A0B2R7L2_GLYSO	130	100	130	100	100	0	0	1	130	1	130	2e-91	266	A0A0B2R7L2_GLYSO	40S ribosomal protein S15a-1	glysoja_004457 glysoja_004960 glysoja_004961 glysoja_009901 glysoja_033194	Glycine soja (Wild soybean)	NA	NA	NA	NA	ribosome [GO:0005840]	NA	NA	NA	NA
gene_7405|GeneMark.hmm|475_aa|+|182|1609	475	tr|G9IIV4|G9IIV4_9FABA	475	100	475	100	100	0	0	1	475	1	475	0	989	G9IIV4_9FABA	Ribulose bisphosphate carboxylase large chain (RuBisCO large subunit) (EC 4.1.1.39)	rbcL MipiCp003	Millettia pinnata	4.1.1.39	NA	monooxygenase activity [GO:0004497]; photorespiration [GO:0009853]; reductive pentose-phosphate cycle [GO:0019253]; ribulose-bisphosphate carboxylase activity [GO:0016984]	magnesium ion binding [GO:0000287]; monooxygenase activity [GO:0004497]; ribulose-bisphosphate carboxylase activity [GO:0016984]	chloroplast [GO:0009507]	SUBCELLULAR LOCATION: Plastid, chloroplast {ECO:0000256|HAMAP-Rule:MF_01338, ECO:0000256|RuleBase:RU000303}.	NA	NA	NA
gene_7622|GeneMark.hmm|145_aa|-|363|800	145	tr|A0A0B2RU68|A0A0B2RU68_GLYSO	145	100	145	100	100	0	0	1	145	1	145	5e-101	292	A0A0B2RU68_GLYSO	Eukaryotic translation initiation factor 1A	glysoja_001711 glysoja_028982	Glycine soja (Wild soybean)	NA	NA	translation initiation factor activity [GO:0003743]	translation initiation factor activity [GO:0003743]	NA	NA	NA	NA	NA
gene_9176|GeneMark.hmm|197_aa|-|227|820	197	tr|A0A0B2SC99|A0A0B2SC99_GLYSO	197	100	197	100	100	0	0	1	197	1	197	2e-144	406	A0A0B2SC99_GLYSO	Rac-like GTP-binding protein RHO1	glysoja_003622	Glycine soja (Wild soybean)	NA	NA	NA	NA	NA	NA	NA	NA	NA
gene_9177|GeneMark.hmm|197_aa|-|227|820	197	tr|A0A0B2SC99|A0A0B2SC99_GLYSO	197	100	197	100	100	0	0	1	197	1	197	2e-144	406	A0A0B2SC99_GLYSO	Rac-like GTP-binding protein RHO1	glysoja_003622	Glycine soja (Wild soybean)	NA	NA	NA	NA	NA	NA	NA	NA	NA
gene_10047|GeneMark.hmm|120_aa|-|296|658	120	tr|V7CHE0|V7CHE0_PHAVU	120	100	120	100	100	0	0	1	120	1	120	1e-80	238	V7CHE0_PHAVU	Uncharacterized protein	PHAVU_002G085600g	Phaseolus vulgaris (Kidney bean) (French bean)	NA	NA	translation [GO:0006412]	structural constituent of ribosome [GO:0003735]	ribosome [GO:0005840]	NA	pvu:PHAVU_002G085600g;	NA	K02915;
gene_16008|GeneMark.hmm|184_aa|+|154|708	184	tr|G9IIX6|G9IIX6_9FABA	184	100	184	100	100	0	0	1	184	1	184	2e-131	372	G9IIX6_9FABA	ATP synthase subunit b, chloroplastic (ATP synthase F(0) sector subunit b) (ATPase subunit I)	atpF MipiCp025	Millettia pinnata	NA	NA	ATP synthesis coupled proton transport [GO:0015986]; proton-transporting ATP synthase activity, rotational mechanism [GO:0046933]	proton-transporting ATP synthase activity, rotational mechanism [GO:0046933]	chloroplast thylakoid membrane [GO:0009535]; integral component of membrane [GO:0016021]; proton-transporting ATP synthase complex, coupling factor F(o) [GO:0045263]	SUBCELLULAR LOCATION: Plastid, chloroplast thylakoid membrane {ECO:0000256|HAMAP-Rule:MF_01398}; Single-pass membrane protein {ECO:0000256|HAMAP-Rule:MF_01398}.	NA	NA	NA
gene_16333|GeneMark.hmm|353_aa|+|284|1345	353	tr|A0A0C4KS32|A0A0C4KS32_ROBPS	353	100	353	100	100	0	0	1	353	1	353	0	718	A0A0C4KS32_ROBPS	PsbD protein	psbD	Robinia pseudoacacia (Black locust)	NA	NA	NA	NA	NA	NA	NA	NA	NA
gene_16336|GeneMark.hmm|62_aa|+|3465|3653	62	tr|G9IIW5|G9IIW5_9FABA	62	100	62	100	100	0	0	1	62	1	62	3e-34	115	G9IIW5_9FABA	Photosystem II reaction center protein Z (PSII-Z)	psbZ MipiCp014	Millettia pinnata	NA	NA	photosynthesis [GO:0015979]; photosystem II stabilization [GO:0042549]	NA	chloroplast thylakoid membrane [GO:0009535]; integral component of membrane [GO:0016021]; photosystem II reaction center [GO:0009539]	SUBCELLULAR LOCATION: Plastid, chloroplast thylakoid membrane {ECO:0000256|HAMAP-Rule:MF_00644}; Multi-pass membrane protein {ECO:0000256|HAMAP-Rule:MF_00644}. Note=Associated with the photosystem II complex. {ECO:0000256|HAMAP-Rule:MF_00644}.	NA	NA	NA
gene_16992|GeneMark.hmm|65_aa|+|148|345	65	tr|A0A0B2RQ59|A0A0B2RQ59_GLYSO	65	100	65	100	100	0	0	1	65	1	65	9e-40	130	A0A0B2RQ59_GLYSO	40S ribosomal protein S28	glysoja_001342 glysoja_002149 glysoja_002166 glysoja_037725 glysoja_038873	Glycine soja (Wild soybean)	NA	NA	NA	NA	ribosome [GO:0005840]	NA	NA	NA	NA
gene_16993|GeneMark.hmm|65_aa|+|116|313	65	tr|A0A0B2RQ59|A0A0B2RQ59_GLYSO	65	100	65	100	100	0	0	1	65	1	65	9e-40	130	A0A0B2RQ59_GLYSO	40S ribosomal protein S28	glysoja_001342 glysoja_002149 glysoja_002166 glysoja_037725 glysoja_038873	Glycine soja (Wild soybean)	NA	NA	NA	NA	ribosome [GO:0005840]	NA	NA	NA	NA
gene_16995|GeneMark.hmm|65_aa|+|169|366	65	tr|A0A0B2RQ59|A0A0B2RQ59_GLYSO	65	100	65	100	100	0	0	1	65	1	65	9e-40	130	A0A0B2RQ59_GLYSO	40S ribosomal protein S28	glysoja_001342 glysoja_002149 glysoja_002166 glysoja_037725 glysoja_038873	Glycine soja (Wild soybean)	NA	NA	NA	NA	ribosome [GO:0005840]	NA	NA	NA	NA
gene_16996|GeneMark.hmm|65_aa|+|148|345	65	tr|A0A0B2RQ59|A0A0B2RQ59_GLYSO	65	100	65	100	100	0	0	1	65	1	65	9e-40	130	A0A0B2RQ59_GLYSO	40S ribosomal protein S28	glysoja_001342 glysoja_002149 glysoja_002166 glysoja_037725 glysoja_038873	Glycine soja (Wild soybean)	NA	NA	NA	NA	ribosome [GO:0005840]	NA	NA	NA	NA
gene_16997|GeneMark.hmm|65_aa|+|148|345	65	tr|A0A0B2RQ59|A0A0B2RQ59_GLYSO	65	100	65	100	100	0	0	1	65	1	65	9e-40	130	A0A0B2RQ59_GLYSO	40S ribosomal protein S28	glysoja_001342 glysoja_002149 glysoja_002166 glysoja_037725 glysoja_038873	Glycine soja (Wild soybean)	NA	NA	NA	NA	ribosome [GO:0005840]	NA	NA	NA	NA
gene_17460|GeneMark.hmm|71_aa|+|52|267	71	tr|K7KKB2|K7KKB2_SOYBN	71	100	71	100	100	0	0	1	71	1	71	6e-42	136	K7KKB2_SOYBN	Uncharacterized protein	NA	Glycine max (Soybean) (Glycine hispida)	NA	NA	NA	NA	NA	NA	gmx:100817695;	NA	NA
gene_19245|GeneMark.hmm|216_aa|+|67|717	216	tr|A0A0B2RKM0|A0A0B2RKM0_GLYSO	216	100	216	100	100	0	0	1	216	1	216	2e-157	441	A0A0B2RKM0_GLYSO	Ribosomal protein	glysoja_038803	Glycine soja (Wild soybean)	NA	NA	NA	NA	ribosome [GO:0005840]	NA	NA	NA	NA
gene_20711|GeneMark.hmm|87_aa|-|230|493	87	tr|I3SAC1|I3SAC1_MEDTR	87	100	87	100	100	0	0	1	87	1	87	2e-57	177	I3SAC1_MEDTR	U6 snRNA-associated-like-Smprotein (Uncharacterized protein)	MTR_4g094600	Medicago truncatula (Barrel medic) (Medicago tribuloides)	NA	NA	NA	NA	NA	NA	NA	NA	NA
gene_21493|GeneMark.hmm|164_aa|+|164|658	164	tr|I3S268|I3S268_LOTJA	164	100	164	100	100	0	0	1	164	1	164	3e-109	314	I3S268_LOTJA	Uncharacterized protein	NA	Lotus japonicus (Lotus corniculatus var. japonicus)	NA	NA	ATP hydrolysis coupled proton transport [GO:0015991]; hydrogen ion transmembrane transporter activity [GO:0015078]	hydrogen ion transmembrane transporter activity [GO:0015078]	integral component of membrane [GO:0016021]; proton-transporting V-type ATPase, V0 domain [GO:0033179]	NA	NA	NA	NA
gene_21495|GeneMark.hmm|164_aa|+|164|658	164	tr|I3S268|I3S268_LOTJA	164	100	164	100	100	0	0	1	164	1	164	3e-109	314	I3S268_LOTJA	Uncharacterized protein	NA	Lotus japonicus (Lotus corniculatus var. japonicus)	NA	NA	ATP hydrolysis coupled proton transport [GO:0015991]; hydrogen ion transmembrane transporter activity [GO:0015078]	hydrogen ion transmembrane transporter activity [GO:0015078]	integral component of membrane [GO:0016021]; proton-transporting V-type ATPase, V0 domain [GO:0033179]	NA	NA	NA	NA
gene_22593|GeneMark.hmm|73_aa|-|20|241	73	tr|G9IJ01|G9IJ01_9FABA	73	100	73	100	100	0	0	1	73	1	73	2e-46	147	G9IJ01_9FABA	Photosystem II reaction center protein H (PSII-H) (Photosystem II 10 kDa phosphoprotein)	psbH MipiCp051	Millettia pinnata	NA	NA	photosynthesis [GO:0015979]; protein stabilization [GO:0050821]	phosphate ion binding [GO:0042301]	chloroplast thylakoid membrane [GO:0009535]; integral component of membrane [GO:0016021]; photosystem II [GO:0009523]	SUBCELLULAR LOCATION: Plastid, chloroplast thylakoid membrane {ECO:0000256|HAMAP-Rule:MF_00752}; Single-pass membrane protein {ECO:0000256|HAMAP-Rule:MF_00752}.	NA	NA	NA
gene_25456|GeneMark.hmm|125_aa|-|8|385	125	tr|G9JLR1|G9JLR1_9FABA	125	100	125	100	100	0	0	1	125	1	125	6e-87	254	G9JLR1_9FABA	Ribosomal protein S12	rps12 MipiMp032	Millettia pinnata	NA	NA	translation [GO:0006412]	structural constituent of ribosome [GO:0003735]	mitochondrion [GO:0005739]; small ribosomal subunit [GO:0015935]	NA	NA	NA	NA
gene_33932|GeneMark.hmm|136_aa|+|143|553	136	tr|Q06AS1|Q06AS1_ROBPS	136	100	136	100	100	0	0	1	136	1	136	3e-94	274	Q06AS1_ROBPS	Histone H3	H3	Robinia pseudoacacia (Black locust)	NA	NA	NA	DNA binding [GO:0003677]	nucleosome [GO:0000786]; nucleus [GO:0005634]	NA	NA	NA	NA
gene_34037|GeneMark.hmm|153_aa|-|413|874	153	tr|H6VUT0|H6VUT0_9FABA	153	100	153	100	100	0	0	1	153	1	153	1e-109	314	H6VUT0_9FABA	Ubiquitin-conjugating enzyme	NA	Ammopiptanthus mongolicus	NA	NA	ligase activity [GO:0016874]	ligase activity [GO:0016874]	NA	NA	NA	NA	NA
gene_34163|GeneMark.hmm|88_aa|-|239|505	88	tr|V7CCZ5|V7CCZ5_PHAVU	88	100	88	100	100	0	0	1	88	1	88	8e-59	180	V7CCZ5_PHAVU	Small nuclear ribonucleoprotein F (snRNP-F) (Sm protein F)	PHAVU_003G145500g	Phaseolus vulgaris (Kidney bean) (French bean)	NA	NA	mRNA processing [GO:0006397]; RNA splicing [GO:0008380]	RNA binding [GO:0003723]	spliceosomal complex [GO:0005681]	SUBCELLULAR LOCATION: Nucleus {ECO:0000256|PIRNR:PIRNR006609}.	pvu:PHAVU_003G145500g;	NA	K11098;
gene_34164|GeneMark.hmm|88_aa|-|92|358	88	tr|V7CCZ5|V7CCZ5_PHAVU	88	100	88	100	100	0	0	1	88	1	88	8e-59	180	V7CCZ5_PHAVU	Small nuclear ribonucleoprotein F (snRNP-F) (Sm protein F)	PHAVU_003G145500g	Phaseolus vulgaris (Kidney bean) (French bean)	NA	NA	mRNA processing [GO:0006397]; RNA splicing [GO:0008380]	RNA binding [GO:0003723]	spliceosomal complex [GO:0005681]	SUBCELLULAR LOCATION: Nucleus {ECO:0000256|PIRNR:PIRNR006609}.	pvu:PHAVU_003G145500g;	NA	K11098;
gene_34165|GeneMark.hmm|136_aa|+|65|475	136	tr|I3SQQ0|I3SQQ0_LOTJA	136	100	136	100	100	0	0	1	136	1	136	1e-93	272	I3SQQ0_LOTJA	Histone H3	NA	Lotus japonicus (Lotus corniculatus var. japonicus)	NA	NA	NA	DNA binding [GO:0003677]	nucleosome [GO:0000786]; nucleus [GO:0005634]	NA	NA	NA	NA
gene_34702|GeneMark.hmm|88_aa|+|62|328	88	tr|A0A0B2RJQ2|A0A0B2RJQ2_GLYSO	88	100	88	100	100	0	0	1	88	1	88	8e-58	177	A0A0B2RJQ2_GLYSO	Small nuclear ribonucleoprotein E	glysoja_032962	Glycine soja (Wild soybean)	NA	NA	NA	NA	ribonucleoprotein complex [GO:0030529]; viral nucleocapsid [GO:0019013]	NA	NA	NA	NA
gene_35465|GeneMark.hmm|98_aa|+|251|547	98	tr|V7CVQ9|V7CVQ9_PHAVU	98	100	98	100	100	0	0	1	98	1	98	3e-64	194	V7CVQ9_PHAVU	Uncharacterized protein	PHAVU_001G036000g	Phaseolus vulgaris (Kidney bean) (French bean)	NA	NA	NA	NA	NA	NA	pvu:PHAVU_001G036000g;	NA	K12627;
gene_35901|GeneMark.hmm|311_aa|-|439|1374	311	tr|A0A0B2SSU9|A0A0B2SSU9_GLYSO	311	100	311	100	100	0	0	1	311	1	311	0	654	A0A0B2SSU9_GLYSO	Serine/threonine-protein phosphatase (EC 3.1.3.16)	glysoja_015435	Glycine soja (Wild soybean)	3.1.3.16	NA	phosphoprotein phosphatase activity [GO:0004721]	phosphoprotein phosphatase activity [GO:0004721]	NA	NA	NA	NA	NA
gene_36012|GeneMark.hmm|164_aa|-|366|860	164	tr|V7CGS6|V7CGS6_PHAVU	164	100	164	100	100	0	0	1	164	1	164	2e-109	315	V7CGS6_PHAVU	Uncharacterized protein	PHAVU_003G260400g	Phaseolus vulgaris (Kidney bean) (French bean)	NA	NA	ATP hydrolysis coupled proton transport [GO:0015991]; hydrogen ion transmembrane transporter activity [GO:0015078]	hydrogen ion transmembrane transporter activity [GO:0015078]	integral component of membrane [GO:0016021]; proton-transporting V-type ATPase, V0 domain [GO:0033179]	NA	pvu:PHAVU_003G260400g;	NA	K02155;
gene_44431|GeneMark.hmm|92_aa|+|98|376	92	tr|I3SBI0|I3SBI0_LOTJA	92	100	92	100	100	0	0	1	92	1	92	2e-60	184	I3SBI0_LOTJA	Uncharacterized protein	NA	Lotus japonicus (Lotus corniculatus var. japonicus)	NA	NA	translation [GO:0006412]	structural constituent of ribosome [GO:0003735]	ribosome [GO:0005840]	NA	NA	NA	NA
gene_46307|GeneMark.hmm|93_aa|-|238|519	93	tr|I3T5R8|I3T5R8_LOTJA	93	100	93	100	100	0	0	1	93	1	93	2e-63	192	I3T5R8_LOTJA	Uncharacterized protein	NA	Lotus japonicus (Lotus corniculatus var. japonicus)	NA	NA	mRNA processing [GO:0006397]	NA	NA	NA	NA	NA	NA
gene_46403|GeneMark.hmm|61_aa|+|36|221	61	tr|A0A0B2PUR5|A0A0B2PUR5_GLYSO	61	100	61	100	100	0	0	1	61	1	61	2e-37	124	A0A0B2PUR5_GLYSO	60S ribosomal protein L29-1	glysoja_004335 glysoja_009776 glysoja_029429	Glycine soja (Wild soybean)	NA	NA	NA	NA	ribosome [GO:0005840]	NA	NA	NA	NA
gene_19147|GeneMark.hmm|512_aa|+|437|1975	512	tr|G9JLN6|G9JLN6_9FABA	508	100	508	99.22	100	0	0	5	512	1	508	0	1028	G9JLN6_9FABA	ATP synthase subunit alpha	atp1 MipiMp004 MipiMp008	Millettia pinnata	NA	NA	ATP hydrolysis coupled proton transport [GO:0015991]; ATP synthesis coupled proton transport [GO:0015986]; proton-transporting ATPase activity, rotational mechanism [GO:0046961]; proton-transporting ATP synthase activity, rotational mechanism [GO:0046933]	ATP binding [GO:0005524]; proton-transporting ATPase activity, rotational mechanism [GO:0046961]; proton-transporting ATP synthase activity, rotational mechanism [GO:0046933]	mitochondrion [GO:0005739]; proton-transporting ATP synthase complex, catalytic core F(1) [GO:0045261]	SUBCELLULAR LOCATION: Mitochondrion {ECO:0000256|RuleBase:RU000342}.	NA	NA	NA
gene_21348|GeneMark.hmm|359_aa|-|43|1122	359	tr|G9IIV2|G9IIV2_9FABA	353	100	353	98.33	100	0	0	7	359	1	353	0	716	G9IIV2_9FABA	Photosystem II protein D1 (PSII D1 protein) (EC 1.10.3.9) (Photosystem II Q(B) protein)	psbA MipiCp001	Millettia pinnata	1.10.3.9	NA	oxygen evolving activity [GO:0010242]; photosynthetic electron transport in photosystem II [GO:0009772]; protein-chromophore linkage [GO:0018298]; response to herbicide [GO:0009635]	chlorophyll binding [GO:0016168]; electron transporter, transferring electrons within the cyclic electron transport pathway of photosynthesis activity [GO:0045156]; iron ion binding [GO:0005506]; oxygen evolving activity [GO:0010242]	chloroplast thylakoid membrane [GO:0009535]; integral component of membrane [GO:0016021]; photosystem II [GO:0009523]	SUBCELLULAR LOCATION: Plastid, chloroplast thylakoid membrane {ECO:0000256|HAMAP-Rule:MF_01379}; Multi-pass membrane protein {ECO:0000256|HAMAP-Rule:MF_01379}.	NA	NA	NA
gene_8140|GeneMark.hmm|766_aa|-|2744|5044	766	tr|G9IIW2|G9IIW2_9FABA	750	100	750	97.91	100	0	0	17	766	1	750	0	1521	G9IIW2_9FABA	Photosystem I P700 chlorophyll a apoprotein A1 (EC 1.97.1.12) (PSI-A) (PsaA)	psaA MipiCp011	Millettia pinnata	1.97.1.12	NA	oxidoreductase activity [GO:0016491]; photosynthesis [GO:0015979]; protein-chromophore linkage [GO:0018298]	4 iron, 4 sulfur cluster binding [GO:0051539]; chlorophyll binding [GO:0016168]; electron carrier activity [GO:0009055]; magnesium ion binding [GO:0000287]; oxidoreductase activity [GO:0016491]	chloroplast thylakoid membrane [GO:0009535]; integral component of membrane [GO:0016021]; photosystem I [GO:0009522]	SUBCELLULAR LOCATION: Plastid, chloroplast thylakoid membrane {ECO:0000256|HAMAP-Rule:MF_00458}; Multi-pass membrane protein {ECO:0000256|HAMAP-Rule:MF_00458}.	NA	NA	NA
gene_2298|GeneMark.hmm|191_aa|-|118|693	191	tr|G7K2H2|G7K2H2_MEDTR	184	100	184	96.34	100	0	0	8	191	1	184	6e-134	379	G7K2H2_MEDTR	ADP-ribosylation factor-like protein A1D (Uncharacterized protein)	MTR_5g015370 MTR_5g015370	Medicago truncatula (Barrel medic) (Medicago tribuloides)	NA	NA	small GTPase mediated signal transduction [GO:0007264]	GTP binding [GO:0005525]	intracellular [GO:0005622]	NA	mtr:MTR_5g015370;	NA	K07955;
gene_10986|GeneMark.hmm|276_aa|+|3|833	276	tr|G9JLP5|G9JLP5_9FABA	265	100	265	96.01	100	0	0	12	276	1	265	0	524	G9JLP5_9FABA	Cytochrome c oxidase subunit 3	cox3 MipiMp015	Millettia pinnata	NA	NA	aerobic electron transport chain [GO:0019646]; cytochrome-c oxidase activity [GO:0004129]	cytochrome-c oxidase activity [GO:0004129]	integral component of membrane [GO:0016021]; mitochondrion [GO:0005739]	NA	NA	NA	NA
gene_1067|GeneMark.hmm|193_aa|+|161|742	193	tr|V7C8R2|V7C8R2_PHAVU	181	100	181	93.78	100	0	0	13	193	1	181	1e-132	375	V7C8R2_PHAVU	Uncharacterized protein	PHAVU_003G061400g	Phaseolus vulgaris (Kidney bean) (French bean)	NA	NA	small GTPase mediated signal transduction [GO:0007264]	GTP binding [GO:0005525]	intracellular [GO:0005622]	NA	pvu:PHAVU_003G061400g;	NA	K07937;
gene_1072|GeneMark.hmm|193_aa|+|182|763	193	tr|V7C8R2|V7C8R2_PHAVU	181	100	181	93.78	100	0	0	13	193	1	181	1e-132	375	V7C8R2_PHAVU	Uncharacterized protein	PHAVU_003G061400g	Phaseolus vulgaris (Kidney bean) (French bean)	NA	NA	small GTPase mediated signal transduction [GO:0007264]	GTP binding [GO:0005525]	intracellular [GO:0005622]	NA	pvu:PHAVU_003G061400g;	NA	K07937;
gene_1074|GeneMark.hmm|193_aa|+|182|763	193	tr|V7C8R2|V7C8R2_PHAVU	181	100	181	93.78	100	0	0	13	193	1	181	1e-132	375	V7C8R2_PHAVU	Uncharacterized protein	PHAVU_003G061400g	Phaseolus vulgaris (Kidney bean) (French bean)	NA	NA	small GTPase mediated signal transduction [GO:0007264]	GTP binding [GO:0005525]	intracellular [GO:0005622]	NA	pvu:PHAVU_003G061400g;	NA	K07937;
gene_1076|GeneMark.hmm|193_aa|+|182|763	193	tr|V7C8R2|V7C8R2_PHAVU	181	100	181	93.78	100	0	0	13	193	1	181	1e-132	375	V7C8R2_PHAVU	Uncharacterized protein	PHAVU_003G061400g	Phaseolus vulgaris (Kidney bean) (French bean)	NA	NA	small GTPase mediated signal transduction [GO:0007264]	GTP binding [GO:0005525]	intracellular [GO:0005622]	NA	pvu:PHAVU_003G061400g;	NA	K07937;
gene_1078|GeneMark.hmm|193_aa|+|182|763	193	tr|V7C8R2|V7C8R2_PHAVU	181	100	181	93.78	100	0	0	13	193	1	181	1e-132	375	V7C8R2_PHAVU	Uncharacterized protein	PHAVU_003G061400g	Phaseolus vulgaris (Kidney bean) (French bean)	NA	NA	small GTPase mediated signal transduction [GO:0007264]	GTP binding [GO:0005525]	intracellular [GO:0005622]	NA	pvu:PHAVU_003G061400g;	NA	K07937;
gene_20172|GeneMark.hmm|79_aa|+|114|350	79	tr|G9JLQ2|G9JLQ2_9FABA	74	100	74	93.67	100	0	0	1	74	1	74	1e-42	138	G9JLQ2_9FABA	ATP synthase subunit 9, mitochondrial	atp9 MipiMp023	Millettia pinnata	NA	NA	ATP hydrolysis coupled proton transport [GO:0015991]; ATP synthesis coupled proton transport [GO:0015986]; hydrogen ion transmembrane transporter activity [GO:0015078]	hydrogen ion transmembrane transporter activity [GO:0015078]; lipid binding [GO:0008289]	integral component of membrane [GO:0016021]; mitochondrion [GO:0005739]; proton-transporting ATP synthase complex, coupling factor F(o) [GO:0045263]	NA	NA	NA	NA
gene_15938|GeneMark.hmm|109_aa|+|315|644	109	tr|G9JLP1|G9JLP1_9FABA	100	100	100	91.74	100	0	0	10	109	1	100	3e-62	190	G9JLP1_9FABA	NADH dehydrogenase subunit 4L	nad4L MipiMp009	Millettia pinnata	NA	NA	ATP synthesis coupled electron transport [GO:0042773]; oxidoreductase activity, acting on NAD(P)H [GO:0016651]	oxidoreductase activity, acting on NAD(P)H [GO:0016651]	mitochondrion [GO:0005739]	NA	NA	NA	NA
gene_41803|GeneMark.hmm|91_aa|+|2|277	91	tr|A0A0C4KR12|A0A0C4KR12_ROBPS	81	100	81	89.01	100	0	0	11	91	1	81	1e-47	152	A0A0C4KR12_ROBPS	AtpH protein	atpH	Robinia pseudoacacia (Black locust)	NA	NA	NA	NA	NA	NA	NA	NA	NA
gene_3452|GeneMark.hmm|169_aa|-|250|759	169	tr|Q6LEC4|Q6LEC4_VIGRA	149	100	149	88.17	100	0	0	21	169	1	149	1e-103	300	Q6LEC4_VIGRA	Calmodulin	NA	Vigna radiata (Mung bean)	NA	NA	NA	calcium ion binding [GO:0005509]	NA	NA	NA	NA	NA
gene_38785|GeneMark.hmm|98_aa|+|2|298	98	tr|V7C487|V7C487_PHAVU	86	100	86	87.76	100	0	0	13	98	1	86	2e-58	180	V7C487_PHAVU	40S ribosomal protein S27	PHAVU_004G069100g	Phaseolus vulgaris (Kidney bean) (French bean)	NA	NA	translation [GO:0006412]	metal ion binding [GO:0046872]; structural constituent of ribosome [GO:0003735]	ribosome [GO:0005840]	NA	pvu:PHAVU_004G069100g;	NA	K02978;
gene_38253|GeneMark.hmm|156_aa|+|3|473	156	tr|I3SQQ0|I3SQQ0_LOTJA	136	100	136	87.18	100	0	0	21	156	1	136	1e-93	273	I3SQQ0_LOTJA	Histone H3	NA	Lotus japonicus (Lotus corniculatus var. japonicus)	NA	NA	NA	DNA binding [GO:0003677]	nucleosome [GO:0000786]; nucleus [GO:0005634]	NA	NA	NA	NA
gene_12746|GeneMark.hmm|52_aa|-|29|187	52	tr|R9ZSK9|R9ZSK9_9FABA	44	100	44	84.62	100	0	0	9	52	1	44	4e-24	89	R9ZSK9_9FABA	Photosystem I reaction center subunit IX (PSI-J)	psaJ	Glycine stenophita	NA	NA	photosynthesis [GO:0015979]	NA	chloroplast thylakoid membrane [GO:0009535]; integral component of membrane [GO:0016021]; photosystem I [GO:0009522]	SUBCELLULAR LOCATION: Plastid, chloroplast thylakoid membrane {ECO:0000256|HAMAP-Rule:MF_00522}; Single-pass membrane protein {ECO:0000256|HAMAP-Rule:MF_00522}.	NA	NA	NA
gene_44225|GeneMark.hmm|80_aa|-|251|493	80	tr|A0A0A6ZDX5|A0A0A6ZDX5_ARAHY	62	100	62	77.5	100	0	0	19	80	1	62	8e-37	123	A0A0A6ZDX5_ARAHY	40s ribosomal protein S30	NA	Arachis hypogaea (Peanut)	NA	NA	NA	NA	ribosome [GO:0005840]	NA	NA	NA	NA
gene_16927|GeneMark.hmm|207_aa|+|2|625	207	tr|A0A0B2SQE9|A0A0B2SQE9_GLYSO	154	100	154	74.4	100	0	0	54	207	1	154	2e-106	308	A0A0B2SQE9_GLYSO	Ubiquitin-NEDD8-like protein RUB2	glysoja_019405	Glycine soja (Wild soybean)	NA	NA	NA	NA	NA	NA	NA	NA	NA
gene_37155|GeneMark.hmm|124_aa|-|49|423	124	tr|V7CJM7|V7CJM7_PHAVU	85	100	85	68.55	100	0	0	40	124	1	85	6e-55	172	V7CJM7_PHAVU	Uncharacterized protein	PHAVU_002G143500g	Phaseolus vulgaris (Kidney bean) (French bean)	NA	NA	NA	NA	NA	NA	pvu:PHAVU_002G143500g;	NA	K05752;
gene_45593|GeneMark.hmm|108_aa|+|2|328	108	tr|K7MRG0|K7MRG0_SOYBN	74	100	74	68.52	100	0	0	35	108	1	74	2e-45	147	K7MRG0_SOYBN	Uncharacterized protein	NA	Glycine max (Soybean) (Glycine hispida)	NA	NA	NA	NA	NA	NA	gmx:100790370;	NA	NA
gene_41351|GeneMark.hmm|145_aa|+|3|440	145	tr|V7AUP1|V7AUP1_PHAVU	87	100	87	60	100	0	0	58	144	1	87	2e-56	176	V7AUP1_PHAVU	Ubiquitin-fold modifier 1	PHAVU_009G121900g	Phaseolus vulgaris (Kidney bean) (French bean)	NA	NA	NA	NA	NA	NA	pvu:PHAVU_009G121900g;	NA	K12162;
gene_16009|GeneMark.hmm|510_aa|+|786|2318	510	tr|G9IIX7|G9IIX7_9FABA	510	99.8	510	100	100	1	0	1	510	1	510	0	1018	G9IIX7_9FABA	ATP synthase subunit alpha, chloroplastic (EC 3.6.3.14) (ATP synthase F1 sector subunit alpha) (F-ATPase subunit alpha)	atpA MipiCp026	Millettia pinnata	3.6.3.14	NA	ATP hydrolysis coupled proton transport [GO:0015991]; ATP synthesis coupled proton transport [GO:0015986]; proton-transporting ATPase activity, rotational mechanism [GO:0046961]; proton-transporting ATP synthase activity, rotational mechanism [GO:0046933]	ATP binding [GO:0005524]; proton-transporting ATPase activity, rotational mechanism [GO:0046961]; proton-transporting ATP synthase activity, rotational mechanism [GO:0046933]	chloroplast thylakoid membrane [GO:0009535]; proton-transporting ATP synthase complex, catalytic core F(1) [GO:0045261]	SUBCELLULAR LOCATION: Plastid, chloroplast thylakoid membrane {ECO:0000256|HAMAP-Rule:MF_01346, ECO:0000256|RuleBase:RU000341}; Peripheral membrane protein {ECO:0000256|HAMAP-Rule:MF_01346, ECO:0000256|RuleBase:RU000341}.	NA	NA	NA
gene_16011|GeneMark.hmm|510_aa|+|634|2166	510	tr|G9IIX7|G9IIX7_9FABA	510	99.8	510	100	100	1	0	1	510	1	510	0	1018	G9IIX7_9FABA	ATP synthase subunit alpha, chloroplastic (EC 3.6.3.14) (ATP synthase F1 sector subunit alpha) (F-ATPase subunit alpha)	atpA MipiCp026	Millettia pinnata	3.6.3.14	NA	ATP hydrolysis coupled proton transport [GO:0015991]; ATP synthesis coupled proton transport [GO:0015986]; proton-transporting ATPase activity, rotational mechanism [GO:0046961]; proton-transporting ATP synthase activity, rotational mechanism [GO:0046933]	ATP binding [GO:0005524]; proton-transporting ATPase activity, rotational mechanism [GO:0046961]; proton-transporting ATP synthase activity, rotational mechanism [GO:0046933]	chloroplast thylakoid membrane [GO:0009535]; proton-transporting ATP synthase complex, catalytic core F(1) [GO:0045261]	SUBCELLULAR LOCATION: Plastid, chloroplast thylakoid membrane {ECO:0000256|HAMAP-Rule:MF_01346, ECO:0000256|RuleBase:RU000341}; Peripheral membrane protein {ECO:0000256|HAMAP-Rule:MF_01346, ECO:0000256|RuleBase:RU000341}.	NA	NA	NA
gene_1868|GeneMark.hmm|426_aa|+|148|1428	426	tr|V7ARW1|V7ARW1_PHAVU	426	99.77	426	100	100	1	0	1	426	1	426	0	872	V7ARW1_PHAVU	Uncharacterized protein	PHAVU_010G122200g	Phaseolus vulgaris (Kidney bean) (French bean)	NA	NA	hydrolase activity [GO:0016787]; protein catabolic process [GO:0030163]	ATP binding [GO:0005524]; hydrolase activity [GO:0016787]	cytoplasm [GO:0005737]	NA	pvu:PHAVU_010G122200g;	NA	K03061;
gene_1870|GeneMark.hmm|426_aa|+|148|1428	426	tr|V7ARW1|V7ARW1_PHAVU	426	99.77	426	100	100	1	0	1	426	1	426	0	872	V7ARW1_PHAVU	Uncharacterized protein	PHAVU_010G122200g	Phaseolus vulgaris (Kidney bean) (French bean)	NA	NA	hydrolase activity [GO:0016787]; protein catabolic process [GO:0030163]	ATP binding [GO:0005524]; hydrolase activity [GO:0016787]	cytoplasm [GO:0005737]	NA	pvu:PHAVU_010G122200g;	NA	K03061;
gene_11090|GeneMark.hmm|439_aa|-|1254|2573	439	tr|I1JK31|I1JK31_SOYBN	439	99.77	439	100	100	1	0	1	439	1	439	0	912	I1JK31_SOYBN	Uncharacterized protein	NA	Glycine max (Soybean) (Glycine hispida)	NA	NA	NA	NA	NA	NA	gmx:100788070;	NA	K12176;
gene_861|GeneMark.hmm|381_aa|+|3|1148	381	tr|V7BE71|V7BE71_PHAVU	381	99.74	381	100	100	1	0	1	381	1	381	0	752	V7BE71_PHAVU	Uncharacterized protein	PHAVU_007G052600g	Phaseolus vulgaris (Kidney bean) (French bean)	NA	NA	NA	NA	cytoplasm [GO:0005737]	NA	pvu:PHAVU_007G052600g;	NA	K08770;
gene_867|GeneMark.hmm|381_aa|+|3|1148	381	tr|V7BE71|V7BE71_PHAVU	381	99.74	381	100	100	1	0	1	381	1	381	0	752	V7BE71_PHAVU	Uncharacterized protein	PHAVU_007G052600g	Phaseolus vulgaris (Kidney bean) (French bean)	NA	NA	NA	NA	cytoplasm [GO:0005737]	NA	pvu:PHAVU_007G052600g;	NA	K08770;
gene_1039|GeneMark.hmm|377_aa|+|102|1235	377	tr|A0A0B2RLH0|A0A0B2RLH0_GLYSO	377	99.73	377	100	100	1	0	1	377	1	377	0	783	A0A0B2RLH0_GLYSO	Actin-7	glysoja_008486 glysoja_030504	Glycine soja (Wild soybean)	NA	NA	NA	NA	NA	NA	NA	NA	NA
gene_2794|GeneMark.hmm|377_aa|+|140|1273	377	tr|V7B080|V7B080_PHAVU	377	99.73	377	100	100	1	0	1	377	1	377	0	782	V7B080_PHAVU	Uncharacterized protein	PHAVU_008G011000g	Phaseolus vulgaris (Kidney bean) (French bean)	NA	NA	NA	ATP binding [GO:0005524]	NA	NA	pvu:PHAVU_008G011000g;	NA	K10355;
gene_6568|GeneMark.hmm|377_aa|-|466|1599	377	tr|V7CW28|V7CW28_PHAVU	377	99.73	377	100	100	1	0	1	377	1	377	0	782	V7CW28_PHAVU	Uncharacterized protein	PHAVU_001G142500g	Phaseolus vulgaris (Kidney bean) (French bean)	NA	NA	NA	ATP binding [GO:0005524]	NA	NA	pvu:PHAVU_001G142500g;	NA	K10355;
gene_6569|GeneMark.hmm|377_aa|-|466|1599	377	tr|V7CW28|V7CW28_PHAVU	377	99.73	377	100	100	1	0	1	377	1	377	0	782	V7CW28_PHAVU	Uncharacterized protein	PHAVU_001G142500g	Phaseolus vulgaris (Kidney bean) (French bean)	NA	NA	NA	ATP binding [GO:0005524]	NA	NA	pvu:PHAVU_001G142500g;	NA	K10355;
gene_6570|GeneMark.hmm|377_aa|-|293|1426	377	tr|V7CW28|V7CW28_PHAVU	377	99.73	377	100	100	1	0	1	377	1	377	0	782	V7CW28_PHAVU	Uncharacterized protein	PHAVU_001G142500g	Phaseolus vulgaris (Kidney bean) (French bean)	NA	NA	NA	ATP binding [GO:0005524]	NA	NA	pvu:PHAVU_001G142500g;	NA	K10355;
gene_6571|GeneMark.hmm|377_aa|-|466|1599	377	tr|B8Y622|B8Y622_9FABA	377	99.73	377	100	100	1	0	1	377	1	377	0	783	B8Y622_9FABA	Actin	ACT1	Caragana korshinskii	NA	NA	NA	ATP binding [GO:0005524]	NA	NA	NA	NA	NA
gene_6572|GeneMark.hmm|377_aa|-|466|1599	377	tr|V7CW28|V7CW28_PHAVU	377	99.73	377	100	100	1	0	1	377	1	377	0	782	V7CW28_PHAVU	Uncharacterized protein	PHAVU_001G142500g	Phaseolus vulgaris (Kidney bean) (French bean)	NA	NA	NA	ATP binding [GO:0005524]	NA	NA	pvu:PHAVU_001G142500g;	NA	K10355;
gene_10429|GeneMark.hmm|377_aa|+|95|1228	377	tr|I1MDT4|I1MDT4_SOYBN	377	99.73	377	100	100	1	0	1	377	1	377	0	779	I1MDT4_SOYBN	Uncharacterized protein	NA	Glycine max (Soybean) (Glycine hispida)	NA	NA	NA	ATP binding [GO:0005524]	NA	NA	gmx:100778206;	NA	K10355;
gene_2302|GeneMark.hmm|309_aa|-|3|929	309	tr|V7BSF4|V7BSF4_PHAVU	309	99.68	309	100	100	1	0	1	309	1	309	0	641	V7BSF4_PHAVU	Uncharacterized protein	PHAVU_006G170600g	Phaseolus vulgaris (Kidney bean) (French bean)	NA	NA	NA	NA	NA	NA	pvu:PHAVU_006G170600g;	NA	K03030;
gene_2301|GeneMark.hmm|326_aa|-|3|980	326	tr|V7BSF4|V7BSF4_PHAVU	309	99.68	309	94.79	100	1	0	18	326	1	309	0	641	V7BSF4_PHAVU	Uncharacterized protein	PHAVU_006G170600g	Phaseolus vulgaris (Kidney bean) (French bean)	NA	NA	NA	NA	NA	NA	pvu:PHAVU_006G170600g;	NA	K03030;
gene_2303|GeneMark.hmm|326_aa|-|3|980	326	tr|V7BSF4|V7BSF4_PHAVU	309	99.68	309	94.79	100	1	0	18	326	1	309	0	641	V7BSF4_PHAVU	Uncharacterized protein	PHAVU_006G170600g	Phaseolus vulgaris (Kidney bean) (French bean)	NA	NA	NA	NA	NA	NA	pvu:PHAVU_006G170600g;	NA	K03030;
gene_2304|GeneMark.hmm|326_aa|-|3|980	326	tr|V7BSF4|V7BSF4_PHAVU	309	99.68	309	94.79	100	1	0	18	326	1	309	0	641	V7BSF4_PHAVU	Uncharacterized protein	PHAVU_006G170600g	Phaseolus vulgaris (Kidney bean) (French bean)	NA	NA	NA	NA	NA	NA	pvu:PHAVU_006G170600g;	NA	K03030;
gene_2305|GeneMark.hmm|326_aa|-|3|980	326	tr|V7BSF4|V7BSF4_PHAVU	309	99.68	309	94.79	100	1	0	18	326	1	309	0	641	V7BSF4_PHAVU	Uncharacterized protein	PHAVU_006G170600g	Phaseolus vulgaris (Kidney bean) (French bean)	NA	NA	NA	NA	NA	NA	pvu:PHAVU_006G170600g;	NA	K03030;
gene_859|GeneMark.hmm|305_aa|+|3|920	305	tr|A0A0B2P052|A0A0B2P052_GLYSO	305	99.67	305	100	100	1	0	1	305	1	305	0	603	A0A0B2P052_GLYSO	Polyubiquitin	glysoja_012598 glysoja_015922	Glycine soja (Wild soybean)	NA	NA	NA	NA	NA	NA	NA	NA	NA
gene_5781|GeneMark.hmm|264_aa|+|86|880	264	tr|A0A0B2P1R0|A0A0B2P1R0_GLYSO	264	99.62	264	100	100	1	0	1	264	1	264	0	543	A0A0B2P1R0_GLYSO	40S ribosomal protein S4	glysoja_039313	Glycine soja (Wild soybean)	NA	NA	NA	NA	ribosome [GO:0005840]	NA	NA	NA	NA
gene_8139|GeneMark.hmm|736_aa|-|508|2718	736	tr|G9IIW3|G9IIW3_9FABA	734	99.59	736	100	100	1	1	1	736	1	734	0	1479	G9IIW3_9FABA	Photosystem I P700 chlorophyll a apoprotein A2 (EC 1.97.1.12) (PSI-B) (PsaB)	psaB MipiCp012	Millettia pinnata	1.97.1.12	NA	oxidoreductase activity [GO:0016491]; photosynthesis [GO:0015979]; protein-chromophore linkage [GO:0018298]	4 iron, 4 sulfur cluster binding [GO:0051539]; chlorophyll binding [GO:0016168]; electron carrier activity [GO:0009055]; magnesium ion binding [GO:0000287]; oxidoreductase activity [GO:0016491]	chloroplast thylakoid membrane [GO:0009535]; integral component of membrane [GO:0016021]; photosystem I [GO:0009522]	SUBCELLULAR LOCATION: Plastid, chloroplast thylakoid membrane {ECO:0000256|HAMAP-Rule:MF_00482}; Multi-pass membrane protein {ECO:0000256|HAMAP-Rule:MF_00482}.	NA	NA	NA
gene_671|GeneMark.hmm|221_aa|-|205|870	221	tr|V7AWN7|V7AWN7_PHAVU	221	99.55	221	100	100	1	0	1	221	1	221	2e-166	464	V7AWN7_PHAVU	Uncharacterized protein	PHAVU_009G095400g PHAVU_009G095600g	Phaseolus vulgaris (Kidney bean) (French bean)	NA	NA	GTPase activity [GO:0003924]; intracellular protein transport [GO:0006886]; nucleocytoplasmic transport [GO:0006913]; small GTPase mediated signal transduction [GO:0007264]	GTPase activity [GO:0003924]; GTP binding [GO:0005525]	NA	NA	pvu:PHAVU_009G095400g;pvu:PHAVU_009G095600g;	NA	K07936;
gene_674|GeneMark.hmm|221_aa|-|424|1089	221	tr|V7AWN7|V7AWN7_PHAVU	221	99.55	221	100	100	1	0	1	221	1	221	4e-166	463	V7AWN7_PHAVU	Uncharacterized protein	PHAVU_009G095400g PHAVU_009G095600g	Phaseolus vulgaris (Kidney bean) (French bean)	NA	NA	GTPase activity [GO:0003924]; intracellular protein transport [GO:0006886]; nucleocytoplasmic transport [GO:0006913]; small GTPase mediated signal transduction [GO:0007264]	GTPase activity [GO:0003924]; GTP binding [GO:0005525]	NA	NA	pvu:PHAVU_009G095400g;pvu:PHAVU_009G095600g;	NA	K07936;
gene_6814|GeneMark.hmm|446_aa|+|93|1433	446	tr|E9RGY2|E9RGY2_SOPFL	446	99.55	446	100	100	2	0	1	446	1	446	0	894	E9RGY2_SOPFL	Regulatory particle triple-A ATPase 2	RPT2	Sophora flavescens (Ku shen)	NA	NA	hydrolase activity [GO:0016787]; protein catabolic process [GO:0030163]	ATP binding [GO:0005524]; hydrolase activity [GO:0016787]	cytoplasm [GO:0005737]	NA	NA	NA	NA
gene_6818|GeneMark.hmm|446_aa|+|93|1433	446	tr|E9RGY2|E9RGY2_SOPFL	446	99.55	446	100	100	2	0	1	446	1	446	0	894	E9RGY2_SOPFL	Regulatory particle triple-A ATPase 2	RPT2	Sophora flavescens (Ku shen)	NA	NA	hydrolase activity [GO:0016787]; protein catabolic process [GO:0030163]	ATP binding [GO:0005524]; hydrolase activity [GO:0016787]	cytoplasm [GO:0005737]	NA	NA	NA	NA
gene_1282|GeneMark.hmm|216_aa|-|255|905	216	tr|A0A0B2R5H6|A0A0B2R5H6_GLYSO	216	99.54	216	100	100	1	0	1	216	1	216	3e-158	443	A0A0B2R5H6_GLYSO	Ras-related protein RABE1c	glysoja_025497	Glycine soja (Wild soybean)	NA	NA	NA	NA	NA	NA	NA	NA	NA
gene_1286|GeneMark.hmm|216_aa|-|255|905	216	tr|A0A0B2R5H6|A0A0B2R5H6_GLYSO	216	99.54	216	100	100	1	0	1	216	1	216	3e-158	443	A0A0B2R5H6_GLYSO	Ras-related protein RABE1c	glysoja_025497	Glycine soja (Wild soybean)	NA	NA	NA	NA	NA	NA	NA	NA	NA
gene_12240|GeneMark.hmm|211_aa|-|200|835	211	tr|Q40208|Q40208_LOTJA	211	99.53	211	100	100	1	0	1	211	1	211	6e-157	439	Q40208_LOTJA	RAB2A	rab2A	Lotus japonicus (Lotus corniculatus var. japonicus)	NA	NA	protein transport [GO:0015031]; small GTPase mediated signal transduction [GO:0007264]	GTP binding [GO:0005525]	NA	NA	NA	NA	NA
gene_12241|GeneMark.hmm|211_aa|-|200|835	211	tr|Q40208|Q40208_LOTJA	211	99.53	211	100	100	1	0	1	211	1	211	6e-157	439	Q40208_LOTJA	RAB2A	rab2A	Lotus japonicus (Lotus corniculatus var. japonicus)	NA	NA	protein transport [GO:0015031]; small GTPase mediated signal transduction [GO:0007264]	GTP binding [GO:0005525]	NA	NA	NA	NA	NA
gene_5417|GeneMark.hmm|207_aa|-|288|911	207	tr|I1K4J2|I1K4J2_SOYBN	207	99.52	207	100	100	1	0	1	207	1	207	1e-151	425	I1K4J2_SOYBN	Uncharacterized protein	NA	Glycine max (Soybean) (Glycine hispida)	NA	NA	protein transport [GO:0015031]; small GTPase mediated signal transduction [GO:0007264]	GTP binding [GO:0005525]	NA	NA	gmx:100794989;	NA	K07893;
gene_5418|GeneMark.hmm|207_aa|-|288|911	207	tr|I1K4J2|I1K4J2_SOYBN	207	99.52	207	100	100	1	0	1	207	1	207	4e-151	424	I1K4J2_SOYBN	Uncharacterized protein	NA	Glycine max (Soybean) (Glycine hispida)	NA	NA	protein transport [GO:0015031]; small GTPase mediated signal transduction [GO:0007264]	GTP binding [GO:0005525]	NA	NA	gmx:100794989;	NA	K07893;
gene_27894|GeneMark.hmm|214_aa|+|3|647	214	tr|V7BNZ0|V7BNZ0_PHAVU	200	99.5	200	93.46	100	1	0	15	214	1	200	2e-148	417	V7BNZ0_PHAVU	Uncharacterized protein	PHAVU_006G147400g	Phaseolus vulgaris (Kidney bean) (French bean)	NA	NA	hydrolase activity [GO:0016787]; mRNA polyadenylation [GO:0006378]	hydrolase activity [GO:0016787]; mRNA binding [GO:0003729]	mRNA cleavage factor complex [GO:0005849]	NA	pvu:PHAVU_006G147400g;	NA	K14397;
gene_1213|GeneMark.hmm|197_aa|+|16|609	197	tr|A0A0B2SUR7|A0A0B2SUR7_GLYSO	197	99.49	197	100	100	1	0	1	197	1	197	8e-142	399	A0A0B2SUR7_GLYSO	40S ribosomal protein S9-2	glysoja_006954 glysoja_015826	Glycine soja (Wild soybean)	NA	NA	NA	NA	ribosome [GO:0005840]	NA	NA	NA	NA
gene_5995|GeneMark.hmm|197_aa|-|267|860	197	tr|A0A0B2SUR7|A0A0B2SUR7_GLYSO	197	99.49	197	100	100	1	0	1	197	1	197	8e-142	399	A0A0B2SUR7_GLYSO	40S ribosomal protein S9-2	glysoja_006954 glysoja_015826	Glycine soja (Wild soybean)	NA	NA	NA	NA	ribosome [GO:0005840]	NA	NA	NA	NA
gene_805|GeneMark.hmm|377_aa|-|251|1384	377	tr|A0A0B2RM52|A0A0B2RM52_GLYSO	377	99.47	377	100	100	2	0	1	377	1	377	0	782	A0A0B2RM52_GLYSO	Actin	glysoja_005431	Glycine soja (Wild soybean)	NA	NA	NA	NA	NA	NA	NA	NA	NA
gene_10427|GeneMark.hmm|377_aa|+|95|1228	377	tr|I1MDT4|I1MDT4_SOYBN	377	99.47	377	100	100	2	0	1	377	1	377	0	778	I1MDT4_SOYBN	Uncharacterized protein	NA	Glycine max (Soybean) (Glycine hispida)	NA	NA	NA	ATP binding [GO:0005524]	NA	NA	gmx:100778206;	NA	K10355;
gene_13783|GeneMark.hmm|377_aa|-|293|1426	377	tr|I1LK30|I1LK30_SOYBN	377	99.47	377	100	100	2	0	1	377	1	377	0	780	I1LK30_SOYBN	Uncharacterized protein	NA	Glycine max (Soybean) (Glycine hispida)	NA	NA	NA	ATP binding [GO:0005524]	NA	NA	gmx:100811630;	NA	K10355;
gene_46763|GeneMark.hmm|164_aa|-|358|852	164	tr|I3S268|I3S268_LOTJA	164	99.39	164	100	100	1	0	1	164	1	164	1e-108	313	I3S268_LOTJA	Uncharacterized protein	NA	Lotus japonicus (Lotus corniculatus var. japonicus)	NA	NA	ATP hydrolysis coupled proton transport [GO:0015991]; hydrogen ion transmembrane transporter activity [GO:0015078]	hydrogen ion transmembrane transporter activity [GO:0015078]	integral component of membrane [GO:0016021]; proton-transporting V-type ATPase, V0 domain [GO:0033179]	NA	NA	NA	NA
gene_9547|GeneMark.hmm|160_aa|-|328|810	160	tr|J7LMM2|J7LMM2_ARAHY	160	99.38	160	100	100	1	0	1	160	1	160	2e-115	330	J7LMM2_ARAHY	Eukaryotic translation initiation factor 5A (eIF-5A)	IF5A	Arachis hypogaea (Peanut)	NA	NA	positive regulation of translational elongation [GO:0045901]; positive regulation of translational termination [GO:0045905]; translational frameshifting [GO:0006452]; translation elongation factor activity [GO:0003746]; translation initiation factor activity [GO:0003743]	ribosome binding [GO:0043022]; translation elongation factor activity [GO:0003746]; translation initiation factor activity [GO:0003743]	NA	NA	NA	NA	NA
gene_849|GeneMark.hmm|476_aa|-|529|1959	476	tr|A0A0B2RXF8|A0A0B2RXF8_GLYSO	476	99.37	476	100	100	3	0	1	476	1	476	0	961	A0A0B2RXF8_GLYSO	Protein transport protein Sec61 subunit alpha	glysoja_001630	Glycine soja (Wild soybean)	NA	NA	NA	NA	NA	NA	NA	NA	NA
gene_10932|GeneMark.hmm|157_aa|+|86|559	157	tr|A0A0B2QDV8|A0A0B2QDV8_GLYSO	157	99.36	157	100	100	1	0	1	157	1	157	1e-115	330	A0A0B2QDV8_GLYSO	Protein PEROXIN-4 (EC 6.3.2.19)	glysoja_025083	Glycine soja (Wild soybean)	6.3.2.19	NA	ligase activity [GO:0016874]	ligase activity [GO:0016874]	NA	NA	NA	NA	NA
gene_10933|GeneMark.hmm|157_aa|+|86|559	157	tr|A0A0B2QDV8|A0A0B2QDV8_GLYSO	157	99.36	157	100	100	1	0	1	157	1	157	1e-115	330	A0A0B2QDV8_GLYSO	Protein PEROXIN-4 (EC 6.3.2.19)	glysoja_025083	Glycine soja (Wild soybean)	6.3.2.19	NA	ligase activity [GO:0016874]	ligase activity [GO:0016874]	NA	NA	NA	NA	NA
gene_15150|GeneMark.hmm|306_aa|-|461|1381	306	tr|V7CKW4|V7CKW4_PHAVU	306	99.35	306	100	100	2	0	1	306	1	306	0	639	V7CKW4_PHAVU	Serine/threonine-protein phosphatase (EC 3.1.3.16)	PHAVU_002G078800g	Phaseolus vulgaris (Kidney bean) (French bean)	3.1.3.16	NA	phosphoprotein phosphatase activity [GO:0004721]	phosphoprotein phosphatase activity [GO:0004721]	NA	NA	pvu:PHAVU_002G078800g;	NA	K04382;
gene_34036|GeneMark.hmm|153_aa|-|289|750	153	tr|H6VUT0|H6VUT0_9FABA	153	99.35	153	100	100	1	0	1	153	1	153	2e-109	313	H6VUT0_9FABA	Ubiquitin-conjugating enzyme	NA	Ammopiptanthus mongolicus	NA	NA	ligase activity [GO:0016874]	ligase activity [GO:0016874]	NA	NA	NA	NA	NA
gene_34039|GeneMark.hmm|153_aa|-|289|750	153	tr|H6VUT0|H6VUT0_9FABA	153	99.35	153	100	100	1	0	1	153	1	153	2e-109	313	H6VUT0_9FABA	Ubiquitin-conjugating enzyme	NA	Ammopiptanthus mongolicus	NA	NA	ligase activity [GO:0016874]	ligase activity [GO:0016874]	NA	NA	NA	NA	NA
gene_7991|GeneMark.hmm|151_aa|-|171|626	151	tr|A0A0B2PAR2|A0A0B2PAR2_GLYSO	151	99.34	151	100	100	1	0	1	151	1	151	1e-105	304	A0A0B2PAR2_GLYSO	40S ribosomal protein S13	glysoja_017056 glysoja_045045 glysoja_045046 glysoja_045048	Glycine soja (Wild soybean)	NA	NA	NA	NA	ribosome [GO:0005840]	NA	NA	NA	NA
gene_12079|GeneMark.hmm|151_aa|-|369|824	151	tr|A0A0B2PAR2|A0A0B2PAR2_GLYSO	151	99.34	151	100	100	1	0	1	151	1	151	1e-105	304	A0A0B2PAR2_GLYSO	40S ribosomal protein S13	glysoja_017056 glysoja_045045 glysoja_045046 glysoja_045048	Glycine soja (Wild soybean)	NA	NA	NA	NA	ribosome [GO:0005840]	NA	NA	NA	NA
gene_15130|GeneMark.hmm|151_aa|-|228|683	151	tr|C6SY94|C6SY94_SOYBN	151	99.34	151	100	100	1	0	1	151	1	151	8e-109	312	C6SY94_SOYBN	Uncharacterized protein	NA	Glycine max (Soybean) (Glycine hispida)	NA	NA	NA	NA	nucleus [GO:0005634]	NA	gmx:100499908;	NA	K12877;
gene_15132|GeneMark.hmm|151_aa|-|370|825	151	tr|C6SY94|C6SY94_SOYBN	151	99.34	151	100	100	1	0	1	151	1	151	8e-109	312	C6SY94_SOYBN	Uncharacterized protein	NA	Glycine max (Soybean) (Glycine hispida)	NA	NA	NA	NA	nucleus [GO:0005634]	NA	gmx:100499908;	NA	K12877;
gene_25566|GeneMark.hmm|151_aa|-|223|678	151	tr|A0A0B2PAR2|A0A0B2PAR2_GLYSO	151	99.34	151	100	100	1	0	1	151	1	151	1e-105	304	A0A0B2PAR2_GLYSO	40S ribosomal protein S13	glysoja_017056 glysoja_045045 glysoja_045046 glysoja_045048	Glycine soja (Wild soybean)	NA	NA	NA	NA	ribosome [GO:0005840]	NA	NA	NA	NA
gene_927|GeneMark.hmm|149_aa|+|752|1201	149	tr|C6TDT8|C6TDT8_SOYBN	149	99.33	149	100	100	1	0	1	149	1	149	4e-103	298	C6TDT8_SOYBN	Putative uncharacterized protein	NA	Glycine max (Soybean) (Glycine hispida)	NA	NA	NA	calcium ion binding [GO:0005509]	NA	NA	gmx:547786;	NA	K02183;
gene_930|GeneMark.hmm|149_aa|+|765|1214	149	tr|C6TDT8|C6TDT8_SOYBN	149	99.33	149	100	100	1	0	1	149	1	149	4e-103	298	C6TDT8_SOYBN	Putative uncharacterized protein	NA	Glycine max (Soybean) (Glycine hispida)	NA	NA	NA	calcium ion binding [GO:0005509]	NA	NA	gmx:547786;	NA	K02183;
gene_6815|GeneMark.hmm|446_aa|+|55|1395	446	tr|E9RGY2|E9RGY2_SOPFL	446	99.33	446	100	100	3	0	1	446	1	446	0	890	E9RGY2_SOPFL	Regulatory particle triple-A ATPase 2	RPT2	Sophora flavescens (Ku shen)	NA	NA	hydrolase activity [GO:0016787]; protein catabolic process [GO:0030163]	ATP binding [GO:0005524]; hydrolase activity [GO:0016787]	cytoplasm [GO:0005737]	NA	NA	NA	NA
gene_6817|GeneMark.hmm|446_aa|+|93|1433	446	tr|E9RGY2|E9RGY2_SOPFL	446	99.33	446	100	100	3	0	1	446	1	446	0	894	E9RGY2_SOPFL	Regulatory particle triple-A ATPase 2	RPT2	Sophora flavescens (Ku shen)	NA	NA	hydrolase activity [GO:0016787]; protein catabolic process [GO:0030163]	ATP binding [GO:0005524]; hydrolase activity [GO:0016787]	cytoplasm [GO:0005737]	NA	NA	NA	NA
gene_20803|GeneMark.hmm|150_aa|-|263|715	150	tr|A0A0B2SG24|A0A0B2SG24_GLYSO	150	99.33	150	100	100	1	0	1	150	1	150	3e-103	298	A0A0B2SG24_GLYSO	40S ribosomal protein S14	glysoja_001835 glysoja_001837 glysoja_020179 glysoja_022710	Glycine soja (Wild soybean)	NA	NA	NA	NA	ribosome [GO:0005840]	NA	NA	NA	NA
gene_925|GeneMark.hmm|150_aa|+|765|1217	150	tr|C6TDT8|C6TDT8_SOYBN	149	99.33	149	99.33	100	1	0	1	149	1	149	3e-103	298	C6TDT8_SOYBN	Putative uncharacterized protein	NA	Glycine max (Soybean) (Glycine hispida)	NA	NA	NA	calcium ion binding [GO:0005509]	NA	NA	gmx:547786;	NA	K02183;
gene_8818|GeneMark.hmm|210_aa|+|2|634	210	tr|Q6LEC4|Q6LEC4_VIGRA	149	99.33	149	70.95	100	1	0	62	210	1	149	2e-102	298	Q6LEC4_VIGRA	Calmodulin	NA	Vigna radiata (Mung bean)	NA	NA	NA	calcium ion binding [GO:0005509]	NA	NA	NA	NA	NA
gene_78|GeneMark.hmm|146_aa|-|601|1041	146	tr|I1JGK4|I1JGK4_SOYBN	146	99.32	146	100	100	1	0	1	146	1	146	3e-106	305	I1JGK4_SOYBN	Uncharacterized protein	NA	Glycine max (Soybean) (Glycine hispida)	NA	NA	NA	NA	NA	NA	NA	NA	NA
gene_1919|GeneMark.hmm|148_aa|-|337|783	148	tr|I3SLL2|I3SLL2_LOTJA	148	99.32	148	100	100	1	0	1	148	1	148	5e-107	307	I3SLL2_LOTJA	Uncharacterized protein	NA	Lotus japonicus (Lotus corniculatus var. japonicus)	NA	NA	ligase activity [GO:0016874]	ligase activity [GO:0016874]	NA	NA	NA	NA	NA
gene_3919|GeneMark.hmm|148_aa|-|457|903	148	tr|I3SK59|I3SK59_MEDTR	148	99.32	148	100	100	1	0	1	148	1	148	8e-107	306	I3SK59_MEDTR	Uncharacterized protein	NA	Medicago truncatula (Barrel medic) (Medicago tribuloides)	NA	NA	ligase activity [GO:0016874]	ligase activity [GO:0016874]	NA	NA	NA	NA	NA
gene_34356|GeneMark.hmm|148_aa|-|269|715	148	tr|V7BMU6|V7BMU6_PHAVU	148	99.32	148	100	100	1	0	1	148	1	148	1e-106	306	V7BMU6_PHAVU	Uncharacterized protein	PHAVU_006G110100g	Phaseolus vulgaris (Kidney bean) (French bean)	NA	NA	ligase activity [GO:0016874]	ligase activity [GO:0016874]	NA	NA	pvu:PHAVU_006G110100g;	NA	K06689;
gene_2633|GeneMark.hmm|142_aa|-|329|757	142	tr|A0A0B2RSC9|A0A0B2RSC9_GLYSO	142	99.3	142	100	100	1	0	1	142	1	142	2e-103	298	A0A0B2RSC9_GLYSO	Thioredoxin-like protein 4A	glysoja_005307 glysoja_011255	Glycine soja (Wild soybean)	NA	NA	NA	NA	NA	NA	NA	NA	NA
gene_4183|GeneMark.hmm|142_aa|-|425|853	142	tr|U3MF97|U3MF97_ARAHY	142	99.3	142	100	100	1	0	1	142	1	142	1e-98	285	U3MF97_ARAHY	40S ribosomal protein S23	NA	Arachis hypogaea (Peanut)	NA	NA	translation [GO:0006412]	structural constituent of ribosome [GO:0003735]	small ribosomal subunit [GO:0015935]	NA	NA	NA	NA
gene_5917|GeneMark.hmm|143_aa|-|115|546	143	tr|I1N439|I1N439_SOYBN	143	99.3	143	100	100	1	0	1	143	1	143	7e-102	294	I1N439_SOYBN	Uncharacterized protein	NA	Glycine max (Soybean) (Glycine hispida)	NA	NA	ER to Golgi vesicle-mediated transport [GO:0006888]	NA	intracellular [GO:0005622]	NA	gmx:100805386;	NA	NA
gene_14662|GeneMark.hmm|142_aa|-|182|610	142	tr|V7CUV2|V7CUV2_PHAVU	142	99.3	142	100	100	1	0	1	142	1	142	7e-99	286	V7CUV2_PHAVU	Uncharacterized protein	PHAVU_001G006900g	Phaseolus vulgaris (Kidney bean) (French bean)	NA	NA	protein transporter activity [GO:0008565]	protein transporter activity [GO:0008565]	AP-2 adaptor complex [GO:0030122]	NA	pvu:PHAVU_001G006900g;	NA	K11827;
gene_1900|GeneMark.hmm|138_aa|+|200|616	138	tr|I3S6N6|I3S6N6_LOTJA	138	99.28	138	100	100	1	0	1	138	1	138	1e-96	280	I3S6N6_LOTJA	Uncharacterized protein	NA	Lotus japonicus (Lotus corniculatus var. japonicus)	NA	NA	DNA-directed RNA polymerase activity [GO:0003899]; transcription, DNA-templated [GO:0006351]	DNA-directed RNA polymerase activity [GO:0003899]; nucleotide binding [GO:0000166]	NA	NA	NA	NA	NA
gene_1902|GeneMark.hmm|138_aa|+|200|616	138	tr|I3S6N6|I3S6N6_LOTJA	138	99.28	138	100	100	1	0	1	138	1	138	1e-96	280	I3S6N6_LOTJA	Uncharacterized protein	NA	Lotus japonicus (Lotus corniculatus var. japonicus)	NA	NA	DNA-directed RNA polymerase activity [GO:0003899]; transcription, DNA-templated [GO:0006351]	DNA-directed RNA polymerase activity [GO:0003899]; nucleotide binding [GO:0000166]	NA	NA	NA	NA	NA
gene_1904|GeneMark.hmm|138_aa|+|125|541	138	tr|V7AL44|V7AL44_PHAVU	138	99.28	138	100	100	1	0	1	138	1	138	6e-97	281	V7AL44_PHAVU	Uncharacterized protein	PHAVU_010G030200g	Phaseolus vulgaris (Kidney bean) (French bean)	NA	NA	DNA-directed RNA polymerase activity [GO:0003899]; transcription, DNA-templated [GO:0006351]	DNA-directed RNA polymerase activity [GO:0003899]; nucleotide binding [GO:0000166]	NA	NA	pvu:PHAVU_010G030200g;	NA	K03012;
gene_1906|GeneMark.hmm|138_aa|+|200|616	138	tr|I3S6N6|I3S6N6_LOTJA	138	99.28	138	100	100	1	0	1	138	1	138	1e-96	280	I3S6N6_LOTJA	Uncharacterized protein	NA	Lotus japonicus (Lotus corniculatus var. japonicus)	NA	NA	DNA-directed RNA polymerase activity [GO:0003899]; transcription, DNA-templated [GO:0006351]	DNA-directed RNA polymerase activity [GO:0003899]; nucleotide binding [GO:0000166]	NA	NA	NA	NA	NA
gene_1907|GeneMark.hmm|138_aa|+|200|616	138	tr|I3S6N6|I3S6N6_LOTJA	138	99.28	138	100	100	1	0	1	138	1	138	1e-96	280	I3S6N6_LOTJA	Uncharacterized protein	NA	Lotus japonicus (Lotus corniculatus var. japonicus)	NA	NA	DNA-directed RNA polymerase activity [GO:0003899]; transcription, DNA-templated [GO:0006351]	DNA-directed RNA polymerase activity [GO:0003899]; nucleotide binding [GO:0000166]	NA	NA	NA	NA	NA
gene_4880|GeneMark.hmm|135_aa|-|414|821	135	tr|I1KBQ5|I1KBQ5_SOYBN	135	99.26	135	100	100	1	0	1	135	1	135	2e-96	279	I1KBQ5_SOYBN	Uncharacterized protein	NA	Glycine max (Soybean) (Glycine hispida)	NA	NA	ER to Golgi vesicle-mediated transport [GO:0006888]	NA	intracellular [GO:0005622]	NA	gmx:100781378;	NA	NA
gene_4881|GeneMark.hmm|135_aa|-|403|810	135	tr|I1KBQ5|I1KBQ5_SOYBN	135	99.26	135	100	100	1	0	1	135	1	135	2e-96	279	I1KBQ5_SOYBN	Uncharacterized protein	NA	Glycine max (Soybean) (Glycine hispida)	NA	NA	ER to Golgi vesicle-mediated transport [GO:0006888]	NA	intracellular [GO:0005622]	NA	gmx:100781378;	NA	NA
gene_34610|GeneMark.hmm|135_aa|-|333|740	135	tr|A0A0B2PBD5|A0A0B2PBD5_GLYSO	135	99.26	135	100	100	1	0	1	135	1	135	1e-90	265	A0A0B2PBD5_GLYSO	Histone H2A	glysoja_001471 glysoja_024278	Glycine soja (Wild soybean)	NA	NA	NA	NA	NA	SUBCELLULAR LOCATION: Nucleus {ECO:0000256|SAAS:SAAS00155769}. Chromosome {ECO:0000256|SAAS:SAAS00155769}.	NA	NA	NA
gene_41352|GeneMark.hmm|136_aa|+|65|475	136	tr|I3SQQ0|I3SQQ0_LOTJA	136	99.26	136	100	100	1	0	1	136	1	136	3e-93	271	I3SQQ0_LOTJA	Histone H3	NA	Lotus japonicus (Lotus corniculatus var. japonicus)	NA	NA	NA	DNA binding [GO:0003677]	nucleosome [GO:0000786]; nucleus [GO:0005634]	NA	NA	NA	NA
gene_41453|GeneMark.hmm|136_aa|+|48|458	136	tr|I3SQQ0|I3SQQ0_LOTJA	136	99.26	136	100	100	1	0	1	136	1	136	3e-93	271	I3SQQ0_LOTJA	Histone H3	NA	Lotus japonicus (Lotus corniculatus var. japonicus)	NA	NA	NA	DNA binding [GO:0003677]	nucleosome [GO:0000786]; nucleus [GO:0005634]	NA	NA	NA	NA
gene_8857|GeneMark.hmm|134_aa|+|161|565	134	tr|A0A0B2SN90|A0A0B2SN90_GLYSO	134	99.25	134	100	100	1	0	1	134	1	134	3e-90	263	A0A0B2SN90_GLYSO	Histone H2A	glysoja_048185	Glycine soja (Wild soybean)	NA	NA	NA	NA	NA	SUBCELLULAR LOCATION: Nucleus {ECO:0000256|SAAS:SAAS00155769}. Chromosome {ECO:0000256|SAAS:SAAS00155769}.	NA	NA	NA
gene_20159|GeneMark.hmm|133_aa|+|1457|1858	133	tr|G9IIV6|G9IIV6_9FABA	133	99.25	133	100	100	1	0	1	133	1	133	5e-91	265	G9IIV6_9FABA	ATP synthase epsilon chain, chloroplastic (ATP synthase F1 sector epsilon subunit) (F-ATPase epsilon subunit)	atpE MipiCp005	Millettia pinnata	NA	NA	ATP synthesis coupled proton transport [GO:0015986]; proton-transporting ATPase activity, rotational mechanism [GO:0046961]; proton-transporting ATP synthase activity, rotational mechanism [GO:0046933]	ATP binding [GO:0005524]; proton-transporting ATPase activity, rotational mechanism [GO:0046961]; proton-transporting ATP synthase activity, rotational mechanism [GO:0046933]	chloroplast thylakoid membrane [GO:0009535]; proton-transporting ATP synthase complex, catalytic core F(1) [GO:0045261]	SUBCELLULAR LOCATION: Plastid, chloroplast thylakoid membrane {ECO:0000256|HAMAP-Rule:MF_00530}; Peripheral membrane protein {ECO:0000256|HAMAP-Rule:MF_00530}.	NA	NA	NA
gene_804|GeneMark.hmm|377_aa|-|251|1384	377	tr|I1M4W2|I1M4W2_SOYBN	377	99.2	377	100	100	3	0	1	377	1	377	0	780	I1M4W2_SOYBN	Uncharacterized protein	NA	Glycine max (Soybean) (Glycine hispida)	NA	NA	NA	ATP binding [GO:0005524]	NA	NA	gmx:100787265;	NA	K10355;
gene_11075|GeneMark.hmm|125_aa|+|134|511	125	tr|V7BC81|V7BC81_PHAVU	125	99.2	125	100	100	1	0	1	125	1	125	1e-88	259	V7BC81_PHAVU	Uncharacterized protein	PHAVU_008G284800g	Phaseolus vulgaris (Kidney bean) (French bean)	NA	NA	NA	NA	NA	NA	pvu:PHAVU_008G284800g;	NA	NA
gene_34181|GeneMark.hmm|135_aa|+|1|408	135	tr|B7FGI3|B7FGI3_MEDTR	124	99.19	124	91.85	100	1	0	12	135	1	124	6e-87	255	B7FGI3_MEDTR	Pre-mRNA branch site p14-like protein (Uncharacterized protein)	MTR_5g089300	Medicago truncatula (Barrel medic) (Medicago tribuloides)	NA	NA	NA	nucleic acid binding [GO:0003676]; nucleotide binding [GO:0000166]	NA	NA	NA	NA	NA
gene_3803|GeneMark.hmm|476_aa|+|98|1528	476	tr|I1LST6|I1LST6_SOYBN	476	99.16	476	100	100	4	0	1	476	1	476	0	959	I1LST6_SOYBN	Uncharacterized protein	NA	Glycine max (Soybean) (Glycine hispida)	NA	NA	protein transport [GO:0015031]	NA	membrane [GO:0016020]	NA	gmx:100795147;	NA	K10956;
gene_3804|GeneMark.hmm|476_aa|+|98|1528	476	tr|I1LST6|I1LST6_SOYBN	476	99.16	476	100	100	4	0	1	476	1	476	0	959	I1LST6_SOYBN	Uncharacterized protein	NA	Glycine max (Soybean) (Glycine hispida)	NA	NA	protein transport [GO:0015031]	NA	membrane [GO:0016020]	NA	gmx:100795147;	NA	K10956;
gene_7166|GeneMark.hmm|235_aa|+|232|939	235	tr|A0A0B2NPD2|A0A0B2NPD2_GLYSO	235	99.15	235	100	100	2	0	1	235	1	235	6e-171	476	A0A0B2NPD2_GLYSO	Proteasome subunit alpha type (EC 3.4.25.1)	glysoja_048128	Glycine soja (Wild soybean)	3.4.25.1	NA	hydrolase activity [GO:0016787]	hydrolase activity [GO:0016787]	proteasome complex [GO:0000502]	SUBCELLULAR LOCATION: Cytoplasm {ECO:0000256|RuleBase:RU000551}. Nucleus {ECO:0000256|RuleBase:RU000551}.	NA	NA	NA
gene_7167|GeneMark.hmm|235_aa|+|232|939	235	tr|A0A0B2NPD2|A0A0B2NPD2_GLYSO	235	99.15	235	100	100	2	0	1	235	1	235	6e-171	476	A0A0B2NPD2_GLYSO	Proteasome subunit alpha type (EC 3.4.25.1)	glysoja_048128	Glycine soja (Wild soybean)	3.4.25.1	NA	hydrolase activity [GO:0016787]	hydrolase activity [GO:0016787]	proteasome complex [GO:0000502]	SUBCELLULAR LOCATION: Cytoplasm {ECO:0000256|RuleBase:RU000551}. Nucleus {ECO:0000256|RuleBase:RU000551}.	NA	NA	NA
gene_7168|GeneMark.hmm|235_aa|+|232|939	235	tr|A0A0B2NPD2|A0A0B2NPD2_GLYSO	235	99.15	235	100	100	2	0	1	235	1	235	6e-171	476	A0A0B2NPD2_GLYSO	Proteasome subunit alpha type (EC 3.4.25.1)	glysoja_048128	Glycine soja (Wild soybean)	3.4.25.1	NA	hydrolase activity [GO:0016787]	hydrolase activity [GO:0016787]	proteasome complex [GO:0000502]	SUBCELLULAR LOCATION: Cytoplasm {ECO:0000256|RuleBase:RU000551}. Nucleus {ECO:0000256|RuleBase:RU000551}.	NA	NA	NA
gene_15697|GeneMark.hmm|236_aa|+|239|949	236	tr|E1CKY3|E1CKY3_VIGUN	236	99.15	236	100	100	2	0	1	236	1	236	4e-174	484	E1CKY3_VIGUN	APETALA1	VuAP1	Vigna unguiculata (Cowpea)	NA	NA	sequence-specific DNA binding transcription factor activity [GO:0003700]; transcription, DNA-templated [GO:0006351]	DNA binding [GO:0003677]; sequence-specific DNA binding transcription factor activity [GO:0003700]	nucleus [GO:0005634]	SUBCELLULAR LOCATION: Nucleus {ECO:0000256|RuleBase:RU000476}.	NA	NA	NA
gene_7591|GeneMark.hmm|143_aa|+|90|521	143	tr|A0A0C3Y0C1|A0A0C3Y0C1_MEDTR	117	99.15	117	81.82	100	1	0	1	117	1	117	4e-81	240	A0A0C3Y0C1_MEDTR	Uncharacterized protein	MTR_8g046140	Medicago truncatula (Barrel medic) (Medicago tribuloides)	NA	NA	NA	NA	NA	NA	NA	NA	NA
gene_25457|GeneMark.hmm|156_aa|-|434|904	156	tr|G9JLR0|G9JLR0_9FABA	118	99.15	118	75.64	100	0	1	40	156	1	118	6e-76	228	G9JLR0_9FABA	NADH-ubiquinone oxidoreductase chain 3 (EC 1.6.5.3)	nad3 MipiMp031	Millettia pinnata	1.6.5.3	NA	NADH dehydrogenase (ubiquinone) activity [GO:0008137]	NADH dehydrogenase (ubiquinone) activity [GO:0008137]	mitochondrion [GO:0005739]	NA	NA	NA	NA
gene_16536|GeneMark.hmm|114_aa|+|72|416	114	tr|G7IEE2|G7IEE2_MEDTR	114	99.12	114	100	100	1	0	1	114	1	114	4e-74	221	G7IEE2_MEDTR	Small nuclear ribonucleoprotein (Uncharacterized protein)	MTR_1g072370 MTR_1g072370	Medicago truncatula (Barrel medic) (Medicago tribuloides)	NA	NA	NA	NA	ribonucleoprotein complex [GO:0030529]; viral nucleocapsid [GO:0019013]	NA	mtr:MTR_1g072370;	NA	K11087;
gene_36634|GeneMark.hmm|131_aa|+|2|397	131	tr|V7CYD7|V7CYD7_PHAVU	114	99.12	114	87.02	100	1	0	18	131	1	114	2e-74	223	V7CYD7_PHAVU	Uncharacterized protein	PHAVU_001G149700g	Phaseolus vulgaris (Kidney bean) (French bean)	NA	NA	NA	NA	NA	NA	pvu:PHAVU_001G149700g;	NA	K11087;
gene_1026|GeneMark.hmm|451_aa|-|287|1642	451	tr|I1J9I1|I1J9I1_SOYBN	451	99.11	451	100	100	4	0	1	451	1	451	0	933	I1J9I1_SOYBN	Uncharacterized protein	NA	Glycine max (Soybean) (Glycine hispida)	NA	NA	GTPase activity [GO:0003924]; microtubule-based process [GO:0007017]; protein polymerization [GO:0051258]	GTPase activity [GO:0003924]; GTP binding [GO:0005525]; structural constituent of cytoskeleton [GO:0005200]	cytoplasm [GO:0005737]; microtubule [GO:0005874]	NA	gmx:100786598;	NA	K07374;
gene_670|GeneMark.hmm|221_aa|-|424|1089	221	tr|V7AWN7|V7AWN7_PHAVU	221	99.1	221	100	100	2	0	1	221	1	221	8e-166	462	V7AWN7_PHAVU	Uncharacterized protein	PHAVU_009G095400g PHAVU_009G095600g	Phaseolus vulgaris (Kidney bean) (French bean)	NA	NA	GTPase activity [GO:0003924]; intracellular protein transport [GO:0006886]; nucleocytoplasmic transport [GO:0006913]; small GTPase mediated signal transduction [GO:0007264]	GTPase activity [GO:0003924]; GTP binding [GO:0005525]	NA	NA	pvu:PHAVU_009G095400g;pvu:PHAVU_009G095600g;	NA	K07936;
gene_672|GeneMark.hmm|221_aa|-|424|1089	221	tr|V7AWN7|V7AWN7_PHAVU	221	99.1	221	100	100	2	0	1	221	1	221	8e-166	462	V7AWN7_PHAVU	Uncharacterized protein	PHAVU_009G095400g PHAVU_009G095600g	Phaseolus vulgaris (Kidney bean) (French bean)	NA	NA	GTPase activity [GO:0003924]; intracellular protein transport [GO:0006886]; nucleocytoplasmic transport [GO:0006913]; small GTPase mediated signal transduction [GO:0007264]	GTPase activity [GO:0003924]; GTP binding [GO:0005525]	NA	NA	pvu:PHAVU_009G095400g;pvu:PHAVU_009G095600g;	NA	K07936;
gene_673|GeneMark.hmm|221_aa|-|424|1089	221	tr|V7AWN7|V7AWN7_PHAVU	221	99.1	221	100	100	2	0	1	221	1	221	8e-166	462	V7AWN7_PHAVU	Uncharacterized protein	PHAVU_009G095400g PHAVU_009G095600g	Phaseolus vulgaris (Kidney bean) (French bean)	NA	NA	GTPase activity [GO:0003924]; intracellular protein transport [GO:0006886]; nucleocytoplasmic transport [GO:0006913]; small GTPase mediated signal transduction [GO:0007264]	GTPase activity [GO:0003924]; GTP binding [GO:0005525]	NA	NA	pvu:PHAVU_009G095400g;pvu:PHAVU_009G095600g;	NA	K07936;
gene_676|GeneMark.hmm|221_aa|-|277|942	221	tr|V7AWN7|V7AWN7_PHAVU	221	99.1	221	100	100	2	0	1	221	1	221	8e-166	462	V7AWN7_PHAVU	Uncharacterized protein	PHAVU_009G095400g PHAVU_009G095600g	Phaseolus vulgaris (Kidney bean) (French bean)	NA	NA	GTPase activity [GO:0003924]; intracellular protein transport [GO:0006886]; nucleocytoplasmic transport [GO:0006913]; small GTPase mediated signal transduction [GO:0007264]	GTPase activity [GO:0003924]; GTP binding [GO:0005525]	NA	NA	pvu:PHAVU_009G095400g;pvu:PHAVU_009G095600g;	NA	K07936;
gene_677|GeneMark.hmm|221_aa|-|424|1089	221	tr|V7AWN7|V7AWN7_PHAVU	221	99.1	221	100	100	2	0	1	221	1	221	8e-166	462	V7AWN7_PHAVU	Uncharacterized protein	PHAVU_009G095400g PHAVU_009G095600g	Phaseolus vulgaris (Kidney bean) (French bean)	NA	NA	GTPase activity [GO:0003924]; intracellular protein transport [GO:0006886]; nucleocytoplasmic transport [GO:0006913]; small GTPase mediated signal transduction [GO:0007264]	GTPase activity [GO:0003924]; GTP binding [GO:0005525]	NA	NA	pvu:PHAVU_009G095400g;pvu:PHAVU_009G095600g;	NA	K07936;
gene_34333|GeneMark.hmm|221_aa|-|306|971	221	tr|I1KZB1|I1KZB1_SOYBN	221	99.1	221	100	100	2	0	1	221	1	221	4e-162	453	I1KZB1_SOYBN	Uncharacterized protein	NA	Glycine max (Soybean) (Glycine hispida)	NA	NA	vesicle-mediated transport [GO:0016192]	NA	integral component of membrane [GO:0016021]	NA	gmx:100789613;	NA	K08511;
gene_1940|GeneMark.hmm|218_aa|+|150|806	218	tr|C6TM07|C6TM07_SOYBN	217	99.08	218	100	100	1	1	1	218	1	217	3e-155	435	C6TM07_SOYBN	Uncharacterized protein	NA	Glycine max (Soybean) (Glycine hispida)	NA	NA	protein transport [GO:0015031]; small GTPase mediated signal transduction [GO:0007264]	GTP binding [GO:0005525]	NA	NA	gmx:100810759;	NA	K07904;
gene_7740|GeneMark.hmm|218_aa|+|110|766	218	tr|A0A0B2NWL7|A0A0B2NWL7_GLYSO	218	99.08	218	100	100	2	0	1	218	1	218	2e-162	454	A0A0B2NWL7_GLYSO	25.3 kDa vesicle transport protein	glysoja_009646	Glycine soja (Wild soybean)	NA	NA	NA	NA	NA	NA	NA	NA	NA
gene_31018|GeneMark.hmm|217_aa|-|220|873	217	tr|A0A0B2SRS6|A0A0B2SRS6_GLYSO	217	99.08	217	100	100	2	0	1	217	1	217	3e-158	443	A0A0B2SRS6_GLYSO	Ras-related protein RABA1f	glysoja_022510	Glycine soja (Wild soybean)	NA	NA	NA	NA	NA	NA	NA	NA	NA
gene_1283|GeneMark.hmm|216_aa|-|255|905	216	tr|A0A0B2R5H6|A0A0B2R5H6_GLYSO	216	99.07	216	100	100	2	0	1	216	1	216	5e-157	440	A0A0B2R5H6_GLYSO	Ras-related protein RABE1c	glysoja_025497	Glycine soja (Wild soybean)	NA	NA	NA	NA	NA	NA	NA	NA	NA
gene_1284|GeneMark.hmm|216_aa|-|310|960	216	tr|I1LFC6|I1LFC6_SOYBN	216	99.07	216	100	100	2	0	1	216	1	216	4e-158	442	I1LFC6_SOYBN	Uncharacterized protein	NA	Glycine max (Soybean) (Glycine hispida)	NA	NA	protein transport [GO:0015031]; small GTPase mediated signal transduction [GO:0007264]	GTP binding [GO:0005525]	NA	NA	NA	NA	NA
gene_34794|GeneMark.hmm|231_aa|+|26|721	231	tr|V7CLS0|V7CLS0_PHAVU	215	99.07	215	93.07	100	2	0	17	231	1	215	2e-159	446	V7CLS0_PHAVU	Uncharacterized protein	PHAVU_002G131800g	Phaseolus vulgaris (Kidney bean) (French bean)	NA	NA	NA	NA	NA	NA	pvu:PHAVU_002G131800g;	NA	K06685;
gene_3408|GeneMark.hmm|426_aa|+|156|1436	426	tr|I1NCS8|I1NCS8_SOYBN	426	99.06	426	100	100	4	0	1	426	1	426	0	868	I1NCS8_SOYBN	Uncharacterized protein	NA	Glycine max (Soybean) (Glycine hispida)	NA	NA	hydrolase activity [GO:0016787]; protein catabolic process [GO:0030163]	ATP binding [GO:0005524]; hydrolase activity [GO:0016787]	cytoplasm [GO:0005737]	NA	NA	NA	NA
gene_9171|GeneMark.hmm|212_aa|-|186|824	212	tr|I1KLE1|I1KLE1_SOYBN	212	99.06	212	100	100	2	0	1	212	1	212	2e-156	438	I1KLE1_SOYBN	Uncharacterized protein	NA	Glycine max (Soybean) (Glycine hispida)	NA	NA	NA	NA	NA	NA	gmx:100814037;	NA	K12184;
gene_10658|GeneMark.hmm|209_aa|-|408|1037	209	tr|K7MTA5|K7MTA5_SOYBN	209	99.04	209	100	100	2	0	1	209	1	209	4e-147	414	K7MTA5_SOYBN	Uncharacterized protein	NA	Glycine max (Soybean) (Glycine hispida)	NA	NA	NA	NA	NA	NA	gmx:100793002;	NA	NA
gene_10962|GeneMark.hmm|206_aa|-|223|843	206	tr|M1FT17|M1FT17_ARAHY	206	99.03	206	100	100	2	0	1	206	1	206	2e-151	425	M1FT17_ARAHY	Small GTP binding protein	NA	Arachis hypogaea (Peanut)	NA	NA	protein transport [GO:0015031]; small GTPase mediated signal transduction [GO:0007264]	GTP binding [GO:0005525]	NA	NA	NA	NA	NA
gene_15147|GeneMark.hmm|306_aa|-|461|1381	306	tr|V7CKW4|V7CKW4_PHAVU	306	99.02	306	100	100	3	0	1	306	1	306	0	638	V7CKW4_PHAVU	Serine/threonine-protein phosphatase (EC 3.1.3.16)	PHAVU_002G078800g	Phaseolus vulgaris (Kidney bean) (French bean)	3.1.3.16	NA	phosphoprotein phosphatase activity [GO:0004721]	phosphoprotein phosphatase activity [GO:0004721]	NA	NA	pvu:PHAVU_002G078800g;	NA	K04382;
gene_15148|GeneMark.hmm|306_aa|-|461|1381	306	tr|V7CKW4|V7CKW4_PHAVU	306	99.02	306	100	100	3	0	1	306	1	306	0	638	V7CKW4_PHAVU	Serine/threonine-protein phosphatase (EC 3.1.3.16)	PHAVU_002G078800g	Phaseolus vulgaris (Kidney bean) (French bean)	3.1.3.16	NA	phosphoprotein phosphatase activity [GO:0004721]	phosphoprotein phosphatase activity [GO:0004721]	NA	NA	pvu:PHAVU_002G078800g;	NA	K04382;
gene_15151|GeneMark.hmm|306_aa|-|461|1381	306	tr|V7CKW4|V7CKW4_PHAVU	306	99.02	306	100	100	3	0	1	306	1	306	0	638	V7CKW4_PHAVU	Serine/threonine-protein phosphatase (EC 3.1.3.16)	PHAVU_002G078800g	Phaseolus vulgaris (Kidney bean) (French bean)	3.1.3.16	NA	phosphoprotein phosphatase activity [GO:0004721]	phosphoprotein phosphatase activity [GO:0004721]	NA	NA	pvu:PHAVU_002G078800g;	NA	K04382;
gene_24710|GeneMark.hmm|102_aa|-|145|453	102	tr|I1LCL9|I1LCL9_SOYBN	102	99.02	102	100	100	1	0	1	102	1	102	6e-69	207	I1LCL9_SOYBN	Uncharacterized protein	NA	Glycine max (Soybean) (Glycine hispida)	NA	NA	translation [GO:0006412]	rRNA binding [GO:0019843]; structural constituent of ribosome [GO:0003735]	ribosome [GO:0005840]	NA	gmx:100780944;	NA	K02933;
gene_2952|GeneMark.hmm|303_aa|-|149|1060	303	tr|V7C6V1|V7C6V1_PHAVU	303	99.01	303	100	100	3	0	1	303	1	303	0	630	V7C6V1_PHAVU	Serine/threonine-protein phosphatase (EC 3.1.3.16)	PHAVU_003G000700g	Phaseolus vulgaris (Kidney bean) (French bean)	3.1.3.16	NA	phosphoprotein phosphatase activity [GO:0004721]	phosphoprotein phosphatase activity [GO:0004721]	NA	NA	pvu:PHAVU_003G000700g;	NA	K15498;
gene_33923|GeneMark.hmm|202_aa|+|170|778	202	tr|C6T9G0|C6T9G0_SOYBN	202	99.01	202	100	100	2	0	1	202	1	202	5e-150	421	C6T9G0_SOYBN	Uncharacterized protein	NA	Glycine max (Soybean) (Glycine hispida)	NA	NA	protein transport [GO:0015031]; small GTPase mediated signal transduction [GO:0007264]	GTP binding [GO:0005525]	NA	NA	gmx:100783333;	NA	K07874;
gene_35276|GeneMark.hmm|99_aa|-|146|445	99	tr|V7CN49|V7CN49_PHAVU	99	98.99	99	100	100	1	0	1	99	1	99	1e-64	196	V7CN49_PHAVU	Uncharacterized protein	PHAVU_002G171900g	Phaseolus vulgaris (Kidney bean) (French bean)	NA	NA	NA	NA	NA	NA	pvu:PHAVU_002G171900g;	NA	K12626;
gene_12842|GeneMark.hmm|197_aa|+|280|873	197	tr|V7AQR1|V7AQR1_PHAVU	197	98.98	197	100	100	2	0	1	197	1	197	7e-144	405	V7AQR1_PHAVU	Uncharacterized protein	PHAVU_009G009700g	Phaseolus vulgaris (Kidney bean) (French bean)	NA	NA	small GTPase mediated signal transduction [GO:0007264]	GTP binding [GO:0005525]	intracellular [GO:0005622]; membrane [GO:0016020]	NA	pvu:PHAVU_009G009700g;	NA	K04392;
gene_35990|GeneMark.hmm|97_aa|-|361|654	97	tr|V7C1J6|V7C1J6_PHAVU	97	98.97	97	100	100	1	0	1	97	1	97	9e-63	191	V7C1J6_PHAVU	Uncharacterized protein	PHAVU_004G095700g	Phaseolus vulgaris (Kidney bean) (French bean)	NA	NA	NA	NA	NA	NA	pvu:PHAVU_004G095700g;	NA	K12622;
gene_36181|GeneMark.hmm|193_aa|+|165|746	193	tr|I1LB56|I1LB56_SOYBN	193	98.96	193	100	100	2	0	1	193	1	193	4e-140	395	I1LB56_SOYBN	Uncharacterized protein	NA	Glycine max (Soybean) (Glycine hispida)	NA	NA	intracellular protein transport [GO:0006886]; vesicle-mediated transport [GO:0016192]	GTP binding [GO:0005525]	endoplasmic reticulum [GO:0005783]; Golgi apparatus [GO:0005794]	NA	gmx:100788066;	NA	K07953;
gene_41274|GeneMark.hmm|190_aa|-|233|805	190	tr|A0A0B2RZS4|A0A0B2RZS4_GLYSO	190	98.95	190	100	100	2	0	1	190	1	190	5e-137	387	A0A0B2RZS4_GLYSO	Vacuolar protein sorting-associated protein 29	glysoja_004155	Glycine soja (Wild soybean)	NA	NA	NA	NA	NA	NA	NA	NA	NA
gene_41275|GeneMark.hmm|190_aa|-|233|805	190	tr|A0A0B2RZS4|A0A0B2RZS4_GLYSO	190	98.95	190	100	100	2	0	1	190	1	190	5e-137	387	A0A0B2RZS4_GLYSO	Vacuolar protein sorting-associated protein 29	glysoja_004155	Glycine soja (Wild soybean)	NA	NA	NA	NA	NA	NA	NA	NA	NA
gene_2798|GeneMark.hmm|377_aa|+|140|1273	377	tr|V7C0G7|V7C0G7_PHAVU	377	98.94	377	100	100	4	0	1	377	1	377	0	777	V7C0G7_PHAVU	Uncharacterized protein	PHAVU_004G001000g	Phaseolus vulgaris (Kidney bean) (French bean)	NA	NA	NA	ATP binding [GO:0005524]	NA	NA	pvu:PHAVU_004G001000g;	NA	K10355;
gene_36854|GeneMark.hmm|185_aa|-|287|844	185	tr|A0A0B2S9Y3|A0A0B2S9Y3_GLYSO	185	98.92	185	100	100	2	0	1	185	1	185	1e-130	370	A0A0B2S9Y3_GLYSO	Putative ADP-ribosylation factor	glysoja_003255 glysoja_003715	Glycine soja (Wild soybean)	NA	NA	NA	NA	NA	NA	NA	NA	NA
gene_29823|GeneMark.hmm|181_aa|-|234|779	181	tr|V7BGU9|V7BGU9_PHAVU	181	98.9	181	100	100	2	0	1	181	1	181	1e-131	372	V7BGU9_PHAVU	Uncharacterized protein	PHAVU_001G215400g PHAVU_007G203600g PHAVU_007G211700g	Phaseolus vulgaris (Kidney bean) (French bean)	NA	NA	small GTPase mediated signal transduction [GO:0007264]	GTP binding [GO:0005525]	intracellular [GO:0005622]	NA	pvu:PHAVU_001G215400g;pvu:PHAVU_007G203600g;pvu:PHAVU_007G211700g;	NA	K07937;
gene_1674|GeneMark.hmm|260_aa|-|148|930	260	tr|V7AR68|V7AR68_PHAVU	260	98.85	260	100	100	3	0	1	260	1	260	0	534	V7AR68_PHAVU	Uncharacterized protein	PHAVU_010G103000g	Phaseolus vulgaris (Kidney bean) (French bean)	NA	NA	NA	NA	NA	NA	pvu:PHAVU_010G103000g;	NA	K14842;
gene_1675|GeneMark.hmm|260_aa|-|169|951	260	tr|V7AR68|V7AR68_PHAVU	260	98.85	260	100	100	3	0	1	260	1	260	0	534	V7AR68_PHAVU	Uncharacterized protein	PHAVU_010G103000g	Phaseolus vulgaris (Kidney bean) (French bean)	NA	NA	NA	NA	NA	NA	pvu:PHAVU_010G103000g;	NA	K14842;
gene_1676|GeneMark.hmm|260_aa|-|153|935	260	tr|V7AR68|V7AR68_PHAVU	260	98.85	260	100	100	3	0	1	260	1	260	0	534	V7AR68_PHAVU	Uncharacterized protein	PHAVU_010G103000g	Phaseolus vulgaris (Kidney bean) (French bean)	NA	NA	NA	NA	NA	NA	pvu:PHAVU_010G103000g;	NA	K14842;
gene_7661|GeneMark.hmm|423_aa|+|128|1399	423	tr|A0A0B2QK45|A0A0B2QK45_GLYSO	423	98.82	423	100	100	5	0	1	423	1	423	0	855	A0A0B2QK45_GLYSO	26S protease regulatory subunit 6A like A	glysoja_023806	Glycine soja (Wild soybean)	NA	NA	peptidase activity [GO:0008233]	peptidase activity [GO:0008233]	NA	NA	NA	NA	NA
gene_7662|GeneMark.hmm|423_aa|+|128|1399	423	tr|A0A0B2QK45|A0A0B2QK45_GLYSO	423	98.82	423	100	100	5	0	1	423	1	423	0	855	A0A0B2QK45_GLYSO	26S protease regulatory subunit 6A like A	glysoja_023806	Glycine soja (Wild soybean)	NA	NA	peptidase activity [GO:0008233]	peptidase activity [GO:0008233]	NA	NA	NA	NA	NA
gene_35105|GeneMark.hmm|337_aa|-|258|1271	337	tr|I1N504|I1N504_SOYBN	337	98.81	337	100	100	4	0	1	337	1	337	0	692	I1N504_SOYBN	Eukaryotic translation initiation factor 3 subunit H (eIF3h)	NA	Glycine max (Soybean) (Glycine hispida)	NA	NA	formation of translation preinitiation complex [GO:0001731]; translation initiation factor activity [GO:0003743]	translation initiation factor activity [GO:0003743]	eukaryotic 43S preinitiation complex [GO:0016282]; eukaryotic 48S preinitiation complex [GO:0033290]; eukaryotic translation initiation factor 3 complex [GO:0005852]	SUBCELLULAR LOCATION: Cytoplasm {ECO:0000256|HAMAP-Rule:MF_03007}.	gmx:100814297;	NA	K03247;
gene_11058|GeneMark.hmm|249_aa|+|72|821	249	tr|V7CFY6|V7CFY6_PHAVU	249	98.8	249	100	100	3	0	1	249	1	249	0	506	V7CFY6_PHAVU	Proteasome subunit alpha type (EC 3.4.25.1)	PHAVU_003G264700g	Phaseolus vulgaris (Kidney bean) (French bean)	3.4.25.1	NA	threonine-type endopeptidase activity [GO:0004298]; ubiquitin-dependent protein catabolic process [GO:0006511]	threonine-type endopeptidase activity [GO:0004298]	cytoplasm [GO:0005737]; nucleus [GO:0005634]; proteasome core complex, alpha-subunit complex [GO:0019773]	SUBCELLULAR LOCATION: Cytoplasm {ECO:0000256|RuleBase:RU000551}. Nucleus {ECO:0000256|RuleBase:RU000551}.	pvu:PHAVU_003G264700g;	NA	K02731;
gene_35129|GeneMark.hmm|249_aa|-|354|1103	249	tr|C6TG97|C6TG97_SOYBN	249	98.8	249	100	100	3	0	1	249	1	249	0	509	C6TG97_SOYBN	Proteasome subunit alpha type (EC 3.4.25.1)	NA	Glycine max (Soybean) (Glycine hispida)	3.4.25.1	NA	threonine-type endopeptidase activity [GO:0004298]; ubiquitin-dependent protein catabolic process [GO:0006511]	threonine-type endopeptidase activity [GO:0004298]	cytoplasm [GO:0005737]; nucleus [GO:0005634]; proteasome core complex, alpha-subunit complex [GO:0019773]	SUBCELLULAR LOCATION: Cytoplasm {ECO:0000256|RuleBase:RU000551}. Nucleus {ECO:0000256|RuleBase:RU000551}.	gmx:100820387;	NA	K02727;
gene_11034|GeneMark.hmm|160_aa|+|179|661	160	tr|H6VUT4|H6VUT4_9FABA	160	98.75	160	100	100	2	0	1	160	1	160	4e-115	328	H6VUT4_9FABA	Eukaryotic translation initiation factor 5A (eIF-5A)	NA	Ammopiptanthus mongolicus	NA	NA	positive regulation of translational elongation [GO:0045901]; positive regulation of translational termination [GO:0045905]; translational frameshifting [GO:0006452]; translation elongation factor activity [GO:0003746]; translation initiation factor activity [GO:0003743]	ribosome binding [GO:0043022]; translation elongation factor activity [GO:0003746]; translation initiation factor activity [GO:0003743]	NA	NA	NA	NA	NA
gene_33910|GeneMark.hmm|157_aa|+|197|670	157	tr|V7AST0|V7AST0_PHAVU	157	98.73	157	100	100	2	0	1	157	1	157	1e-111	320	V7AST0_PHAVU	Uncharacterized protein	PHAVU_010G115700g	Phaseolus vulgaris (Kidney bean) (French bean)	NA	NA	NA	NA	endoplasmic reticulum membrane [GO:0005789]; integral component of membrane [GO:0016021]	NA	pvu:PHAVU_010G115700g;	NA	NA
gene_28869|GeneMark.hmm|156_aa|+|197|667	156	tr|A0A0B2Q782|A0A0B2Q782_GLYSO	156	98.72	156	100	100	2	0	1	156	1	156	6e-111	318	A0A0B2Q782_GLYSO	Protein Dr1 like	glysoja_045735	Glycine soja (Wild soybean)	NA	NA	NA	NA	NA	NA	NA	NA	NA
gene_44304|GeneMark.hmm|309_aa|-|340|1269	309	tr|A0A0B2RNW9|A0A0B2RNW9_GLYSO	309	98.71	309	100	100	4	0	1	309	1	309	0	619	A0A0B2RNW9_GLYSO	Putative 26S proteasome non-ATPase regulatory subunit 7	glysoja_039036	Glycine soja (Wild soybean)	NA	NA	NA	NA	proteasome complex [GO:0000502]	NA	NA	NA	NA
gene_863|GeneMark.hmm|381_aa|+|75|1220	381	tr|V7BE71|V7BE71_PHAVU	381	98.69	381	100	100	5	0	1	381	1	381	0	747	V7BE71_PHAVU	Uncharacterized protein	PHAVU_007G052600g	Phaseolus vulgaris (Kidney bean) (French bean)	NA	NA	NA	NA	cytoplasm [GO:0005737]	NA	pvu:PHAVU_007G052600g;	NA	K08770;
gene_865|GeneMark.hmm|381_aa|+|75|1220	381	tr|V7BE71|V7BE71_PHAVU	381	98.69	381	100	100	5	0	1	381	1	381	0	744	V7BE71_PHAVU	Uncharacterized protein	PHAVU_007G052600g	Phaseolus vulgaris (Kidney bean) (French bean)	NA	NA	NA	NA	cytoplasm [GO:0005737]	NA	pvu:PHAVU_007G052600g;	NA	K08770;
gene_866|GeneMark.hmm|305_aa|+|75|992	305	tr|A0A0B2P052|A0A0B2P052_GLYSO	305	98.69	305	100	100	4	0	1	305	1	305	0	600	A0A0B2P052_GLYSO	Polyubiquitin	glysoja_012598 glysoja_015922	Glycine soja (Wild soybean)	NA	NA	NA	NA	NA	NA	NA	NA	NA
gene_15149|GeneMark.hmm|306_aa|-|469|1389	306	tr|V7CKW4|V7CKW4_PHAVU	306	98.69	306	100	100	4	0	1	306	1	306	0	637	V7CKW4_PHAVU	Serine/threonine-protein phosphatase (EC 3.1.3.16)	PHAVU_002G078800g	Phaseolus vulgaris (Kidney bean) (French bean)	3.1.3.16	NA	phosphoprotein phosphatase activity [GO:0004721]	phosphoprotein phosphatase activity [GO:0004721]	NA	NA	pvu:PHAVU_002G078800g;	NA	K04382;
gene_2951|GeneMark.hmm|303_aa|-|135|1046	303	tr|V7C6V1|V7C6V1_PHAVU	303	98.68	303	100	100	4	0	1	303	1	303	0	629	V7C6V1_PHAVU	Serine/threonine-protein phosphatase (EC 3.1.3.16)	PHAVU_003G000700g	Phaseolus vulgaris (Kidney bean) (French bean)	3.1.3.16	NA	phosphoprotein phosphatase activity [GO:0004721]	phosphoprotein phosphatase activity [GO:0004721]	NA	NA	pvu:PHAVU_003G000700g;	NA	K15498;
gene_980|GeneMark.hmm|452_aa|+|173|1531	452	tr|G7J421|G7J421_MEDTR	451	98.67	452	100	100	5	1	1	452	1	451	0	922	G7J421_MEDTR	Tubulin beta-1 chain (Uncharacterized protein)	MTR_3g110720	Medicago truncatula (Barrel medic) (Medicago tribuloides)	NA	NA	GTPase activity [GO:0003924]; microtubule-based process [GO:0007017]; protein polymerization [GO:0051258]	GTPase activity [GO:0003924]; GTP binding [GO:0005525]; structural constituent of cytoskeleton [GO:0005200]	cytoplasm [GO:0005737]; microtubule [GO:0005874]	NA	mtr:MTR_3g110720;	NA	K07374;
gene_13918|GeneMark.hmm|226_aa|+|197|877	226	tr|B0I559|B0I559_PHAVU	226	98.67	226	100	100	3	0	1	226	1	226	2e-164	459	B0I559_PHAVU	Calcineurin B-like protein (Uncharacterized protein)	PvCBL2 PHAVU_003G088500g	Phaseolus vulgaris (Kidney bean) (French bean)	NA	NA	NA	calcium ion binding [GO:0005509]	NA	NA	pvu:PHAVU_003G088500g;	NA	K06268;
gene_4793|GeneMark.hmm|148_aa|+|48|494	148	tr|I3SDB0|I3SDB0_LOTJA	148	98.65	148	100	100	2	0	1	148	1	148	3e-106	305	I3SDB0_LOTJA	Uncharacterized protein	NA	Lotus japonicus (Lotus corniculatus var. japonicus)	NA	NA	ligase activity [GO:0016874]	ligase activity [GO:0016874]	NA	NA	NA	NA	NA
gene_4795|GeneMark.hmm|148_aa|+|43|489	148	tr|I3SDB0|I3SDB0_LOTJA	148	98.65	148	100	100	2	0	1	148	1	148	3e-106	305	I3SDB0_LOTJA	Uncharacterized protein	NA	Lotus japonicus (Lotus corniculatus var. japonicus)	NA	NA	ligase activity [GO:0016874]	ligase activity [GO:0016874]	NA	NA	NA	NA	NA
gene_7207|GeneMark.hmm|223_aa|+|113|784	223	tr|K7MS03|K7MS03_SOYBN	223	98.65	223	100	100	3	0	1	223	1	223	9e-166	462	K7MS03_SOYBN	Proteasome subunit beta type (EC 3.4.25.1)	NA	Glycine max (Soybean) (Glycine hispida)	3.4.25.1	NA	proteolysis involved in cellular protein catabolic process [GO:0051603]; threonine-type endopeptidase activity [GO:0004298]	threonine-type endopeptidase activity [GO:0004298]	cytoplasm [GO:0005737]; nucleus [GO:0005634]; proteasome core complex [GO:0005839]	SUBCELLULAR LOCATION: Cytoplasm {ECO:0000256|RuleBase:RU000694, ECO:0000256|SAAS:SAAS00039306}. Nucleus {ECO:0000256|RuleBase:RU000694, ECO:0000256|SAAS:SAAS00039306}.	NA	NA	NA
gene_7209|GeneMark.hmm|223_aa|+|110|781	223	tr|K7MS03|K7MS03_SOYBN	223	98.65	223	100	100	3	0	1	223	1	223	9e-166	462	K7MS03_SOYBN	Proteasome subunit beta type (EC 3.4.25.1)	NA	Glycine max (Soybean) (Glycine hispida)	3.4.25.1	NA	proteolysis involved in cellular protein catabolic process [GO:0051603]; threonine-type endopeptidase activity [GO:0004298]	threonine-type endopeptidase activity [GO:0004298]	cytoplasm [GO:0005737]; nucleus [GO:0005634]; proteasome core complex [GO:0005839]	SUBCELLULAR LOCATION: Cytoplasm {ECO:0000256|RuleBase:RU000694, ECO:0000256|SAAS:SAAS00039306}. Nucleus {ECO:0000256|RuleBase:RU000694, ECO:0000256|SAAS:SAAS00039306}.	NA	NA	NA
gene_740|GeneMark.hmm|294_aa|+|115|999	294	tr|I1MG96|I1MG96_SOYBN	294	98.64	294	100	100	4	0	1	294	1	294	0	601	I1MG96_SOYBN	Uncharacterized protein	NA	Glycine max (Soybean) (Glycine hispida)	NA	NA	protein serine/threonine kinase activity [GO:0004674]	ATP binding [GO:0005524]; protein serine/threonine kinase activity [GO:0004674]	NA	NA	gmx:100782865;	NA	K02206;
gene_20625|GeneMark.hmm|145_aa|+|227|664	145	tr|V7CRX0|V7CRX0_PHAVU	145	98.62	145	100	100	2	0	1	145	1	145	6e-103	296	V7CRX0_PHAVU	Uncharacterized protein	PHAVU_001G030700g	Phaseolus vulgaris (Kidney bean) (French bean)	NA	NA	NA	NA	nucleus [GO:0005634]	NA	pvu:PHAVU_001G030700g;	NA	K12873;
gene_20626|GeneMark.hmm|145_aa|+|256|693	145	tr|V7CRX0|V7CRX0_PHAVU	145	98.62	145	100	100	2	0	1	145	1	145	6e-103	296	V7CRX0_PHAVU	Uncharacterized protein	PHAVU_001G030700g	Phaseolus vulgaris (Kidney bean) (French bean)	NA	NA	NA	NA	nucleus [GO:0005634]	NA	pvu:PHAVU_001G030700g;	NA	K12873;
gene_20629|GeneMark.hmm|145_aa|+|346|783	145	tr|V7CRX0|V7CRX0_PHAVU	145	98.62	145	100	100	2	0	1	145	1	145	6e-103	296	V7CRX0_PHAVU	Uncharacterized protein	PHAVU_001G030700g	Phaseolus vulgaris (Kidney bean) (French bean)	NA	NA	NA	NA	nucleus [GO:0005634]	NA	pvu:PHAVU_001G030700g;	NA	K12873;
gene_20630|GeneMark.hmm|145_aa|+|227|664	145	tr|V7CRX0|V7CRX0_PHAVU	145	98.62	145	100	100	2	0	1	145	1	145	6e-103	296	V7CRX0_PHAVU	Uncharacterized protein	PHAVU_001G030700g	Phaseolus vulgaris (Kidney bean) (French bean)	NA	NA	NA	NA	nucleus [GO:0005634]	NA	pvu:PHAVU_001G030700g;	NA	K12873;
gene_20631|GeneMark.hmm|145_aa|+|227|664	145	tr|V7CRX0|V7CRX0_PHAVU	145	98.62	145	100	100	2	0	1	145	1	145	6e-103	296	V7CRX0_PHAVU	Uncharacterized protein	PHAVU_001G030700g	Phaseolus vulgaris (Kidney bean) (French bean)	NA	NA	NA	NA	nucleus [GO:0005634]	NA	pvu:PHAVU_001G030700g;	NA	K12873;
gene_24770|GeneMark.hmm|217_aa|-|192|845	217	tr|G7JUZ6|G7JUZ6_MEDTR	217	98.62	217	100	100	3	0	1	217	1	217	2e-157	441	G7JUZ6_MEDTR	RAB GTPase-like protein C2B (Uncharacterized protein)	MTR_4g079350 MTR_4g079350	Medicago truncatula (Barrel medic) (Medicago tribuloides)	NA	NA	protein transport [GO:0015031]; small GTPase mediated signal transduction [GO:0007264]	GTP binding [GO:0005525]	NA	NA	mtr:MTR_4g079350;	NA	NA
gene_1285|GeneMark.hmm|216_aa|-|255|905	216	tr|A0A0B2R5H6|A0A0B2R5H6_GLYSO	216	98.61	216	100	100	3	0	1	216	1	216	1e-156	439	A0A0B2R5H6_GLYSO	Ras-related protein RABE1c	glysoja_025497	Glycine soja (Wild soybean)	NA	NA	NA	NA	NA	NA	NA	NA	NA
gene_5866|GeneMark.hmm|216_aa|-|310|960	216	tr|A0A0B2R813|A0A0B2R813_GLYSO	216	98.61	216	100	100	3	0	1	216	1	216	6e-160	447	A0A0B2R813_GLYSO	BAH and coiled-coil domain-containing protein 1	glysoja_007825	Glycine soja (Wild soybean)	NA	NA	NA	NA	NA	NA	NA	NA	NA
gene_5864|GeneMark.hmm|218_aa|-|130|786	218	tr|V7AIX2|V7AIX2_PHAVU	216	98.61	216	99.08	100	3	0	1	216	1	216	1e-159	446	V7AIX2_PHAVU	Uncharacterized protein	PHAVU_011G158300g	Phaseolus vulgaris (Kidney bean) (French bean)	NA	NA	NA	chromatin binding [GO:0003682]; zinc ion binding [GO:0008270]	nucleus [GO:0005634]	NA	pvu:PHAVU_011G158300g;	NA	NA
gene_16105|GeneMark.hmm|143_aa|-|222|653	143	tr|I1K6Z5|I1K6Z5_SOYBN	143	98.6	143	100	100	2	0	1	143	1	143	6e-101	291	I1K6Z5_SOYBN	Uncharacterized protein	NA	Glycine max (Soybean) (Glycine hispida)	NA	NA	actin filament depolymerization [GO:0030042]	NA	actin cytoskeleton [GO:0015629]	NA	gmx:100785493;	NA	K05765;
gene_4644|GeneMark.hmm|146_aa|+|1|441	146	tr|A0A0B2P6B5|A0A0B2P6B5_GLYSO	143	98.6	143	97.95	100	2	0	4	146	1	143	1e-101	293	A0A0B2P6B5_GLYSO	AP-4 complex subunit sigma	glysoja_000859 glysoja_048493	Glycine soja (Wild soybean)	NA	NA	NA	NA	NA	NA	NA	NA	NA
gene_4185|GeneMark.hmm|142_aa|-|358|786	142	tr|U3MF97|U3MF97_ARAHY	142	98.59	142	100	100	2	0	1	142	1	142	5e-98	284	U3MF97_ARAHY	40S ribosomal protein S23	NA	Arachis hypogaea (Peanut)	NA	NA	translation [GO:0006412]	structural constituent of ribosome [GO:0003735]	small ribosomal subunit [GO:0015935]	NA	NA	NA	NA
gene_11693|GeneMark.hmm|142_aa|-|376|804	142	tr|U3MF97|U3MF97_ARAHY	142	98.59	142	100	100	2	0	1	142	1	142	5e-98	284	U3MF97_ARAHY	40S ribosomal protein S23	NA	Arachis hypogaea (Peanut)	NA	NA	translation [GO:0006412]	structural constituent of ribosome [GO:0003735]	small ribosomal subunit [GO:0015935]	NA	NA	NA	NA
gene_11695|GeneMark.hmm|142_aa|-|339|767	142	tr|U3MF97|U3MF97_ARAHY	142	98.59	142	100	100	2	0	1	142	1	142	5e-98	284	U3MF97_ARAHY	40S ribosomal protein S23	NA	Arachis hypogaea (Peanut)	NA	NA	translation [GO:0006412]	structural constituent of ribosome [GO:0003735]	small ribosomal subunit [GO:0015935]	NA	NA	NA	NA
gene_10699|GeneMark.hmm|211_aa|+|170|805	211	tr|I1N6V9|I1N6V9_SOYBN	211	98.58	211	100	100	3	0	1	211	1	211	4e-155	434	I1N6V9_SOYBN	Uncharacterized protein	NA	Glycine max (Soybean) (Glycine hispida)	NA	NA	protein transport [GO:0015031]; small GTPase mediated signal transduction [GO:0007264]	GTP binding [GO:0005525]	NA	NA	gmx:100790031;	NA	K07877;
gene_44352|GeneMark.hmm|140_aa|-|255|677	140	tr|A0A0B2RUE1|A0A0B2RUE1_GLYSO	140	98.57	140	100	100	2	0	1	140	1	140	4e-96	279	A0A0B2RUE1_GLYSO	40S ribosomal protein S12	glysoja_007073	Glycine soja (Wild soybean)	NA	NA	NA	NA	ribosome [GO:0005840]	NA	NA	NA	NA
gene_6003|GeneMark.hmm|416_aa|-|429|1679	416	tr|V7CTI9|V7CTI9_PHAVU	416	98.56	416	100	100	6	0	1	416	1	416	0	867	V7CTI9_PHAVU	Uncharacterized protein	PHAVU_002G301900g	Phaseolus vulgaris (Kidney bean) (French bean)	NA	NA	protein serine/threonine kinase activity [GO:0004674]	ATP binding [GO:0005524]; protein serine/threonine kinase activity [GO:0004674]	NA	NA	pvu:PHAVU_002G301900g;	NA	NA
gene_5419|GeneMark.hmm|207_aa|-|341|964	207	tr|I1K4J2|I1K4J2_SOYBN	207	98.55	207	100	100	3	0	1	207	1	207	6e-149	419	I1K4J2_SOYBN	Uncharacterized protein	NA	Glycine max (Soybean) (Glycine hispida)	NA	NA	protein transport [GO:0015031]; small GTPase mediated signal transduction [GO:0007264]	GTP binding [GO:0005525]	NA	NA	gmx:100794989;	NA	K07893;
gene_9666|GeneMark.hmm|206_aa|+|167|787	206	tr|A0A0B2QHP1|A0A0B2QHP1_GLYSO	206	98.54	206	100	100	3	0	1	206	1	206	1e-149	420	A0A0B2QHP1_GLYSO	Ras-related protein RABH1b (EC 3.1.4.12)	glysoja_012971 glysoja_034163	Glycine soja (Wild soybean)	3.1.4.12	NA	sphingomyelin phosphodiesterase activity [GO:0004767]	sphingomyelin phosphodiesterase activity [GO:0004767]	NA	NA	NA	NA	NA
gene_9871|GeneMark.hmm|410_aa|-|342|1574	410	tr|V7BHM7|V7BHM7_PHAVU	410	98.54	410	100	100	6	0	1	410	1	410	0	842	V7BHM7_PHAVU	Uncharacterized protein	PHAVU_007G204000g	Phaseolus vulgaris (Kidney bean) (French bean)	NA	NA	protein serine/threonine kinase activity [GO:0004674]	ATP binding [GO:0005524]; protein serine/threonine kinase activity [GO:0004674]	NA	NA	pvu:PHAVU_007G204000g;	NA	K03083;
gene_16614|GeneMark.hmm|204_aa|-|184|798	204	tr|A0A0B2RY00|A0A0B2RY00_GLYSO	204	98.53	204	100	100	3	0	1	204	1	204	8e-149	418	A0A0B2RY00_GLYSO	Proteasome subunit beta type-2-A (EC 3.4.25.1)	glysoja_013493	Glycine soja (Wild soybean)	3.4.25.1	NA	hydrolase activity [GO:0016787]	hydrolase activity [GO:0016787]	proteasome complex [GO:0000502]	NA	NA	NA	NA
gene_35091|GeneMark.hmm|136_aa|-|277|687	136	tr|A0A0B2P835|A0A0B2P835_GLYSO	136	98.53	136	100	100	2	0	1	136	1	136	2e-91	267	A0A0B2P835_GLYSO	Histone H2A	glysoja_011062 glysoja_028214	Glycine soja (Wild soybean)	NA	NA	NA	NA	NA	SUBCELLULAR LOCATION: Nucleus {ECO:0000256|SAAS:SAAS00155769}. Chromosome {ECO:0000256|SAAS:SAAS00155769}.	NA	NA	NA
gene_35092|GeneMark.hmm|136_aa|-|277|687	136	tr|A0A0B2P835|A0A0B2P835_GLYSO	136	98.53	136	100	100	2	0	1	136	1	136	2e-91	267	A0A0B2P835_GLYSO	Histone H2A	glysoja_011062 glysoja_028214	Glycine soja (Wild soybean)	NA	NA	NA	NA	NA	SUBCELLULAR LOCATION: Nucleus {ECO:0000256|SAAS:SAAS00155769}. Chromosome {ECO:0000256|SAAS:SAAS00155769}.	NA	NA	NA
gene_41630|GeneMark.hmm|136_aa|+|102|512	136	tr|A0A0B2P4G6|A0A0B2P4G6_GLYSO	136	98.53	136	100	100	2	0	1	136	1	136	2e-91	266	A0A0B2P4G6_GLYSO	Histone H2A	glysoja_002567 glysoja_019130	Glycine soja (Wild soybean)	NA	NA	NA	NA	NA	SUBCELLULAR LOCATION: Nucleus {ECO:0000256|SAAS:SAAS00155769}. Chromosome {ECO:0000256|SAAS:SAAS00155769}.	NA	NA	NA
gene_2292|GeneMark.hmm|135_aa|+|504|911	135	tr|R4IV41|R4IV41_VICFA	135	98.52	135	100	100	2	0	1	135	1	135	3e-96	279	R4IV41_VICFA	Uncharacterized protein	rrn18	Vicia faba (Broad bean) (Faba vulgaris)	NA	NA	NA	NA	mitochondrion [GO:0005739]	NA	NA	NA	NA
gene_2293|GeneMark.hmm|135_aa|+|504|911	135	tr|R4IV41|R4IV41_VICFA	135	98.52	135	100	100	2	0	1	135	1	135	3e-96	279	R4IV41_VICFA	Uncharacterized protein	rrn18	Vicia faba (Broad bean) (Faba vulgaris)	NA	NA	NA	NA	mitochondrion [GO:0005739]	NA	NA	NA	NA
gene_7524|GeneMark.hmm|203_aa|+|111|722	203	tr|I1M5E2|I1M5E2_SOYBN	203	98.52	203	100	100	3	0	1	203	1	203	5e-145	408	I1M5E2_SOYBN	Uncharacterized protein	NA	Glycine max (Soybean) (Glycine hispida)	NA	NA	vacuolar transport [GO:0007034]	NA	NA	NA	gmx:100792384;gmx:100795747;	NA	K12197;
gene_7526|GeneMark.hmm|203_aa|+|97|708	203	tr|I1M5E2|I1M5E2_SOYBN	203	98.52	203	100	100	3	0	1	203	1	203	5e-145	408	I1M5E2_SOYBN	Uncharacterized protein	NA	Glycine max (Soybean) (Glycine hispida)	NA	NA	vacuolar transport [GO:0007034]	NA	NA	NA	gmx:100792384;gmx:100795747;	NA	K12197;
gene_11824|GeneMark.hmm|133_aa|-|274|675	133	tr|A0A0B2Q9D4|A0A0B2Q9D4_GLYSO	133	98.5	133	100	100	2	0	1	133	1	133	3e-93	271	A0A0B2Q9D4_GLYSO	60S ribosomal protein L32-1	glysoja_015443 glysoja_017906	Glycine soja (Wild soybean)	NA	NA	NA	NA	ribosome [GO:0005840]	NA	NA	NA	NA
gene_1936|GeneMark.hmm|324_aa|-|254|1228	324	tr|C8YZ71|C8YZ71_PHAVU	324	98.46	324	100	100	5	0	1	324	1	324	0	649	C8YZ71_PHAVU	RACK1 (Uncharacterized protein)	PHAVU_002G327500g	Phaseolus vulgaris (Kidney bean) (French bean)	NA	NA	NA	NA	NA	NA	pvu:PHAVU_002G327500g;	NA	K14753;
gene_4152|GeneMark.hmm|193_aa|+|201|782	193	tr|V7CBS6|V7CBS6_PHAVU	193	98.45	193	100	100	3	0	1	193	1	193	2e-139	393	V7CBS6_PHAVU	Uncharacterized protein	PHAVU_003G112100g	Phaseolus vulgaris (Kidney bean) (French bean)	NA	NA	intracellular protein transport [GO:0006886]; vesicle-mediated transport [GO:0016192]	GTP binding [GO:0005525]	endoplasmic reticulum [GO:0005783]; Golgi apparatus [GO:0005794]	NA	pvu:PHAVU_003G112100g;	NA	K07953;
gene_10996|GeneMark.hmm|129_aa|-|198|587	129	tr|I3SYN8|I3SYN8_LOTJA	129	98.45	129	100	100	2	0	1	129	1	129	6e-88	257	I3SYN8_LOTJA	Uncharacterized protein	NA	Lotus japonicus (Lotus corniculatus var. japonicus)	NA	NA	translation [GO:0006412]	structural constituent of ribosome [GO:0003735]	ribosome [GO:0005840]	NA	NA	NA	NA
gene_42318|GeneMark.hmm|194_aa|+|67|651	194	tr|I3SPD0|I3SPD0_LOTJA	194	98.45	194	100	100	3	0	1	194	1	194	2e-139	394	I3SPD0_LOTJA	Uncharacterized protein	NA	Lotus japonicus (Lotus corniculatus var. japonicus)	NA	NA	NA	NA	NA	NA	NA	NA	NA
gene_7927|GeneMark.hmm|128_aa|-|183|569	128	tr|I3SXG0|I3SXG0_MEDTR	128	98.44	128	100	100	2	0	1	128	1	128	2e-88	258	I3SXG0_MEDTR	Ribosomal protein L7Ae/L30e/S12e/Gadd45 family protein (Uncharacterized protein)	MTR_0011s0330	Medicago truncatula (Barrel medic) (Medicago tribuloides)	NA	NA	ribosome biogenesis [GO:0042254]	RNA binding [GO:0003723]	nucleolus [GO:0005730]; ribosome [GO:0005840]	NA	NA	NA	NA
gene_8853|GeneMark.hmm|498_aa|+|3|1499	498	tr|A0A072VQC8|A0A072VQC8_MEDTR	450	98.44	450	90.36	100	7	0	49	498	1	450	0	930	A0A072VQC8_MEDTR	Tubulin beta-1 chain	MTR_1g106005	Medicago truncatula (Barrel medic) (Medicago tribuloides)	NA	NA	GTPase activity [GO:0003924]; microtubule-based process [GO:0007017]; protein polymerization [GO:0051258]	GTPase activity [GO:0003924]; GTP binding [GO:0005525]; structural constituent of cytoskeleton [GO:0005200]	cytoplasm [GO:0005737]; microtubule [GO:0005874]	NA	NA	NA	NA
gene_8854|GeneMark.hmm|498_aa|+|3|1499	498	tr|A0A072VQC8|A0A072VQC8_MEDTR	450	98.44	450	90.36	100	7	0	49	498	1	450	0	930	A0A072VQC8_MEDTR	Tubulin beta-1 chain	MTR_1g106005	Medicago truncatula (Barrel medic) (Medicago tribuloides)	NA	NA	GTPase activity [GO:0003924]; microtubule-based process [GO:0007017]; protein polymerization [GO:0051258]	GTPase activity [GO:0003924]; GTP binding [GO:0005525]; structural constituent of cytoskeleton [GO:0005200]	cytoplasm [GO:0005737]; microtubule [GO:0005874]	NA	NA	NA	NA
gene_9747|GeneMark.hmm|166_aa|+|3|503	166	tr|I1MU97|I1MU97_SOYBN	128	98.44	128	77.11	100	2	0	39	166	1	128	9e-88	258	I1MU97_SOYBN	Uncharacterized protein	NA	Glycine max (Soybean) (Glycine hispida)	NA	NA	ribosome biogenesis [GO:0042254]	RNA binding [GO:0003723]	nucleolus [GO:0005730]; ribonucleoprotein complex [GO:0030529]	NA	gmx:100817627;	NA	K12845;
gene_9749|GeneMark.hmm|166_aa|+|3|503	166	tr|I1MU97|I1MU97_SOYBN	128	98.44	128	77.11	100	2	0	39	166	1	128	9e-88	258	I1MU97_SOYBN	Uncharacterized protein	NA	Glycine max (Soybean) (Glycine hispida)	NA	NA	ribosome biogenesis [GO:0042254]	RNA binding [GO:0003723]	nucleolus [GO:0005730]; ribonucleoprotein complex [GO:0030529]	NA	gmx:100817627;	NA	K12845;
gene_860|GeneMark.hmm|381_aa|+|75|1220	381	tr|V7BE71|V7BE71_PHAVU	381	98.43	381	100	100	6	0	1	381	1	381	0	745	V7BE71_PHAVU	Uncharacterized protein	PHAVU_007G052600g	Phaseolus vulgaris (Kidney bean) (French bean)	NA	NA	NA	NA	cytoplasm [GO:0005737]	NA	pvu:PHAVU_007G052600g;	NA	K08770;
gene_862|GeneMark.hmm|381_aa|+|63|1208	381	tr|V7BE71|V7BE71_PHAVU	381	98.43	381	100	100	6	0	1	381	1	381	0	745	V7BE71_PHAVU	Uncharacterized protein	PHAVU_007G052600g	Phaseolus vulgaris (Kidney bean) (French bean)	NA	NA	NA	NA	cytoplasm [GO:0005737]	NA	pvu:PHAVU_007G052600g;	NA	K08770;
gene_864|GeneMark.hmm|381_aa|+|75|1220	381	tr|V7BE71|V7BE71_PHAVU	381	98.43	381	100	100	6	0	1	381	1	381	0	745	V7BE71_PHAVU	Uncharacterized protein	PHAVU_007G052600g	Phaseolus vulgaris (Kidney bean) (French bean)	NA	NA	NA	NA	cytoplasm [GO:0005737]	NA	pvu:PHAVU_007G052600g;	NA	K08770;
gene_868|GeneMark.hmm|381_aa|+|75|1220	381	tr|V7BE71|V7BE71_PHAVU	381	98.43	381	100	100	6	0	1	381	1	381	0	745	V7BE71_PHAVU	Uncharacterized protein	PHAVU_007G052600g	Phaseolus vulgaris (Kidney bean) (French bean)	NA	NA	NA	NA	cytoplasm [GO:0005737]	NA	pvu:PHAVU_007G052600g;	NA	K08770;
gene_1046|GeneMark.hmm|447_aa|+|122|1465	447	tr|X2C2H2|X2C2H2_9FABA	447	98.43	447	100	100	7	0	1	447	1	447	0	913	X2C2H2_9FABA	Elongation factor 1-alpha	EF1	Stylosanthes guianensis	NA	NA	GTPase activity [GO:0003924]; translation elongation factor activity [GO:0003746]	GTPase activity [GO:0003924]; GTP binding [GO:0005525]; translation elongation factor activity [GO:0003746]	cytoplasm [GO:0005737]	NA	NA	NA	NA
gene_1055|GeneMark.hmm|447_aa|+|122|1465	447	tr|X2C2H2|X2C2H2_9FABA	447	98.43	447	100	100	7	0	1	447	1	447	0	913	X2C2H2_9FABA	Elongation factor 1-alpha	EF1	Stylosanthes guianensis	NA	NA	GTPase activity [GO:0003924]; translation elongation factor activity [GO:0003746]	GTPase activity [GO:0003924]; GTP binding [GO:0005525]; translation elongation factor activity [GO:0003746]	cytoplasm [GO:0005737]	NA	NA	NA	NA
gene_1058|GeneMark.hmm|447_aa|+|122|1465	447	tr|X2C2H2|X2C2H2_9FABA	447	98.43	447	100	100	7	0	1	447	1	447	0	913	X2C2H2_9FABA	Elongation factor 1-alpha	EF1	Stylosanthes guianensis	NA	NA	GTPase activity [GO:0003924]; translation elongation factor activity [GO:0003746]	GTPase activity [GO:0003924]; GTP binding [GO:0005525]; translation elongation factor activity [GO:0003746]	cytoplasm [GO:0005737]	NA	NA	NA	NA
gene_1061|GeneMark.hmm|447_aa|+|122|1465	447	tr|X2C2H2|X2C2H2_9FABA	447	98.43	447	100	100	7	0	1	447	1	447	0	913	X2C2H2_9FABA	Elongation factor 1-alpha	EF1	Stylosanthes guianensis	NA	NA	GTPase activity [GO:0003924]; translation elongation factor activity [GO:0003746]	GTPase activity [GO:0003924]; GTP binding [GO:0005525]; translation elongation factor activity [GO:0003746]	cytoplasm [GO:0005737]	NA	NA	NA	NA
gene_10428|GeneMark.hmm|377_aa|+|95|1228	377	tr|I1MDT4|I1MDT4_SOYBN	377	98.41	377	100	100	6	0	1	377	1	377	0	774	I1MDT4_SOYBN	Uncharacterized protein	NA	Glycine max (Soybean) (Glycine hispida)	NA	NA	NA	ATP binding [GO:0005524]	NA	NA	gmx:100778206;	NA	K10355;
gene_12236|GeneMark.hmm|189_aa|+|281|850	189	tr|V7CXZ3|V7CXZ3_PHAVU	189	98.41	189	100	100	3	0	1	189	1	189	3e-134	380	V7CXZ3_PHAVU	Uncharacterized protein	PHAVU_001G097100g	Phaseolus vulgaris (Kidney bean) (French bean)	NA	NA	NA	NA	membrane [GO:0016020]	NA	pvu:PHAVU_001G097100g;	NA	NA
gene_34595|GeneMark.hmm|623_aa|-|444|2315	623	tr|D7EYG6|D7EYG6_SOYBN	623	98.39	623	100	100	10	0	1	623	1	623	0	1271	D7EYG6_SOYBN	V-H(+)-ATPase subunit A	NA	Glycine max (Soybean) (Glycine hispida)	NA	NA	ATP hydrolysis coupled proton transport [GO:0015991]; ATP metabolic process [GO:0046034]; proton-transporting ATPase activity, rotational mechanism [GO:0046961]	ATP binding [GO:0005524]; proton-transporting ATPase activity, rotational mechanism [GO:0046961]	proton-transporting V-type ATPase, V1 domain [GO:0033180]	NA	gmx:100775727;	NA	K02145;
gene_6793|GeneMark.hmm|246_aa|-|247|987	246	tr|I1LSZ7|I1LSZ7_SOYBN	246	98.37	246	100	100	4	0	1	246	1	246	0	506	I1LSZ7_SOYBN	Proteasome subunit alpha type (EC 3.4.25.1)	NA	Glycine max (Soybean) (Glycine hispida)	3.4.25.1	NA	threonine-type endopeptidase activity [GO:0004298]; ubiquitin-dependent protein catabolic process [GO:0006511]	threonine-type endopeptidase activity [GO:0004298]	cytoplasm [GO:0005737]; nucleus [GO:0005634]; proteasome core complex, alpha-subunit complex [GO:0019773]	SUBCELLULAR LOCATION: Cytoplasm {ECO:0000256|RuleBase:RU000551}. Nucleus {ECO:0000256|RuleBase:RU000551}.	gmx:100803124;	NA	K02730;
gene_104|GeneMark.hmm|183_aa|+|172|723	183	tr|A0A0B2SB95|A0A0B2SB95_GLYSO	183	98.36	183	100	100	3	0	1	183	1	183	3e-134	379	A0A0B2SB95_GLYSO	NEDD8-conjugating enzyme Ubc12 (EC 6.3.2.19)	glysoja_003272 glysoja_003753	Glycine soja (Wild soybean)	6.3.2.19	NA	ligase activity [GO:0016874]	ligase activity [GO:0016874]	NA	NA	NA	NA	NA
gene_2254|GeneMark.hmm|122_aa|-|158|526	122	tr|A0A0B2PQ48|A0A0B2PQ48_GLYSO	122	98.36	122	100	100	2	0	1	122	1	122	1e-83	246	A0A0B2PQ48_GLYSO	Autophagy-related protein	glysoja_017110	Glycine soja (Wild soybean)	NA	NA	NA	NA	NA	NA	NA	NA	NA
gene_10613|GeneMark.hmm|489_aa|-|465|1934	489	tr|V7BB35|V7BB35_PHAVU	489	98.36	489	100	100	8	0	1	489	1	489	0	989	V7BB35_PHAVU	Uncharacterized protein	PHAVU_007G018000g	Phaseolus vulgaris (Kidney bean) (French bean)	NA	NA	ATP hydrolysis coupled proton transport [GO:0015991]; ATP metabolic process [GO:0046034]; hydrolase activity, acting on acid anhydrides, catalyzing transmembrane movement of substances [GO:0016820]	ATP binding [GO:0005524]; hydrolase activity, acting on acid anhydrides, catalyzing transmembrane movement of substances [GO:0016820]	proton-transporting V-type ATPase, V1 domain [GO:0033180]	NA	pvu:PHAVU_007G018000g;	NA	K02147;
gene_10614|GeneMark.hmm|489_aa|-|465|1934	489	tr|V7BB35|V7BB35_PHAVU	489	98.36	489	100	100	8	0	1	489	1	489	0	989	V7BB35_PHAVU	Uncharacterized protein	PHAVU_007G018000g	Phaseolus vulgaris (Kidney bean) (French bean)	NA	NA	ATP hydrolysis coupled proton transport [GO:0015991]; ATP metabolic process [GO:0046034]; hydrolase activity, acting on acid anhydrides, catalyzing transmembrane movement of substances [GO:0016820]	ATP binding [GO:0005524]; hydrolase activity, acting on acid anhydrides, catalyzing transmembrane movement of substances [GO:0016820]	proton-transporting V-type ATPase, V1 domain [GO:0033180]	NA	pvu:PHAVU_007G018000g;	NA	K02147;
gene_10618|GeneMark.hmm|489_aa|-|465|1934	489	tr|V7BB35|V7BB35_PHAVU	489	98.36	489	100	100	8	0	1	489	1	489	0	989	V7BB35_PHAVU	Uncharacterized protein	PHAVU_007G018000g	Phaseolus vulgaris (Kidney bean) (French bean)	NA	NA	ATP hydrolysis coupled proton transport [GO:0015991]; ATP metabolic process [GO:0046034]; hydrolase activity, acting on acid anhydrides, catalyzing transmembrane movement of substances [GO:0016820]	ATP binding [GO:0005524]; hydrolase activity, acting on acid anhydrides, catalyzing transmembrane movement of substances [GO:0016820]	proton-transporting V-type ATPase, V1 domain [GO:0033180]	NA	pvu:PHAVU_007G018000g;	NA	K02147;
gene_17090|GeneMark.hmm|122_aa|-|164|532	122	tr|A2Q4V6|A2Q4V6_MEDTR	122	98.36	122	100	100	2	0	1	122	1	122	7e-84	246	A2Q4V6_MEDTR	40S ribosomal protein S20-2 (Ribosomal protein S10, eukaryotic and archaeal form) (Uncharacterized protein)	MTR_7g092720 MtrDRAFT_AC157891g29v2	Medicago truncatula (Barrel medic) (Medicago tribuloides)	NA	NA	translation [GO:0006412]	structural constituent of ribosome [GO:0003735]	small ribosomal subunit [GO:0015935]	NA	mtr:MTR_7g092720;	NA	K02969;
gene_6603|GeneMark.hmm|182_aa|+|116|664	182	tr|A0A0B2R2B0|A0A0B2R2B0_GLYSO	181	98.34	181	99.45	100	3	0	1	181	1	181	1e-129	367	A0A0B2R2B0_GLYSO	60S ribosomal protein L11	glysoja_036021	Glycine soja (Wild soybean)	NA	NA	NA	NA	ribosome [GO:0005840]	NA	NA	NA	NA
gene_6605|GeneMark.hmm|182_aa|+|117|665	182	tr|A0A0B2R2B0|A0A0B2R2B0_GLYSO	181	98.34	181	99.45	100	3	0	1	181	1	181	1e-129	367	A0A0B2R2B0_GLYSO	60S ribosomal protein L11	glysoja_036021	Glycine soja (Wild soybean)	NA	NA	NA	NA	ribosome [GO:0005840]	NA	NA	NA	NA
gene_7592|GeneMark.hmm|182_aa|+|90|638	182	tr|A0A0B2R2B0|A0A0B2R2B0_GLYSO	181	98.34	181	99.45	100	3	0	1	181	1	181	1e-129	367	A0A0B2R2B0_GLYSO	60S ribosomal protein L11	glysoja_036021	Glycine soja (Wild soybean)	NA	NA	NA	NA	ribosome [GO:0005840]	NA	NA	NA	NA
gene_7593|GeneMark.hmm|182_aa|+|90|638	182	tr|A0A0B2R2B0|A0A0B2R2B0_GLYSO	181	98.34	181	99.45	100	3	0	1	181	1	181	1e-129	367	A0A0B2R2B0_GLYSO	60S ribosomal protein L11	glysoja_036021	Glycine soja (Wild soybean)	NA	NA	NA	NA	ribosome [GO:0005840]	NA	NA	NA	NA
gene_13166|GeneMark.hmm|182_aa|-|232|780	182	tr|A0A0B2R2B0|A0A0B2R2B0_GLYSO	181	98.34	181	99.45	100	3	0	1	181	1	181	1e-129	367	A0A0B2R2B0_GLYSO	60S ribosomal protein L11	glysoja_036021	Glycine soja (Wild soybean)	NA	NA	NA	NA	ribosome [GO:0005840]	NA	NA	NA	NA
gene_7272|GeneMark.hmm|240_aa|-|155|877	240	tr|A0A0B2SIX3|A0A0B2SIX3_GLYSO	240	98.33	240	100	100	4	0	1	240	1	240	5e-173	482	A0A0B2SIX3_GLYSO	Chromatin structure-remodeling complex protein BSH	glysoja_023592	Glycine soja (Wild soybean)	NA	NA	NA	NA	NA	NA	NA	NA	NA
gene_41170|GeneMark.hmm|120_aa|+|153|515	120	tr|I3ST09|I3ST09_LOTJA	120	98.33	120	100	100	2	0	1	120	1	120	5e-82	241	I3ST09_LOTJA	Autophagy-related protein	NA	Lotus japonicus (Lotus corniculatus var. japonicus)	NA	NA	autophagy [GO:0006914]	NA	NA	NA	NA	NA	NA
gene_47010|GeneMark.hmm|120_aa|+|52|414	120	tr|V7C7N0|V7C7N0_PHAVU	120	98.33	120	100	100	2	0	1	120	1	120	8e-81	238	V7C7N0_PHAVU	Uncharacterized protein	PHAVU_004G172800g	Phaseolus vulgaris (Kidney bean) (French bean)	NA	NA	translation [GO:0006412]	structural constituent of ribosome [GO:0003735]	ribosome [GO:0005840]	NA	pvu:PHAVU_004G172800g;	NA	K02910;
gene_34551|GeneMark.hmm|119_aa|-|224|583	119	tr|A0A0B2S2C9|A0A0B2S2C9_GLYSO	119	98.32	119	100	100	2	0	1	119	1	119	1e-82	243	A0A0B2S2C9_GLYSO	Autophagy-related protein	glysoja_015253	Glycine soja (Wild soybean)	NA	NA	NA	NA	NA	NA	NA	NA	NA
gene_4829|GeneMark.hmm|237_aa|+|32|745	237	tr|I1JBH2|I1JBH2_SOYBN	237	98.31	237	100	100	4	0	1	237	1	237	4e-173	482	I1JBH2_SOYBN	Proteasome subunit alpha type (EC 3.4.25.1)	NA	Glycine max (Soybean) (Glycine hispida)	3.4.25.1	NA	threonine-type endopeptidase activity [GO:0004298]; ubiquitin-dependent protein catabolic process [GO:0006511]	threonine-type endopeptidase activity [GO:0004298]	cytoplasm [GO:0005737]; nucleus [GO:0005634]; proteasome core complex, alpha-subunit complex [GO:0019773]	SUBCELLULAR LOCATION: Cytoplasm {ECO:0000256|RuleBase:RU000551}. Nucleus {ECO:0000256|RuleBase:RU000551}.	NA	NA	NA
gene_8089|GeneMark.hmm|413_aa|-|447|1688	413	tr|A0A0B2R9M7|A0A0B2R9M7_GLYSO	413	98.31	413	100	100	7	0	1	413	1	413	0	842	A0A0B2R9M7_GLYSO	Eukaryotic initiation factor 4A-15	glysoja_033894	Glycine soja (Wild soybean)	NA	NA	translation initiation factor activity [GO:0003743]	translation initiation factor activity [GO:0003743]	NA	NA	NA	NA	NA
gene_33902|GeneMark.hmm|117_aa|+|185|538	117	tr|A0A0B2QH89|A0A0B2QH89_GLYSO	117	98.29	117	100	100	2	0	1	117	1	117	4e-76	226	A0A0B2QH89_GLYSO	Uncharacterized protein	glysoja_041286	Glycine soja (Wild soybean)	NA	NA	NA	NA	NA	NA	NA	NA	NA
gene_11305|GeneMark.hmm|174_aa|+|186|710	174	tr|I1MU29|I1MU29_SOYBN	174	98.28	174	100	100	3	0	1	174	1	174	8e-125	355	I1MU29_SOYBN	Actin-related protein 2/3 complex subunit 3 (Arp2/3 complex 21 kDa subunit)	NA	Glycine max (Soybean) (Glycine hispida)	NA	NA	Arp2/3 complex-mediated actin nucleation [GO:0034314]	NA	Arp2/3 protein complex [GO:0005885]; cytoplasm [GO:0005737]	SUBCELLULAR LOCATION: Cytoplasm, cytoskeleton {ECO:0000256|PIRNR:PIRNR016315}.	gmx:100795255;	NA	K05756;
gene_23145|GeneMark.hmm|466_aa|+|178|1578	466	tr|I1KU39|I1KU39_SOYBN	466	98.28	466	100	100	8	0	1	466	1	466	0	940	I1KU39_SOYBN	Uncharacterized protein	NA	Glycine max (Soybean) (Glycine hispida)	NA	NA	GTPase activity [GO:0003924]	GTPase activity [GO:0003924]; GTP binding [GO:0005525]	NA	NA	gmx:100805852;	NA	K03242;
gene_23147|GeneMark.hmm|466_aa|+|178|1578	466	tr|I1KU39|I1KU39_SOYBN	466	98.28	466	100	100	8	0	1	466	1	466	0	940	I1KU39_SOYBN	Uncharacterized protein	NA	Glycine max (Soybean) (Glycine hispida)	NA	NA	GTPase activity [GO:0003924]	GTPase activity [GO:0003924]; GTP binding [GO:0005525]	NA	NA	gmx:100805852;	NA	K03242;
gene_41612|GeneMark.hmm|232_aa|+|92|790	232	tr|I1NC65|I1NC65_SOYBN	232	98.28	232	100	100	4	0	1	232	1	232	5e-171	476	I1NC65_SOYBN	Proteasome subunit beta type (EC 3.4.25.1)	NA	Glycine max (Soybean) (Glycine hispida)	3.4.25.1	NA	proteolysis involved in cellular protein catabolic process [GO:0051603]; threonine-type endopeptidase activity [GO:0004298]	threonine-type endopeptidase activity [GO:0004298]	cytoplasm [GO:0005737]; nucleus [GO:0005634]; proteasome core complex [GO:0005839]	SUBCELLULAR LOCATION: Cytoplasm {ECO:0000256|RuleBase:RU000694, ECO:0000256|SAAS:SAAS00039306}. Nucleus {ECO:0000256|RuleBase:RU000694, ECO:0000256|SAAS:SAAS00039306}.	NA	NA	NA
gene_44232|GeneMark.hmm|57_aa|+|72|245	57	tr|A0A0B2SLG3|A0A0B2SLG3_GLYSO	57	98.25	57	100	100	1	0	1	57	1	57	1e-33	114	A0A0B2SLG3_GLYSO	50S ribosomal protein L33	glysoja_039671 glysoja_044132	Glycine soja (Wild soybean)	NA	NA	NA	NA	ribosome [GO:0005840]	NA	NA	NA	NA
gene_44233|GeneMark.hmm|57_aa|+|155|328	57	tr|A0A0B2SLG3|A0A0B2SLG3_GLYSO	57	98.25	57	100	100	1	0	1	57	1	57	1e-33	114	A0A0B2SLG3_GLYSO	50S ribosomal protein L33	glysoja_039671 glysoja_044132	Glycine soja (Wild soybean)	NA	NA	NA	NA	ribosome [GO:0005840]	NA	NA	NA	NA
gene_44234|GeneMark.hmm|57_aa|+|72|245	57	tr|A0A0B2SLG3|A0A0B2SLG3_GLYSO	57	98.25	57	100	100	1	0	1	57	1	57	1e-33	114	A0A0B2SLG3_GLYSO	50S ribosomal protein L33	glysoja_039671 glysoja_044132	Glycine soja (Wild soybean)	NA	NA	NA	NA	ribosome [GO:0005840]	NA	NA	NA	NA
gene_42653|GeneMark.hmm|226_aa|+|233|913	226	tr|C6TG22|C6TG22_SOYBN	226	98.23	226	100	100	4	0	1	226	1	226	7e-162	453	C6TG22_SOYBN	Uncharacterized protein	NA	Glycine max (Soybean) (Glycine hispida)	NA	NA	NA	calcium ion binding [GO:0005509]	NA	NA	gmx:100820101;	NA	K06268;
gene_14736|GeneMark.hmm|281_aa|-|466|1311	281	tr|I1N3C0|I1N3C0_SOYBN	281	98.22	281	100	100	5	0	1	281	1	281	0	566	I1N3C0_SOYBN	Uncharacterized protein	NA	Glycine max (Soybean) (Glycine hispida)	NA	NA	NA	RNA binding [GO:0003723]	NA	NA	gmx:100816420;	NA	K14945;
gene_2453|GeneMark.hmm|112_aa|+|25|363	112	tr|V7CL73|V7CL73_PHAVU	112	98.21	112	100	100	2	0	1	112	1	112	3e-76	226	V7CL73_PHAVU	Uncharacterized protein	PHAVU_002G190400g	Phaseolus vulgaris (Kidney bean) (French bean)	NA	NA	translation [GO:0006412]	structural constituent of ribosome [GO:0003735]	ribosome [GO:0005840]	NA	pvu:PHAVU_002G190400g;	NA	K02917;
gene_2455|GeneMark.hmm|112_aa|+|25|363	112	tr|V7CL73|V7CL73_PHAVU	112	98.21	112	100	100	2	0	1	112	1	112	3e-76	226	V7CL73_PHAVU	Uncharacterized protein	PHAVU_002G190400g	Phaseolus vulgaris (Kidney bean) (French bean)	NA	NA	translation [GO:0006412]	structural constituent of ribosome [GO:0003735]	ribosome [GO:0005840]	NA	pvu:PHAVU_002G190400g;	NA	K02917;
gene_41753|GeneMark.hmm|112_aa|-|57|395	112	tr|I1N4X6|I1N4X6_SOYBN	112	98.21	112	100	100	2	0	1	112	1	112	3e-76	226	I1N4X6_SOYBN	Uncharacterized protein	NA	Glycine max (Soybean) (Glycine hispida)	NA	NA	translation [GO:0006412]	structural constituent of ribosome [GO:0003735]	ribosome [GO:0005840]	NA	gmx:100806260;	NA	K02908;
gene_8249|GeneMark.hmm|166_aa|+|73|573	166	tr|A0A0B2QP57|A0A0B2QP57_GLYSO	166	98.19	166	100	100	3	0	1	166	1	166	1e-119	341	A0A0B2QP57_GLYSO	Ubiquitin-conjugating enzyme E2 7 (EC 6.3.2.19)	glysoja_008881	Glycine soja (Wild soybean)	6.3.2.19	NA	ligase activity [GO:0016874]	ligase activity [GO:0016874]	NA	NA	NA	NA	NA
gene_8250|GeneMark.hmm|166_aa|+|245|745	166	tr|A0A0B2QP57|A0A0B2QP57_GLYSO	166	98.19	166	100	100	3	0	1	166	1	166	1e-119	341	A0A0B2QP57_GLYSO	Ubiquitin-conjugating enzyme E2 7 (EC 6.3.2.19)	glysoja_008881	Glycine soja (Wild soybean)	6.3.2.19	NA	ligase activity [GO:0016874]	ligase activity [GO:0016874]	NA	NA	NA	NA	NA
gene_8251|GeneMark.hmm|166_aa|+|245|745	166	tr|A0A0B2QP57|A0A0B2QP57_GLYSO	166	98.19	166	100	100	3	0	1	166	1	166	1e-119	341	A0A0B2QP57_GLYSO	Ubiquitin-conjugating enzyme E2 7 (EC 6.3.2.19)	glysoja_008881	Glycine soja (Wild soybean)	6.3.2.19	NA	ligase activity [GO:0016874]	ligase activity [GO:0016874]	NA	NA	NA	NA	NA
gene_15295|GeneMark.hmm|495_aa|-|470|1957	495	tr|V7AT35|V7AT35_PHAVU	495	98.18	495	100	100	9	0	1	495	1	495	0	1007	V7AT35_PHAVU	Uncharacterized protein	PHAVU_010G156800g	Phaseolus vulgaris (Kidney bean) (French bean)	NA	NA	GTPase activity [GO:0003924]; SRP-dependent cotranslational protein targeting to membrane [GO:0006614]	7S RNA binding [GO:0008312]; GTPase activity [GO:0003924]; GTP binding [GO:0005525]	signal recognition particle [GO:0048500]	NA	pvu:PHAVU_010G156800g;	NA	K03106;
gene_10616|GeneMark.hmm|488_aa|-|465|1931	488	tr|V7BB35|V7BB35_PHAVU	489	98.16	489	100	100	8	1	1	488	1	489	0	985	V7BB35_PHAVU	Uncharacterized protein	PHAVU_007G018000g	Phaseolus vulgaris (Kidney bean) (French bean)	NA	NA	ATP hydrolysis coupled proton transport [GO:0015991]; ATP metabolic process [GO:0046034]; hydrolase activity, acting on acid anhydrides, catalyzing transmembrane movement of substances [GO:0016820]	ATP binding [GO:0005524]; hydrolase activity, acting on acid anhydrides, catalyzing transmembrane movement of substances [GO:0016820]	proton-transporting V-type ATPase, V1 domain [GO:0033180]	NA	pvu:PHAVU_007G018000g;	NA	K02147;
gene_10433|GeneMark.hmm|216_aa|+|313|963	216	tr|I1LJX8|I1LJX8_SOYBN	216	98.15	216	100	100	4	0	1	216	1	216	3e-157	440	I1LJX8_SOYBN	Uncharacterized protein	NA	Glycine max (Soybean) (Glycine hispida)	NA	NA	protein transport [GO:0015031]; small GTPase mediated signal transduction [GO:0007264]	GTP binding [GO:0005525]	NA	NA	gmx:100799021;	NA	K07904;
gene_41324|GeneMark.hmm|161_aa|+|121|606	161	tr|A0A0B2SB15|A0A0B2SB15_GLYSO	161	98.14	161	100	100	3	0	1	161	1	161	4e-118	336	A0A0B2SB15_GLYSO	Putative ubiquitin-conjugating enzyme E2 16 (EC 6.3.2.19)	glysoja_003668	Glycine soja (Wild soybean)	6.3.2.19	NA	ligase activity [GO:0016874]	ligase activity [GO:0016874]	NA	NA	NA	NA	NA
gene_2521|GeneMark.hmm|1708_aa|-|412|5538	1708	tr|I1JIA0|I1JIA0_SOYBN	1707	98.13	1708	100	100	31	1	1	1708	1	1707	0	3476	I1JIA0_SOYBN	Clathrin heavy chain	NA	Glycine max (Soybean) (Glycine hispida)	NA	NA	intracellular protein transport [GO:0006886]; vesicle-mediated transport [GO:0016192]	structural molecule activity [GO:0005198]	clathrin coat of coated pit [GO:0030132]; clathrin coat of trans-Golgi network vesicle [GO:0030130]	SUBCELLULAR LOCATION: Cytoplasmic vesicle membrane {ECO:0000256|PIRNR:PIRNR002290}; Peripheral membrane protein {ECO:0000256|PIRNR:PIRNR002290}; Cytoplasmic side {ECO:0000256|PIRNR:PIRNR002290}. Membrane, coated pit {ECO:0000256|PIRNR:PIRNR002290}; Peripheral membrane protein {ECO:0000256|PIRNR:PIRNR002290}; Cytoplasmic side {ECO:0000256|PIRNR:PIRNR002290}.	gmx:100786617;	NA	K04646;
gene_9048|GeneMark.hmm|427_aa|-|326|1609	427	tr|V7AUN1|V7AUN1_PHAVU	427	98.13	427	100	100	8	0	1	427	1	427	0	866	V7AUN1_PHAVU	Uncharacterized protein	PHAVU_009G093800g	Phaseolus vulgaris (Kidney bean) (French bean)	NA	NA	helicase activity [GO:0004386]	ATP binding [GO:0005524]; helicase activity [GO:0004386]; nucleic acid binding [GO:0003676]	NA	NA	pvu:PHAVU_009G093800g;	NA	NA
gene_9050|GeneMark.hmm|427_aa|-|326|1609	427	tr|V7AUN1|V7AUN1_PHAVU	427	98.13	427	100	100	8	0	1	427	1	427	0	865	V7AUN1_PHAVU	Uncharacterized protein	PHAVU_009G093800g	Phaseolus vulgaris (Kidney bean) (French bean)	NA	NA	helicase activity [GO:0004386]	ATP binding [GO:0005524]; helicase activity [GO:0004386]; nucleic acid binding [GO:0003676]	NA	NA	pvu:PHAVU_009G093800g;	NA	NA
gene_41267|GeneMark.hmm|106_aa|+|126|446	106	tr|A0A0B2S4D4|A0A0B2S4D4_GLYSO	106	98.11	106	100	100	2	0	1	106	1	106	2e-73	218	A0A0B2S4D4_GLYSO	NADH dehydrogenase [ubiquinone] 1 alpha subcomplex subunit 8-B (EC 1.6.5.3)	glysoja_028751	Glycine soja (Wild soybean)	1.6.5.3	NA	NADH dehydrogenase (ubiquinone) activity [GO:0008137]	NADH dehydrogenase (ubiquinone) activity [GO:0008137]	NA	NA	NA	NA	NA
gene_34086|GeneMark.hmm|316_aa|+|168|1118	316	tr|I1MEV0|I1MEV0_SOYBN	316	98.1	316	100	100	6	0	1	316	1	316	0	652	I1MEV0_SOYBN	Uncharacterized protein	NA	Glycine max (Soybean) (Glycine hispida)	NA	NA	NA	NA	NA	NA	NA	NA	NA
gene_4357|GeneMark.hmm|417_aa|+|175|1428	417	tr|A0A0B2S409|A0A0B2S409_GLYSO	418	98.09	418	100	100	7	1	1	417	1	418	0	838	A0A0B2S409_GLYSO	26S protease regulatory subunit 8 like A	glysoja_018145	Glycine soja (Wild soybean)	NA	NA	peptidase activity [GO:0008233]	peptidase activity [GO:0008233]	NA	NA	NA	NA	NA
gene_9350|GeneMark.hmm|348_aa|+|1|1047	348	tr|V7D1F4|V7D1F4_PHAVU	313	98.08	313	89.94	100	6	0	36	348	1	313	0	651	V7D1F4_PHAVU	Serine/threonine-protein phosphatase (EC 3.1.3.16)	PHAVU_001G200300g	Phaseolus vulgaris (Kidney bean) (French bean)	3.1.3.16	NA	phosphoprotein phosphatase activity [GO:0004721]	phosphoprotein phosphatase activity [GO:0004721]	NA	NA	pvu:PHAVU_001G200300g;	NA	K04382;
gene_1805|GeneMark.hmm|207_aa|-|232|855	207	tr|A0A0B2PEN5|A0A0B2PEN5_GLYSO	207	98.07	207	100	100	4	0	1	207	1	207	5e-148	416	A0A0B2PEN5_GLYSO	60S ribosomal protein L13	glysoja_039807	Glycine soja (Wild soybean)	NA	NA	NA	NA	ribosome [GO:0005840]	NA	NA	NA	NA
gene_11142|GeneMark.hmm|207_aa|+|142|765	207	tr|I1J9N4|I1J9N4_SOYBN	207	98.07	207	100	100	4	0	1	207	1	207	1e-148	417	I1J9N4_SOYBN	Uncharacterized protein	NA	Glycine max (Soybean) (Glycine hispida)	NA	NA	protein transport [GO:0015031]; small GTPase mediated signal transduction [GO:0007264]	GTP binding [GO:0005525]	NA	NA	gmx:100794537;	NA	K07893;
gene_41228|GeneMark.hmm|259_aa|-|191|970	259	tr|A0A0B2R6H1|A0A0B2R6H1_GLYSO	259	98.07	259	100	100	5	0	1	259	1	259	0	525	A0A0B2R6H1_GLYSO	14-3-3-like protein GF14 iota	glysoja_014814	Glycine soja (Wild soybean)	NA	NA	NA	NA	NA	NA	NA	NA	NA
gene_41229|GeneMark.hmm|259_aa|-|416|1195	259	tr|A0A0B2R6H1|A0A0B2R6H1_GLYSO	259	98.07	259	100	100	5	0	1	259	1	259	0	525	A0A0B2R6H1_GLYSO	14-3-3-like protein GF14 iota	glysoja_014814	Glycine soja (Wild soybean)	NA	NA	NA	NA	NA	NA	NA	NA	NA
gene_41231|GeneMark.hmm|259_aa|-|414|1193	259	tr|A0A0B2R6H1|A0A0B2R6H1_GLYSO	259	98.07	259	100	100	5	0	1	259	1	259	0	525	A0A0B2R6H1_GLYSO	14-3-3-like protein GF14 iota	glysoja_014814	Glycine soja (Wild soybean)	NA	NA	NA	NA	NA	NA	NA	NA	NA
gene_13299|GeneMark.hmm|413_aa|+|155|1396	413	tr|I1L1K7|I1L1K7_SOYBN	413	98.06	413	100	100	8	0	1	413	1	413	0	841	I1L1K7_SOYBN	Uncharacterized protein	NA	Glycine max (Soybean) (Glycine hispida)	NA	NA	NA	ATP binding [GO:0005524]; nucleic acid binding [GO:0003676]	NA	NA	gmx:100788218;	NA	K03257;
gene_17278|GeneMark.hmm|768_aa|+|81|2387	768	tr|I1KGY6|I1KGY6_SOYBN	768	98.05	768	100	100	15	0	1	768	1	768	0	1516	I1KGY6_SOYBN	Uncharacterized protein	NA	Glycine max (Soybean) (Glycine hispida)	NA	NA	hydrogen-translocating pyrophosphatase activity [GO:0009678]; inorganic diphosphatase activity [GO:0004427]; proton transport [GO:0015992]	hydrogen-translocating pyrophosphatase activity [GO:0009678]; inorganic diphosphatase activity [GO:0004427]	membrane [GO:0016020]	NA	gmx:100803691;	NA	K01507;
gene_15312|GeneMark.hmm|102_aa|+|75|383	102	tr|V7CVX1|V7CVX1_PHAVU	102	98.04	102	100	100	2	0	1	102	1	102	6e-71	212	V7CVX1_PHAVU	Enhancer of rudimentary homolog	PHAVU_001G040900g	Phaseolus vulgaris (Kidney bean) (French bean)	NA	NA	cell cycle [GO:0007049]	NA	NA	NA	pvu:PHAVU_001G040900g;	NA	NA
gene_3486|GeneMark.hmm|203_aa|+|155|766	203	tr|A0A0B2NXI9|A0A0B2NXI9_GLYSO	203	98.03	203	100	100	4	0	1	203	1	203	3e-148	416	A0A0B2NXI9_GLYSO	Ras-related protein RABD2a (EC 3.1.4.12)	glysoja_034728	Glycine soja (Wild soybean)	3.1.4.12	NA	sphingomyelin phosphodiesterase activity [GO:0004767]	sphingomyelin phosphodiesterase activity [GO:0004767]	NA	NA	NA	NA	NA
gene_12945|GeneMark.hmm|152_aa|+|151|609	152	tr|V7BF61|V7BF61_PHAVU	152	98.03	152	100	100	3	0	1	152	1	152	3e-107	308	V7BF61_PHAVU	Uncharacterized protein	PHAVU_007G080500g PHAVU_007G083400g	Phaseolus vulgaris (Kidney bean) (French bean)	NA	NA	translation [GO:0006412]	RNA binding [GO:0003723]; structural constituent of ribosome [GO:0003735]	ribosome [GO:0005840]	NA	pvu:PHAVU_007G080500g;pvu:PHAVU_007G083400g;	NA	K02964;
gene_34297|GeneMark.hmm|152_aa|+|33|491	152	tr|V7BF61|V7BF61_PHAVU	152	98.03	152	100	100	3	0	1	152	1	152	3e-107	308	V7BF61_PHAVU	Uncharacterized protein	PHAVU_007G080500g PHAVU_007G083400g	Phaseolus vulgaris (Kidney bean) (French bean)	NA	NA	translation [GO:0006412]	RNA binding [GO:0003723]; structural constituent of ribosome [GO:0003735]	ribosome [GO:0005840]	NA	pvu:PHAVU_007G080500g;pvu:PHAVU_007G083400g;	NA	K02964;
gene_40999|GeneMark.hmm|150_aa|+|88|540	150	tr|I1NIB9|I1NIB9_SOYBN	150	98	150	100	100	3	0	1	150	1	150	5e-101	292	I1NIB9_SOYBN	Uncharacterized protein	NA	Glycine max (Soybean) (Glycine hispida)	NA	NA	NA	calcium ion binding [GO:0005509]	NA	NA	NA	NA	NA
gene_1044|GeneMark.hmm|447_aa|+|122|1465	447	tr|X2C2H2|X2C2H2_9FABA	447	97.99	447	100	100	9	0	1	447	1	447	0	909	X2C2H2_9FABA	Elongation factor 1-alpha	EF1	Stylosanthes guianensis	NA	NA	GTPase activity [GO:0003924]; translation elongation factor activity [GO:0003746]	GTPase activity [GO:0003924]; GTP binding [GO:0005525]; translation elongation factor activity [GO:0003746]	cytoplasm [GO:0005737]	NA	NA	NA	NA
gene_1051|GeneMark.hmm|447_aa|+|122|1465	447	tr|X2C2H2|X2C2H2_9FABA	447	97.99	447	100	100	9	0	1	447	1	447	0	909	X2C2H2_9FABA	Elongation factor 1-alpha	EF1	Stylosanthes guianensis	NA	NA	GTPase activity [GO:0003924]; translation elongation factor activity [GO:0003746]	GTPase activity [GO:0003924]; GTP binding [GO:0005525]; translation elongation factor activity [GO:0003746]	cytoplasm [GO:0005737]	NA	NA	NA	NA
gene_1053|GeneMark.hmm|447_aa|+|122|1465	447	tr|X2C2H2|X2C2H2_9FABA	447	97.99	447	100	100	9	0	1	447	1	447	0	909	X2C2H2_9FABA	Elongation factor 1-alpha	EF1	Stylosanthes guianensis	NA	NA	GTPase activity [GO:0003924]; translation elongation factor activity [GO:0003746]	GTPase activity [GO:0003924]; GTP binding [GO:0005525]; translation elongation factor activity [GO:0003746]	cytoplasm [GO:0005737]	NA	NA	NA	NA
gene_5971|GeneMark.hmm|444_aa|+|211|1545	444	tr|I1MG61|I1MG61_SOYBN	446	97.98	446	100	100	7	1	1	444	1	446	0	921	I1MG61_SOYBN	Uncharacterized protein	NA	Glycine max (Soybean) (Glycine hispida)	NA	NA	GTPase activity [GO:0003924]; microtubule-based process [GO:0007017]; protein polymerization [GO:0051258]	GTPase activity [GO:0003924]; GTP binding [GO:0005525]; structural constituent of cytoskeleton [GO:0005200]	cytoplasm [GO:0005737]; microtubule [GO:0005874]	SUBCELLULAR LOCATION: Cytoplasm, cytoskeleton {ECO:0000256|SAAS:SAAS00014724}.	gmx:547917;	NA	K07375;
gene_4158|GeneMark.hmm|347_aa|-|289|1332	347	tr|I1MVM6|I1MVM6_SOYBN	347	97.98	347	100	100	7	0	1	347	1	347	0	711	I1MVM6_SOYBN	Uncharacterized protein	NA	Glycine max (Soybean) (Glycine hispida)	NA	NA	protein serine/threonine kinase activity [GO:0004674]	ATP binding [GO:0005524]; protein serine/threonine kinase activity [GO:0004674]	NA	NA	gmx:100817795;	NA	K03097;
gene_6794|GeneMark.hmm|246_aa|-|250|990	246	tr|I1LSZ7|I1LSZ7_SOYBN	246	97.97	246	100	100	5	0	1	246	1	246	0	505	I1LSZ7_SOYBN	Proteasome subunit alpha type (EC 3.4.25.1)	NA	Glycine max (Soybean) (Glycine hispida)	3.4.25.1	NA	threonine-type endopeptidase activity [GO:0004298]; ubiquitin-dependent protein catabolic process [GO:0006511]	threonine-type endopeptidase activity [GO:0004298]	cytoplasm [GO:0005737]; nucleus [GO:0005634]; proteasome core complex, alpha-subunit complex [GO:0019773]	SUBCELLULAR LOCATION: Cytoplasm {ECO:0000256|RuleBase:RU000551}. Nucleus {ECO:0000256|RuleBase:RU000551}.	gmx:100803124;	NA	K02730;
gene_6795|GeneMark.hmm|246_aa|-|247|987	246	tr|I1LSZ7|I1LSZ7_SOYBN	246	97.97	246	100	100	5	0	1	246	1	246	0	505	I1LSZ7_SOYBN	Proteasome subunit alpha type (EC 3.4.25.1)	NA	Glycine max (Soybean) (Glycine hispida)	3.4.25.1	NA	threonine-type endopeptidase activity [GO:0004298]; ubiquitin-dependent protein catabolic process [GO:0006511]	threonine-type endopeptidase activity [GO:0004298]	cytoplasm [GO:0005737]; nucleus [GO:0005634]; proteasome core complex, alpha-subunit complex [GO:0019773]	SUBCELLULAR LOCATION: Cytoplasm {ECO:0000256|RuleBase:RU000551}. Nucleus {ECO:0000256|RuleBase:RU000551}.	gmx:100803124;	NA	K02730;
gene_6796|GeneMark.hmm|246_aa|-|247|987	246	tr|I1LSZ7|I1LSZ7_SOYBN	246	97.97	246	100	100	5	0	1	246	1	246	0	505	I1LSZ7_SOYBN	Proteasome subunit alpha type (EC 3.4.25.1)	NA	Glycine max (Soybean) (Glycine hispida)	3.4.25.1	NA	threonine-type endopeptidase activity [GO:0004298]; ubiquitin-dependent protein catabolic process [GO:0006511]	threonine-type endopeptidase activity [GO:0004298]	cytoplasm [GO:0005737]; nucleus [GO:0005634]; proteasome core complex, alpha-subunit complex [GO:0019773]	SUBCELLULAR LOCATION: Cytoplasm {ECO:0000256|RuleBase:RU000551}. Nucleus {ECO:0000256|RuleBase:RU000551}.	gmx:100803124;	NA	K02730;
gene_9365|GeneMark.hmm|148_aa|-|227|673	148	tr|I1LPS4|I1LPS4_SOYBN	148	97.97	148	100	100	3	0	1	148	1	148	8e-106	304	I1LPS4_SOYBN	Uncharacterized protein	NA	Glycine max (Soybean) (Glycine hispida)	NA	NA	ligase activity [GO:0016874]	ligase activity [GO:0016874]	NA	NA	gmx:100787053;	NA	K06689;
gene_10617|GeneMark.hmm|489_aa|-|308|1777	489	tr|V7BB35|V7BB35_PHAVU	489	97.96	489	100	100	10	0	1	489	1	489	0	985	V7BB35_PHAVU	Uncharacterized protein	PHAVU_007G018000g	Phaseolus vulgaris (Kidney bean) (French bean)	NA	NA	ATP hydrolysis coupled proton transport [GO:0015991]; ATP metabolic process [GO:0046034]; hydrolase activity, acting on acid anhydrides, catalyzing transmembrane movement of substances [GO:0016820]	ATP binding [GO:0005524]; hydrolase activity, acting on acid anhydrides, catalyzing transmembrane movement of substances [GO:0016820]	proton-transporting V-type ATPase, V1 domain [GO:0033180]	NA	pvu:PHAVU_007G018000g;	NA	K02147;
gene_3349|GeneMark.hmm|438_aa|+|181|1497	438	tr|G7JZX7|G7JZX7_MEDTR	438	97.95	438	100	100	9	0	1	438	1	438	0	889	G7JZX7_MEDTR	Clathrin-adaptor medium chain AP-2 (Uncharacterized protein)	MTR_5g014330 MTR_5g014330	Medicago truncatula (Barrel medic) (Medicago tribuloides)	NA	NA	intracellular protein transport [GO:0006886]; vesicle-mediated transport [GO:0016192]	NA	clathrin adaptor complex [GO:0030131]; cytosol [GO:0005829]; plasma membrane [GO:0005886]	NA	mtr:MTR_5g014330;	NA	K11826;
gene_4501|GeneMark.hmm|585_aa|-|301|2058	585	tr|I1LEY1|I1LEY1_SOYBN	585	97.95	585	100	100	12	0	1	585	1	585	0	1171	I1LEY1_SOYBN	Uncharacterized protein	NA	Glycine max (Soybean) (Glycine hispida)	NA	NA	NA	NA	NA	NA	gmx:100819623;	NA	K03456;
gene_35498|GeneMark.hmm|437_aa|-|234|1547	437	tr|V7BI41|V7BI41_PHAVU	437	97.94	437	100	100	9	0	1	437	1	437	0	890	V7BI41_PHAVU	Eukaryotic translation initiation factor 3 subunit E (eIF3e) (Eukaryotic translation initiation factor 3 subunit 6)	PHAVU_007G250100g	Phaseolus vulgaris (Kidney bean) (French bean)	NA	NA	formation of translation preinitiation complex [GO:0001731]; regulation of translational initiation [GO:0006446]; translation initiation factor activity [GO:0003743]	translation initiation factor activity [GO:0003743]	eukaryotic 43S preinitiation complex [GO:0016282]; eukaryotic 48S preinitiation complex [GO:0033290]; eukaryotic translation initiation factor 3 complex [GO:0005852]	SUBCELLULAR LOCATION: Cytoplasm {ECO:0000256|HAMAP-Rule:MF_03004, ECO:0000256|PIRNR:PIRNR016255}.	pvu:PHAVU_007G250100g;	NA	K03250;
gene_10711|GeneMark.hmm|531_aa|-|15|1610	531	tr|I1MGI7|I1MGI7_SOYBN	531	97.93	531	100	100	11	0	1	531	1	531	0	1073	I1MGI7_SOYBN	Importin subunit alpha	NA	Glycine max (Soybean) (Glycine hispida)	NA	NA	protein import into nucleus [GO:0006606]; protein transporter activity [GO:0008565]	protein transporter activity [GO:0008565]	cytoplasm [GO:0005737]; nucleus [GO:0005634]	NA	gmx:100808498;	NA	NA
gene_14745|GeneMark.hmm|193_aa|-|305|886	193	tr|A0A0B2RTH9|A0A0B2RTH9_GLYSO	193	97.93	193	100	100	4	0	1	193	1	193	7e-140	394	A0A0B2RTH9_GLYSO	ADP-ribosylation factor	glysoja_004893	Glycine soja (Wild soybean)	NA	NA	NA	NA	NA	NA	NA	NA	NA
gene_34214|GeneMark.hmm|145_aa|+|142|579	145	tr|V7ASL7|V7ASL7_PHAVU	145	97.93	145	100	100	3	0	1	145	1	145	2e-98	285	V7ASL7_PHAVU	Uncharacterized protein	PHAVU_010G108300g	Phaseolus vulgaris (Kidney bean) (French bean)	NA	NA	translation initiation factor activity [GO:0003743]	translation initiation factor activity [GO:0003743]	NA	NA	pvu:PHAVU_010G108300g;	NA	K03236;
gene_41293|GeneMark.hmm|193_aa|+|115|696	193	tr|A0A0B2S9G2|A0A0B2S9G2_GLYSO	193	97.93	193	100	100	4	0	1	193	1	193	4e-139	392	A0A0B2S9G2_GLYSO	GTP-binding protein SAR1A (EC 3.6.5.-)	glysoja_001924	Glycine soja (Wild soybean)	3.6.5.-	NA	hydrolase activity [GO:0016787]	hydrolase activity [GO:0016787]	NA	NA	NA	NA	NA
gene_46750|GeneMark.hmm|96_aa|+|178|468	96	tr|V7BBK6|V7BBK6_PHAVU	96	97.92	96	100	100	2	0	1	96	1	96	2e-64	195	V7BBK6_PHAVU	Uncharacterized protein	PHAVU_007G052700g	Phaseolus vulgaris (Kidney bean) (French bean)	NA	NA	NA	NA	NA	NA	pvu:PHAVU_007G052700g;	NA	NA
gene_6619|GeneMark.hmm|428_aa|-|407|1693	428	tr|I1N1K1|I1N1K1_SOYBN	428	97.9	428	100	100	9	0	1	428	1	428	0	874	I1N1K1_SOYBN	Uncharacterized protein	NA	Glycine max (Soybean) (Glycine hispida)	NA	NA	intracellular protein transport [GO:0006886]; vesicle-mediated transport [GO:0016192]	NA	clathrin adaptor complex [GO:0030131]	NA	gmx:100789477;	NA	K12393;
gene_9044|GeneMark.hmm|427_aa|-|326|1609	427	tr|V7AUN1|V7AUN1_PHAVU	427	97.89	427	100	100	9	0	1	427	1	427	0	863	V7AUN1_PHAVU	Uncharacterized protein	PHAVU_009G093800g	Phaseolus vulgaris (Kidney bean) (French bean)	NA	NA	helicase activity [GO:0004386]	ATP binding [GO:0005524]; helicase activity [GO:0004386]; nucleic acid binding [GO:0003676]	NA	NA	pvu:PHAVU_009G093800g;	NA	NA
gene_9045|GeneMark.hmm|427_aa|-|326|1609	427	tr|V7AUN1|V7AUN1_PHAVU	427	97.89	427	100	100	9	0	1	427	1	427	0	863	V7AUN1_PHAVU	Uncharacterized protein	PHAVU_009G093800g	Phaseolus vulgaris (Kidney bean) (French bean)	NA	NA	helicase activity [GO:0004386]	ATP binding [GO:0005524]; helicase activity [GO:0004386]; nucleic acid binding [GO:0003676]	NA	NA	pvu:PHAVU_009G093800g;	NA	NA
gene_9046|GeneMark.hmm|427_aa|-|326|1609	427	tr|V7AUN1|V7AUN1_PHAVU	427	97.89	427	100	100	9	0	1	427	1	427	0	863	V7AUN1_PHAVU	Uncharacterized protein	PHAVU_009G093800g	Phaseolus vulgaris (Kidney bean) (French bean)	NA	NA	helicase activity [GO:0004386]	ATP binding [GO:0005524]; helicase activity [GO:0004386]; nucleic acid binding [GO:0003676]	NA	NA	pvu:PHAVU_009G093800g;	NA	NA
gene_9047|GeneMark.hmm|427_aa|-|326|1609	427	tr|V7AUN1|V7AUN1_PHAVU	427	97.89	427	100	100	9	0	1	427	1	427	0	863	V7AUN1_PHAVU	Uncharacterized protein	PHAVU_009G093800g	Phaseolus vulgaris (Kidney bean) (French bean)	NA	NA	helicase activity [GO:0004386]	ATP binding [GO:0005524]; helicase activity [GO:0004386]; nucleic acid binding [GO:0003676]	NA	NA	pvu:PHAVU_009G093800g;	NA	NA
gene_9049|GeneMark.hmm|427_aa|-|326|1609	427	tr|V7AUN1|V7AUN1_PHAVU	427	97.89	427	100	100	9	0	1	427	1	427	0	863	V7AUN1_PHAVU	Uncharacterized protein	PHAVU_009G093800g	Phaseolus vulgaris (Kidney bean) (French bean)	NA	NA	helicase activity [GO:0004386]	ATP binding [GO:0005524]; helicase activity [GO:0004386]; nucleic acid binding [GO:0003676]	NA	NA	pvu:PHAVU_009G093800g;	NA	NA
gene_9051|GeneMark.hmm|427_aa|-|326|1609	427	tr|V7AUN1|V7AUN1_PHAVU	427	97.89	427	100	100	9	0	1	427	1	427	0	863	V7AUN1_PHAVU	Uncharacterized protein	PHAVU_009G093800g	Phaseolus vulgaris (Kidney bean) (French bean)	NA	NA	helicase activity [GO:0004386]	ATP binding [GO:0005524]; helicase activity [GO:0004386]; nucleic acid binding [GO:0003676]	NA	NA	pvu:PHAVU_009G093800g;	NA	NA
gene_35476|GeneMark.hmm|190_aa|-|394|966	190	tr|I3T2E1|I3T2E1_LOTJA	190	97.89	190	100	100	4	0	1	190	1	190	1e-139	394	I3T2E1_LOTJA	Uncharacterized protein	NA	Lotus japonicus (Lotus corniculatus var. japonicus)	NA	NA	NA	NA	NA	NA	NA	NA	NA
gene_35477|GeneMark.hmm|190_aa|-|394|966	190	tr|I3T2E1|I3T2E1_LOTJA	190	97.89	190	100	100	4	0	1	190	1	190	1e-139	394	I3T2E1_LOTJA	Uncharacterized protein	NA	Lotus japonicus (Lotus corniculatus var. japonicus)	NA	NA	NA	NA	NA	NA	NA	NA	NA
gene_30059|GeneMark.hmm|141_aa|-|103|528	141	tr|V7BLK4|V7BLK4_PHAVU	141	97.87	141	100	100	3	0	1	141	1	141	5e-101	291	V7BLK4_PHAVU	Uncharacterized protein	PHAVU_006G077300g	Phaseolus vulgaris (Kidney bean) (French bean)	NA	NA	ER to Golgi vesicle-mediated transport [GO:0006888]	NA	cis-Golgi network [GO:0005801]	NA	pvu:PHAVU_006G077300g;	NA	NA
gene_34651|GeneMark.hmm|47_aa|-|332|475	47	tr|K7MSK8|K7MSK8_SOYBN	47	97.87	47	100	100	1	0	1	47	1	47	2e-26	95.1	K7MSK8_SOYBN	Uncharacterized protein	NA	Glycine max (Soybean) (Glycine hispida)	NA	NA	NA	NA	NA	NA	gmx:100785772;	NA	NA
gene_4944|GeneMark.hmm|843_aa|+|159|2690	843	tr|V7BTG3|V7BTG3_PHAVU	843	97.86	843	100	100	18	0	1	843	1	843	0	1729	V7BTG3_PHAVU	Uncharacterized protein	PHAVU_005G058100g	Phaseolus vulgaris (Kidney bean) (French bean)	NA	NA	GTPase activity [GO:0003924]	GTPase activity [GO:0003924]; GTP binding [GO:0005525]	NA	NA	pvu:PHAVU_005G058100g;	NA	K03234;
gene_39146|GeneMark.hmm|140_aa|-|579|1001	140	tr|A0A0B2R8P4|A0A0B2R8P4_GLYSO	140	97.86	140	100	100	3	0	1	140	1	140	5e-91	266	A0A0B2R8P4_GLYSO	Putative Golgi transport protein 1	glysoja_023975	Glycine soja (Wild soybean)	NA	NA	NA	NA	NA	NA	NA	NA	NA
gene_1185|GeneMark.hmm|649_aa|+|107|2056	649	tr|A0A0B2R5Y0|A0A0B2R5Y0_GLYSO	649	97.84	649	100	100	14	0	1	649	1	649	0	1310	A0A0B2R5Y0_GLYSO	Heat shock cognate 70 kDa protein 2	glysoja_025506	Glycine soja (Wild soybean)	NA	NA	NA	NA	NA	NA	NA	NA	NA
gene_2507|GeneMark.hmm|1701_aa|-|430|5535	1701	tr|I1JIA0|I1JIA0_SOYBN	1707	97.83	1707	100	100	31	1	1	1701	1	1707	0	3461	I1JIA0_SOYBN	Clathrin heavy chain	NA	Glycine max (Soybean) (Glycine hispida)	NA	NA	intracellular protein transport [GO:0006886]; vesicle-mediated transport [GO:0016192]	structural molecule activity [GO:0005198]	clathrin coat of coated pit [GO:0030132]; clathrin coat of trans-Golgi network vesicle [GO:0030130]	SUBCELLULAR LOCATION: Cytoplasmic vesicle membrane {ECO:0000256|PIRNR:PIRNR002290}; Peripheral membrane protein {ECO:0000256|PIRNR:PIRNR002290}; Cytoplasmic side {ECO:0000256|PIRNR:PIRNR002290}. Membrane, coated pit {ECO:0000256|PIRNR:PIRNR002290}; Peripheral membrane protein {ECO:0000256|PIRNR:PIRNR002290}; Cytoplasmic side {ECO:0000256|PIRNR:PIRNR002290}.	gmx:100786617;	NA	K04646;
gene_2529|GeneMark.hmm|1701_aa|-|430|5535	1701	tr|I1JIA0|I1JIA0_SOYBN	1707	97.83	1707	100	100	31	1	1	1701	1	1707	0	3461	I1JIA0_SOYBN	Clathrin heavy chain	NA	Glycine max (Soybean) (Glycine hispida)	NA	NA	intracellular protein transport [GO:0006886]; vesicle-mediated transport [GO:0016192]	structural molecule activity [GO:0005198]	clathrin coat of coated pit [GO:0030132]; clathrin coat of trans-Golgi network vesicle [GO:0030130]	SUBCELLULAR LOCATION: Cytoplasmic vesicle membrane {ECO:0000256|PIRNR:PIRNR002290}; Peripheral membrane protein {ECO:0000256|PIRNR:PIRNR002290}; Cytoplasmic side {ECO:0000256|PIRNR:PIRNR002290}. Membrane, coated pit {ECO:0000256|PIRNR:PIRNR002290}; Peripheral membrane protein {ECO:0000256|PIRNR:PIRNR002290}; Cytoplasmic side {ECO:0000256|PIRNR:PIRNR002290}.	gmx:100786617;	NA	K04646;
gene_2683|GeneMark.hmm|183_aa|+|146|697	183	tr|A0A0B2RDV3|A0A0B2RDV3_GLYSO	183	97.81	183	100	100	4	0	1	183	1	183	2e-132	375	A0A0B2RDV3_GLYSO	ADP-ribosylation factor-like protein 5	glysoja_029986	Glycine soja (Wild soybean)	NA	NA	NA	NA	NA	NA	NA	NA	NA
gene_34897|GeneMark.hmm|183_aa|+|148|699	183	tr|V7BHL7|V7BHL7_PHAVU	183	97.81	183	100	100	4	0	1	183	1	183	9e-128	363	V7BHL7_PHAVU	Golgi apparatus membrane protein TVP23	PHAVU_007G203300g	Phaseolus vulgaris (Kidney bean) (French bean)	NA	NA	NA	NA	Golgi membrane [GO:0000139]; integral component of membrane [GO:0016021]	SUBCELLULAR LOCATION: Golgi apparatus membrane {ECO:0000256|RuleBase:RU361206}; Multi-pass membrane protein {ECO:0000256|RuleBase:RU361206}.	pvu:PHAVU_007G203300g;	NA	NA
gene_8032|GeneMark.hmm|182_aa|+|56|604	182	tr|G7JD44|G7JD44_MEDTR	182	97.8	182	100	100	4	0	1	182	1	182	3e-130	369	G7JD44_MEDTR	ADP-ribosylation factor-like protein A1D (Uncharacterized protein)	MTR_4g128910 MTR_4g128910	Medicago truncatula (Barrel medic) (Medicago tribuloides)	NA	NA	cellulose biosynthetic process [GO:0030244]; Golgi vesicle transport [GO:0048193]; protein transport [GO:0015031]; small GTPase mediated signal transduction [GO:0007264]	GTP binding [GO:0005525]	Golgi stack [GO:0005795]; plasma membrane [GO:0005886]	NA	mtr:MTR_4g128910;	NA	K07942;
gene_18536|GeneMark.hmm|273_aa|+|143|964	273	tr|Q8LJR4|Q8LJR4_SOYBN	273	97.8	273	100	100	6	0	1	273	1	273	0	542	Q8LJR4_SOYBN	Syntaxin	NA	Glycine max (Soybean) (Glycine hispida)	NA	NA	intracellular protein transport [GO:0006886]; membrane fusion [GO:0061025]; vesicle-mediated transport [GO:0016192]	NA	membrane [GO:0016020]	NA	gmx:547656;	NA	K08488;
gene_26654|GeneMark.hmm|91_aa|+|154|429	91	tr|V7B4V3|V7B4V3_PHAVU	91	97.8	91	100	100	2	0	1	91	1	91	1e-59	182	V7B4V3_PHAVU	Uncharacterized protein	PHAVU_008G068400g	Phaseolus vulgaris (Kidney bean) (French bean)	NA	NA	NA	NA	NA	NA	pvu:PHAVU_008G068400g;	NA	K12625;
gene_8898|GeneMark.hmm|406_aa|+|106|1326	406	tr|A0A0B2QYJ6|A0A0B2QYJ6_GLYSO	406	97.78	406	100	100	9	0	1	406	1	406	0	822	A0A0B2QYJ6_GLYSO	DEAD-box ATP-dependent RNA helicase 2 (EC 3.6.4.13)	glysoja_019864	Glycine soja (Wild soybean)	3.6.4.13	NA	helicase activity [GO:0004386]	helicase activity [GO:0004386]	NA	NA	NA	NA	NA
gene_34611|GeneMark.hmm|135_aa|-|60|467	135	tr|A0A0B2PBD5|A0A0B2PBD5_GLYSO	135	97.78	135	100	100	3	0	1	135	1	135	8e-89	260	A0A0B2PBD5_GLYSO	Histone H2A	glysoja_001471 glysoja_024278	Glycine soja (Wild soybean)	NA	NA	NA	NA	NA	SUBCELLULAR LOCATION: Nucleus {ECO:0000256|SAAS:SAAS00155769}. Chromosome {ECO:0000256|SAAS:SAAS00155769}.	NA	NA	NA
gene_36428|GeneMark.hmm|164_aa|-|251|745	164	tr|K7KM93|K7KM93_SOYBN	135	97.78	135	82.32	100	3	0	30	164	1	135	4e-91	267	K7KM93_SOYBN	Uncharacterized protein	NA	Glycine max (Soybean) (Glycine hispida)	NA	NA	NA	NA	NA	NA	gmx:100820532;	NA	NA
gene_2499|GeneMark.hmm|1701_aa|-|430|5535	1701	tr|I1JIA0|I1JIA0_SOYBN	1707	97.77	1707	100	100	32	1	1	1701	1	1707	0	3459	I1JIA0_SOYBN	Clathrin heavy chain	NA	Glycine max (Soybean) (Glycine hispida)	NA	NA	intracellular protein transport [GO:0006886]; vesicle-mediated transport [GO:0016192]	structural molecule activity [GO:0005198]	clathrin coat of coated pit [GO:0030132]; clathrin coat of trans-Golgi network vesicle [GO:0030130]	SUBCELLULAR LOCATION: Cytoplasmic vesicle membrane {ECO:0000256|PIRNR:PIRNR002290}; Peripheral membrane protein {ECO:0000256|PIRNR:PIRNR002290}; Cytoplasmic side {ECO:0000256|PIRNR:PIRNR002290}. Membrane, coated pit {ECO:0000256|PIRNR:PIRNR002290}; Peripheral membrane protein {ECO:0000256|PIRNR:PIRNR002290}; Cytoplasmic side {ECO:0000256|PIRNR:PIRNR002290}.	gmx:100786617;	NA	K04646;
gene_2511|GeneMark.hmm|1701_aa|-|430|5535	1701	tr|I1JIA0|I1JIA0_SOYBN	1707	97.77	1707	100	100	32	1	1	1701	1	1707	0	3460	I1JIA0_SOYBN	Clathrin heavy chain	NA	Glycine max (Soybean) (Glycine hispida)	NA	NA	intracellular protein transport [GO:0006886]; vesicle-mediated transport [GO:0016192]	structural molecule activity [GO:0005198]	clathrin coat of coated pit [GO:0030132]; clathrin coat of trans-Golgi network vesicle [GO:0030130]	SUBCELLULAR LOCATION: Cytoplasmic vesicle membrane {ECO:0000256|PIRNR:PIRNR002290}; Peripheral membrane protein {ECO:0000256|PIRNR:PIRNR002290}; Cytoplasmic side {ECO:0000256|PIRNR:PIRNR002290}. Membrane, coated pit {ECO:0000256|PIRNR:PIRNR002290}; Peripheral membrane protein {ECO:0000256|PIRNR:PIRNR002290}; Cytoplasmic side {ECO:0000256|PIRNR:PIRNR002290}.	gmx:100786617;	NA	K04646;
gene_17421|GeneMark.hmm|269_aa|+|86|895	269	tr|I1LWY9|I1LWY9_SOYBN	269	97.77	269	100	100	6	0	1	269	1	269	0	535	I1LWY9_SOYBN	Uncharacterized protein	NA	Glycine max (Soybean) (Glycine hispida)	NA	NA	NA	NA	NA	NA	NA	NA	NA
gene_10615|GeneMark.hmm|489_aa|-|465|1934	489	tr|V7BB35|V7BB35_PHAVU	489	97.75	489	100	100	11	0	1	489	1	489	0	982	V7BB35_PHAVU	Uncharacterized protein	PHAVU_007G018000g	Phaseolus vulgaris (Kidney bean) (French bean)	NA	NA	ATP hydrolysis coupled proton transport [GO:0015991]; ATP metabolic process [GO:0046034]; hydrolase activity, acting on acid anhydrides, catalyzing transmembrane movement of substances [GO:0016820]	ATP binding [GO:0005524]; hydrolase activity, acting on acid anhydrides, catalyzing transmembrane movement of substances [GO:0016820]	proton-transporting V-type ATPase, V1 domain [GO:0033180]	NA	pvu:PHAVU_007G018000g;	NA	K02147;
gene_41652|GeneMark.hmm|398_aa|-|210|1406	398	tr|V7AVK2|V7AVK2_PHAVU	398	97.74	398	100	100	9	0	1	398	1	398	0	795	V7AVK2_PHAVU	Uncharacterized protein	PHAVU_009G060700g	Phaseolus vulgaris (Kidney bean) (French bean)	NA	NA	hydrolase activity [GO:0016787]; protein catabolic process [GO:0030163]	ATP binding [GO:0005524]; hydrolase activity [GO:0016787]	cytoplasm [GO:0005737]	NA	pvu:PHAVU_009G060700g;	NA	K03064;
gene_645|GeneMark.hmm|264_aa|+|57|851	264	tr|A0A0B2P1R0|A0A0B2P1R0_GLYSO	264	97.73	264	100	100	6	0	1	264	1	264	0	535	A0A0B2P1R0_GLYSO	40S ribosomal protein S4	glysoja_039313	Glycine soja (Wild soybean)	NA	NA	NA	NA	ribosome [GO:0005840]	NA	NA	NA	NA
gene_43880|GeneMark.hmm|441_aa|+|198|1523	441	tr|A0A0B2QWQ9|A0A0B2QWQ9_GLYSO	441	97.73	441	100	100	10	0	1	441	1	441	0	895	A0A0B2QWQ9_GLYSO	Non-specific serine/threonine protein kinase (EC 2.7.11.1)	glysoja_038237	Glycine soja (Wild soybean)	2.7.11.1	NA	kinase activity [GO:0016301]	kinase activity [GO:0016301]	NA	NA	NA	NA	NA
gene_43882|GeneMark.hmm|441_aa|+|443|1768	441	tr|A0A0B2QWQ9|A0A0B2QWQ9_GLYSO	441	97.73	441	100	100	10	0	1	441	1	441	0	895	A0A0B2QWQ9_GLYSO	Non-specific serine/threonine protein kinase (EC 2.7.11.1)	glysoja_038237	Glycine soja (Wild soybean)	2.7.11.1	NA	kinase activity [GO:0016301]	kinase activity [GO:0016301]	NA	NA	NA	NA	NA
gene_21706|GeneMark.hmm|327_aa|+|1|984	327	tr|V7BBV1|V7BBV1_PHAVU	306	97.72	307	93.88	100	4	1	21	327	3	306	0	625	V7BBV1_PHAVU	Serine/threonine-protein phosphatase (EC 3.1.3.16)	PHAVU_008G273100g	Phaseolus vulgaris (Kidney bean) (French bean)	3.1.3.16	NA	phosphoprotein phosphatase activity [GO:0004721]	phosphoprotein phosphatase activity [GO:0004721]	NA	NA	pvu:PHAVU_008G273100g;	NA	K15423;
gene_2519|GeneMark.hmm|1701_aa|-|430|5535	1701	tr|I1JIA0|I1JIA0_SOYBN	1707	97.72	1707	100	100	33	1	1	1701	1	1707	0	3457	I1JIA0_SOYBN	Clathrin heavy chain	NA	Glycine max (Soybean) (Glycine hispida)	NA	NA	intracellular protein transport [GO:0006886]; vesicle-mediated transport [GO:0016192]	structural molecule activity [GO:0005198]	clathrin coat of coated pit [GO:0030132]; clathrin coat of trans-Golgi network vesicle [GO:0030130]	SUBCELLULAR LOCATION: Cytoplasmic vesicle membrane {ECO:0000256|PIRNR:PIRNR002290}; Peripheral membrane protein {ECO:0000256|PIRNR:PIRNR002290}; Cytoplasmic side {ECO:0000256|PIRNR:PIRNR002290}. Membrane, coated pit {ECO:0000256|PIRNR:PIRNR002290}; Peripheral membrane protein {ECO:0000256|PIRNR:PIRNR002290}; Cytoplasmic side {ECO:0000256|PIRNR:PIRNR002290}.	gmx:100786617;	NA	K04646;
gene_6548|GeneMark.hmm|351_aa|+|475|1530	351	tr|A0A0B2Q5U5|A0A0B2Q5U5_GLYSO	351	97.72	351	100	100	8	0	1	351	1	351	0	719	A0A0B2Q5U5_GLYSO	Serine/threonine-protein kinase SAPK7 (EC 2.7.11.1)	glysoja_003008	Glycine soja (Wild soybean)	2.7.11.1	NA	kinase activity [GO:0016301]	kinase activity [GO:0016301]	NA	NA	NA	NA	NA
gene_12426|GeneMark.hmm|480_aa|+|89|1531	480	sp|Q96558|UGDH1_SOYBN	480	97.71	480	100	100	11	0	1	480	1	480	0	975	UGDH1_SOYBN	UDP-glucose 6-dehydrogenase 1 (UDP-Glc dehydrogenase 1) (UDP-GlcDH 1) (UDPGDH 1) (EC 1.1.1.22) (Gm-UGD1)	UGD1	Glycine max (Soybean) (Glycine hispida)	1.1.1.22	PATHWAY: Nucleotide-sugar biosynthesis; UDP-alpha-D-glucuronate biosynthesis; UDP-alpha-D-glucuronate from UDP-alpha-D-glucose: step 1/1.	UDP-glucose 6-dehydrogenase activity [GO:0003979]; UDP-glucuronate biosynthetic process [GO:0006065]	NAD binding [GO:0051287]; UDP-glucose 6-dehydrogenase activity [GO:0003979]	NA	NA	gmx:548074;	NA	K00012;
gene_17711|GeneMark.hmm|480_aa|-|278|1720	480	tr|I1LWR5|I1LWR5_SOYBN	480	97.71	480	100	100	11	0	1	480	1	480	0	974	I1LWR5_SOYBN	UDP-glucose 6-dehydrogenase (EC 1.1.1.22)	NA	Glycine max (Soybean) (Glycine hispida)	1.1.1.22	NA	UDP-glucose 6-dehydrogenase activity [GO:0003979]	NAD binding [GO:0051287]; UDP-glucose 6-dehydrogenase activity [GO:0003979]	NA	NA	gmx:100802280;	NA	K00012;
gene_3431|GeneMark.hmm|87_aa|-|282|545	87	tr|I1KXK6|I1KXK6_SOYBN	87	97.7	87	100	100	2	0	1	87	1	87	3e-59	181	I1KXK6_SOYBN	Uncharacterized protein	NA	Glycine max (Soybean) (Glycine hispida)	NA	NA	NA	NA	NA	NA	gmx:100305893;	NA	K12832;
gene_25525|GeneMark.hmm|227_aa|+|1|684	227	tr|I1MHS1|I1MHS1_SOYBN	217	97.7	217	95.59	100	5	0	11	227	1	217	8e-142	402	I1MHS1_SOYBN	Uncharacterized protein	NA	Glycine max (Soybean) (Glycine hispida)	NA	NA	vacuolar transport [GO:0007034]	NA	NA	NA	gmx:100793101;	NA	K12191;
gene_36127|GeneMark.hmm|259_aa|-|455|1234	259	tr|I1KTX6|I1KTX6_SOYBN	259	97.68	259	100	100	6	0	1	259	1	259	0	526	I1KTX6_SOYBN	Defective in cullin neddylation protein	NA	Glycine max (Soybean) (Glycine hispida)	NA	NA	NA	NA	NA	NA	gmx:100795410;	NA	K17822;
gene_9518|GeneMark.hmm|303_aa|+|262|1173	303	tr|I1KFL5|I1KFL5_SOYBN	302	97.68	302	99.67	100	7	0	1	302	1	302	0	610	I1KFL5_SOYBN	Uncharacterized protein	NA	Glycine max (Soybean) (Glycine hispida)	NA	NA	NA	NA	NA	NA	gmx:100813307;	NA	K18466;
gene_2503|GeneMark.hmm|1701_aa|-|430|5535	1701	tr|I1JIA0|I1JIA0_SOYBN	1707	97.66	1707	100	100	34	1	1	1701	1	1707	0	3455	I1JIA0_SOYBN	Clathrin heavy chain	NA	Glycine max (Soybean) (Glycine hispida)	NA	NA	intracellular protein transport [GO:0006886]; vesicle-mediated transport [GO:0016192]	structural molecule activity [GO:0005198]	clathrin coat of coated pit [GO:0030132]; clathrin coat of trans-Golgi network vesicle [GO:0030130]	SUBCELLULAR LOCATION: Cytoplasmic vesicle membrane {ECO:0000256|PIRNR:PIRNR002290}; Peripheral membrane protein {ECO:0000256|PIRNR:PIRNR002290}; Cytoplasmic side {ECO:0000256|PIRNR:PIRNR002290}. Membrane, coated pit {ECO:0000256|PIRNR:PIRNR002290}; Peripheral membrane protein {ECO:0000256|PIRNR:PIRNR002290}; Cytoplasmic side {ECO:0000256|PIRNR:PIRNR002290}.	gmx:100786617;	NA	K04646;
gene_2515|GeneMark.hmm|1701_aa|-|430|5535	1701	tr|I1JIA0|I1JIA0_SOYBN	1707	97.66	1707	100	100	34	1	1	1701	1	1707	0	3456	I1JIA0_SOYBN	Clathrin heavy chain	NA	Glycine max (Soybean) (Glycine hispida)	NA	NA	intracellular protein transport [GO:0006886]; vesicle-mediated transport [GO:0016192]	structural molecule activity [GO:0005198]	clathrin coat of coated pit [GO:0030132]; clathrin coat of trans-Golgi network vesicle [GO:0030130]	SUBCELLULAR LOCATION: Cytoplasmic vesicle membrane {ECO:0000256|PIRNR:PIRNR002290}; Peripheral membrane protein {ECO:0000256|PIRNR:PIRNR002290}; Cytoplasmic side {ECO:0000256|PIRNR:PIRNR002290}. Membrane, coated pit {ECO:0000256|PIRNR:PIRNR002290}; Peripheral membrane protein {ECO:0000256|PIRNR:PIRNR002290}; Cytoplasmic side {ECO:0000256|PIRNR:PIRNR002290}.	gmx:100786617;	NA	K04646;
gene_2525|GeneMark.hmm|1701_aa|-|430|5535	1701	tr|I1JIA0|I1JIA0_SOYBN	1707	97.66	1707	100	100	34	1	1	1701	1	1707	0	3458	I1JIA0_SOYBN	Clathrin heavy chain	NA	Glycine max (Soybean) (Glycine hispida)	NA	NA	intracellular protein transport [GO:0006886]; vesicle-mediated transport [GO:0016192]	structural molecule activity [GO:0005198]	clathrin coat of coated pit [GO:0030132]; clathrin coat of trans-Golgi network vesicle [GO:0030130]	SUBCELLULAR LOCATION: Cytoplasmic vesicle membrane {ECO:0000256|PIRNR:PIRNR002290}; Peripheral membrane protein {ECO:0000256|PIRNR:PIRNR002290}; Cytoplasmic side {ECO:0000256|PIRNR:PIRNR002290}. Membrane, coated pit {ECO:0000256|PIRNR:PIRNR002290}; Peripheral membrane protein {ECO:0000256|PIRNR:PIRNR002290}; Cytoplasmic side {ECO:0000256|PIRNR:PIRNR002290}.	gmx:100786617;	NA	K04646;
gene_9748|GeneMark.hmm|128_aa|+|140|526	128	tr|I1MU97|I1MU97_SOYBN	128	97.66	128	100	100	3	0	1	128	1	128	9e-87	254	I1MU97_SOYBN	Uncharacterized protein	NA	Glycine max (Soybean) (Glycine hispida)	NA	NA	ribosome biogenesis [GO:0042254]	RNA binding [GO:0003723]	nucleolus [GO:0005730]; ribonucleoprotein complex [GO:0030529]	NA	gmx:100817627;	NA	K12845;
gene_15995|GeneMark.hmm|513_aa|+|91|1632	513	tr|V7AUD8|V7AUD8_PHAVU	513	97.66	513	100	100	12	0	1	513	1	513	0	1051	V7AUD8_PHAVU	Eukaryotic translation initiation factor 3 subunit L (eIF3l)	PHAVU_009G106900g	Phaseolus vulgaris (Kidney bean) (French bean)	NA	NA	formation of translation preinitiation complex [GO:0001731]; regulation of translational initiation [GO:0006446]; translation initiation factor activity [GO:0003743]	translation initiation factor activity [GO:0003743]	eukaryotic 43S preinitiation complex [GO:0016282]; eukaryotic 48S preinitiation complex [GO:0033290]; eukaryotic translation initiation factor 3 complex [GO:0005852]	SUBCELLULAR LOCATION: Cytoplasm {ECO:0000256|HAMAP-Rule:MF_03011}.	pvu:PHAVU_009G106900g;	NA	K15029;
gene_1550|GeneMark.hmm|510_aa|+|86|1618	510	tr|Q2MJR4|Q2MJR4_SOYBN	510	97.65	510	100	100	12	0	1	510	1	510	0	1033	Q2MJR4_SOYBN	Myo-inositol-1-phosphate synthase	MIPS3	Glycine max (Soybean) (Glycine hispida)	NA	NA	inositol-3-phosphate synthase activity [GO:0004512]; inositol biosynthetic process [GO:0006021]; phospholipid biosynthetic process [GO:0008654]	inositol-3-phosphate synthase activity [GO:0004512]	NA	NA	NA	NA	NA
gene_4941|GeneMark.hmm|843_aa|+|159|2690	843	tr|V7BTG3|V7BTG3_PHAVU	843	97.63	843	100	100	20	0	1	843	1	843	0	1726	V7BTG3_PHAVU	Uncharacterized protein	PHAVU_005G058100g	Phaseolus vulgaris (Kidney bean) (French bean)	NA	NA	GTPase activity [GO:0003924]	GTPase activity [GO:0003924]; GTP binding [GO:0005525]	NA	NA	pvu:PHAVU_005G058100g;	NA	K03234;
gene_33897|GeneMark.hmm|380_aa|-|564|1706	380	tr|I1JU95|I1JU95_SOYBN	380	97.63	380	100	100	9	0	1	380	1	380	0	782	I1JU95_SOYBN	Uncharacterized protein	NA	Glycine max (Soybean) (Glycine hispida)	NA	NA	protein serine/threonine kinase activity [GO:0004674]	ATP binding [GO:0005524]; protein serine/threonine kinase activity [GO:0004674]	NA	NA	gmx:100779909;	NA	K14502;
gene_34146|GeneMark.hmm|421_aa|+|73|1338	421	tr|V7BPD9|V7BPD9_PHAVU	420	97.62	421	100	100	9	1	1	421	1	420	0	841	V7BPD9_PHAVU	Uncharacterized protein	PHAVU_006G080300g	Phaseolus vulgaris (Kidney bean) (French bean)	NA	NA	hydrolase activity [GO:0016787]; protein catabolic process [GO:0030163]	ATP binding [GO:0005524]; hydrolase activity [GO:0016787]	cytoplasm [GO:0005737]	NA	pvu:PHAVU_006G080300g;	NA	K03063;
gene_9867|GeneMark.hmm|922_aa|+|146|2914	922	tr|I1KBY3|I1KBY3_SOYBN	922	97.61	922	100	100	22	0	1	922	1	922	0	1819	I1KBY3_SOYBN	Uncharacterized protein	NA	Glycine max (Soybean) (Glycine hispida)	NA	NA	protein metabolic process [GO:0019538]	ATP binding [GO:0005524]	NA	NA	gmx:100804035;	NA	K03696;
gene_35137|GeneMark.hmm|377_aa|+|2|1135	377	tr|I1NC94|I1NC94_SOYBN	376	97.61	376	99.73	100	9	0	2	377	1	376	0	775	I1NC94_SOYBN	GDP-mannose 3',5'-epimerase (Uncharacterized protein)	GME1	Glycine max (Soybean) (Glycine hispida)	NA	NA	catalytic activity [GO:0003824]	catalytic activity [GO:0003824]; coenzyme binding [GO:0050662]	NA	NA	gmx:100527798;gmx:100797618;	NA	K10046;
gene_42280|GeneMark.hmm|123_aa|-|72|443	123	tr|A0A0B2R9H9|A0A0B2R9H9_GLYSO	123	97.56	123	100	100	3	0	1	123	1	123	9e-77	228	A0A0B2R9H9_GLYSO	60S ribosomal protein L35	glysoja_010588	Glycine soja (Wild soybean)	NA	NA	NA	NA	ribosome [GO:0005840]	NA	NA	NA	NA
gene_44415|GeneMark.hmm|82_aa|+|59|307	82	tr|A0A0B2NVZ7|A0A0B2NVZ7_GLYSO	82	97.56	82	100	100	2	0	1	82	1	82	7e-51	159	A0A0B2NVZ7_GLYSO	Protein transport protein Sec61 subunit beta	glysoja_040464 glysoja_043718	Glycine soja (Wild soybean)	NA	NA	NA	NA	NA	NA	NA	NA	NA
gene_8943|GeneMark.hmm|204_aa|-|284|898	204	tr|A0A0B2SR46|A0A0B2SR46_GLYSO	204	97.55	204	100	100	5	0	1	204	1	204	2e-148	417	A0A0B2SR46_GLYSO	Proteasome subunit beta type (EC 3.4.25.1)	glysoja_018386	Glycine soja (Wild soybean)	3.4.25.1	NA	hydrolase activity [GO:0016787]	hydrolase activity [GO:0016787]	proteasome complex [GO:0000502]	SUBCELLULAR LOCATION: Cytoplasm {ECO:0000256|RuleBase:RU000694, ECO:0000256|SAAS:SAAS00039306}. Nucleus {ECO:0000256|RuleBase:RU000694, ECO:0000256|SAAS:SAAS00039306}.	NA	NA	NA
gene_8944|GeneMark.hmm|204_aa|-|284|898	204	tr|I3T8P9|I3T8P9_LOTJA	204	97.55	204	100	100	5	0	1	204	1	204	3e-148	416	I3T8P9_LOTJA	Proteasome subunit beta type (EC 3.4.25.1)	NA	Lotus japonicus (Lotus corniculatus var. japonicus)	3.4.25.1	NA	proteolysis involved in cellular protein catabolic process [GO:0051603]; threonine-type endopeptidase activity [GO:0004298]	threonine-type endopeptidase activity [GO:0004298]	cytoplasm [GO:0005737]; nucleus [GO:0005634]; proteasome core complex [GO:0005839]	SUBCELLULAR LOCATION: Cytoplasm {ECO:0000256|RuleBase:RU000694, ECO:0000256|SAAS:SAAS00039306}. Nucleus {ECO:0000256|RuleBase:RU000694, ECO:0000256|SAAS:SAAS00039306}.	NA	NA	NA
gene_10633|GeneMark.hmm|326_aa|+|280|1260	326	tr|C6TNW7|C6TNW7_SOYBN	326	97.55	326	100	100	8	0	1	326	1	326	0	665	C6TNW7_SOYBN	Serine/threonine-protein phosphatase (EC 3.1.3.16)	NA	Glycine max (Soybean) (Glycine hispida)	3.1.3.16	NA	phosphoprotein phosphatase activity [GO:0004721]	phosphoprotein phosphatase activity [GO:0004721]	NA	NA	gmx:100799218;	NA	K06269;
gene_34080|GeneMark.hmm|204_aa|-|270|884	204	tr|V7CGG2|V7CGG2_PHAVU	204	97.55	204	100	100	5	0	1	204	1	204	2e-145	409	V7CGG2_PHAVU	Ribosomal protein L15	PHAVU_002G057000g	Phaseolus vulgaris (Kidney bean) (French bean)	NA	NA	translation [GO:0006412]	structural constituent of ribosome [GO:0003735]	ribosome [GO:0005840]	NA	pvu:PHAVU_002G057000g;	NA	K02877;
gene_6689|GeneMark.hmm|463_aa|+|3|1394	463	tr|I1J752|I1J752_SOYBN	449	97.55	449	96.98	100	9	1	17	463	1	449	0	926	I1J752_SOYBN	Uncharacterized protein	NA	Glycine max (Soybean) (Glycine hispida)	NA	NA	GTPase activity [GO:0003924]; microtubule-based process [GO:0007017]; protein polymerization [GO:0051258]	GTPase activity [GO:0003924]; GTP binding [GO:0005525]; structural constituent of cytoskeleton [GO:0005200]	cytoplasm [GO:0005737]; microtubule [GO:0005874]	SUBCELLULAR LOCATION: Cytoplasm, cytoskeleton {ECO:0000256|SAAS:SAAS00014724}.	gmx:100816898;	NA	K07375;
gene_14125|GeneMark.hmm|122_aa|-|113|481	122	tr|A0A0B2NUJ9|A0A0B2NUJ9_GLYSO	122	97.54	122	100	100	3	0	1	122	1	122	8e-84	246	A0A0B2NUJ9_GLYSO	TRM112-like protein (EC 3.2.1.-) (EC 3.2.1.68)	glysoja_000449	Glycine soja (Wild soybean)	3.2.1.-; 3.2.1.68	NA	isoamylase activity [GO:0019156]	isoamylase activity [GO:0019156]	NA	NA	NA	NA	NA
gene_917|GeneMark.hmm|243_aa|-|278|1009	243	tr|I1KND9|I1KND9_SOYBN	243	97.53	243	100	100	6	0	1	243	1	243	1e-175	489	I1KND9_SOYBN	Uncharacterized protein	NA	Glycine max (Soybean) (Glycine hispida)	NA	NA	lactoylglutathione lyase activity [GO:0004462]	lactoylglutathione lyase activity [GO:0004462]; metal ion binding [GO:0046872]	NA	NA	NA	NA	NA
gene_1576|GeneMark.hmm|649_aa|+|37|1986	649	tr|I1LQR4|I1LQR4_SOYBN	649	97.53	649	100	100	16	0	1	649	1	649	0	1308	I1LQR4_SOYBN	Uncharacterized protein	NA	Glycine max (Soybean) (Glycine hispida)	NA	NA	NA	ATP binding [GO:0005524]	NA	NA	gmx:100816111;	NA	K03283;
gene_1577|GeneMark.hmm|649_aa|+|37|1986	649	tr|I1LQR4|I1LQR4_SOYBN	649	97.53	649	100	100	16	0	1	649	1	649	0	1308	I1LQR4_SOYBN	Uncharacterized protein	NA	Glycine max (Soybean) (Glycine hispida)	NA	NA	NA	ATP binding [GO:0005524]	NA	NA	gmx:100816111;	NA	K03283;
gene_9374|GeneMark.hmm|444_aa|-|311|1645	444	tr|I1NAI7|I1NAI7_SOYBN	444	97.52	444	100	100	11	0	1	444	1	444	0	895	I1NAI7_SOYBN	Uncharacterized protein	NA	Glycine max (Soybean) (Glycine hispida)	NA	NA	glycolytic process [GO:0006096]; phosphopyruvate hydratase activity [GO:0004634]	magnesium ion binding [GO:0000287]; phosphopyruvate hydratase activity [GO:0004634]	phosphopyruvate hydratase complex [GO:0000015]	NA	NA	NA	NA
gene_4938|GeneMark.hmm|843_aa|+|177|2708	843	tr|V7BTG3|V7BTG3_PHAVU	843	97.51	843	100	100	21	0	1	843	1	843	0	1724	V7BTG3_PHAVU	Uncharacterized protein	PHAVU_005G058100g	Phaseolus vulgaris (Kidney bean) (French bean)	NA	NA	GTPase activity [GO:0003924]	GTPase activity [GO:0003924]; GTP binding [GO:0005525]	NA	NA	pvu:PHAVU_005G058100g;	NA	K03234;
gene_4939|GeneMark.hmm|843_aa|+|159|2690	843	tr|V7BTG3|V7BTG3_PHAVU	843	97.51	843	100	100	21	0	1	843	1	843	0	1724	V7BTG3_PHAVU	Uncharacterized protein	PHAVU_005G058100g	Phaseolus vulgaris (Kidney bean) (French bean)	NA	NA	GTPase activity [GO:0003924]	GTPase activity [GO:0003924]; GTP binding [GO:0005525]	NA	NA	pvu:PHAVU_005G058100g;	NA	K03234;
gene_4940|GeneMark.hmm|843_aa|+|159|2690	843	tr|V7BTG3|V7BTG3_PHAVU	843	97.51	843	100	100	21	0	1	843	1	843	0	1724	V7BTG3_PHAVU	Uncharacterized protein	PHAVU_005G058100g	Phaseolus vulgaris (Kidney bean) (French bean)	NA	NA	GTPase activity [GO:0003924]	GTPase activity [GO:0003924]; GTP binding [GO:0005525]	NA	NA	pvu:PHAVU_005G058100g;	NA	K03234;
gene_4942|GeneMark.hmm|843_aa|+|159|2690	843	tr|V7BTG3|V7BTG3_PHAVU	843	97.51	843	100	100	21	0	1	843	1	843	0	1724	V7BTG3_PHAVU	Uncharacterized protein	PHAVU_005G058100g	Phaseolus vulgaris (Kidney bean) (French bean)	NA	NA	GTPase activity [GO:0003924]	GTPase activity [GO:0003924]; GTP binding [GO:0005525]	NA	NA	pvu:PHAVU_005G058100g;	NA	K03234;
gene_4947|GeneMark.hmm|843_aa|+|159|2690	843	tr|V7BTG3|V7BTG3_PHAVU	843	97.51	843	100	100	21	0	1	843	1	843	0	1724	V7BTG3_PHAVU	Uncharacterized protein	PHAVU_005G058100g	Phaseolus vulgaris (Kidney bean) (French bean)	NA	NA	GTPase activity [GO:0003924]	GTPase activity [GO:0003924]; GTP binding [GO:0005525]	NA	NA	pvu:PHAVU_005G058100g;	NA	K03234;
gene_7274|GeneMark.hmm|238_aa|-|155|871	238	tr|A0A0B2SIX3|A0A0B2SIX3_GLYSO	240	97.5	240	100	100	4	1	1	238	1	240	2e-169	473	A0A0B2SIX3_GLYSO	Chromatin structure-remodeling complex protein BSH	glysoja_023592	Glycine soja (Wild soybean)	NA	NA	NA	NA	NA	NA	NA	NA	NA
gene_10048|GeneMark.hmm|120_aa|-|207|569	120	tr|A0A0B2PV84|A0A0B2PV84_GLYSO	120	97.5	120	100	100	3	0	1	120	1	120	5e-79	234	A0A0B2PV84_GLYSO	60S ribosomal protein L34	glysoja_006052	Glycine soja (Wild soybean)	NA	NA	NA	NA	ribosome [GO:0005840]	NA	NA	NA	NA
gene_38661|GeneMark.hmm|160_aa|+|261|743	160	tr|A0A0B2S600|A0A0B2S600_GLYSO	160	97.5	160	100	100	4	0	1	160	1	160	3e-115	329	A0A0B2S600_GLYSO	Peptidyl-prolyl cis-trans isomerase (EC 5.2.1.8)	glysoja_028754	Glycine soja (Wild soybean)	5.2.1.8	NA	peptidyl-prolyl cis-trans isomerase activity [GO:0003755]	peptidyl-prolyl cis-trans isomerase activity [GO:0003755]	NA	NA	NA	NA	NA
gene_38663|GeneMark.hmm|160_aa|+|251|733	160	tr|A0A0B2S600|A0A0B2S600_GLYSO	160	97.5	160	100	100	4	0	1	160	1	160	3e-115	329	A0A0B2S600_GLYSO	Peptidyl-prolyl cis-trans isomerase (EC 5.2.1.8)	glysoja_028754	Glycine soja (Wild soybean)	5.2.1.8	NA	peptidyl-prolyl cis-trans isomerase activity [GO:0003755]	peptidyl-prolyl cis-trans isomerase activity [GO:0003755]	NA	NA	NA	NA	NA
gene_9525|GeneMark.hmm|399_aa|-|144|1343	399	tr|V7AS54|V7AS54_PHAVU	399	97.49	399	100	100	10	0	1	399	1	399	0	808	V7AS54_PHAVU	Uncharacterized protein	PHAVU_010G131300g	Phaseolus vulgaris (Kidney bean) (French bean)	NA	NA	NA	GTP binding [GO:0005525]	NA	NA	pvu:PHAVU_010G131300g;	NA	K06944;
gene_47016|GeneMark.hmm|239_aa|-|270|989	239	tr|I1JLE1|I1JLE1_SOYBN	239	97.49	239	100	100	6	0	1	239	1	239	2e-175	488	I1JLE1_SOYBN	Uncharacterized protein	NA	Glycine max (Soybean) (Glycine hispida)	NA	NA	regulation of transcription, DNA-templated [GO:0006355]	zinc ion binding [GO:0008270]	NA	NA	NA	NA	NA
gene_579|GeneMark.hmm|159_aa|-|213|692	159	tr|V7CIN8|V7CIN8_PHAVU	159	97.48	159	100	100	4	0	1	159	1	159	2e-115	330	V7CIN8_PHAVU	Uncharacterized protein	PHAVU_002G016300g	Phaseolus vulgaris (Kidney bean) (French bean)	NA	NA	ligase activity [GO:0016874]; SUMO transferase activity [GO:0019789]	ligase activity [GO:0016874]; SUMO transferase activity [GO:0019789]	NA	NA	pvu:PHAVU_002G016300g;	NA	K10577;
gene_580|GeneMark.hmm|159_aa|-|213|692	159	tr|V7CIN8|V7CIN8_PHAVU	159	97.48	159	100	100	4	0	1	159	1	159	2e-115	330	V7CIN8_PHAVU	Uncharacterized protein	PHAVU_002G016300g	Phaseolus vulgaris (Kidney bean) (French bean)	NA	NA	ligase activity [GO:0016874]; SUMO transferase activity [GO:0019789]	ligase activity [GO:0016874]; SUMO transferase activity [GO:0019789]	NA	NA	pvu:PHAVU_002G016300g;	NA	K10577;
gene_582|GeneMark.hmm|159_aa|-|213|692	159	tr|V7CIN8|V7CIN8_PHAVU	159	97.48	159	100	100	4	0	1	159	1	159	2e-115	330	V7CIN8_PHAVU	Uncharacterized protein	PHAVU_002G016300g	Phaseolus vulgaris (Kidney bean) (French bean)	NA	NA	ligase activity [GO:0016874]; SUMO transferase activity [GO:0019789]	ligase activity [GO:0016874]; SUMO transferase activity [GO:0019789]	NA	NA	pvu:PHAVU_002G016300g;	NA	K10577;
gene_1928|GeneMark.hmm|437_aa|-|356|1669	437	tr|A0A0B2NU28|A0A0B2NU28_GLYSO	437	97.48	437	100	100	11	0	1	437	1	437	0	880	A0A0B2NU28_GLYSO	Eukaryotic peptide chain release factor subunit 1-3	glysoja_000314	Glycine soja (Wild soybean)	NA	NA	NA	NA	NA	NA	NA	NA	NA
gene_909|GeneMark.hmm|973_aa|+|297|3218	973	tr|I1M9S1|I1M9S1_SOYBN	951	97.48	951	97.74	100	24	0	1	951	1	951	0	1909	I1M9S1_SOYBN	Uncharacterized protein	NA	Glycine max (Soybean) (Glycine hispida)	NA	NA	ATPase activity [GO:0016887]; ATP biosynthetic process [GO:0006754]	ATPase activity [GO:0016887]; ATP binding [GO:0005524]; metal ion binding [GO:0046872]	integral component of membrane [GO:0016021]	NA	gmx:100791692;	NA	K01535;
gene_37885|GeneMark.hmm|79_aa|-|385|624	79	tr|A0A0B2QFC0|A0A0B2QFC0_GLYSO	79	97.47	79	100	100	2	0	1	79	1	79	6e-50	157	A0A0B2QFC0_GLYSO	Putative small nuclear ribonucleoprotein G	glysoja_021535	Glycine soja (Wild soybean)	NA	NA	NA	NA	ribonucleoprotein complex [GO:0030529]; viral nucleocapsid [GO:0019013]	NA	NA	NA	NA
gene_37887|GeneMark.hmm|79_aa|-|385|624	79	tr|A0A0B2QFC0|A0A0B2QFC0_GLYSO	79	97.47	79	100	100	2	0	1	79	1	79	6e-50	157	A0A0B2QFC0_GLYSO	Putative small nuclear ribonucleoprotein G	glysoja_021535	Glycine soja (Wild soybean)	NA	NA	NA	NA	ribonucleoprotein complex [GO:0030529]; viral nucleocapsid [GO:0019013]	NA	NA	NA	NA
gene_18363|GeneMark.hmm|354_aa|-|150|1214	354	tr|C6TK80|C6TK80_SOYBN	354	97.46	354	100	100	9	0	1	354	1	354	0	724	C6TK80_SOYBN	Putative uncharacterized protein	NA	Glycine max (Soybean) (Glycine hispida)	NA	NA	DNA replication [GO:0006260]	DNA binding [GO:0003677]	NA	NA	gmx:100818329;	NA	K10756;
gene_1349|GeneMark.hmm|155_aa|+|69|536	155	tr|G7K080|G7K080_MEDTR	155	97.42	155	100	100	4	0	1	155	1	155	5e-109	313	G7K080_MEDTR	Ubiquitin-40S ribosomal S27a-like protein (Uncharacterized protein)	MTR_5g033960 MTR_5g033960	Medicago truncatula (Barrel medic) (Medicago tribuloides)	NA	NA	translation [GO:0006412]	structural constituent of ribosome [GO:0003735]	ribosome [GO:0005840]	NA	mtr:MTR_5g033960;	NA	K02977;
gene_41712|GeneMark.hmm|193_aa|+|122|703	193	tr|I1L0T1|I1L0T1_SOYBN	193	97.41	193	100	100	5	0	1	193	1	193	2e-138	391	I1L0T1_SOYBN	Uncharacterized protein	NA	Glycine max (Soybean) (Glycine hispida)	NA	NA	intracellular protein transport [GO:0006886]; vesicle-mediated transport [GO:0016192]	GTP binding [GO:0005525]	endoplasmic reticulum [GO:0005783]; Golgi apparatus [GO:0005794]	NA	NA	NA	NA
gene_1610|GeneMark.hmm|213_aa|+|3|644	213	tr|I1JYG3|I1JYG3_SOYBN	192	97.4	192	90.14	100	5	0	22	213	1	192	8e-134	380	I1JYG3_SOYBN	Uncharacterized protein	NA	Glycine max (Soybean) (Glycine hispida)	NA	NA	translation [GO:0006412]	rRNA binding [GO:0019843]; structural constituent of ribosome [GO:0003735]	ribosome [GO:0005840]	NA	NA	NA	NA
gene_801|GeneMark.hmm|345_aa|-|272|1309	345	tr|A0A0B2Q0G1|A0A0B2Q0G1_GLYSO	345	97.39	345	100	100	9	0	1	345	1	345	0	688	A0A0B2Q0G1_GLYSO	Putative sugar phosphate/phosphate translocator (EC 2.7.7.-)	glysoja_011714	Glycine soja (Wild soybean)	2.7.7.-	NA	nucleotidyltransferase activity [GO:0016779]	nucleotidyltransferase activity [GO:0016779]	NA	NA	NA	NA	NA
gene_4943|GeneMark.hmm|843_aa|+|159|2690	843	tr|I1KU21|I1KU21_SOYBN	843	97.39	843	100	100	22	0	1	843	1	843	0	1723	I1KU21_SOYBN	Uncharacterized protein	NA	Glycine max (Soybean) (Glycine hispida)	NA	NA	GTPase activity [GO:0003924]	GTPase activity [GO:0003924]; GTP binding [GO:0005525]	NA	NA	gmx:100804251;	NA	K03234;
gene_4945|GeneMark.hmm|843_aa|+|159|2690	843	tr|V7BTG3|V7BTG3_PHAVU	843	97.39	843	100	100	22	0	1	843	1	843	0	1722	V7BTG3_PHAVU	Uncharacterized protein	PHAVU_005G058100g	Phaseolus vulgaris (Kidney bean) (French bean)	NA	NA	GTPase activity [GO:0003924]	GTPase activity [GO:0003924]; GTP binding [GO:0005525]	NA	NA	pvu:PHAVU_005G058100g;	NA	K03234;
gene_119|GeneMark.hmm|296_aa|+|2|892	296	tr|V7CL94|V7CL94_PHAVU	267	97.38	267	90.2	100	7	0	30	296	1	267	0	540	V7CL94_PHAVU	Uncharacterized protein	PHAVU_002G197600g	Phaseolus vulgaris (Kidney bean) (French bean)	NA	NA	proteolysis [GO:0006508]	NA	proteasome regulatory particle [GO:0005838]	NA	pvu:PHAVU_002G197600g;	NA	K03031;
gene_1029|GeneMark.hmm|152_aa|-|139|597	152	tr|V7CSS1|V7CSS1_PHAVU	152	97.37	152	100	100	4	0	1	152	1	152	3e-104	300	V7CSS1_PHAVU	Uncharacterized protein	PHAVU_002G320200g	Phaseolus vulgaris (Kidney bean) (French bean)	NA	NA	translation [GO:0006412]	RNA binding [GO:0003723]; structural constituent of ribosome [GO:0003735]	small ribosomal subunit [GO:0015935]	NA	pvu:PHAVU_002G320200g;	NA	K02958;
gene_1030|GeneMark.hmm|152_aa|-|139|597	152	tr|V7CSS1|V7CSS1_PHAVU	152	97.37	152	100	100	4	0	1	152	1	152	3e-104	300	V7CSS1_PHAVU	Uncharacterized protein	PHAVU_002G320200g	Phaseolus vulgaris (Kidney bean) (French bean)	NA	NA	translation [GO:0006412]	RNA binding [GO:0003723]; structural constituent of ribosome [GO:0003735]	small ribosomal subunit [GO:0015935]	NA	pvu:PHAVU_002G320200g;	NA	K02958;
gene_1031|GeneMark.hmm|152_aa|-|50|508	152	tr|V7CSS1|V7CSS1_PHAVU	152	97.37	152	100	100	4	0	1	152	1	152	3e-104	300	V7CSS1_PHAVU	Uncharacterized protein	PHAVU_002G320200g	Phaseolus vulgaris (Kidney bean) (French bean)	NA	NA	translation [GO:0006412]	RNA binding [GO:0003723]; structural constituent of ribosome [GO:0003735]	small ribosomal subunit [GO:0015935]	NA	pvu:PHAVU_002G320200g;	NA	K02958;
gene_1032|GeneMark.hmm|152_aa|-|162|620	152	tr|V7CSS1|V7CSS1_PHAVU	152	97.37	152	100	100	4	0	1	152	1	152	3e-104	300	V7CSS1_PHAVU	Uncharacterized protein	PHAVU_002G320200g	Phaseolus vulgaris (Kidney bean) (French bean)	NA	NA	translation [GO:0006412]	RNA binding [GO:0003723]; structural constituent of ribosome [GO:0003735]	small ribosomal subunit [GO:0015935]	NA	pvu:PHAVU_002G320200g;	NA	K02958;
gene_1033|GeneMark.hmm|152_aa|-|139|597	152	tr|V7CSS1|V7CSS1_PHAVU	152	97.37	152	100	100	4	0	1	152	1	152	3e-104	300	V7CSS1_PHAVU	Uncharacterized protein	PHAVU_002G320200g	Phaseolus vulgaris (Kidney bean) (French bean)	NA	NA	translation [GO:0006412]	RNA binding [GO:0003723]; structural constituent of ribosome [GO:0003735]	small ribosomal subunit [GO:0015935]	NA	pvu:PHAVU_002G320200g;	NA	K02958;
gene_1034|GeneMark.hmm|152_aa|-|139|597	152	tr|V7CSS1|V7CSS1_PHAVU	152	97.37	152	100	100	4	0	1	152	1	152	3e-104	300	V7CSS1_PHAVU	Uncharacterized protein	PHAVU_002G320200g	Phaseolus vulgaris (Kidney bean) (French bean)	NA	NA	translation [GO:0006412]	RNA binding [GO:0003723]; structural constituent of ribosome [GO:0003735]	small ribosomal subunit [GO:0015935]	NA	pvu:PHAVU_002G320200g;	NA	K02958;
gene_4605|GeneMark.hmm|342_aa|-|157|1185	342	tr|I1MA32|I1MA32_SOYBN	342	97.37	342	100	100	9	0	1	342	1	342	0	681	I1MA32_SOYBN	Uncharacterized protein	NA	Glycine max (Soybean) (Glycine hispida)	NA	NA	NA	NA	integral component of membrane [GO:0016021]	NA	gmx:100817042;	NA	NA
gene_20465|GeneMark.hmm|114_aa|+|101|445	114	tr|G7IEE2|G7IEE2_MEDTR	114	97.37	114	100	100	3	0	1	114	1	114	5e-73	218	G7IEE2_MEDTR	Small nuclear ribonucleoprotein (Uncharacterized protein)	MTR_1g072370 MTR_1g072370	Medicago truncatula (Barrel medic) (Medicago tribuloides)	NA	NA	NA	NA	ribonucleoprotein complex [GO:0030529]; viral nucleocapsid [GO:0019013]	NA	mtr:MTR_1g072370;	NA	K11087;
gene_4723|GeneMark.hmm|454_aa|+|368|1732	454	tr|A0A0B2PGC7|A0A0B2PGC7_GLYSO	454	97.36	454	100	100	12	0	1	454	1	454	0	921	A0A0B2PGC7_GLYSO	Casein kinase I isoform delta-like (EC 2.7.11.1)	glysoja_040132	Glycine soja (Wild soybean)	2.7.11.1	NA	kinase activity [GO:0016301]	kinase activity [GO:0016301]	NA	NA	NA	NA	NA
gene_4244|GeneMark.hmm|113_aa|+|247|588	113	tr|V7AH46|V7AH46_PHAVU	113	97.35	113	100	100	3	0	1	113	1	113	2e-78	231	V7AH46_PHAVU	Uncharacterized protein	PHAVU_011G139000g	Phaseolus vulgaris (Kidney bean) (French bean)	NA	NA	translation initiation factor activity [GO:0003743]	translation initiation factor activity [GO:0003743]	NA	NA	pvu:PHAVU_011G139000g;	NA	K03113;
gene_5943|GeneMark.hmm|113_aa|+|136|477	113	tr|A0A0B2QRW9|A0A0B2QRW9_GLYSO	113	97.35	113	100	100	3	0	1	113	1	113	1e-77	230	A0A0B2QRW9_GLYSO	Protein translation factor SUI1 like	glysoja_020774	Glycine soja (Wild soybean)	NA	NA	NA	NA	NA	NA	NA	NA	NA
gene_11083|GeneMark.hmm|123_aa|+|2|373	123	tr|I1MPU0|I1MPU0_SOYBN	113	97.35	113	91.87	100	3	0	11	123	1	113	1e-61	189	I1MPU0_SOYBN	Uncharacterized protein	NA	Glycine max (Soybean) (Glycine hispida)	NA	NA	metal ion transport [GO:0030001]	metal ion binding [GO:0046872]	NA	NA	gmx:100802142;	NA	NA
gene_4669|GeneMark.hmm|112_aa|+|2116|2454	112	tr|A0A0B2QLY6|A0A0B2QLY6_GLYSO	112	97.32	112	100	100	3	0	1	112	1	112	4e-75	223	A0A0B2QLY6_GLYSO	60S ribosomal protein L35a-1	glysoja_009186	Glycine soja (Wild soybean)	NA	NA	NA	NA	ribosome [GO:0005840]	NA	NA	NA	NA
gene_4672|GeneMark.hmm|112_aa|+|1947|2285	112	tr|A0A0B2QLY6|A0A0B2QLY6_GLYSO	112	97.32	112	100	100	3	0	1	112	1	112	4e-75	223	A0A0B2QLY6_GLYSO	60S ribosomal protein L35a-1	glysoja_009186	Glycine soja (Wild soybean)	NA	NA	NA	NA	ribosome [GO:0005840]	NA	NA	NA	NA
gene_4675|GeneMark.hmm|112_aa|+|1973|2311	112	tr|A0A0B2QLY6|A0A0B2QLY6_GLYSO	112	97.32	112	100	100	3	0	1	112	1	112	4e-75	223	A0A0B2QLY6_GLYSO	60S ribosomal protein L35a-1	glysoja_009186	Glycine soja (Wild soybean)	NA	NA	NA	NA	ribosome [GO:0005840]	NA	NA	NA	NA
gene_4679|GeneMark.hmm|112_aa|+|2000|2338	112	tr|A0A0B2QLY6|A0A0B2QLY6_GLYSO	112	97.32	112	100	100	3	0	1	112	1	112	4e-75	223	A0A0B2QLY6_GLYSO	60S ribosomal protein L35a-1	glysoja_009186	Glycine soja (Wild soybean)	NA	NA	NA	NA	ribosome [GO:0005840]	NA	NA	NA	NA
gene_5330|GeneMark.hmm|112_aa|-|148|486	112	tr|V7C0E1|V7C0E1_PHAVU	112	97.32	112	100	100	3	0	1	112	1	112	4e-76	226	V7C0E1_PHAVU	Uncharacterized protein	PHAVU_004G063700g	Phaseolus vulgaris (Kidney bean) (French bean)	NA	NA	translation [GO:0006412]	structural constituent of ribosome [GO:0003735]	ribosome [GO:0005840]	NA	pvu:PHAVU_004G063700g;	NA	K02908;
gene_27303|GeneMark.hmm|112_aa|-|97|435	112	tr|I1J7I7|I1J7I7_SOYBN	112	97.32	112	100	100	3	0	1	112	1	112	3e-74	221	I1J7I7_SOYBN	Uncharacterized protein	NA	Glycine max (Soybean) (Glycine hispida)	NA	NA	NA	NA	NA	NA	gmx:100805338;	NA	NA
gene_8192|GeneMark.hmm|186_aa|+|57|617	186	tr|I3SMY8|I3SMY8_LOTJA	186	97.31	186	100	100	5	0	1	186	1	186	2e-132	375	I3SMY8_LOTJA	Uncharacterized protein	NA	Lotus japonicus (Lotus corniculatus var. japonicus)	NA	NA	NA	NA	NA	NA	NA	NA	NA
gene_8194|GeneMark.hmm|186_aa|+|57|617	186	tr|I3SMY8|I3SMY8_LOTJA	186	97.31	186	100	100	5	0	1	186	1	186	2e-132	375	I3SMY8_LOTJA	Uncharacterized protein	NA	Lotus japonicus (Lotus corniculatus var. japonicus)	NA	NA	NA	NA	NA	NA	NA	NA	NA
gene_8195|GeneMark.hmm|186_aa|+|57|617	186	tr|I3SMY8|I3SMY8_LOTJA	186	97.31	186	100	100	5	0	1	186	1	186	2e-132	375	I3SMY8_LOTJA	Uncharacterized protein	NA	Lotus japonicus (Lotus corniculatus var. japonicus)	NA	NA	NA	NA	NA	NA	NA	NA	NA
gene_13691|GeneMark.hmm|195_aa|-|813|1400	195	tr|G9JLR4|G9JLR4_9FABA	186	97.31	186	95.38	100	3	1	12	195	1	186	7e-131	371	G9JLR4_9FABA	Ribosomal protein L5	rpl5 MipiMp035	Millettia pinnata	NA	NA	translation [GO:0006412]	structural constituent of ribosome [GO:0003735]	mitochondrion [GO:0005739]; ribosome [GO:0005840]	NA	NA	NA	NA
gene_6086|GeneMark.hmm|371_aa|+|284|1399	371	tr|A0A0B2SMZ6|A0A0B2SMZ6_GLYSO	371	97.3	371	100	100	10	0	1	371	1	371	0	760	A0A0B2SMZ6_GLYSO	Mitogen-activated protein kinase (EC 2.7.11.24)	glysoja_023097	Glycine soja (Wild soybean)	2.7.11.24	NA	MAP kinase activity [GO:0004707]	MAP kinase activity [GO:0004707]	NA	NA	NA	NA	NA
gene_13805|GeneMark.hmm|371_aa|-|115|1230	371	tr|V7AQT4|V7AQT4_PHAVU	371	97.3	371	100	100	10	0	1	371	1	371	0	743	V7AQT4_PHAVU	Uncharacterized protein	PHAVU_009G004000g	Phaseolus vulgaris (Kidney bean) (French bean)	NA	NA	NA	NA	NA	NA	pvu:PHAVU_009G004000g;	NA	NA
gene_35843|GeneMark.hmm|259_aa|+|107|886	259	tr|V7BLC9|V7BLC9_PHAVU	259	97.3	259	100	100	7	0	1	259	1	259	0	513	V7BLC9_PHAVU	Uncharacterized protein	PHAVU_007G274200g	Phaseolus vulgaris (Kidney bean) (French bean)	NA	NA	ribosome biogenesis [GO:0042254]	NA	ribonucleoprotein complex [GO:0030529]	NA	pvu:PHAVU_007G274200g;	NA	K02936;
gene_3717|GeneMark.hmm|332_aa|+|105|1103	332	tr|A0A0B2NT30|A0A0B2NT30_GLYSO	332	97.29	332	100	100	9	0	1	332	1	332	0	665	A0A0B2NT30_GLYSO	Malate dehydrogenase (EC 1.1.1.37)	glysoja_022865	Glycine soja (Wild soybean)	1.1.1.37	NA	L-malate dehydrogenase activity [GO:0030060]	L-malate dehydrogenase activity [GO:0030060]	NA	NA	NA	NA	NA
gene_3719|GeneMark.hmm|332_aa|+|105|1103	332	tr|A0A0B2NT30|A0A0B2NT30_GLYSO	332	97.29	332	100	100	9	0	1	332	1	332	0	665	A0A0B2NT30_GLYSO	Malate dehydrogenase (EC 1.1.1.37)	glysoja_022865	Glycine soja (Wild soybean)	1.1.1.37	NA	L-malate dehydrogenase activity [GO:0030060]	L-malate dehydrogenase activity [GO:0030060]	NA	NA	NA	NA	NA
gene_3722|GeneMark.hmm|332_aa|+|105|1103	332	tr|A0A0B2NT30|A0A0B2NT30_GLYSO	332	97.29	332	100	100	9	0	1	332	1	332	0	665	A0A0B2NT30_GLYSO	Malate dehydrogenase (EC 1.1.1.37)	glysoja_022865	Glycine soja (Wild soybean)	1.1.1.37	NA	L-malate dehydrogenase activity [GO:0030060]	L-malate dehydrogenase activity [GO:0030060]	NA	NA	NA	NA	NA
gene_4562|GeneMark.hmm|920_aa|-|134|2896	920	tr|K7M3V5|K7M3V5_SOYBN	920	97.28	920	100	100	25	0	1	920	1	920	0	1869	K7M3V5_SOYBN	Uncharacterized protein	NA	Glycine max (Soybean) (Glycine hispida)	NA	NA	intracellular protein transport [GO:0006886]; vesicle-mediated transport [GO:0016192]	structural molecule activity [GO:0005198]	membrane coat [GO:0030117]	NA	NA	NA	NA
gene_4565|GeneMark.hmm|920_aa|-|432|3194	920	tr|K7M3V5|K7M3V5_SOYBN	920	97.28	920	100	100	25	0	1	920	1	920	0	1869	K7M3V5_SOYBN	Uncharacterized protein	NA	Glycine max (Soybean) (Glycine hispida)	NA	NA	intracellular protein transport [GO:0006886]; vesicle-mediated transport [GO:0016192]	structural molecule activity [GO:0005198]	membrane coat [GO:0030117]	NA	NA	NA	NA
gene_36080|GeneMark.hmm|147_aa|-|383|826	147	tr|V7AQ01|V7AQ01_PHAVU	147	97.28	147	100	100	4	0	1	147	1	147	2e-101	293	V7AQ01_PHAVU	Uncharacterized protein	PHAVU_010G154800g	Phaseolus vulgaris (Kidney bean) (French bean)	NA	NA	protein transport [GO:0015031]	NA	membrane [GO:0016020]	NA	pvu:PHAVU_010G154800g;	NA	NA
gene_4563|GeneMark.hmm|916_aa|-|368|3118	916	tr|I1M5M3|I1M5M3_SOYBN	916	97.27	916	100	100	25	0	1	916	1	916	0	1861	I1M5M3_SOYBN	Uncharacterized protein	NA	Glycine max (Soybean) (Glycine hispida)	NA	NA	intracellular protein transport [GO:0006886]; vesicle-mediated transport [GO:0016192]	structural molecule activity [GO:0005198]	membrane coat [GO:0030117]	NA	gmx:100815780;	NA	K17302;
gene_14595|GeneMark.hmm|439_aa|+|80|1399	439	tr|I1JDD2|I1JDD2_SOYBN	439	97.27	439	100	100	12	0	1	439	1	439	0	897	I1JDD2_SOYBN	Uncharacterized protein	NA	Glycine max (Soybean) (Glycine hispida)	NA	NA	NA	nucleic acid binding [GO:0003676]; nucleotide binding [GO:0000166]	NA	NA	gmx:100791570;	NA	K14948;
gene_27483|GeneMark.hmm|107_aa|+|192|515	107	tr|V7ACW7|V7ACW7_PHAVU	109	97.25	109	100	100	1	1	1	107	1	109	3e-71	213	V7ACW7_PHAVU	Uncharacterized protein	PHAVU_011G008300g	Phaseolus vulgaris (Kidney bean) (French bean)	NA	NA	RNA splicing [GO:0008380]	NA	small nuclear ribonucleoprotein complex [GO:0030532]	NA	pvu:PHAVU_011G008300g;	NA	K11096;
gene_914|GeneMark.hmm|765_aa|-|391|2688	765	tr|A0A0B2SRF8|A0A0B2SRF8_GLYSO	765	97.25	765	100	100	21	0	1	765	1	765	0	1493	A0A0B2SRF8_GLYSO	Pyrophosphate-energized vacuolar membrane proton pump (EC 3.6.1.1)	glysoja_022415	Glycine soja (Wild soybean)	3.6.1.1	NA	inorganic diphosphatase activity [GO:0004427]	inorganic diphosphatase activity [GO:0004427]	NA	NA	NA	NA	NA
gene_41610|GeneMark.hmm|252_aa|-|292|1050	252	tr|I1MJX9|I1MJX9_SOYBN	251	97.22	252	100	100	6	1	1	252	1	251	0	508	I1MJX9_SOYBN	Uncharacterized protein	NA	Glycine max (Soybean) (Glycine hispida)	NA	NA	regulation of transcription, DNA-templated [GO:0006355]	zinc ion binding [GO:0008270]	NA	NA	gmx:100170700;	NA	NA
gene_5865|GeneMark.hmm|216_aa|-|310|960	216	tr|A0A0B2R813|A0A0B2R813_GLYSO	216	97.22	216	100	100	6	0	1	216	1	216	2e-158	443	A0A0B2R813_GLYSO	BAH and coiled-coil domain-containing protein 1	glysoja_007825	Glycine soja (Wild soybean)	NA	NA	NA	NA	NA	NA	NA	NA	NA
gene_34420|GeneMark.hmm|968_aa|-|273|3179	968	sp|Q02909|CAPP1_SOYBN	967	97.21	968	100	100	26	1	1	968	1	967	0	1951	CAPP1_SOYBN	Phosphoenolpyruvate carboxylase, housekeeping isozyme (PEPCase) (EC 4.1.1.31) (PEPC 1)	PPC16	Glycine max (Soybean) (Glycine hispida)	4.1.1.31	NA	carbon fixation [GO:0015977]; phosphoenolpyruvate carboxylase activity [GO:0008964]; photosynthesis [GO:0015979]; tricarboxylic acid cycle [GO:0006099]	phosphoenolpyruvate carboxylase activity [GO:0008964]	cytoplasm [GO:0005737]	SUBCELLULAR LOCATION: Cytoplasm.	gmx:547769;	NA	K01595;
gene_2874|GeneMark.hmm|215_aa|+|184|831	215	tr|I3SA95|I3SA95_MEDTR	215	97.21	215	100	100	6	0	1	215	1	215	6e-155	434	I3SA95_MEDTR	ER lumen protein-retaining receptor	MTR_7g056337	Medicago truncatula (Barrel medic) (Medicago tribuloides)	NA	NA	protein retention in ER lumen [GO:0006621]; protein transport [GO:0015031]	ER retention sequence binding [GO:0046923]	endoplasmic reticulum [GO:0005783]; integral component of membrane [GO:0016021]	SUBCELLULAR LOCATION: Endoplasmic reticulum membrane {ECO:0000256|RuleBase:RU000634}; Multi-pass membrane protein {ECO:0000256|RuleBase:RU000634}.	NA	NA	NA
gene_5660|GeneMark.hmm|610_aa|+|208|2040	610	tr|A0A0B2Q5E1|A0A0B2Q5E1_GLYSO	610	97.21	610	100	100	17	0	1	610	1	610	0	1229	A0A0B2Q5E1_GLYSO	Dynamin-related protein 5A (EC 3.6.5.5)	glysoja_002833	Glycine soja (Wild soybean)	3.6.5.5	NA	hydrolase activity [GO:0016787]	hydrolase activity [GO:0016787]	NA	NA	NA	NA	NA
gene_5052|GeneMark.hmm|250_aa|-|237|989	250	tr|B7FND8|B7FND8_MEDTR	215	97.21	215	86	100	6	0	36	250	1	215	3e-157	441	B7FND8_MEDTR	Mps one binder kinase activator-like protein 1A (Uncharacterized protein)	MTR_2g041600	Medicago truncatula (Barrel medic) (Medicago tribuloides)	NA	NA	kinase activity [GO:0016301]	kinase activity [GO:0016301]	NA	NA	NA	NA	NA
gene_42089|GeneMark.hmm|535_aa|-|323|1930	535	tr|I1LNE6|I1LNE6_SOYBN	535	97.2	535	100	100	15	0	1	535	1	535	0	1078	I1LNE6_SOYBN	Uncharacterized protein	NA	Glycine max (Soybean) (Glycine hispida)	NA	NA	protein folding [GO:0006457]	ATP binding [GO:0005524]	cytoplasm [GO:0005737]	NA	gmx:100817323;	NA	K09497;
gene_1975|GeneMark.hmm|178_aa|+|97|633	178	tr|A0A0B2RF24|A0A0B2RF24_GLYSO	178	97.19	178	100	100	5	0	1	178	1	178	1e-126	359	A0A0B2RF24_GLYSO	60S ribosomal protein L18a	glysoja_010127	Glycine soja (Wild soybean)	NA	NA	NA	NA	ribosome [GO:0005840]	NA	NA	NA	NA
gene_7321|GeneMark.hmm|390_aa|-|439|1611	390	tr|I1LZ62|I1LZ62_SOYBN	390	97.18	390	100	100	11	0	1	390	1	390	0	788	I1LZ62_SOYBN	S-adenosylmethionine synthase (EC 2.5.1.6)	NA	Glycine max (Soybean) (Glycine hispida)	2.5.1.6	PATHWAY: Amino-acid biosynthesis; S-adenosyl-L-methionine biosynthesis; S-adenosyl-L-methionine from L-methionine: step 1/1. {ECO:0000256|RuleBase:RU000541}.	methionine adenosyltransferase activity [GO:0004478]; one-carbon metabolic process [GO:0006730]; S-adenosylmethionine biosynthetic process [GO:0006556]	ATP binding [GO:0005524]; metal ion binding [GO:0046872]; methionine adenosyltransferase activity [GO:0004478]	NA	NA	gmx:100805448;	NA	K00789;
gene_15566|GeneMark.hmm|426_aa|+|92|1372	426	tr|I1KVD4|I1KVD4_SOYBN	426	97.18	426	100	100	12	0	1	426	1	426	0	863	I1KVD4_SOYBN	Uncharacterized protein	NA	Glycine max (Soybean) (Glycine hispida)	NA	NA	helicase activity [GO:0004386]	ATP binding [GO:0005524]; helicase activity [GO:0004386]; nucleic acid binding [GO:0003676]	NA	NA	gmx:100785358;	NA	NA
gene_33998|GeneMark.hmm|212_aa|-|321|959	212	tr|K7K5X7|K7K5X7_SOYBN	212	97.17	212	100	100	6	0	1	212	1	212	5e-146	411	K7K5X7_SOYBN	Ribosomal protein L19	NA	Glycine max (Soybean) (Glycine hispida)	NA	NA	translation [GO:0006412]	structural constituent of ribosome [GO:0003735]	ribosome [GO:0005840]	NA	gmx:100816734;	NA	K02885;
gene_41640|GeneMark.hmm|106_aa|-|241|561	106	tr|I1JH19|I1JH19_SOYBN	106	97.17	106	100	100	3	0	1	106	1	106	7e-72	215	I1JH19_SOYBN	Transcription initiation factor IIA subunit 2	NA	Glycine max (Soybean) (Glycine hispida)	NA	NA	regulation of transcription, DNA-templated [GO:0006355]; transcription initiation from RNA polymerase II promoter [GO:0006367]	NA	transcription factor TFIIA complex [GO:0005672]	SUBCELLULAR LOCATION: Nucleus {ECO:0000256|PIRNR:PIRNR009415}.	gmx:100814623;	NA	K03123;
gene_5547|GeneMark.hmm|235_aa|+|1|708	235	tr|K7K5X7|K7K5X7_SOYBN	212	97.17	212	90.21	100	6	0	24	235	1	212	2e-145	411	K7K5X7_SOYBN	Ribosomal protein L19	NA	Glycine max (Soybean) (Glycine hispida)	NA	NA	translation [GO:0006412]	structural constituent of ribosome [GO:0003735]	ribosome [GO:0005840]	NA	gmx:100816734;	NA	K02885;
gene_38035|GeneMark.hmm|420_aa|-|276|1538	420	tr|A0A0B2QK45|A0A0B2QK45_GLYSO	423	97.16	423	100	100	9	1	1	420	1	423	0	838	A0A0B2QK45_GLYSO	26S protease regulatory subunit 6A like A	glysoja_023806	Glycine soja (Wild soybean)	NA	NA	peptidase activity [GO:0008233]	peptidase activity [GO:0008233]	NA	NA	NA	NA	NA
gene_4946|GeneMark.hmm|843_aa|+|159|2690	843	tr|I1KU21|I1KU21_SOYBN	843	97.15	843	100	100	24	0	1	843	1	843	0	1721	I1KU21_SOYBN	Uncharacterized protein	NA	Glycine max (Soybean) (Glycine hispida)	NA	NA	GTPase activity [GO:0003924]	GTPase activity [GO:0003924]; GTP binding [GO:0005525]	NA	NA	gmx:100804251;	NA	K03234;
gene_6699|GeneMark.hmm|246_aa|-|247|987	246	tr|K7MQG6|K7MQG6_SOYBN	246	97.15	246	100	100	7	0	1	246	1	246	2e-177	494	K7MQG6_SOYBN	Uncharacterized protein	NA	Glycine max (Soybean) (Glycine hispida)	NA	NA	NA	NA	membrane [GO:0016020]	NA	NA	NA	NA
gene_35061|GeneMark.hmm|400_aa|-|339|1541	400	tr|A0A0B2Q242|A0A0B2Q242_GLYSO	386	97.15	386	96.5	100	11	0	15	400	1	386	0	767	A0A0B2Q242_GLYSO	Putative 26S proteasome non-ATPase regulatory subunit 6	glysoja_033306	Glycine soja (Wild soybean)	NA	NA	NA	NA	proteasome complex [GO:0000502]	NA	NA	NA	NA
gene_13025|GeneMark.hmm|245_aa|-|233|970	245	tr|V7BP42|V7BP42_PHAVU	244	97.14	245	100	100	6	1	1	245	1	244	1e-175	489	V7BP42_PHAVU	Uncharacterized protein	PHAVU_006G150700g	Phaseolus vulgaris (Kidney bean) (French bean)	NA	NA	NA	NA	NA	NA	pvu:PHAVU_006G150700g;	NA	K13989;
gene_26282|GeneMark.hmm|243_aa|-|319|1050	243	tr|I1KLS1|I1KLS1_SOYBN	243	97.12	243	100	100	7	0	1	243	1	243	1e-174	487	I1KLS1_SOYBN	Uncharacterized protein	NA	Glycine max (Soybean) (Glycine hispida)	NA	NA	transferase activity, transferring glycosyl groups [GO:0016757]	transferase activity, transferring glycosyl groups [GO:0016757]	NA	NA	gmx:100802117;	NA	K00721;
gene_5019|GeneMark.hmm|587_aa|-|265|2028	587	tr|I1KIV5|I1KIV5_SOYBN	587	97.1	587	100	100	17	0	1	587	1	587	0	1168	I1KIV5_SOYBN	Uncharacterized protein	NA	Glycine max (Soybean) (Glycine hispida)	NA	NA	NA	NA	NA	NA	gmx:100799440;	NA	K03456;
gene_8566|GeneMark.hmm|237_aa|+|3|716	237	tr|A0A0B2SB52|A0A0B2SB52_GLYSO	236	97.06	238	100	100	4	2	1	237	1	236	2e-165	462	A0A0B2SB52_GLYSO	40S ribosomal protein S3-3	glysoja_035384 glysoja_035642	Glycine soja (Wild soybean)	NA	NA	NA	NA	ribosome [GO:0005840]	NA	NA	NA	NA
gene_8942|GeneMark.hmm|204_aa|-|354|968	204	tr|I3T8P9|I3T8P9_LOTJA	204	97.06	204	100	100	6	0	1	204	1	204	5e-148	416	I3T8P9_LOTJA	Proteasome subunit beta type (EC 3.4.25.1)	NA	Lotus japonicus (Lotus corniculatus var. japonicus)	3.4.25.1	NA	proteolysis involved in cellular protein catabolic process [GO:0051603]; threonine-type endopeptidase activity [GO:0004298]	threonine-type endopeptidase activity [GO:0004298]	cytoplasm [GO:0005737]; nucleus [GO:0005634]; proteasome core complex [GO:0005839]	SUBCELLULAR LOCATION: Cytoplasm {ECO:0000256|RuleBase:RU000694, ECO:0000256|SAAS:SAAS00039306}. Nucleus {ECO:0000256|RuleBase:RU000694, ECO:0000256|SAAS:SAAS00039306}.	NA	NA	NA
gene_46353|GeneMark.hmm|68_aa|-|356|562	68	tr|A0A0B2Q6V7|A0A0B2Q6V7_GLYSO	68	97.06	68	100	100	2	0	1	68	1	68	2e-41	134	A0A0B2Q6V7_GLYSO	Uncharacterized protein	glysoja_036926	Glycine soja (Wild soybean)	NA	NA	NA	NA	NA	NA	NA	NA	NA
gene_2875|GeneMark.hmm|297_aa|+|1|894	297	tr|V7CT27|V7CT27_PHAVU	272	97.06	272	91.58	100	8	0	26	297	1	272	0	536	V7CT27_PHAVU	Uncharacterized protein	PHAVU_002G321400g	Phaseolus vulgaris (Kidney bean) (French bean)	NA	NA	translation [GO:0006412]	RNA binding [GO:0003723]; structural constituent of ribosome [GO:0003735]	small ribosomal subunit [GO:0015935]	NA	pvu:PHAVU_002G321400g;	NA	K02981;
gene_19713|GeneMark.hmm|405_aa|-|386|1603	405	tr|A0A0B2Q348|A0A0B2Q348_GLYSO	406	97.04	406	100	100	11	1	1	405	1	406	0	820	A0A0B2Q348_GLYSO	Shaggy-related protein kinase alpha (EC 2.7.1.-)	glysoja_028620	Glycine soja (Wild soybean)	2.7.1.-	NA	kinase activity [GO:0016301]	kinase activity [GO:0016301]	NA	NA	NA	NA	NA
gene_19714|GeneMark.hmm|405_aa|-|386|1603	405	tr|A0A0B2Q348|A0A0B2Q348_GLYSO	406	97.04	406	100	100	11	1	1	405	1	406	0	820	A0A0B2Q348_GLYSO	Shaggy-related protein kinase alpha (EC 2.7.1.-)	glysoja_028620	Glycine soja (Wild soybean)	2.7.1.-	NA	kinase activity [GO:0016301]	kinase activity [GO:0016301]	NA	NA	NA	NA	NA
gene_14598|GeneMark.hmm|439_aa|+|135|1454	439	tr|I1JDD2|I1JDD2_SOYBN	439	97.04	439	100	100	13	0	1	439	1	439	0	895	I1JDD2_SOYBN	Uncharacterized protein	NA	Glycine max (Soybean) (Glycine hispida)	NA	NA	NA	nucleic acid binding [GO:0003676]; nucleotide binding [GO:0000166]	NA	NA	gmx:100791570;	NA	K14948;
gene_30136|GeneMark.hmm|575_aa|-|273|2000	575	tr|I1NHW4|I1NHW4_SOYBN	575	97.04	575	100	100	17	0	1	575	1	575	0	1125	I1NHW4_SOYBN	Uncharacterized protein	NA	Glycine max (Soybean) (Glycine hispida)	NA	NA	protein refolding [GO:0042026]	ATP binding [GO:0005524]	cytoplasm [GO:0005737]	NA	gmx:100820546;	NA	K04077;
gene_35501|GeneMark.hmm|135_aa|-|171|578	135	tr|I1KJL3|I1KJL3_SOYBN	135	97.04	135	100	100	4	0	1	135	1	135	6e-94	273	I1KJL3_SOYBN	Actin-related protein 2/3 complex subunit 5	NA	Glycine max (Soybean) (Glycine hispida)	NA	NA	Arp2/3 complex-mediated actin nucleation [GO:0034314]	NA	Arp2/3 protein complex [GO:0005885]	NA	NA	NA	NA
gene_41247|GeneMark.hmm|203_aa|+|73|684	203	tr|C6SXL2|C6SXL2_SOYBN	203	97.04	203	100	100	6	0	1	203	1	203	5e-142	400	C6SXL2_SOYBN	Uncharacterized protein	NA	Glycine max (Soybean) (Glycine hispida)	NA	NA	negative regulation of transcription, DNA-templated [GO:0045892]; oxidoreductase activity [GO:0016491]	FMN binding [GO:0010181]; oxidoreductase activity [GO:0016491]	NA	NA	gmx:100499870;	NA	K03809;
gene_33780|GeneMark.hmm|82_aa|+|1|249	82	tr|I1M2K0|I1M2K0_SOYBN	67	97.01	67	81.71	100	2	0	16	82	1	67	4e-39	129	I1M2K0_SOYBN	Uncharacterized protein	NA	Glycine max (Soybean) (Glycine hispida)	NA	NA	NA	NA	NA	NA	NA	NA	NA
gene_730|GeneMark.hmm|200_aa|+|253|855	200	tr|V7BD56|V7BD56_PHAVU	200	97	200	100	100	6	0	1	200	1	200	2e-141	399	V7BD56_PHAVU	Uncharacterized protein	PHAVU_007G098600g	Phaseolus vulgaris (Kidney bean) (French bean)	NA	NA	protein transport [GO:0015031]; small GTPase mediated signal transduction [GO:0007264]	GTP binding [GO:0005525]	NA	NA	pvu:PHAVU_007G098600g;	NA	NA
gene_8664|GeneMark.hmm|266_aa|-|63|863	266	tr|V7CG36|V7CG36_PHAVU	264	96.99	266	100	100	6	2	1	266	1	264	0	522	V7CG36_PHAVU	Uncharacterized protein	PHAVU_003G269800g	Phaseolus vulgaris (Kidney bean) (French bean)	NA	NA	NA	nucleic acid binding [GO:0003676]; nucleotide binding [GO:0000166]	NA	NA	pvu:PHAVU_003G269800g;	NA	K12898;
gene_5094|GeneMark.hmm|298_aa|+|118|1014	298	tr|A0A0B2QDQ0|A0A0B2QDQ0_GLYSO	298	96.98	298	100	100	9	0	1	298	1	298	0	602	A0A0B2QDQ0_GLYSO	Serine/threonine-protein kinase Aurora-1 (EC 2.7.11.1)	glysoja_025028	Glycine soja (Wild soybean)	2.7.11.1	NA	kinase activity [GO:0016301]	kinase activity [GO:0016301]	NA	NA	NA	NA	NA
gene_7964|GeneMark.hmm|265_aa|+|143|940	265	tr|A0A0B2SVP7|A0A0B2SVP7_GLYSO	265	96.98	265	100	100	8	0	1	265	1	265	0	526	A0A0B2SVP7_GLYSO	Syntaxin-71	glysoja_007976	Glycine soja (Wild soybean)	NA	NA	NA	NA	NA	NA	NA	NA	NA
gene_619|GeneMark.hmm|429_aa|+|375|1664	429	tr|I1MDS7|I1MDS7_SOYBN	427	96.97	429	100	100	11	2	1	429	1	427	0	857	I1MDS7_SOYBN	Tubby-like F-box protein	NA	Glycine max (Soybean) (Glycine hispida)	NA	NA	NA	NA	NA	NA	gmx:100814578;	NA	NA
gene_20156|GeneMark.hmm|198_aa|+|177|773	198	tr|A0A0B2Q9P8|A0A0B2Q9P8_GLYSO	198	96.97	198	100	100	6	0	1	198	1	198	5e-142	400	A0A0B2Q9P8_GLYSO	rRNA-processing protein FCF1 like	glysoja_035086	Glycine soja (Wild soybean)	NA	NA	NA	NA	NA	NA	NA	NA	NA
gene_40002|GeneMark.hmm|165_aa|+|160|657	165	tr|V7B9N1|V7B9N1_PHAVU	165	96.97	165	100	100	5	0	1	165	1	165	1e-116	333	V7B9N1_PHAVU	Uncharacterized protein	PHAVU_008G289800g	Phaseolus vulgaris (Kidney bean) (French bean)	NA	NA	N-acetyltransferase activity [GO:0008080]	N-acetyltransferase activity [GO:0008080]	NA	NA	pvu:PHAVU_008G289800g;	NA	NA
gene_4860|GeneMark.hmm|395_aa|+|321|1508	395	tr|A0A0B2SQV1|A0A0B2SQV1_GLYSO	395	96.96	395	100	100	12	0	1	395	1	395	0	805	A0A0B2SQV1_GLYSO	TBC1 domain family member 2A (EC 3.4.19.12)	glysoja_031199	Glycine soja (Wild soybean)	3.4.19.12	NA	hydrolase activity [GO:0016787]	hydrolase activity [GO:0016787]	NA	NA	NA	NA	NA
gene_4861|GeneMark.hmm|395_aa|+|314|1501	395	tr|A0A0B2SQV1|A0A0B2SQV1_GLYSO	395	96.96	395	100	100	12	0	1	395	1	395	0	805	A0A0B2SQV1_GLYSO	TBC1 domain family member 2A (EC 3.4.19.12)	glysoja_031199	Glycine soja (Wild soybean)	3.4.19.12	NA	hydrolase activity [GO:0016787]	hydrolase activity [GO:0016787]	NA	NA	NA	NA	NA
gene_13714|GeneMark.hmm|527_aa|+|102|1685	527	tr|I1LKU1|I1LKU1_SOYBN	527	96.96	527	100	100	16	0	1	527	1	527	0	1036	I1LKU1_SOYBN	Uncharacterized protein	NA	Glycine max (Soybean) (Glycine hispida)	NA	NA	protein folding [GO:0006457]	ATP binding [GO:0005524]	cytoplasm [GO:0005737]	NA	gmx:100794780;	NA	K09494;
gene_8513|GeneMark.hmm|197_aa|+|295|888	197	tr|F8TJT2|F8TJT2_LOTJA	197	96.95	197	100	100	6	0	1	197	1	197	9e-142	399	F8TJT2_LOTJA	ROP6	NA	Lotus japonicus (Lotus corniculatus var. japonicus)	NA	NA	small GTPase mediated signal transduction [GO:0007264]	GTP binding [GO:0005525]	intracellular [GO:0005622]; membrane [GO:0016020]	NA	NA	NA	NA
gene_13965|GeneMark.hmm|488_aa|+|59|1525	488	tr|I1KWM7|I1KWM7_SOYBN	486	96.93	488	100	100	13	1	1	488	1	486	0	974	I1KWM7_SOYBN	6-phosphogluconate dehydrogenase, decarboxylating (EC 1.1.1.44)	NA	Glycine max (Soybean) (Glycine hispida)	1.1.1.44	PATHWAY: Carbohydrate degradation; pentose phosphate pathway; D-ribulose 5-phosphate from D-glucose 6-phosphate (oxidative stage): step 3/3. {ECO:0000256|PIRNR:PIRNR000109, ECO:0000256|RuleBase:RU000485}.	pentose-phosphate shunt [GO:0006098]; phosphogluconate dehydrogenase (decarboxylating) activity [GO:0004616]	NADP binding [GO:0050661]; phosphogluconate dehydrogenase (decarboxylating) activity [GO:0004616]	NA	NA	gmx:100796103;	NA	K00033;
gene_1193|GeneMark.hmm|423_aa|+|75|1346	423	tr|I1JC43|I1JC43_SOYBN	423	96.93	423	100	100	13	0	1	423	1	423	0	841	I1JC43_SOYBN	Uncharacterized protein	NA	Glycine max (Soybean) (Glycine hispida)	NA	NA	NA	ATP binding [GO:0005524]	NA	NA	NA	NA	NA
gene_4719|GeneMark.hmm|454_aa|+|368|1732	454	tr|A0A0B2PGC7|A0A0B2PGC7_GLYSO	454	96.92	454	100	100	14	0	1	454	1	454	0	917	A0A0B2PGC7_GLYSO	Casein kinase I isoform delta-like (EC 2.7.11.1)	glysoja_040132	Glycine soja (Wild soybean)	2.7.11.1	NA	kinase activity [GO:0016301]	kinase activity [GO:0016301]	NA	NA	NA	NA	NA
gene_41230|GeneMark.hmm|258_aa|-|104|880	258	tr|A0A0B2R6H1|A0A0B2R6H1_GLYSO	259	96.91	259	100	100	7	1	1	258	1	259	0	513	A0A0B2R6H1_GLYSO	14-3-3-like protein GF14 iota	glysoja_014814	Glycine soja (Wild soybean)	NA	NA	NA	NA	NA	NA	NA	NA	NA
gene_4259|GeneMark.hmm|315_aa|+|1|948	315	tr|T2DP01|T2DP01_PHAVU	259	96.91	259	82.22	100	8	0	56	314	1	259	0	516	T2DP01_PHAVU	14-3-3 protein (Uncharacterized protein)	PHAVU_009G032500g	Phaseolus vulgaris (Kidney bean) (French bean)	NA	NA	NA	NA	NA	NA	pvu:PHAVU_009G032500g;	NA	K06630;
gene_6546|GeneMark.hmm|386_aa|+|116|1276	386	tr|C6TJL2|C6TJL2_SOYBN	386	96.89	386	100	100	12	0	1	386	1	386	0	767	C6TJL2_SOYBN	Uncharacterized protein	NA	Glycine max (Soybean) (Glycine hispida)	NA	NA	NA	NA	NA	NA	gmx:100804455;	NA	K03039;
gene_4597|GeneMark.hmm|64_aa|-|140|334	64	tr|I1KV79|I1KV79_SOYBN	64	96.88	64	100	100	2	0	1	64	1	64	3e-34	116	I1KV79_SOYBN	Uncharacterized protein	NA	Glycine max (Soybean) (Glycine hispida)	NA	NA	NA	NA	NA	NA	NA	NA	NA
gene_6713|GeneMark.hmm|128_aa|-|222|608	128	tr|V7AS20|V7AS20_PHAVU	128	96.88	128	100	100	4	0	1	128	1	128	2e-85	251	V7AS20_PHAVU	Uncharacterized protein	PHAVU_010G127800g	Phaseolus vulgaris (Kidney bean) (French bean)	NA	NA	NA	NA	NA	NA	pvu:PHAVU_010G127800g;	NA	K12620;
gene_35835|GeneMark.hmm|160_aa|-|597|1079	160	tr|A0A0B2SCM8|A0A0B2SCM8_GLYSO	160	96.88	160	100	100	5	0	1	160	1	160	5e-113	323	A0A0B2SCM8_GLYSO	Eukaryotic translation initiation factor 5A (eIF-5A)	glysoja_036994	Glycine soja (Wild soybean)	NA	NA	translation initiation factor activity [GO:0003743]	translation initiation factor activity [GO:0003743]	NA	NA	NA	NA	NA
gene_1609|GeneMark.hmm|208_aa|+|3|629	208	tr|I1JYG3|I1JYG3_SOYBN	192	96.88	192	92.31	100	6	0	17	208	1	192	9e-134	379	I1JYG3_SOYBN	Uncharacterized protein	NA	Glycine max (Soybean) (Glycine hispida)	NA	NA	translation [GO:0006412]	rRNA binding [GO:0019843]; structural constituent of ribosome [GO:0003735]	ribosome [GO:0005840]	NA	NA	NA	NA
gene_24980|GeneMark.hmm|208_aa|-|432|1058	208	tr|A0A0B2QWE6|A0A0B2QWE6_GLYSO	192	96.88	192	92.31	100	6	0	17	208	1	192	5e-135	382	A0A0B2QWE6_GLYSO	Ubiquitin-conjugating enzyme E2 27 (EC 6.3.2.19)	glysoja_033945	Glycine soja (Wild soybean)	6.3.2.19	NA	ligase activity [GO:0016874]	ligase activity [GO:0016874]	NA	NA	NA	NA	NA
gene_1608|GeneMark.hmm|213_aa|+|3|644	213	tr|I1JYG3|I1JYG3_SOYBN	192	96.88	192	90.14	100	6	0	22	213	1	192	2e-133	379	I1JYG3_SOYBN	Uncharacterized protein	NA	Glycine max (Soybean) (Glycine hispida)	NA	NA	translation [GO:0006412]	rRNA binding [GO:0019843]; structural constituent of ribosome [GO:0003735]	ribosome [GO:0005840]	NA	NA	NA	NA
gene_1612|GeneMark.hmm|213_aa|+|3|644	213	tr|I1JYG3|I1JYG3_SOYBN	192	96.88	192	90.14	100	6	0	22	213	1	192	2e-133	379	I1JYG3_SOYBN	Uncharacterized protein	NA	Glycine max (Soybean) (Glycine hispida)	NA	NA	translation [GO:0006412]	rRNA binding [GO:0019843]; structural constituent of ribosome [GO:0003735]	ribosome [GO:0005840]	NA	NA	NA	NA
gene_30137|GeneMark.hmm|575_aa|-|273|2000	575	tr|I1NHW4|I1NHW4_SOYBN	575	96.87	575	100	100	18	0	1	575	1	575	0	1123	I1NHW4_SOYBN	Uncharacterized protein	NA	Glycine max (Soybean) (Glycine hispida)	NA	NA	protein refolding [GO:0042026]	ATP binding [GO:0005524]	cytoplasm [GO:0005737]	NA	gmx:100820546;	NA	K04077;
gene_1642|GeneMark.hmm|287_aa|-|405|1268	287	tr|C6TG15|C6TG15_SOYBN	286	96.86	287	100	100	8	1	1	287	1	286	0	561	C6TG15_SOYBN	Uncharacterized protein	NA	Glycine max (Soybean) (Glycine hispida)	NA	NA	NA	NA	NA	NA	gmx:100782805;	NA	NA
gene_581|GeneMark.hmm|159_aa|-|292|771	159	tr|I1J996|I1J996_SOYBN	159	96.86	159	100	100	5	0	1	159	1	159	8e-115	328	I1J996_SOYBN	Uncharacterized protein	NA	Glycine max (Soybean) (Glycine hispida)	NA	NA	ligase activity [GO:0016874]; SUMO transferase activity [GO:0019789]	ligase activity [GO:0016874]; SUMO transferase activity [GO:0019789]	NA	NA	gmx:100803022;	NA	K10577;
gene_1159|GeneMark.hmm|510_aa|+|35|1567	510	tr|Q2MJR4|Q2MJR4_SOYBN	510	96.86	510	100	100	16	0	1	510	1	510	0	1029	Q2MJR4_SOYBN	Myo-inositol-1-phosphate synthase	MIPS3	Glycine max (Soybean) (Glycine hispida)	NA	NA	inositol-3-phosphate synthase activity [GO:0004512]; inositol biosynthetic process [GO:0006021]; phospholipid biosynthetic process [GO:0008654]	inositol-3-phosphate synthase activity [GO:0004512]	NA	NA	NA	NA	NA
gene_31371|GeneMark.hmm|191_aa|+|126|701	191	tr|I1JSC8|I1JSC8_SOYBN	191	96.86	191	100	100	6	0	1	191	1	191	5e-132	374	I1JSC8_SOYBN	Uncharacterized protein	NA	Glycine max (Soybean) (Glycine hispida)	NA	NA	chromatin assembly or disassembly [GO:0006333]	NA	nucleus [GO:0005634]	NA	gmx:100801694;	NA	K10753;
gene_35528|GeneMark.hmm|159_aa|+|126|605	159	tr|V7CCT3|V7CCT3_PHAVU	159	96.86	159	100	100	5	0	1	159	1	159	4e-112	321	V7CCT3_PHAVU	Uncharacterized protein	PHAVU_003G173800g PHAVU_003G173900g	Phaseolus vulgaris (Kidney bean) (French bean)	NA	NA	translation [GO:0006412]	structural constituent of ribosome [GO:0003735]	ribosome [GO:0005840]	NA	pvu:PHAVU_003G173800g;pvu:PHAVU_003G173900g;	NA	K02949;
gene_9010|GeneMark.hmm|413_aa|-|311|1552	413	tr|A0A0B2R5V2|A0A0B2R5V2_GLYSO	413	96.85	413	100	100	13	0	1	413	1	413	0	826	A0A0B2R5V2_GLYSO	Eukaryotic initiation factor 4A-11	glysoja_016328	Glycine soja (Wild soybean)	NA	NA	translation initiation factor activity [GO:0003743]	translation initiation factor activity [GO:0003743]	NA	NA	NA	NA	NA
gene_9627|GeneMark.hmm|445_aa|+|89|1426	445	tr|I1KL47|I1KL47_SOYBN	445	96.85	445	100	100	14	0	1	445	1	445	0	892	I1KL47_SOYBN	Uncharacterized protein	NA	Glycine max (Soybean) (Glycine hispida)	NA	NA	protein transport [GO:0015031]; Rab GDP-dissociation inhibitor activity [GO:0005093]	Rab GDP-dissociation inhibitor activity [GO:0005093]	NA	NA	gmx:100792036;	NA	K17255;
gene_34296|GeneMark.hmm|286_aa|+|112|972	286	tr|A0A0B2QVS4|A0A0B2QVS4_GLYSO	286	96.85	286	100	100	9	0	1	286	1	286	0	571	A0A0B2QVS4_GLYSO	Putative aquaporin PIP1-4	glysoja_018269	Glycine soja (Wild soybean)	NA	NA	NA	NA	NA	NA	NA	NA	NA
gene_4741|GeneMark.hmm|533_aa|+|172|1773	533	tr|A0A0B2QA50|A0A0B2QA50_GLYSO	533	96.81	533	100	100	17	0	1	533	1	533	0	1057	A0A0B2QA50_GLYSO	Nucleobase-ascorbate transporter 6	glysoja_006894	Glycine soja (Wild soybean)	NA	NA	NA	NA	NA	NA	NA	NA	NA
gene_25246|GeneMark.hmm|94_aa|+|156|440	94	tr|I1MAK6|I1MAK6_SOYBN	94	96.81	94	100	100	3	0	1	94	1	94	5e-62	189	I1MAK6_SOYBN	Uncharacterized protein	NA	Glycine max (Soybean) (Glycine hispida)	NA	NA	NA	NA	NA	NA	NA	NA	NA
gene_39634|GeneMark.hmm|313_aa|-|355|1296	313	tr|V7BL70|V7BL70_PHAVU	313	96.81	313	100	100	10	0	1	313	1	313	0	640	V7BL70_PHAVU	Uncharacterized protein	PHAVU_006G061900g	Phaseolus vulgaris (Kidney bean) (French bean)	NA	NA	NA	NA	NA	NA	pvu:PHAVU_006G061900g;	NA	K12880;
gene_10324|GeneMark.hmm|219_aa|+|193|852	219	tr|I1MW22|I1MW22_SOYBN	218	96.8	219	100	100	6	1	1	219	1	218	2e-156	438	I1MW22_SOYBN	Uncharacterized protein	NA	Glycine max (Soybean) (Glycine hispida)	NA	NA	NA	NA	NA	NA	NA	NA	NA
gene_1099|GeneMark.hmm|437_aa|-|686|1999	437	tr|V7C5C6|V7C5C6_PHAVU	437	96.8	437	100	100	14	0	1	437	1	437	0	883	V7C5C6_PHAVU	Uncharacterized protein	PHAVU_004G141500g	Phaseolus vulgaris (Kidney bean) (French bean)	NA	NA	translation release factor activity, codon specific [GO:0016149]	translation release factor activity, codon specific [GO:0016149]	cytoplasm [GO:0005737]	NA	pvu:PHAVU_004G141500g;	NA	K03265;
gene_1101|GeneMark.hmm|437_aa|-|601|1914	437	tr|V7C5C6|V7C5C6_PHAVU	437	96.8	437	100	100	14	0	1	437	1	437	0	883	V7C5C6_PHAVU	Uncharacterized protein	PHAVU_004G141500g	Phaseolus vulgaris (Kidney bean) (French bean)	NA	NA	translation release factor activity, codon specific [GO:0016149]	translation release factor activity, codon specific [GO:0016149]	cytoplasm [GO:0005737]	NA	pvu:PHAVU_004G141500g;	NA	K03265;
gene_3635|GeneMark.hmm|249_aa|+|128|877	249	tr|I1M223|I1M223_SOYBN	249	96.79	249	100	100	8	0	1	249	1	249	1e-175	489	I1M223_SOYBN	40S ribosomal protein S6	NA	Glycine max (Soybean) (Glycine hispida)	NA	NA	translation [GO:0006412]	structural constituent of ribosome [GO:0003735]	ribosome [GO:0005840]	NA	NA	NA	NA
gene_3636|GeneMark.hmm|249_aa|+|128|877	249	tr|I1M223|I1M223_SOYBN	249	96.79	249	100	100	8	0	1	249	1	249	1e-175	489	I1M223_SOYBN	40S ribosomal protein S6	NA	Glycine max (Soybean) (Glycine hispida)	NA	NA	translation [GO:0006412]	structural constituent of ribosome [GO:0003735]	ribosome [GO:0005840]	NA	NA	NA	NA
gene_11198|GeneMark.hmm|218_aa|+|192|848	218	tr|I1KJT5|I1KJT5_SOYBN	218	96.79	218	100	100	7	0	1	218	1	218	1e-148	419	I1KJT5_SOYBN	Uncharacterized protein	NA	Glycine max (Soybean) (Glycine hispida)	NA	NA	vacuolar transport [GO:0007034]	NA	NA	NA	gmx:100780154;	NA	K12194;
gene_11200|GeneMark.hmm|218_aa|+|192|848	218	tr|I1KJT5|I1KJT5_SOYBN	218	96.79	218	100	100	7	0	1	218	1	218	1e-148	419	I1KJT5_SOYBN	Uncharacterized protein	NA	Glycine max (Soybean) (Glycine hispida)	NA	NA	vacuolar transport [GO:0007034]	NA	NA	NA	gmx:100780154;	NA	K12194;
gene_2384|GeneMark.hmm|93_aa|+|46|327	93	tr|A0A0B2QPY6|A0A0B2QPY6_GLYSO	93	96.77	93	100	100	3	0	1	93	1	93	8e-62	188	A0A0B2QPY6_GLYSO	Mitochondrial import inner membrane translocase subunit Tim9 (EC 3.6.3.51)	glysoja_008865	Glycine soja (Wild soybean)	3.6.3.51	NA	mitochondrial protein-transporting ATPase activity [GO:0008566]	mitochondrial protein-transporting ATPase activity [GO:0008566]	NA	NA	NA	NA	NA
gene_22138|GeneMark.hmm|465_aa|-|605|2002	465	tr|A0A0B2PDC0|A0A0B2PDC0_GLYSO	465	96.77	465	100	100	15	0	1	465	1	465	0	932	A0A0B2PDC0_GLYSO	Glycerol-3-phosphate dehydrogenase [NAD(+)] (EC 1.1.1.8)	glysoja_012639	Glycine soja (Wild soybean)	1.1.1.8	NA	glycerol-3-phosphate dehydrogenase [NAD+] activity [GO:0004367]	glycerol-3-phosphate dehydrogenase [NAD+] activity [GO:0004367]	NA	NA	NA	NA	NA
gene_11370|GeneMark.hmm|216_aa|+|299|949	216	tr|Q41024|Q41024_PEA	216	96.76	216	100	100	7	0	1	216	1	216	3e-155	435	Q41024_PEA	Small GTP-binding protein	NA	Pisum sativum (Garden pea)	NA	NA	protein transport [GO:0015031]; small GTPase mediated signal transduction [GO:0007264]	GTP binding [GO:0005525]	NA	NA	NA	NA	NA
gene_6523|GeneMark.hmm|154_aa|+|155|619	154	tr|A0A0B2QQL2|A0A0B2QQL2_GLYSO	151	96.75	154	100	100	2	2	1	154	1	151	3e-97	283	A0A0B2QQL2_GLYSO	60S ribosomal protein L23A	glysoja_008904	Glycine soja (Wild soybean)	NA	NA	NA	NA	ribosome [GO:0005840]	NA	NA	NA	NA
gene_6695|GeneMark.hmm|246_aa|-|293|1033	246	tr|I3S7X8|I3S7X8_LOTJA	246	96.75	246	100	100	8	0	1	246	1	246	7e-178	495	I3S7X8_LOTJA	Uncharacterized protein	NA	Lotus japonicus (Lotus corniculatus var. japonicus)	NA	NA	NA	NA	membrane [GO:0016020]	NA	NA	NA	NA
gene_6697|GeneMark.hmm|246_aa|-|293|1033	246	tr|I3S7X8|I3S7X8_LOTJA	246	96.75	246	100	100	8	0	1	246	1	246	7e-178	495	I3S7X8_LOTJA	Uncharacterized protein	NA	Lotus japonicus (Lotus corniculatus var. japonicus)	NA	NA	NA	NA	membrane [GO:0016020]	NA	NA	NA	NA
gene_6701|GeneMark.hmm|246_aa|-|293|1033	246	tr|I3S7X8|I3S7X8_LOTJA	246	96.75	246	100	100	8	0	1	246	1	246	7e-178	495	I3S7X8_LOTJA	Uncharacterized protein	NA	Lotus japonicus (Lotus corniculatus var. japonicus)	NA	NA	NA	NA	membrane [GO:0016020]	NA	NA	NA	NA
gene_18297|GeneMark.hmm|400_aa|-|121|1323	400	tr|I1JAK8|I1JAK8_SOYBN	400	96.75	400	100	100	13	0	1	400	1	400	0	798	I1JAK8_SOYBN	Uncharacterized protein	NA	Glycine max (Soybean) (Glycine hispida)	NA	NA	catalytic activity [GO:0003824]	catalytic activity [GO:0003824]	NA	NA	NA	NA	NA
gene_35280|GeneMark.hmm|123_aa|-|178|549	123	tr|A0A0B2R9H9|A0A0B2R9H9_GLYSO	123	96.75	123	100	100	4	0	1	123	1	123	4e-77	229	A0A0B2R9H9_GLYSO	60S ribosomal protein L35	glysoja_010588	Glycine soja (Wild soybean)	NA	NA	NA	NA	ribosome [GO:0005840]	NA	NA	NA	NA
gene_7370|GeneMark.hmm|164_aa|+|31|525	164	tr|C6SW67|C6SW67_SOYBN	154	96.75	154	93.9	100	3	1	7	160	1	152	2e-105	304	C6SW67_SOYBN	Putative uncharacterized protein	NA	Glycine max (Soybean) (Glycine hispida)	NA	NA	NA	NA	NA	NA	gmx:100305681;	NA	NA
gene_618|GeneMark.hmm|429_aa|+|213|1502	429	tr|I1MDS7|I1MDS7_SOYBN	427	96.74	429	100	100	12	2	1	429	1	427	0	854	I1MDS7_SOYBN	Tubby-like F-box protein	NA	Glycine max (Soybean) (Glycine hispida)	NA	NA	NA	NA	NA	NA	gmx:100814578;	NA	NA
gene_622|GeneMark.hmm|429_aa|+|375|1664	429	tr|I1MDS7|I1MDS7_SOYBN	427	96.74	429	100	100	12	2	1	429	1	427	0	854	I1MDS7_SOYBN	Tubby-like F-box protein	NA	Glycine max (Soybean) (Glycine hispida)	NA	NA	NA	NA	NA	NA	gmx:100814578;	NA	NA
gene_13885|GeneMark.hmm|306_aa|+|249|1169	306	tr|V7D1T2|V7D1T2_PHAVU	306	96.73	306	100	100	10	0	1	306	1	306	0	595	V7D1T2_PHAVU	Uncharacterized protein	PHAVU_001G239500g	Phaseolus vulgaris (Kidney bean) (French bean)	NA	NA	NA	NA	integral component of membrane [GO:0016021]	NA	pvu:PHAVU_001G239500g;	NA	NA
gene_5137|GeneMark.hmm|426_aa|-|49|1329	426	tr|A0A0B2P1D6|A0A0B2P1D6_GLYSO	425	96.72	427	100	100	11	2	1	426	1	425	0	854	A0A0B2P1D6_GLYSO	Nucleolysin TIAR	glysoja_009639	Glycine soja (Wild soybean)	NA	NA	NA	NA	NA	NA	NA	NA	NA
gene_26057|GeneMark.hmm|819_aa|-|158|2617	819	tr|I1L088|I1L088_SOYBN	820	96.71	820	100	100	26	1	1	819	1	820	0	1642	I1L088_SOYBN	Uncharacterized protein	NA	Glycine max (Soybean) (Glycine hispida)	NA	NA	NA	NA	NA	NA	gmx:100799852;	NA	NA
gene_24326|GeneMark.hmm|354_aa|+|56|1120	354	tr|I1NIJ5|I1NIJ5_SOYBN	334	96.71	334	94.35	100	11	0	21	354	1	334	0	666	I1NIJ5_SOYBN	Ubiquitin carboxyl-terminal hydrolase (EC 3.4.19.12)	NA	Glycine max (Soybean) (Glycine hispida)	3.4.19.12	NA	omega peptidase activity [GO:0008242]; ubiquitin-dependent protein catabolic process [GO:0006511]; ubiquitin-specific protease activity [GO:0004843]	omega peptidase activity [GO:0008242]; ubiquitin-specific protease activity [GO:0004843]	intracellular [GO:0005622]	NA	gmx:100792356;	NA	K05610;
gene_5633|GeneMark.hmm|514_aa|-|273|1817	514	tr|I1MCY0|I1MCY0_SOYBN	514	96.7	515	100	100	15	2	1	514	1	514	0	1033	I1MCY0_SOYBN	Serine/threonine-protein phosphatase 2A 55 kDa regulatory subunit B	NA	Glycine max (Soybean) (Glycine hispida)	NA	NA	protein phosphatase type 2A regulator activity [GO:0008601]; signal transduction [GO:0007165]	protein phosphatase type 2A regulator activity [GO:0008601]	protein phosphatase type 2A complex [GO:0000159]	NA	gmx:100799449;	NA	K04354;
gene_5086|GeneMark.hmm|272_aa|-|215|1033	272	tr|I3SDS4|I3SDS4_MEDTR	272	96.69	272	100	100	9	0	1	272	1	272	0	543	I3SDS4_MEDTR	ER lumen protein retaining receptor-like protein (Uncharacterized protein)	MTR_4g075550	Medicago truncatula (Barrel medic) (Medicago tribuloides)	NA	NA	protein retention in ER lumen [GO:0006621]	ER retention sequence binding [GO:0046923]	integral component of membrane [GO:0016021]	NA	NA	NA	NA
gene_12920|GeneMark.hmm|272_aa|+|90|908	272	tr|I1KC47|I1KC47_SOYBN	272	96.69	272	100	100	9	0	1	272	1	272	0	548	I1KC47_SOYBN	Proteasome subunit beta type (EC 3.4.25.1)	NA	Glycine max (Soybean) (Glycine hispida)	3.4.25.1	NA	proteolysis involved in cellular protein catabolic process [GO:0051603]; threonine-type endopeptidase activity [GO:0004298]	threonine-type endopeptidase activity [GO:0004298]	cytoplasm [GO:0005737]; nucleus [GO:0005634]; proteasome core complex [GO:0005839]	SUBCELLULAR LOCATION: Cytoplasm {ECO:0000256|RuleBase:RU000694, ECO:0000256|SAAS:SAAS00039306}. Nucleus {ECO:0000256|RuleBase:RU000694, ECO:0000256|SAAS:SAAS00039306}.	gmx:100779240;	NA	K02737;
gene_23094|GeneMark.hmm|198_aa|+|2|598	198	tr|A0A0B2R6J8|A0A0B2R6J8_GLYSO	181	96.69	181	91.41	100	6	0	17	197	1	181	1e-128	365	A0A0B2R6J8_GLYSO	ADP-ribosylation factor	glysoja_022151 glysoja_029813	Glycine soja (Wild soybean)	NA	NA	NA	NA	NA	NA	NA	NA	NA
gene_34824|GeneMark.hmm|271_aa|-|458|1273	271	tr|I1NHA4|I1NHA4_SOYBN	271	96.68	271	100	100	9	0	1	271	1	271	0	535	I1NHA4_SOYBN	Uncharacterized protein	NA	Glycine max (Soybean) (Glycine hispida)	NA	NA	NA	NA	NA	NA	gmx:100796212;	NA	NA
gene_4806|GeneMark.hmm|811_aa|-|435|2870	811	tr|I1JPP3|I1JPP3_SOYBN	808	96.67	812	100	100	22	3	1	811	1	808	0	1607	I1JPP3_SOYBN	Uncharacterized protein	NA	Glycine max (Soybean) (Glycine hispida)	NA	NA	hydrolase activity [GO:0016787]	ATP binding [GO:0005524]; hydrolase activity [GO:0016787]	NA	NA	gmx:100791603;	NA	K13525;
gene_34860|GeneMark.hmm|195_aa|+|2|589	195	tr|Q9MAZ9|Q9MAZ9_SOYBN	180	96.67	180	92.31	100	6	0	16	195	1	180	5e-126	358	Q9MAZ9_SOYBN	Nonclathrin coat protein zeta1-COP (Uncharacterized protein)	copz1	Glycine max (Soybean) (Glycine hispida)	NA	NA	protein transport [GO:0015031]	NA	membrane [GO:0016020]	NA	gmx:100775726;gmx:547466;	NA	NA
gene_34861|GeneMark.hmm|195_aa|+|2|589	195	tr|Q9MAZ9|Q9MAZ9_SOYBN	180	96.67	180	92.31	100	6	0	16	195	1	180	5e-126	358	Q9MAZ9_SOYBN	Nonclathrin coat protein zeta1-COP (Uncharacterized protein)	copz1	Glycine max (Soybean) (Glycine hispida)	NA	NA	protein transport [GO:0015031]	NA	membrane [GO:0016020]	NA	gmx:100775726;gmx:547466;	NA	NA
gene_34862|GeneMark.hmm|195_aa|+|2|589	195	tr|Q9MAZ9|Q9MAZ9_SOYBN	180	96.67	180	92.31	100	6	0	16	195	1	180	5e-126	358	Q9MAZ9_SOYBN	Nonclathrin coat protein zeta1-COP (Uncharacterized protein)	copz1	Glycine max (Soybean) (Glycine hispida)	NA	NA	protein transport [GO:0015031]	NA	membrane [GO:0016020]	NA	gmx:100775726;gmx:547466;	NA	NA
gene_1665|GeneMark.hmm|956_aa|+|188|3058	956	tr|I1JZT5|I1JZT5_SOYBN	955	96.65	956	100	100	31	1	1	956	1	955	0	1900	I1JZT5_SOYBN	Uncharacterized protein	NA	Glycine max (Soybean) (Glycine hispida)	NA	NA	ATPase activity [GO:0016887]; ATP biosynthetic process [GO:0006754]	ATPase activity [GO:0016887]; ATP binding [GO:0005524]; metal ion binding [GO:0046872]	integral component of membrane [GO:0016021]	NA	gmx:100819324;	NA	K01535;
gene_1668|GeneMark.hmm|956_aa|+|188|3058	956	tr|I1JZT5|I1JZT5_SOYBN	955	96.65	956	100	100	31	1	1	956	1	955	0	1900	I1JZT5_SOYBN	Uncharacterized protein	NA	Glycine max (Soybean) (Glycine hispida)	NA	NA	ATPase activity [GO:0016887]; ATP biosynthetic process [GO:0006754]	ATPase activity [GO:0016887]; ATP binding [GO:0005524]; metal ion binding [GO:0046872]	integral component of membrane [GO:0016021]	NA	gmx:100819324;	NA	K01535;
gene_1673|GeneMark.hmm|956_aa|+|188|3058	956	tr|I1JZT5|I1JZT5_SOYBN	955	96.65	956	100	100	31	1	1	956	1	955	0	1900	I1JZT5_SOYBN	Uncharacterized protein	NA	Glycine max (Soybean) (Glycine hispida)	NA	NA	ATPase activity [GO:0016887]; ATP biosynthetic process [GO:0006754]	ATPase activity [GO:0016887]; ATP binding [GO:0005524]; metal ion binding [GO:0046872]	integral component of membrane [GO:0016021]	NA	gmx:100819324;	NA	K01535;
gene_17285|GeneMark.hmm|955_aa|+|72|2939	955	tr|I1L1A4|I1L1A4_SOYBN	955	96.65	955	100	100	32	0	1	955	1	955	0	1909	I1L1A4_SOYBN	Uncharacterized protein	NA	Glycine max (Soybean) (Glycine hispida)	NA	NA	ATPase activity [GO:0016887]; ATP biosynthetic process [GO:0006754]	ATPase activity [GO:0016887]; ATP binding [GO:0005524]; metal ion binding [GO:0046872]	integral component of membrane [GO:0016021]	NA	gmx:100806580;	NA	K01535;
gene_1266|GeneMark.hmm|149_aa|-|167|616	149	tr|A0A0B2SLI8|A0A0B2SLI8_GLYSO	149	96.64	149	100	100	5	0	1	149	1	149	3e-103	298	A0A0B2SLI8_GLYSO	Nucleoside diphosphate kinase (EC 2.7.4.6)	glysoja_047126	Glycine soja (Wild soybean)	2.7.4.6	NA	nucleoside diphosphate kinase activity [GO:0004550]	nucleoside diphosphate kinase activity [GO:0004550]	NA	NA	NA	NA	NA
gene_1267|GeneMark.hmm|149_aa|-|167|616	149	tr|A0A0B2SLI8|A0A0B2SLI8_GLYSO	149	96.64	149	100	100	5	0	1	149	1	149	3e-103	298	A0A0B2SLI8_GLYSO	Nucleoside diphosphate kinase (EC 2.7.4.6)	glysoja_047126	Glycine soja (Wild soybean)	2.7.4.6	NA	nucleoside diphosphate kinase activity [GO:0004550]	nucleoside diphosphate kinase activity [GO:0004550]	NA	NA	NA	NA	NA
gene_11831|GeneMark.hmm|119_aa|-|154|513	119	tr|M1V288|M1V288_VIGUN	119	96.64	119	100	100	4	0	1	119	1	119	2e-81	240	M1V288_VIGUN	Autophagy-related protein	VuATG8c	Vigna unguiculata (Cowpea)	NA	NA	autophagy [GO:0006914]	NA	NA	NA	NA	NA	NA
gene_42184|GeneMark.hmm|447_aa|-|215|1558	447	tr|A0A0B2Q4B0|A0A0B2Q4B0_GLYSO	447	96.64	447	100	100	15	0	1	447	1	447	0	906	A0A0B2Q4B0_GLYSO	Serine--tRNA ligase (EC 6.1.1.11)	glysoja_012106	Glycine soja (Wild soybean)	6.1.1.11	NA	serine-tRNA ligase activity [GO:0004828]	serine-tRNA ligase activity [GO:0004828]	NA	NA	NA	NA	NA
gene_38581|GeneMark.hmm|297_aa|+|107|1000	297	tr|I1LLA9|I1LLA9_SOYBN	293	96.63	297	100	100	6	1	1	297	1	293	0	587	I1LLA9_SOYBN	Uncharacterized protein	NA	Glycine max (Soybean) (Glycine hispida)	NA	NA	NA	NA	NA	NA	NA	NA	NA
gene_12880|GeneMark.hmm|534_aa|-|247|1851	534	tr|V7CUA5|V7CUA5_PHAVU	533	96.63	534	100	100	17	1	1	534	1	533	0	1041	V7CUA5_PHAVU	T-complex protein 1 subunit delta	PHAVU_002G326300g	Phaseolus vulgaris (Kidney bean) (French bean)	NA	NA	protein folding [GO:0006457]	ATP binding [GO:0005524]	cytoplasm [GO:0005737]	NA	pvu:PHAVU_002G326300g;	NA	K09496;
gene_1352|GeneMark.hmm|326_aa|-|504|1484	326	tr|I1NCD8|I1NCD8_SOYBN	326	96.63	326	100	100	11	0	1	326	1	326	0	655	I1NCD8_SOYBN	Serine/threonine-protein phosphatase (EC 3.1.3.16)	NA	Glycine max (Soybean) (Glycine hispida)	3.1.3.16	NA	phosphoprotein phosphatase activity [GO:0004721]	phosphoprotein phosphatase activity [GO:0004721]	NA	NA	NA	NA	NA
gene_15986|GeneMark.hmm|416_aa|+|337|1587	416	tr|I1KBW3|I1KBW3_SOYBN	416	96.63	416	100	100	14	0	1	416	1	416	0	835	I1KBW3_SOYBN	Uncharacterized protein	NA	Glycine max (Soybean) (Glycine hispida)	NA	NA	NA	NA	NA	NA	gmx:100797122;	NA	NA
gene_15803|GeneMark.hmm|324_aa|-|342|1316	324	tr|I1MQH3|I1MQH3_SOYBN	325	96.62	325	100	100	10	1	1	324	1	325	0	634	I1MQH3_SOYBN	Uncharacterized protein	NA	Glycine max (Soybean) (Glycine hispida)	NA	NA	ATP citrate synthase activity [GO:0003878]; succinate-CoA ligase (ADP-forming) activity [GO:0004775]	ATP citrate synthase activity [GO:0003878]; cofactor binding [GO:0048037]; succinate-CoA ligase (ADP-forming) activity [GO:0004775]	NA	NA	gmx:100815484;	NA	K01899;
gene_15805|GeneMark.hmm|324_aa|-|342|1316	324	tr|I1MQH3|I1MQH3_SOYBN	325	96.62	325	100	100	10	1	1	324	1	325	0	634	I1MQH3_SOYBN	Uncharacterized protein	NA	Glycine max (Soybean) (Glycine hispida)	NA	NA	ATP citrate synthase activity [GO:0003878]; succinate-CoA ligase (ADP-forming) activity [GO:0004775]	ATP citrate synthase activity [GO:0003878]; cofactor binding [GO:0048037]; succinate-CoA ligase (ADP-forming) activity [GO:0004775]	NA	NA	gmx:100815484;	NA	K01899;
gene_4386|GeneMark.hmm|296_aa|-|211|1101	296	tr|I1M9G9|I1M9G9_SOYBN	296	96.62	296	100	100	10	0	1	296	1	296	0	603	I1M9G9_SOYBN	Uncharacterized protein	NA	Glycine max (Soybean) (Glycine hispida)	NA	NA	NA	NA	NA	NA	gmx:100815790;	NA	K06990;
gene_42920|GeneMark.hmm|288_aa|+|3|869	288	tr|C6TGY7|C6TGY7_SOYBN	266	96.62	266	92.36	100	9	0	23	288	1	266	0	535	C6TGY7_SOYBN	Proliferating cell nuclear antigen	NA	Glycine max (Soybean) (Glycine hispida)	NA	NA	DNA polymerase processivity factor activity [GO:0030337]; DNA replication [GO:0006260]; regulation of DNA replication [GO:0006275]	DNA binding [GO:0003677]; DNA polymerase processivity factor activity [GO:0030337]	nucleus [GO:0005634]	SUBCELLULAR LOCATION: Nucleus {ECO:0000256|RuleBase:RU000641}.	gmx:548079;	NA	K04802;
gene_35974|GeneMark.hmm|443_aa|-|198|1529	443	tr|I1JT85|I1JT85_SOYBN	443	96.61	443	100	100	15	0	1	443	1	443	0	887	I1JT85_SOYBN	Uncharacterized protein	NA	Glycine max (Soybean) (Glycine hispida)	NA	NA	intracellular protein transport [GO:0006886]; vesicle-mediated transport [GO:0016192]	NA	clathrin adaptor complex [GO:0030131]	NA	gmx:100800985;	NA	K12402;
gene_41364|GeneMark.hmm|561_aa|-|382|2067	561	tr|G7K2W1|G7K2W1_MEDTR	561	96.61	561	100	100	19	0	1	561	1	561	0	1113	G7K2W1_MEDTR	TCP-1/cpn60 chaperonin family protein (Uncharacterized protein)	MTR_5g087560 MTR_5g087560	Medicago truncatula (Barrel medic) (Medicago tribuloides)	NA	NA	cell wall modification [GO:0042545]; gluconeogenesis [GO:0006094]; glycolytic process [GO:0006096]; plant-type cell wall organization [GO:0009664]; protein folding [GO:0006457]; response to salt stress [GO:0009651]	ATP binding [GO:0005524]	cytosol [GO:0005829]	NA	mtr:MTR_5g087560;	NA	K09499;
gene_3712|GeneMark.hmm|206_aa|+|41|661	206	tr|T2DNF1|T2DNF1_PHAVU	206	96.6	206	100	100	7	0	1	206	1	206	7e-143	403	T2DNF1_PHAVU	60S ribosomal protein L13a (Uncharacterized protein)	PHAVU_008G125900g	Phaseolus vulgaris (Kidney bean) (French bean)	NA	NA	translation [GO:0006412]	structural constituent of ribosome [GO:0003735]	large ribosomal subunit [GO:0015934]	NA	pvu:PHAVU_008G125900g;	NA	K02872;
gene_3713|GeneMark.hmm|206_aa|+|41|661	206	tr|T2DNF1|T2DNF1_PHAVU	206	96.6	206	100	100	7	0	1	206	1	206	7e-143	403	T2DNF1_PHAVU	60S ribosomal protein L13a (Uncharacterized protein)	PHAVU_008G125900g	Phaseolus vulgaris (Kidney bean) (French bean)	NA	NA	translation [GO:0006412]	structural constituent of ribosome [GO:0003735]	large ribosomal subunit [GO:0015934]	NA	pvu:PHAVU_008G125900g;	NA	K02872;
gene_3714|GeneMark.hmm|206_aa|+|41|661	206	tr|T2DNF1|T2DNF1_PHAVU	206	96.6	206	100	100	7	0	1	206	1	206	8e-143	403	T2DNF1_PHAVU	60S ribosomal protein L13a (Uncharacterized protein)	PHAVU_008G125900g	Phaseolus vulgaris (Kidney bean) (French bean)	NA	NA	translation [GO:0006412]	structural constituent of ribosome [GO:0003735]	large ribosomal subunit [GO:0015934]	NA	pvu:PHAVU_008G125900g;	NA	K02872;
gene_3715|GeneMark.hmm|206_aa|+|41|661	206	tr|T2DNF1|T2DNF1_PHAVU	206	96.6	206	100	100	7	0	1	206	1	206	7e-143	403	T2DNF1_PHAVU	60S ribosomal protein L13a (Uncharacterized protein)	PHAVU_008G125900g	Phaseolus vulgaris (Kidney bean) (French bean)	NA	NA	translation [GO:0006412]	structural constituent of ribosome [GO:0003735]	large ribosomal subunit [GO:0015934]	NA	pvu:PHAVU_008G125900g;	NA	K02872;
gene_34603|GeneMark.hmm|147_aa|+|111|554	147	tr|V7AQ01|V7AQ01_PHAVU	147	96.6	147	100	100	5	0	1	147	1	147	2e-101	293	V7AQ01_PHAVU	Uncharacterized protein	PHAVU_010G154800g	Phaseolus vulgaris (Kidney bean) (French bean)	NA	NA	protein transport [GO:0015031]	NA	membrane [GO:0016020]	NA	pvu:PHAVU_010G154800g;	NA	NA
gene_1985|GeneMark.hmm|1084_aa|-|375|3629	1084	tr|V7ATW9|V7ATW9_PHAVU	1084	96.59	1084	100	100	37	0	1	1084	1	1084	0	2197	V7ATW9_PHAVU	Cellulose synthase (EC 2.4.1.12)	PHAVU_009G094200g	Phaseolus vulgaris (Kidney bean) (French bean)	2.4.1.12	PATHWAY: Glycan metabolism; plant cellulose biosynthesis. {ECO:0000256|RuleBase:RU361116}.	cellulose biosynthetic process [GO:0030244]; cellulose synthase (UDP-forming) activity [GO:0016760]; cell wall organization [GO:0071555]	cellulose synthase (UDP-forming) activity [GO:0016760]; zinc ion binding [GO:0008270]	integral component of membrane [GO:0016021]; plasma membrane [GO:0005886]	SUBCELLULAR LOCATION: Cell membrane {ECO:0000256|RuleBase:RU361116}; Multi-pass membrane protein {ECO:0000256|RuleBase:RU361116}.	pvu:PHAVU_009G094200g;	NA	K10999;
gene_7887|GeneMark.hmm|323_aa|+|219|1190	323	tr|I1MYV9|I1MYV9_SOYBN	323	96.59	323	100	100	11	0	1	323	1	323	0	650	I1MYV9_SOYBN	Uncharacterized protein	NA	Glycine max (Soybean) (Glycine hispida)	NA	NA	NA	zinc ion binding [GO:0008270]	NA	NA	gmx:100791777;	NA	NA
gene_16465|GeneMark.hmm|257_aa|+|47|820	257	tr|C6TL77|C6TL77_SOYBN	262	96.56	262	100	100	4	2	1	257	1	262	0	520	C6TL77_SOYBN	Uncharacterized protein	NA	Glycine max (Soybean) (Glycine hispida)	NA	NA	catalytic activity [GO:0003824]; transcription initiation from RNA polymerase II promoter [GO:0006367]	ATP binding [GO:0005524]; catalytic activity [GO:0003824]	transcription factor TFIIF complex [GO:0005674]	NA	gmx:100788473;	NA	K03139;
gene_6046|GeneMark.hmm|433_aa|-|262|1563	433	tr|I1LTU5|I1LTU5_SOYBN	436	96.56	436	100	100	12	1	1	433	1	436	0	872	I1LTU5_SOYBN	Uncharacterized protein	NA	Glycine max (Soybean) (Glycine hispida)	NA	NA	NA	ATP binding [GO:0005524]	NA	NA	gmx:100806836;	NA	K12196;
gene_12377|GeneMark.hmm|640_aa|-|335|2257	640	tr|I1KGC3|I1KGC3_SOYBN	640	96.56	640	100	100	22	0	1	640	1	640	0	1286	I1KGC3_SOYBN	Uncharacterized protein	NA	Glycine max (Soybean) (Glycine hispida)	NA	NA	NA	NA	integral component of membrane [GO:0016021]	NA	gmx:100781403;	NA	K17086;
gene_1667|GeneMark.hmm|956_aa|+|188|3058	956	tr|I1JZT5|I1JZT5_SOYBN	955	96.55	956	100	100	32	1	1	956	1	955	0	1899	I1JZT5_SOYBN	Uncharacterized protein	NA	Glycine max (Soybean) (Glycine hispida)	NA	NA	ATPase activity [GO:0016887]; ATP biosynthetic process [GO:0006754]	ATPase activity [GO:0016887]; ATP binding [GO:0005524]; metal ion binding [GO:0046872]	integral component of membrane [GO:0016021]	NA	gmx:100819324;	NA	K01535;
gene_1227|GeneMark.hmm|261_aa|+|86|871	261	tr|C6TLV6|C6TLV6_SOYBN	261	96.55	261	100	100	9	0	1	261	1	261	0	526	C6TLV6_SOYBN	40S ribosomal protein S3a	NA	Glycine max (Soybean) (Glycine hispida)	NA	NA	translation [GO:0006412]	structural constituent of ribosome [GO:0003735]	cytosolic small ribosomal subunit [GO:0022627]	SUBCELLULAR LOCATION: Cytoplasm {ECO:0000256|HAMAP-Rule:MF_03122}.	gmx:100805519;	NA	K02984;
gene_34618|GeneMark.hmm|127_aa|+|34|417	127	tr|V7AD36|V7AD36_PHAVU	116	96.55	116	91.34	100	4	0	12	127	1	116	2e-80	238	V7AD36_PHAVU	Uncharacterized protein	PHAVU_011G010100g	Phaseolus vulgaris (Kidney bean) (French bean)	NA	NA	DNA-directed RNA polymerase activity [GO:0003899]; transcription, DNA-templated [GO:0006351]	DNA binding [GO:0003677]; DNA-directed RNA polymerase activity [GO:0003899]	NA	NA	pvu:PHAVU_011G010100g;	NA	K03008;
gene_2262|GeneMark.hmm|303_aa|+|2|913	303	tr|E1U3Z1|E1U3Z1_CICAR	261	96.55	261	86.14	100	9	0	43	303	1	261	0	523	E1U3Z1_CICAR	14-3-3	NA	Cicer arietinum (Chickpea) (Garbanzo)	NA	NA	NA	NA	NA	NA	cam:101501220;	NA	K06630;
gene_4258|GeneMark.hmm|316_aa|+|1|951	316	tr|T2DLL2|T2DLL2_PHAVU	261	96.55	261	82.59	100	9	0	56	316	1	261	0	522	T2DLL2_PHAVU	14-3-3 protein	NA	Phaseolus vulgaris (Kidney bean) (French bean)	NA	NA	NA	NA	NA	NA	NA	NA	NA
gene_23197|GeneMark.hmm|434_aa|-|251|1555	434	tr|I1KFP7|I1KFP7_SOYBN	434	96.54	434	100	100	15	0	1	434	1	434	0	872	I1KFP7_SOYBN	Histone acetyltransferase (EC 2.3.1.48)	NA	Glycine max (Soybean) (Glycine hispida)	2.3.1.48	NA	histone acetyltransferase activity [GO:0004402]; regulation of transcription, DNA-templated [GO:0006355]	histone acetyltransferase activity [GO:0004402]	nucleus [GO:0005634]	SUBCELLULAR LOCATION: Nucleus {ECO:0000256|RuleBase:RU361211}.	gmx:100819168;	NA	K11308;
gene_23198|GeneMark.hmm|434_aa|-|192|1496	434	tr|I1KFP7|I1KFP7_SOYBN	434	96.54	434	100	100	15	0	1	434	1	434	0	872	I1KFP7_SOYBN	Histone acetyltransferase (EC 2.3.1.48)	NA	Glycine max (Soybean) (Glycine hispida)	2.3.1.48	NA	histone acetyltransferase activity [GO:0004402]; regulation of transcription, DNA-templated [GO:0006355]	histone acetyltransferase activity [GO:0004402]	nucleus [GO:0005634]	SUBCELLULAR LOCATION: Nucleus {ECO:0000256|RuleBase:RU361211}.	gmx:100819168;	NA	K11308;
gene_36180|GeneMark.hmm|289_aa|-|199|1068	289	tr|I1L437|I1L437_SOYBN	289	96.54	289	100	100	10	0	1	289	1	289	0	571	I1L437_SOYBN	Uncharacterized protein	NA	Glycine max (Soybean) (Glycine hispida)	NA	NA	NA	NA	membrane [GO:0016020]	NA	NA	NA	NA
gene_6944|GeneMark.hmm|431_aa|-|333|1628	431	tr|I1MSX9|I1MSX9_SOYBN	431	96.52	431	100	100	15	0	1	431	1	431	0	870	I1MSX9_SOYBN	Uncharacterized protein	NA	Glycine max (Soybean) (Glycine hispida)	NA	NA	carbohydrate metabolic process [GO:0005975]; racemase and epimerase activity, acting on carbohydrates and derivatives [GO:0016857]	coenzyme binding [GO:0050662]; racemase and epimerase activity, acting on carbohydrates and derivatives [GO:0016857]	NA	NA	gmx:100818861;	NA	K08679;
gene_20418|GeneMark.hmm|115_aa|-|299|646	115	tr|V7CLM9|V7CLM9_PHAVU	115	96.52	115	100	100	4	0	1	115	1	115	2e-77	229	V7CLM9_PHAVU	Dolichyl-diphosphooligosaccharide--protein glycosyltransferase subunit DAD1 (Oligosaccharyl transferase subunit DAD1) (EC 2.4.99.18)	PHAVU_002G136700g	Phaseolus vulgaris (Kidney bean) (French bean)	2.4.99.18	PATHWAY: Protein modification; protein glycosylation. {ECO:0000256|RuleBase:RU361136}.	dolichyl-diphosphooligosaccharide-protein glycotransferase activity [GO:0004579]; protein glycosylation [GO:0006486]	dolichyl-diphosphooligosaccharide-protein glycotransferase activity [GO:0004579]	integral component of membrane [GO:0016021]; oligosaccharyltransferase complex [GO:0008250]	SUBCELLULAR LOCATION: Endoplasmic reticulum membrane {ECO:0000256|RuleBase:RU361136}; Multi-pass membrane protein {ECO:0000256|RuleBase:RU361136}.	pvu:PHAVU_002G136700g;	NA	K12668;
gene_30134|GeneMark.hmm|575_aa|-|273|2000	575	tr|I1NHW4|I1NHW4_SOYBN	575	96.52	575	100	100	20	0	1	575	1	575	0	1118	I1NHW4_SOYBN	Uncharacterized protein	NA	Glycine max (Soybean) (Glycine hispida)	NA	NA	protein refolding [GO:0042026]	ATP binding [GO:0005524]	cytoplasm [GO:0005737]	NA	gmx:100820546;	NA	K04077;
gene_35127|GeneMark.hmm|229_aa|+|238|927	229	tr|A0A0B2RXS5|A0A0B2RXS5_GLYSO	227	96.51	229	100	100	6	1	1	229	1	227	2e-155	437	A0A0B2RXS5_GLYSO	Vacuolar protein sorting-associated protein 24 like 1	glysoja_042460	Glycine soja (Wild soybean)	NA	NA	NA	NA	NA	NA	NA	NA	NA
gene_13454|GeneMark.hmm|430_aa|+|87|1379	430	tr|A0A0B2PRR5|A0A0B2PRR5_GLYSO	430	96.51	430	100	100	15	0	1	430	1	430	0	867	A0A0B2PRR5_GLYSO	Serine/threonine-protein kinase AFC2-like protein (EC 2.7.12.1)	glysoja_030889	Glycine soja (Wild soybean)	2.7.12.1	NA	protein serine/threonine/tyrosine kinase activity [GO:0004712]	protein serine/threonine/tyrosine kinase activity [GO:0004712]	NA	NA	NA	NA	NA
gene_5631|GeneMark.hmm|514_aa|-|595|2139	514	tr|I1MCY0|I1MCY0_SOYBN	514	96.5	515	100	100	16	2	1	514	1	514	0	1030	I1MCY0_SOYBN	Serine/threonine-protein phosphatase 2A 55 kDa regulatory subunit B	NA	Glycine max (Soybean) (Glycine hispida)	NA	NA	protein phosphatase type 2A regulator activity [GO:0008601]; signal transduction [GO:0007165]	protein phosphatase type 2A regulator activity [GO:0008601]	protein phosphatase type 2A complex [GO:0000159]	NA	gmx:100799449;	NA	K04354;
gene_21085|GeneMark.hmm|143_aa|-|375|806	143	tr|V7ADY5|V7ADY5_PHAVU	143	96.5	143	100	100	5	0	1	143	1	143	9e-100	288	V7ADY5_PHAVU	Uncharacterized protein	PHAVU_011G034600g	Phaseolus vulgaris (Kidney bean) (French bean)	NA	NA	actin filament depolymerization [GO:0030042]	NA	actin cytoskeleton [GO:0015629]	NA	pvu:PHAVU_011G034600g;	NA	K05765;
gene_13178|GeneMark.hmm|228_aa|+|37|723	228	tr|V5N8M8|V5N8M8_PHAVU	227	96.49	228	100	100	7	1	1	228	1	227	5e-158	443	V5N8M8_PHAVU	Cell cycle control protein (Uncharacterized protein)	PHAVU_003G220300g	Phaseolus vulgaris (Kidney bean) (French bean)	NA	NA	mRNA splicing, via spliceosome [GO:0000398]	NA	spliceosomal complex [GO:0005681]	NA	pvu:PHAVU_003G220300g;	NA	K12863;
gene_9128|GeneMark.hmm|511_aa|-|230|1765	511	tr|A0A0B2R0J9|A0A0B2R0J9_GLYSO	511	96.48	512	100	100	16	2	1	511	1	511	0	1008	A0A0B2R0J9_GLYSO	Pyruvate kinase (EC 2.7.1.40)	glysoja_022200	Glycine soja (Wild soybean)	2.7.1.40	PATHWAY: Carbohydrate degradation; glycolysis; pyruvate from D-glyceraldehyde 3-phosphate: step 5/5. {ECO:0000256|RuleBase:RU000504}.	pyruvate kinase activity [GO:0004743]	pyruvate kinase activity [GO:0004743]	NA	NA	NA	NA	NA
gene_19203|GeneMark.hmm|312_aa|-|251|1189	312	tr|V7BI49|V7BI49_PHAVU	312	96.47	312	100	100	11	0	1	312	1	312	0	632	V7BI49_PHAVU	Uncharacterized protein	PHAVU_007G251400g	Phaseolus vulgaris (Kidney bean) (French bean)	NA	NA	DNA-templated transcription, initiation [GO:0006352]; regulation of transcription, DNA-templated [GO:0006355]	zinc ion binding [GO:0008270]	NA	NA	pvu:PHAVU_007G251400g;	NA	K03124;
gene_10872|GeneMark.hmm|113_aa|-|263|604	113	tr|G7K7W9|G7K7W9_MEDTR	113	96.46	113	100	100	4	0	1	113	1	113	3e-77	229	G7K7W9_MEDTR	Cytochrome protein C (Uncharacterized protein)	MTR_5g008460 MTR_5g008460	Medicago truncatula (Barrel medic) (Medicago tribuloides)	NA	NA	oxidation-reduction process [GO:0055114]	electron carrier activity [GO:0009055]; heme binding [GO:0020037]; iron ion binding [GO:0005506]	mitochondrion [GO:0005739]; respiratory chain [GO:0070469]	NA	mtr:MTR_5g008460;	NA	K08738;
gene_24614|GeneMark.hmm|113_aa|+|250|591	113	tr|V7AH46|V7AH46_PHAVU	113	96.46	113	100	100	4	0	1	113	1	113	3e-77	229	V7AH46_PHAVU	Uncharacterized protein	PHAVU_011G139000g	Phaseolus vulgaris (Kidney bean) (French bean)	NA	NA	translation initiation factor activity [GO:0003743]	translation initiation factor activity [GO:0003743]	NA	NA	pvu:PHAVU_011G139000g;	NA	K03113;
gene_39990|GeneMark.hmm|169_aa|-|276|785	169	tr|B7FHC8|B7FHC8_MEDTR	169	96.45	169	100	100	6	0	1	169	1	169	3e-120	342	B7FHC8_MEDTR	Trafficking protein particle complex subunit-like protein (Uncharacterized protein)	MTR_4g048530	Medicago truncatula (Barrel medic) (Medicago tribuloides)	NA	NA	ER to Golgi vesicle-mediated transport [GO:0006888]; glucuronoxylan metabolic process [GO:0010413]; plant-type cell wall biogenesis [GO:0009832]; xylan biosynthetic process [GO:0045492]	NA	cis-Golgi network [GO:0005801]; cytosol [GO:0005829]	NA	NA	NA	NA
gene_1671|GeneMark.hmm|956_aa|+|188|3058	956	tr|I1JWZ3|I1JWZ3_SOYBN	956	96.44	956	100	100	34	0	1	956	1	956	0	1900	I1JWZ3_SOYBN	Uncharacterized protein	NA	Glycine max (Soybean) (Glycine hispida)	NA	NA	ATPase activity [GO:0016887]; ATP biosynthetic process [GO:0006754]	ATPase activity [GO:0016887]; ATP binding [GO:0005524]; metal ion binding [GO:0046872]	integral component of membrane [GO:0016021]	NA	gmx:100818043;	NA	K01535;
gene_12522|GeneMark.hmm|393_aa|+|112|1293	393	tr|V7D197|V7D197_PHAVU	393	96.44	393	100	100	14	0	1	393	1	393	0	789	V7D197_PHAVU	S-adenosylmethionine synthase (EC 2.5.1.6)	PHAVU_001G222800g	Phaseolus vulgaris (Kidney bean) (French bean)	2.5.1.6	PATHWAY: Amino-acid biosynthesis; S-adenosyl-L-methionine biosynthesis; S-adenosyl-L-methionine from L-methionine: step 1/1. {ECO:0000256|RuleBase:RU000541}.	methionine adenosyltransferase activity [GO:0004478]; one-carbon metabolic process [GO:0006730]; S-adenosylmethionine biosynthetic process [GO:0006556]	ATP binding [GO:0005524]; metal ion binding [GO:0046872]; methionine adenosyltransferase activity [GO:0004478]	NA	NA	pvu:PHAVU_001G222800g;	NA	K00789;
gene_18864|GeneMark.hmm|478_aa|+|211|1647	478	tr|A0A0B2S281|A0A0B2S281_GLYSO	478	96.44	478	100	100	17	0	1	478	1	478	0	951	A0A0B2S281_GLYSO	Putative membrane protein	glysoja_018142	Glycine soja (Wild soybean)	NA	NA	NA	NA	NA	NA	NA	NA	NA
gene_11324|GeneMark.hmm|810_aa|-|235|2667	810	tr|V7BIL6|V7BIL6_PHAVU	811	96.43	812	100	100	26	2	1	810	1	811	0	1607	V7BIL6_PHAVU	Uncharacterized protein	PHAVU_007G149400g	Phaseolus vulgaris (Kidney bean) (French bean)	NA	NA	hydrolase activity [GO:0016787]	ATP binding [GO:0005524]; hydrolase activity [GO:0016787]	NA	NA	pvu:PHAVU_007G149400g;	NA	K13525;
gene_10472|GeneMark.hmm|196_aa|+|182|772	196	tr|I1MXH4|I1MXH4_SOYBN	196	96.43	196	100	100	7	0	1	196	1	196	1e-139	394	I1MXH4_SOYBN	Uncharacterized protein	NA	Glycine max (Soybean) (Glycine hispida)	NA	NA	NA	zinc ion binding [GO:0008270]	NA	NA	NA	NA	NA
gene_7379|GeneMark.hmm|113_aa|-|70|411	113	tr|A0A0B2S893|A0A0B2S893_GLYSO	112	96.43	112	99.12	100	4	0	1	112	1	112	2e-76	227	A0A0B2S893_GLYSO	Cytochrome c	glysoja_001007	Glycine soja (Wild soybean)	NA	NA	NA	NA	NA	NA	NA	NA	NA
gene_874|GeneMark.hmm|699_aa|+|244|2343	699	tr|I1L314|I1L314_SOYBN	699	96.42	699	100	100	25	0	1	699	1	699	0	1381	I1L314_SOYBN	Uncharacterized protein	NA	Glycine max (Soybean) (Glycine hispida)	NA	NA	protein folding [GO:0006457]; response to stress [GO:0006950]	ATP binding [GO:0005524]	NA	NA	gmx:100811234;	NA	K04079;
gene_12850|GeneMark.hmm|363_aa|-|424|1515	363	tr|I1MKJ8|I1MKJ8_SOYBN	363	96.42	363	100	100	13	0	1	363	1	363	0	726	I1MKJ8_SOYBN	Uncharacterized protein	NA	Glycine max (Soybean) (Glycine hispida)	NA	NA	NA	NA	NA	NA	gmx:100809603;	NA	NA
gene_35733|GeneMark.hmm|195_aa|-|440|1027	195	tr|C6SXY9|C6SXY9_SOYBN	195	96.41	195	100	100	7	0	1	195	1	195	8e-140	394	C6SXY9_SOYBN	Uncharacterized protein	NA	Glycine max (Soybean) (Glycine hispida)	NA	NA	small GTPase mediated signal transduction [GO:0007264]	GTP binding [GO:0005525]	intracellular [GO:0005622]	NA	gmx:100499903;	NA	K07977;
gene_30240|GeneMark.hmm|806_aa|-|4|2424	806	tr|A0A0B2SL90|A0A0B2SL90_GLYSO	805	96.4	805	99.88	100	29	0	1	805	1	805	0	1612	A0A0B2SL90_GLYSO	Sucrose synthase (EC 2.4.1.13)	glysoja_023624	Glycine soja (Wild soybean)	2.4.1.13	NA	sucrose synthase activity [GO:0016157]	sucrose synthase activity [GO:0016157]	NA	NA	NA	NA	NA
gene_46542|GeneMark.hmm|189_aa|-|214|783	189	tr|T2DNC9|T2DNC9_PHAVU	194	96.39	194	100	100	2	1	1	189	1	194	2e-133	378	T2DNC9_PHAVU	Pollen-specific protein SF3-like isoform 1 (Uncharacterized protein)	PHAVU_001G239700g	Phaseolus vulgaris (Kidney bean) (French bean)	NA	NA	NA	zinc ion binding [GO:0008270]	NA	NA	pvu:PHAVU_001G239700g;	NA	K09377;
gene_1766|GeneMark.hmm|249_aa|-|207|956	249	tr|A0A0B2Q4U7|A0A0B2Q4U7_GLYSO	249	96.39	249	100	100	9	0	1	249	1	249	2e-174	487	A0A0B2Q4U7_GLYSO	40S ribosomal protein S6	glysoja_046577	Glycine soja (Wild soybean)	NA	NA	NA	NA	ribosome [GO:0005840]	NA	NA	NA	NA
gene_3634|GeneMark.hmm|249_aa|+|128|877	249	tr|I1M223|I1M223_SOYBN	249	96.39	249	100	100	9	0	1	249	1	249	6e-175	488	I1M223_SOYBN	40S ribosomal protein S6	NA	Glycine max (Soybean) (Glycine hispida)	NA	NA	translation [GO:0006412]	structural constituent of ribosome [GO:0003735]	ribosome [GO:0005840]	NA	NA	NA	NA
gene_14597|GeneMark.hmm|443_aa|+|135|1466	443	tr|I1NH38|I1NH38_SOYBN	443	96.39	443	100	100	16	0	1	443	1	443	0	895	I1NH38_SOYBN	Uncharacterized protein	NA	Glycine max (Soybean) (Glycine hispida)	NA	NA	mRNA processing [GO:0006397]	nucleotide binding [GO:0000166]; RNA binding [GO:0003723]	nucleus [GO:0005634]	NA	gmx:100819672;	NA	K14948;
gene_41381|GeneMark.hmm|166_aa|+|143|643	166	tr|A0A0B2RBK5|A0A0B2RBK5_GLYSO	166	96.39	166	100	100	6	0	1	166	1	166	2e-114	327	A0A0B2RBK5_GLYSO	4-hydroxy-4-methyl-2-oxoglutarate aldolase (HMG aldolase) (EC 4.1.1.3) (EC 4.1.3.17) (Oxaloacetate decarboxylase)	glysoja_004992	Glycine soja (Wild soybean)	4.1.1.3; 4.1.3.17	NA	NA	NA	NA	NA	NA	NA	NA
gene_41606|GeneMark.hmm|454_aa|+|1|1365	454	tr|I1ML11|I1ML11_SOYBN	443	96.39	443	97.58	100	16	0	5	447	1	443	0	898	I1ML11_SOYBN	Uncharacterized protein	NA	Glycine max (Soybean) (Glycine hispida)	NA	NA	GTPase activity [GO:0003924]; microtubule-based process [GO:0007017]; protein polymerization [GO:0051258]	GTPase activity [GO:0003924]; GTP binding [GO:0005525]; structural constituent of cytoskeleton [GO:0005200]	microtubule [GO:0005874]	NA	NA	NA	NA
gene_16857|GeneMark.hmm|636_aa|+|115|2025	636	tr|V7AWD8|V7AWD8_PHAVU	636	96.38	636	100	100	23	0	1	636	1	636	0	1270	V7AWD8_PHAVU	Uncharacterized protein	PHAVU_009G086800g	Phaseolus vulgaris (Kidney bean) (French bean)	NA	NA	NA	NA	integral component of membrane [GO:0016021]	NA	pvu:PHAVU_009G086800g;	NA	K17086;
gene_44702|GeneMark.hmm|220_aa|-|270|932	220	tr|V7AFW3|V7AFW3_PHAVU	220	96.36	220	100	100	8	0	1	220	1	220	7e-158	442	V7AFW3_PHAVU	Uncharacterized protein	PHAVU_011G095600g	Phaseolus vulgaris (Kidney bean) (French bean)	NA	NA	vesicle-mediated transport [GO:0016192]	NA	integral component of membrane [GO:0016021]	NA	pvu:PHAVU_011G095600g;	NA	K08515;
gene_5188|GeneMark.hmm|301_aa|-|191|1096	301	tr|I1N0K6|I1N0K6_SOYBN	301	96.35	301	100	100	11	0	1	301	1	301	0	597	I1N0K6_SOYBN	Uncharacterized protein	NA	Glycine max (Soybean) (Glycine hispida)	NA	NA	NA	NA	NA	NA	gmx:100783637;	NA	K14004;
gene_34645|GeneMark.hmm|219_aa|+|175|834	219	tr|I1N5F7|I1N5F7_SOYBN	219	96.35	219	100	100	8	0	1	219	1	219	3e-156	438	I1N5F7_SOYBN	Uncharacterized protein	NA	Glycine max (Soybean) (Glycine hispida)	NA	NA	protein transport [GO:0015031]; small GTPase mediated signal transduction [GO:0007264]	GTP binding [GO:0005525]	NA	NA	gmx:100776146;	NA	K07904;
gene_1611|GeneMark.hmm|213_aa|+|3|644	213	tr|I1JYG3|I1JYG3_SOYBN	192	96.35	192	90.14	100	7	0	22	213	1	192	3e-133	378	I1JYG3_SOYBN	Uncharacterized protein	NA	Glycine max (Soybean) (Glycine hispida)	NA	NA	translation [GO:0006412]	rRNA binding [GO:0019843]; structural constituent of ribosome [GO:0003735]	ribosome [GO:0005840]	NA	NA	NA	NA
gene_1672|GeneMark.hmm|956_aa|+|188|3058	956	tr|I1JZT5|I1JZT5_SOYBN	955	96.34	956	100	100	34	1	1	956	1	955	0	1896	I1JZT5_SOYBN	Uncharacterized protein	NA	Glycine max (Soybean) (Glycine hispida)	NA	NA	ATPase activity [GO:0016887]; ATP biosynthetic process [GO:0006754]	ATPase activity [GO:0016887]; ATP binding [GO:0005524]; metal ion binding [GO:0046872]	integral component of membrane [GO:0016021]	NA	gmx:100819324;	NA	K01535;
gene_14489|GeneMark.hmm|273_aa|-|202|1023	273	tr|I1K8P4|I1K8P4_SOYBN	273	96.34	273	100	100	10	0	1	273	1	273	0	547	I1K8P4_SOYBN	Uncharacterized protein	NA	Glycine max (Soybean) (Glycine hispida)	NA	NA	NA	nucleic acid binding [GO:0003676]	nucleus [GO:0005634]	NA	gmx:100798365;	NA	K12581;
gene_14490|GeneMark.hmm|273_aa|-|202|1023	273	tr|I1K8P4|I1K8P4_SOYBN	273	96.34	273	100	100	10	0	1	273	1	273	0	547	I1K8P4_SOYBN	Uncharacterized protein	NA	Glycine max (Soybean) (Glycine hispida)	NA	NA	NA	nucleic acid binding [GO:0003676]	nucleus [GO:0005634]	NA	gmx:100798365;	NA	K12581;
gene_8589|GeneMark.hmm|165_aa|+|237|734	165	tr|A0A0B2QBZ8|A0A0B2QBZ8_GLYSO	164	96.34	164	99.39	100	6	0	2	165	1	164	2e-108	312	A0A0B2QBZ8_GLYSO	Uncharacterized protein	glysoja_021491	Glycine soja (Wild soybean)	NA	NA	NA	NA	NA	NA	NA	NA	NA
gene_9703|GeneMark.hmm|905_aa|-|276|2993	905	tr|I1LG61|I1LG61_SOYBN	898	96.33	900	99.45	100	29	4	8	905	1	898	0	1757	I1LG61_SOYBN	Beta-adaptin-like protein	NA	Glycine max (Soybean) (Glycine hispida)	NA	NA	intracellular protein transport [GO:0006886]; protein transporter activity [GO:0008565]; vesicle-mediated transport [GO:0016192]	protein transporter activity [GO:0008565]	clathrin adaptor complex [GO:0030131]	NA	gmx:100807007;	NA	K12392;
gene_20306|GeneMark.hmm|245_aa|+|168|905	245	tr|V7BDL5|V7BDL5_PHAVU	245	96.33	245	100	100	9	0	1	245	1	245	7e-177	492	V7BDL5_PHAVU	Eukaryotic translation initiation factor 6 (eIF-6)	EIF6 PHAVU_007G114800g	Phaseolus vulgaris (Kidney bean) (French bean)	NA	NA	mature ribosome assembly [GO:0042256]; ribosomal large subunit biogenesis [GO:0042273]; translation initiation factor activity [GO:0003743]	ribosomal large subunit binding [GO:0043023]; ribosome binding [GO:0043022]; translation initiation factor activity [GO:0003743]	cytoplasm [GO:0005737]; nucleolus [GO:0005730]	SUBCELLULAR LOCATION: Cytoplasm {ECO:0000256|HAMAP-Rule:MF_03132}. Nucleus, nucleolus {ECO:0000256|HAMAP-Rule:MF_03132}. Note=Shuttles between cytoplasm and nucleus/nucleolus. {ECO:0000256|HAMAP-Rule:MF_03132}.	pvu:PHAVU_007G114800g;	NA	K03264;
gene_5172|GeneMark.hmm|722_aa|-|473|2641	722	tr|I1ML29|I1ML29_SOYBN	709	96.33	709	98.2	100	25	1	15	722	1	709	0	1425	I1ML29_SOYBN	Uncharacterized protein	NA	Glycine max (Soybean) (Glycine hispida)	NA	NA	protein serine/threonine kinase activity [GO:0004674]	ATP binding [GO:0005524]; protein serine/threonine kinase activity [GO:0004674]	NA	NA	gmx:100801967;	NA	NA
gene_5174|GeneMark.hmm|722_aa|-|473|2641	722	tr|I1ML29|I1ML29_SOYBN	709	96.33	709	98.2	100	25	1	15	722	1	709	0	1425	I1ML29_SOYBN	Uncharacterized protein	NA	Glycine max (Soybean) (Glycine hispida)	NA	NA	protein serine/threonine kinase activity [GO:0004674]	ATP binding [GO:0005524]; protein serine/threonine kinase activity [GO:0004674]	NA	NA	gmx:100801967;	NA	NA
gene_1230|GeneMark.hmm|271_aa|+|148|963	271	tr|A0A0B2QR45|A0A0B2QR45_GLYSO	271	96.31	271	100	100	10	0	1	271	1	271	0	541	A0A0B2QR45_GLYSO	Proteasome subunit beta type (EC 3.4.25.1)	glysoja_028148	Glycine soja (Wild soybean)	3.4.25.1	NA	hydrolase activity [GO:0016787]	hydrolase activity [GO:0016787]	proteasome complex [GO:0000502]	SUBCELLULAR LOCATION: Cytoplasm {ECO:0000256|RuleBase:RU000694, ECO:0000256|SAAS:SAAS00039306}. Nucleus {ECO:0000256|RuleBase:RU000694, ECO:0000256|SAAS:SAAS00039306}.	NA	NA	NA
gene_45525|GeneMark.hmm|217_aa|-|282|935	217	tr|I1N1Y6|I1N1Y6_SOYBN	217	96.31	217	100	100	8	0	1	217	1	217	5e-153	430	I1N1Y6_SOYBN	40S ribosomal protein S8	NA	Glycine max (Soybean) (Glycine hispida)	NA	NA	translation [GO:0006412]	structural constituent of ribosome [GO:0003735]	ribosome [GO:0005840]	NA	gmx:100500112;	NA	K02995;
gene_20314|GeneMark.hmm|405_aa|+|143|1360	405	tr|I1L5P9|I1L5P9_SOYBN	397	96.3	405	100	100	7	1	1	405	1	397	0	791	I1L5P9_SOYBN	Uncharacterized protein	NA	Glycine max (Soybean) (Glycine hispida)	NA	NA	NA	NA	NA	NA	gmx:100819593;	NA	K12178;
gene_20315|GeneMark.hmm|405_aa|+|143|1360	405	tr|I1L5P9|I1L5P9_SOYBN	397	96.3	405	100	100	7	1	1	405	1	397	0	791	I1L5P9_SOYBN	Uncharacterized protein	NA	Glycine max (Soybean) (Glycine hispida)	NA	NA	NA	NA	NA	NA	gmx:100819593;	NA	K12178;
gene_34567|GeneMark.hmm|534_aa|-|238|1842	534	tr|I1N2J3|I1N2J3_SOYBN	540	96.3	540	100	100	14	1	1	534	1	540	0	1073	I1N2J3_SOYBN	Uncharacterized protein	NA	Glycine max (Soybean) (Glycine hispida)	NA	NA	NA	nucleic acid binding [GO:0003676]; zinc ion binding [GO:0008270]	NA	NA	gmx:100778457;	NA	K12819;
gene_34569|GeneMark.hmm|534_aa|-|238|1842	534	tr|I1N2J3|I1N2J3_SOYBN	540	96.3	540	100	100	14	1	1	534	1	540	0	1074	I1N2J3_SOYBN	Uncharacterized protein	NA	Glycine max (Soybean) (Glycine hispida)	NA	NA	NA	nucleic acid binding [GO:0003676]; zinc ion binding [GO:0008270]	NA	NA	gmx:100778457;	NA	K12819;
gene_34250|GeneMark.hmm|487_aa|-|324|1787	487	tr|V7ARA3|V7ARA3_PHAVU	487	96.3	487	100	100	18	0	1	487	1	487	0	971	V7ARA3_PHAVU	Uncharacterized protein	PHAVU_009G019100g	Phaseolus vulgaris (Kidney bean) (French bean)	NA	NA	enzyme regulator activity [GO:0030234]; regulation of protein catabolic process [GO:0042176]	enzyme regulator activity [GO:0030234]	proteasome complex [GO:0000502]	NA	pvu:PHAVU_009G019100g;	NA	K03033;
gene_1758|GeneMark.hmm|66_aa|+|2|202	66	tr|A0A0B2PWI3|A0A0B2PWI3_GLYSO	54	96.3	54	81.82	100	2	0	13	66	1	54	1e-31	108	A0A0B2PWI3_GLYSO	Uncharacterized protein	glysoja_044376	Glycine soja (Wild soybean)	NA	NA	NA	NA	NA	NA	NA	NA	NA
gene_9260|GeneMark.hmm|214_aa|-|281|925	214	tr|I1LXB2|I1LXB2_SOYBN	215	96.28	215	100	100	7	1	1	214	1	215	2e-149	421	I1LXB2_SOYBN	Uncharacterized protein	NA	Glycine max (Soybean) (Glycine hispida)	NA	NA	protein transport [GO:0015031]; small GTPase mediated signal transduction [GO:0007264]	GTP binding [GO:0005525]	NA	NA	NA	NA	NA
gene_2926|GeneMark.hmm|239_aa|+|165|884	239	tr|I1J7S7|I1J7S7_SOYBN	241	96.27	241	100	100	7	1	1	239	1	241	7e-168	469	I1J7S7_SOYBN	Golgi SNAP receptor complex member 1	NA	Glycine max (Soybean) (Glycine hispida)	NA	NA	ER to Golgi vesicle-mediated transport [GO:0006888]; protein transport [GO:0015031]	NA	cis-Golgi network [GO:0005801]; Golgi membrane [GO:0000139]; integral component of membrane [GO:0016021]	SUBCELLULAR LOCATION: Golgi apparatus membrane {ECO:0000256|PIRNR:PIRNR027109}.	NA	NA	NA
gene_23285|GeneMark.hmm|161_aa|-|165|650	161	tr|K7KB41|K7KB41_SOYBN	161	96.27	161	100	100	6	0	1	161	1	161	2e-113	324	K7KB41_SOYBN	Uncharacterized protein	NA	Glycine max (Soybean) (Glycine hispida)	NA	NA	intracellular protein transport [GO:0006886]; protein transporter activity [GO:0008565]; vesicle-mediated transport [GO:0016192]	protein transporter activity [GO:0008565]	membrane coat [GO:0030117]	NA	gmx:100810513;	NA	K12394;
gene_13689|GeneMark.hmm|187_aa|+|62|625	187	tr|I1NJ30|I1NJ30_SOYBN	187	96.26	187	100	100	7	0	1	187	1	187	2e-128	365	I1NJ30_SOYBN	Uncharacterized protein	NA	Glycine max (Soybean) (Glycine hispida)	NA	NA	translation [GO:0006412]	structural constituent of ribosome [GO:0003735]	ribosome [GO:0005840]	NA	gmx:100791657;	NA	K02883;
gene_33682|GeneMark.hmm|107_aa|+|493|816	107	tr|A0A0B2NUY9|A0A0B2NUY9_GLYSO	107	96.26	107	100	100	4	0	1	107	1	107	3e-70	211	A0A0B2NUY9_GLYSO	50S ribosomal protein L30	glysoja_038528	Glycine soja (Wild soybean)	NA	NA	NA	NA	ribosome [GO:0005840]	NA	NA	NA	NA
gene_33684|GeneMark.hmm|107_aa|+|364|687	107	tr|A0A0B2NUY9|A0A0B2NUY9_GLYSO	107	96.26	107	100	100	4	0	1	107	1	107	3e-70	211	A0A0B2NUY9_GLYSO	50S ribosomal protein L30	glysoja_038528	Glycine soja (Wild soybean)	NA	NA	NA	NA	ribosome [GO:0005840]	NA	NA	NA	NA
gene_20577|GeneMark.hmm|293_aa|+|395|1276	293	tr|I1LZL9|I1LZL9_SOYBN	293	96.25	293	100	100	11	0	1	293	1	293	0	595	I1LZL9_SOYBN	Uncharacterized protein	NA	Glycine max (Soybean) (Glycine hispida)	NA	NA	NA	NA	NA	NA	gmx:100797115;	NA	NA
gene_6600|GeneMark.hmm|268_aa|-|18|824	268	tr|A0A0B2PSQ0|A0A0B2PSQ0_GLYSO	267	96.25	267	99.63	100	10	0	1	267	1	267	0	532	A0A0B2PSQ0_GLYSO	GPN-loop GTPase 3	glysoja_029152	Glycine soja (Wild soybean)	NA	NA	NA	NA	NA	NA	NA	NA	NA
gene_34402|GeneMark.hmm|95_aa|+|49|336	95	tr|A0A0B2R1K6|A0A0B2R1K6_GLYSO	80	96.25	80	84.21	100	3	0	16	95	1	80	2e-51	161	A0A0B2R1K6_GLYSO	Uncharacterized protein	glysoja_018797	Glycine soja (Wild soybean)	NA	NA	NA	NA	NA	NA	NA	NA	NA
gene_6811|GeneMark.hmm|612_aa|-|325|2163	612	tr|V7AZT0|V7AZT0_PHAVU	612	96.24	612	100	100	23	0	1	612	1	612	0	1200	V7AZT0_PHAVU	Uncharacterized protein	PHAVU_009G239400g	Phaseolus vulgaris (Kidney bean) (French bean)	NA	NA	signal transducer activity [GO:0004871]	signal transducer activity [GO:0004871]	NA	NA	pvu:PHAVU_009G239400g;	NA	K12115;
gene_21709|GeneMark.hmm|157_aa|+|1|474	157	tr|A0A0B2Q9D4|A0A0B2Q9D4_GLYSO	133	96.24	133	84.71	100	5	0	25	157	1	133	2e-90	265	A0A0B2Q9D4_GLYSO	60S ribosomal protein L32-1	glysoja_015443 glysoja_017906	Glycine soja (Wild soybean)	NA	NA	NA	NA	ribosome [GO:0005840]	NA	NA	NA	NA
gene_1669|GeneMark.hmm|956_aa|+|188|3058	956	tr|I1JZT5|I1JZT5_SOYBN	955	96.23	956	100	100	35	1	1	956	1	955	0	1893	I1JZT5_SOYBN	Uncharacterized protein	NA	Glycine max (Soybean) (Glycine hispida)	NA	NA	ATPase activity [GO:0016887]; ATP biosynthetic process [GO:0006754]	ATPase activity [GO:0016887]; ATP binding [GO:0005524]; metal ion binding [GO:0046872]	integral component of membrane [GO:0016021]	NA	gmx:100819324;	NA	K01535;
gene_1670|GeneMark.hmm|956_aa|+|247|3117	956	tr|I1JZT5|I1JZT5_SOYBN	955	96.23	956	100	100	35	1	1	956	1	955	0	1895	I1JZT5_SOYBN	Uncharacterized protein	NA	Glycine max (Soybean) (Glycine hispida)	NA	NA	ATPase activity [GO:0016887]; ATP biosynthetic process [GO:0006754]	ATPase activity [GO:0016887]; ATP binding [GO:0005524]; metal ion binding [GO:0046872]	integral component of membrane [GO:0016021]	NA	gmx:100819324;	NA	K01535;
gene_607|GeneMark.hmm|159_aa|+|75|554	159	tr|A0A0B2P671|A0A0B2P671_GLYSO	159	96.23	159	100	100	6	0	1	159	1	159	8e-111	318	A0A0B2P671_GLYSO	Eukaryotic translation initiation factor 5A (eIF-5A)	glysoja_041907	Glycine soja (Wild soybean)	NA	NA	translation initiation factor activity [GO:0003743]	translation initiation factor activity [GO:0003743]	NA	NA	NA	NA	NA
gene_11073|GeneMark.hmm|345_aa|+|420|1457	345	tr|I1LFM6|I1LFM6_SOYBN	345	96.23	345	100	100	13	0	1	345	1	345	0	657	I1LFM6_SOYBN	Uncharacterized protein	NA	Glycine max (Soybean) (Glycine hispida)	NA	NA	NA	NA	integral component of membrane [GO:0016021]	NA	gmx:100817847;	NA	NA
gene_5987|GeneMark.hmm|252_aa|-|247|1005	252	tr|A0A0B2RYC6|A0A0B2RYC6_GLYSO	238	96.22	238	94.44	100	9	0	15	252	1	238	4e-173	483	A0A0B2RYC6_GLYSO	Vesicle-associated membrane protein 727	glysoja_013643	Glycine soja (Wild soybean)	NA	NA	NA	NA	NA	NA	NA	NA	NA
gene_5988|GeneMark.hmm|252_aa|-|247|1005	252	tr|A0A0B2RYC6|A0A0B2RYC6_GLYSO	238	96.22	238	94.44	100	9	0	15	252	1	238	4e-173	483	A0A0B2RYC6_GLYSO	Vesicle-associated membrane protein 727	glysoja_013643	Glycine soja (Wild soybean)	NA	NA	NA	NA	NA	NA	NA	NA	NA
gene_46534|GeneMark.hmm|286_aa|-|191|1051	286	tr|I1KGP9|I1KGP9_SOYBN	290	96.21	290	100	100	7	1	1	286	1	290	0	579	I1KGP9_SOYBN	Uncharacterized protein	NA	Glycine max (Soybean) (Glycine hispida)	NA	NA	oxidoreductase activity [GO:0016491]	FMN binding [GO:0010181]; oxidoreductase activity [GO:0016491]	NA	NA	NA	NA	NA
gene_5313|GeneMark.hmm|1130_aa|+|244|3636	1130	tr|I1M5W3|I1M5W3_SOYBN	1132	96.2	1133	100	100	39	2	1	1130	1	1132	0	2276	I1M5W3_SOYBN	Uncharacterized protein	NA	Glycine max (Soybean) (Glycine hispida)	NA	NA	regulation of transcription, DNA-templated [GO:0006355]	NA	NA	NA	gmx:100790282;	NA	NA
gene_2965|GeneMark.hmm|100_aa|+|1|303	100	tr|A0A0B2PTT6|A0A0B2PTT6_GLYSO	79	96.2	79	79	100	3	0	22	100	1	79	1e-51	162	A0A0B2PTT6_GLYSO	RPM1-interacting protein 4	glysoja_039416	Glycine soja (Wild soybean)	NA	NA	NA	NA	NA	NA	NA	NA	NA
gene_14256|GeneMark.hmm|445_aa|+|3|1340	445	tr|I1MQ89|I1MQ89_SOYBN	445	96.18	445	100	100	17	0	1	445	1	445	0	883	I1MQ89_SOYBN	Uncharacterized protein	NA	Glycine max (Soybean) (Glycine hispida)	NA	NA	glycolytic process [GO:0006096]; phosphopyruvate hydratase activity [GO:0004634]	magnesium ion binding [GO:0000287]; phosphopyruvate hydratase activity [GO:0004634]	phosphopyruvate hydratase complex [GO:0000015]	NA	gmx:100787663;	NA	K01689;
gene_14257|GeneMark.hmm|445_aa|+|3|1340	445	tr|I1MQ89|I1MQ89_SOYBN	445	96.18	445	100	100	17	0	1	445	1	445	0	883	I1MQ89_SOYBN	Uncharacterized protein	NA	Glycine max (Soybean) (Glycine hispida)	NA	NA	glycolytic process [GO:0006096]; phosphopyruvate hydratase activity [GO:0004634]	magnesium ion binding [GO:0000287]; phosphopyruvate hydratase activity [GO:0004634]	phosphopyruvate hydratase complex [GO:0000015]	NA	gmx:100787663;	NA	K01689;
gene_14258|GeneMark.hmm|445_aa|+|3|1340	445	tr|I1MQ89|I1MQ89_SOYBN	445	96.18	445	100	100	17	0	1	445	1	445	0	883	I1MQ89_SOYBN	Uncharacterized protein	NA	Glycine max (Soybean) (Glycine hispida)	NA	NA	glycolytic process [GO:0006096]; phosphopyruvate hydratase activity [GO:0004634]	magnesium ion binding [GO:0000287]; phosphopyruvate hydratase activity [GO:0004634]	phosphopyruvate hydratase complex [GO:0000015]	NA	gmx:100787663;	NA	K01689;
gene_36457|GeneMark.hmm|314_aa|+|163|1107	314	tr|I1L2I7|I1L2I7_SOYBN	314	96.18	314	100	100	12	0	1	314	1	314	0	640	I1L2I7_SOYBN	Serine/threonine-protein phosphatase (EC 3.1.3.16)	NA	Glycine max (Soybean) (Glycine hispida)	3.1.3.16	NA	phosphoprotein phosphatase activity [GO:0004721]	phosphoprotein phosphatase activity [GO:0004721]	NA	NA	gmx:100817449;	NA	K04382;
gene_41532|GeneMark.hmm|157_aa|+|81|554	157	tr|V7BH93|V7BH93_PHAVU	157	96.18	157	100	100	6	0	1	157	1	157	2e-106	306	V7BH93_PHAVU	Uncharacterized protein	PHAVU_007G193100g	Phaseolus vulgaris (Kidney bean) (French bean)	NA	NA	NA	NA	NA	NA	pvu:PHAVU_007G193100g;	NA	K11344;
gene_34325|GeneMark.hmm|417_aa|+|213|1466	417	tr|A0A0B2QI94|A0A0B2QI94_GLYSO	417	96.17	418	100	100	14	2	1	417	1	417	0	824	A0A0B2QI94_GLYSO	DnaJ protein like	glysoja_006680	Glycine soja (Wild soybean)	NA	NA	NA	NA	NA	NA	NA	NA	NA
gene_2249|GeneMark.hmm|283_aa|+|50|901	283	tr|T2DPP4|T2DPP4_PHAVU	287	96.17	287	100	100	7	1	1	283	1	287	0	558	T2DPP4_PHAVU	Aquaporin PIP2 (Uncharacterized protein)	PHAVU_007G094600g	Phaseolus vulgaris (Kidney bean) (French bean)	NA	NA	transporter activity [GO:0005215]	transporter activity [GO:0005215]	integral component of membrane [GO:0016021]	NA	pvu:PHAVU_007G094600g;	NA	K09872;
gene_24037|GeneMark.hmm|218_aa|-|261|917	218	tr|A0A0B2NQN3|A0A0B2NQN3_GLYSO	183	96.17	183	83.94	100	7	0	36	218	1	183	8e-129	367	A0A0B2NQN3_GLYSO	Ubiquitin-conjugating enzyme E2 5 (EC 6.3.2.19)	glysoja_028816	Glycine soja (Wild soybean)	6.3.2.19	NA	ligase activity [GO:0016874]	ligase activity [GO:0016874]	NA	NA	NA	NA	NA
gene_8527|GeneMark.hmm|363_aa|+|167|1258	363	tr|I1ND33|I1ND33_SOYBN	364	96.15	364	100	100	13	1	1	363	1	364	0	727	I1ND33_SOYBN	Uncharacterized protein	NA	Glycine max (Soybean) (Glycine hispida)	NA	NA	protein serine/threonine kinase activity [GO:0004674]	ATP binding [GO:0005524]; protein serine/threonine kinase activity [GO:0004674]	NA	NA	gmx:100804702;	NA	K14498;
gene_6763|GeneMark.hmm|208_aa|+|148|774	208	tr|A0A0B2RE54|A0A0B2RE54_GLYSO	208	96.15	208	100	100	8	0	1	208	1	208	2e-147	415	A0A0B2RE54_GLYSO	Transmembrane protein 205	glysoja_037681	Glycine soja (Wild soybean)	NA	NA	NA	NA	integral component of membrane [GO:0016021]	NA	NA	NA	NA
gene_6764|GeneMark.hmm|208_aa|+|148|774	208	tr|A0A0B2RE54|A0A0B2RE54_GLYSO	208	96.15	208	100	100	8	0	1	208	1	208	2e-147	415	A0A0B2RE54_GLYSO	Transmembrane protein 205	glysoja_037681	Glycine soja (Wild soybean)	NA	NA	NA	NA	integral component of membrane [GO:0016021]	NA	NA	NA	NA
gene_12751|GeneMark.hmm|130_aa|-|77|469	130	tr|A0A0B2RAD1|A0A0B2RAD1_GLYSO	130	96.15	130	100	100	5	0	1	130	1	130	2e-88	259	A0A0B2RAD1_GLYSO	V-type proton ATPase subunit F	glysoja_018801 glysoja_025702	Glycine soja (Wild soybean)	NA	NA	hydrolase activity [GO:0016787]	hydrolase activity [GO:0016787]	NA	NA	NA	NA	NA
gene_27481|GeneMark.hmm|104_aa|+|40|354	104	tr|A0A0B2Q033|A0A0B2Q033_GLYSO	104	96.15	104	100	100	4	0	1	104	1	104	1e-67	204	A0A0B2Q033_GLYSO	Putative small nuclear ribonucleoprotein Sm D2	glysoja_040442	Glycine soja (Wild soybean)	NA	NA	NA	NA	ribonucleoprotein complex [GO:0030529]; viral nucleocapsid [GO:0019013]	NA	NA	NA	NA
gene_41322|GeneMark.hmm|130_aa|-|265|657	130	tr|A0A0B2RAD1|A0A0B2RAD1_GLYSO	130	96.15	130	100	100	5	0	1	130	1	130	1e-87	256	A0A0B2RAD1_GLYSO	V-type proton ATPase subunit F	glysoja_018801 glysoja_025702	Glycine soja (Wild soybean)	NA	NA	hydrolase activity [GO:0016787]	hydrolase activity [GO:0016787]	NA	NA	NA	NA	NA
gene_872|GeneMark.hmm|700_aa|+|244|2346	700	tr|I1MPI1|I1MPI1_SOYBN	699	96.14	700	100	100	26	1	1	700	1	699	0	1375	I1MPI1_SOYBN	Uncharacterized protein	NA	Glycine max (Soybean) (Glycine hispida)	NA	NA	protein folding [GO:0006457]; response to stress [GO:0006950]	ATP binding [GO:0005524]	NA	NA	gmx:100784477;	NA	K04079;
gene_1209|GeneMark.hmm|518_aa|+|68|1624	518	tr|A0A0B2P2R5|A0A0B2P2R5_GLYSO	518	96.14	518	100	100	20	0	1	518	1	518	0	1035	A0A0B2P2R5_GLYSO	Serine hydroxymethyltransferase (EC 2.1.2.1)	glysoja_037027	Glycine soja (Wild soybean)	2.1.2.1	PATHWAY: One-carbon metabolism; tetrahydrofolate interconversion. {ECO:0000256|RuleBase:RU000585}.	glycine hydroxymethyltransferase activity [GO:0004372]; methyltransferase activity [GO:0008168]	glycine hydroxymethyltransferase activity [GO:0004372]; methyltransferase activity [GO:0008168]	NA	NA	NA	NA	NA
gene_6693|GeneMark.hmm|233_aa|-|221|922	233	tr|A0A0B2PME6|A0A0B2PME6_GLYSO	233	96.14	233	100	100	9	0	1	233	1	233	1e-168	470	A0A0B2PME6_GLYSO	Proteasome subunit beta type (EC 3.4.25.1)	glysoja_017859	Glycine soja (Wild soybean)	3.4.25.1	NA	hydrolase activity [GO:0016787]	hydrolase activity [GO:0016787]	proteasome complex [GO:0000502]	SUBCELLULAR LOCATION: Cytoplasm {ECO:0000256|RuleBase:RU000694, ECO:0000256|SAAS:SAAS00039306}. Nucleus {ECO:0000256|RuleBase:RU000694, ECO:0000256|SAAS:SAAS00039306}.	NA	NA	NA
gene_24339|GeneMark.hmm|207_aa|+|210|833	207	tr|I1NH48|I1NH48_SOYBN	207	96.14	207	100	100	8	0	1	207	1	207	2e-145	410	I1NH48_SOYBN	Uncharacterized protein	NA	Glycine max (Soybean) (Glycine hispida)	NA	NA	NA	NA	NA	NA	NA	NA	NA
gene_34811|GeneMark.hmm|702_aa|-|397|2505	702	tr|V7BA18|V7BA18_PHAVU	699	96.14	699	99.57	100	26	1	4	702	2	699	0	1375	V7BA18_PHAVU	Uncharacterized protein	PHAVU_008G281300g	Phaseolus vulgaris (Kidney bean) (French bean)	NA	NA	protein folding [GO:0006457]; response to stress [GO:0006950]	ATP binding [GO:0005524]	NA	NA	pvu:PHAVU_008G281300g;	NA	K04079;
gene_12891|GeneMark.hmm|515_aa|-|398|1945	515	tr|I1N4G7|I1N4G7_SOYBN	514	96.12	515	100	100	19	1	1	515	1	514	0	1026	I1N4G7_SOYBN	Uncharacterized protein	NA	Glycine max (Soybean) (Glycine hispida)	NA	NA	protein serine/threonine kinase activity [GO:0004674]	ATP binding [GO:0005524]; protein serine/threonine kinase activity [GO:0004674]	NA	NA	gmx:100796687;	NA	K07198;
gene_12893|GeneMark.hmm|515_aa|-|398|1945	515	tr|I1N4G7|I1N4G7_SOYBN	514	96.12	515	100	100	19	1	1	515	1	514	0	1026	I1N4G7_SOYBN	Uncharacterized protein	NA	Glycine max (Soybean) (Glycine hispida)	NA	NA	protein serine/threonine kinase activity [GO:0004674]	ATP binding [GO:0005524]; protein serine/threonine kinase activity [GO:0004674]	NA	NA	gmx:100796687;	NA	K07198;
gene_34904|GeneMark.hmm|510_aa|+|150|1682	510	tr|I1JQX3|I1JQX3_SOYBN	515	96.12	515	100	100	15	1	1	510	1	515	0	1030	I1JQX3_SOYBN	Uncharacterized protein	NA	Glycine max (Soybean) (Glycine hispida)	NA	NA	proline-tRNA ligase activity [GO:0004827]; prolyl-tRNA aminoacylation [GO:0006433]	ATP binding [GO:0005524]; proline-tRNA ligase activity [GO:0004827]	cytoplasm [GO:0005737]	NA	gmx:100816763;	NA	K01881;
gene_34608|GeneMark.hmm|490_aa|-|22|1494	490	tr|V7CNE6|V7CNE6_PHAVU	490	96.12	490	100	100	19	0	1	490	1	490	0	981	V7CNE6_PHAVU	Uncharacterized protein	PHAVU_002G190700g	Phaseolus vulgaris (Kidney bean) (French bean)	NA	NA	uridylyltransferase activity [GO:0070569]	uridylyltransferase activity [GO:0070569]	NA	NA	pvu:PHAVU_002G190700g;	NA	K00972;
gene_35017|GeneMark.hmm|258_aa|+|108|884	258	tr|A0A0B2RN42|A0A0B2RN42_GLYSO	258	96.12	258	100	100	10	0	1	258	1	258	0	511	A0A0B2RN42_GLYSO	Acyl-protein thioesterase 2 (EC 3.1.1.1) (EC 3.1.1.5)	glysoja_047763	Glycine soja (Wild soybean)	3.1.1.1; 3.1.1.5	NA	lysophospholipase activity [GO:0004622]	lysophospholipase activity [GO:0004622]	NA	NA	NA	NA	NA
gene_2259|GeneMark.hmm|616_aa|-|513|2363	616	tr|I1KQC0|I1KQC0_SOYBN	616	96.11	617	100	100	22	2	1	616	1	616	0	1191	I1KQC0_SOYBN	Uncharacterized protein	NA	Glycine max (Soybean) (Glycine hispida)	NA	NA	cytoskeleton organization [GO:0007010]	NA	NA	NA	gmx:100785173;	NA	NA
gene_34570|GeneMark.hmm|534_aa|-|238|1842	534	tr|I1N2J3|I1N2J3_SOYBN	540	96.11	540	100	100	15	1	1	534	1	540	0	1071	I1N2J3_SOYBN	Uncharacterized protein	NA	Glycine max (Soybean) (Glycine hispida)	NA	NA	NA	nucleic acid binding [GO:0003676]; zinc ion binding [GO:0008270]	NA	NA	gmx:100778457;	NA	K12819;
gene_34572|GeneMark.hmm|534_aa|-|238|1842	534	tr|I1N2J3|I1N2J3_SOYBN	540	96.11	540	100	100	15	1	1	534	1	540	0	1071	I1N2J3_SOYBN	Uncharacterized protein	NA	Glycine max (Soybean) (Glycine hispida)	NA	NA	NA	nucleic acid binding [GO:0003676]; zinc ion binding [GO:0008270]	NA	NA	gmx:100778457;	NA	K12819;
gene_7940|GeneMark.hmm|1272_aa|-|611|4429	1272	tr|I1J9N5|I1J9N5_SOYBN	1266	96.1	1282	100	100	24	5	1	1272	1	1266	0	2531	I1J9N5_SOYBN	Uncharacterized protein	NA	Glycine max (Soybean) (Glycine hispida)	NA	NA	helicase activity [GO:0004386]; nuclear-transcribed mRNA catabolic process, nonsense-mediated decay [GO:0000184]	ATP binding [GO:0005524]; DNA binding [GO:0003677]; helicase activity [GO:0004386]; zinc ion binding [GO:0008270]	cytoplasm [GO:0005737]	NA	gmx:100795594;	NA	K14326;
gene_4426|GeneMark.hmm|255_aa|-|396|1163	255	tr|I1MR11|I1MR11_SOYBN	254	96.08	255	100	100	9	1	1	255	1	254	0	513	I1MR11_SOYBN	Uncharacterized protein	NA	Glycine max (Soybean) (Glycine hispida)	NA	NA	ceramide metabolic process [GO:0006672]; hydrolase activity, acting on carbon-nitrogen (but not peptide) bonds, in linear amides [GO:0016811]	hydrolase activity, acting on carbon-nitrogen (but not peptide) bonds, in linear amides [GO:0016811]	integral component of membrane [GO:0016021]	NA	gmx:100814435;	NA	K04711;
gene_43546|GeneMark.hmm|102_aa|+|55|363	102	tr|I1JQI3|I1JQI3_SOYBN	102	96.08	102	100	100	4	0	1	102	1	102	6e-68	204	I1JQI3_SOYBN	Uncharacterized protein	NA	Glycine max (Soybean) (Glycine hispida)	NA	NA	cell redox homeostasis [GO:0045454]; protein disulfide oxidoreductase activity [GO:0015035]	electron carrier activity [GO:0009055]; protein disulfide oxidoreductase activity [GO:0015035]	NA	NA	gmx:100820510;	NA	K03676;
gene_34848|GeneMark.hmm|178_aa|-|202|738	178	tr|I1M6Z0|I1M6Z0_SOYBN	178	96.07	178	100	100	7	0	1	178	1	178	8e-127	360	I1M6Z0_SOYBN	60S ribosomal protein L18a	NA	Glycine max (Soybean) (Glycine hispida)	NA	NA	translation [GO:0006412]	structural constituent of ribosome [GO:0003735]	ribosome [GO:0005840]	NA	NA	NA	NA
gene_16240|GeneMark.hmm|520_aa|+|137|1699	520	tr|I1JTZ3|I1JTZ3_SOYBN	503	96.06	508	97.69	100	15	2	13	520	1	503	0	1011	I1JTZ3_SOYBN	Uncharacterized protein	NA	Glycine max (Soybean) (Glycine hispida)	NA	NA	protein serine/threonine kinase activity [GO:0004674]	ATP binding [GO:0005524]; protein serine/threonine kinase activity [GO:0004674]	NA	NA	gmx:100815717;	NA	NA
gene_41667|GeneMark.hmm|341_aa|+|130|1155	341	tr|V7AQB8|V7AQB8_PHAVU	330	96.06	330	96.77	100	13	0	12	341	1	330	0	653	V7AQB8_PHAVU	Uncharacterized protein	PHAVU_010G078100g	Phaseolus vulgaris (Kidney bean) (French bean)	NA	NA	NA	NA	NA	NA	pvu:PHAVU_010G078100g;	NA	NA
gene_18437|GeneMark.hmm|807_aa|+|93|2516	807	tr|I1LTL9|I1LTL9_SOYBN	807	96.04	808	100	100	30	2	1	807	1	807	0	1597	I1LTL9_SOYBN	Uncharacterized protein	NA	Glycine max (Soybean) (Glycine hispida)	NA	NA	hydrolase activity [GO:0016787]	ATP binding [GO:0005524]; hydrolase activity [GO:0016787]	NA	NA	gmx:100783508;	NA	K13525;
gene_44345|GeneMark.hmm|480_aa|+|244|1686	480	tr|V7C8C1|V7C8C1_PHAVU	480	96.04	480	100	100	19	0	1	480	1	480	0	967	V7C8C1_PHAVU	UDP-glucose 6-dehydrogenase (EC 1.1.1.22)	PHAVU_003G043700g	Phaseolus vulgaris (Kidney bean) (French bean)	1.1.1.22	NA	UDP-glucose 6-dehydrogenase activity [GO:0003979]	NAD binding [GO:0051287]; UDP-glucose 6-dehydrogenase activity [GO:0003979]	NA	NA	pvu:PHAVU_003G043700g;	NA	K00012;
gene_5315|GeneMark.hmm|1130_aa|+|244|3636	1130	tr|I1M5W3|I1M5W3_SOYBN	1132	96.03	1133	100	100	41	2	1	1130	1	1132	0	2255	I1M5W3_SOYBN	Uncharacterized protein	NA	Glycine max (Soybean) (Glycine hispida)	NA	NA	regulation of transcription, DNA-templated [GO:0006355]	NA	NA	NA	gmx:100790282;	NA	NA
gene_17771|GeneMark.hmm|126_aa|+|152|532	126	tr|C6T1E1|C6T1E1_SOYBN	126	96.03	126	100	100	5	0	1	126	1	126	5e-83	244	C6T1E1_SOYBN	Putative uncharacterized protein	NA	Glycine max (Soybean) (Glycine hispida)	NA	NA	NA	NA	NA	NA	gmx:100500329;	NA	K08504;
gene_29750|GeneMark.hmm|376_aa|-|105|1235	376	tr|A0A0B2RW12|A0A0B2RW12_GLYSO	376	96.01	376	100	100	15	0	1	376	1	376	0	753	A0A0B2RW12_GLYSO	Glycerol-3-phosphate acyltransferase 3 (EC 2.3.1.15)	glysoja_036966	Glycine soja (Wild soybean)	2.3.1.15	NA	glycerol-3-phosphate O-acyltransferase activity [GO:0004366]	glycerol-3-phosphate O-acyltransferase activity [GO:0004366]	NA	NA	NA	NA	NA
gene_33937|GeneMark.hmm|301_aa|-|231|1136	301	tr|I1N0K6|I1N0K6_SOYBN	301	96.01	301	100	100	12	0	1	301	1	301	0	593	I1N0K6_SOYBN	Uncharacterized protein	NA	Glycine max (Soybean) (Glycine hispida)	NA	NA	NA	NA	NA	NA	gmx:100783637;	NA	K14004;
gene_9695|GeneMark.hmm|905_aa|-|276|2993	905	tr|A0A0B2R013|A0A0B2R013_GLYSO	891	96	900	99.45	100	25	5	8	905	1	891	0	1749	A0A0B2R013_GLYSO	Beta-adaptin-like protein	glysoja_018203	Glycine soja (Wild soybean)	NA	NA	NA	NA	NA	NA	NA	NA	NA
gene_10772|GeneMark.hmm|259_aa|+|107|886	259	tr|I1LU04|I1LU04_SOYBN	250	96	250	96.53	100	10	0	10	259	1	250	2e-168	472	I1LU04_SOYBN	Uncharacterized protein	NA	Glycine max (Soybean) (Glycine hispida)	NA	NA	NA	NA	NA	NA	gmx:100783331;	NA	K09528;
gene_4234|GeneMark.hmm|273_aa|-|256|1077	273	tr|A0A0B2Q8F9|A0A0B2Q8F9_GLYSO	274	95.99	274	100	100	10	1	1	273	1	274	0	545	A0A0B2Q8F9_GLYSO	E3 ubiquitin-protein ligase SDIR1 (EC 6.3.2.19)	glysoja_017967	Glycine soja (Wild soybean)	6.3.2.19	NA	ligase activity [GO:0016874]	ligase activity [GO:0016874]	NA	NA	NA	NA	NA
gene_13502|GeneMark.hmm|299_aa|-|539|1438	299	tr|A0A0B2S955|A0A0B2S955_GLYSO	299	95.99	299	100	100	12	0	1	299	1	299	0	592	A0A0B2S955_GLYSO	4-nitrophenylphosphatase (EC 3.1.3.41)	glysoja_015144	Glycine soja (Wild soybean)	3.1.3.41	NA	phosphatase activity [GO:0016791]	phosphatase activity [GO:0016791]	NA	NA	NA	NA	NA
gene_1765|GeneMark.hmm|249_aa|-|207|956	249	tr|A0A0B2Q4U7|A0A0B2Q4U7_GLYSO	249	95.98	249	100	100	10	0	1	249	1	249	3e-174	486	A0A0B2Q4U7_GLYSO	40S ribosomal protein S6	glysoja_046577	Glycine soja (Wild soybean)	NA	NA	NA	NA	ribosome [GO:0005840]	NA	NA	NA	NA
gene_1768|GeneMark.hmm|249_aa|-|207|956	249	tr|A0A0B2Q4U7|A0A0B2Q4U7_GLYSO	249	95.98	249	100	100	10	0	1	249	1	249	3e-174	486	A0A0B2Q4U7_GLYSO	40S ribosomal protein S6	glysoja_046577	Glycine soja (Wild soybean)	NA	NA	NA	NA	ribosome [GO:0005840]	NA	NA	NA	NA
gene_7309|GeneMark.hmm|422_aa|+|188|1456	422	tr|I1JUQ0|I1JUQ0_SOYBN	422	95.97	422	100	100	17	0	1	422	1	422	0	788	I1JUQ0_SOYBN	Uncharacterized protein	NA	Glycine max (Soybean) (Glycine hispida)	NA	NA	NA	NA	NA	NA	NA	NA	NA
gene_34287|GeneMark.hmm|496_aa|-|360|1850	496	tr|I1E3D2|I1E3D2_ARAHY	496	95.97	496	100	100	20	0	1	496	1	496	0	1000	I1E3D2_ARAHY	3-ketoacyl-CoA synthase (EC 2.3.1.-)	kcs	Arachis hypogaea (Peanut)	2.3.1.-	PATHWAY: Lipid metabolism; fatty acid biosynthesis. {ECO:0000256|PIRNR:PIRNR036417}.	fatty acid biosynthetic process [GO:0006633]; transferase activity, transferring acyl groups other than amino-acyl groups [GO:0016747]	transferase activity, transferring acyl groups other than amino-acyl groups [GO:0016747]	membrane [GO:0016020]	NA	NA	NA	NA
gene_1229|GeneMark.hmm|308_aa|+|2|928	308	tr|A0A0B2QR45|A0A0B2QR45_GLYSO	271	95.96	272	88.31	100	10	1	37	308	1	271	0	536	A0A0B2QR45_GLYSO	Proteasome subunit beta type (EC 3.4.25.1)	glysoja_028148	Glycine soja (Wild soybean)	3.4.25.1	NA	hydrolase activity [GO:0016787]	hydrolase activity [GO:0016787]	proteasome complex [GO:0000502]	SUBCELLULAR LOCATION: Cytoplasm {ECO:0000256|RuleBase:RU000694, ECO:0000256|SAAS:SAAS00039306}. Nucleus {ECO:0000256|RuleBase:RU000694, ECO:0000256|SAAS:SAAS00039306}.	NA	NA	NA
gene_1232|GeneMark.hmm|308_aa|+|2|928	308	tr|A0A0B2QR45|A0A0B2QR45_GLYSO	271	95.96	272	88.31	100	10	1	37	308	1	271	0	536	A0A0B2QR45_GLYSO	Proteasome subunit beta type (EC 3.4.25.1)	glysoja_028148	Glycine soja (Wild soybean)	3.4.25.1	NA	hydrolase activity [GO:0016787]	hydrolase activity [GO:0016787]	proteasome complex [GO:0000502]	SUBCELLULAR LOCATION: Cytoplasm {ECO:0000256|RuleBase:RU000694, ECO:0000256|SAAS:SAAS00039306}. Nucleus {ECO:0000256|RuleBase:RU000694, ECO:0000256|SAAS:SAAS00039306}.	NA	NA	NA
gene_35033|GeneMark.hmm|99_aa|+|51|350	99	tr|I3SD67|I3SD67_LOTJA	99	95.96	99	100	100	4	0	1	99	1	99	6e-64	194	I3SD67_LOTJA	Ubiquitin-related modifier 1 homolog	NA	Lotus japonicus (Lotus corniculatus var. japonicus)	NA	PATHWAY: tRNA modification; 5-methoxycarbonylmethyl-2-thiouridine-tRNA biosynthesis. {ECO:0000256|HAMAP-Rule:MF_03048, ECO:0000256|RuleBase:RU361182, ECO:0000256|SAAS:SAAS00039748}.	protein urmylation [GO:0032447]; tRNA thio-modification [GO:0034227]; tRNA wobble uridine modification [GO:0002098]	NA	cytosol [GO:0005829]	SUBCELLULAR LOCATION: Cytoplasm {ECO:0000256|HAMAP-Rule:MF_03048, ECO:0000256|RuleBase:RU361182}.	NA	NA	NA
gene_883|GeneMark.hmm|444_aa|-|301|1635	444	tr|I1K489|I1K489_SOYBN	444	95.95	444	100	100	18	0	1	444	1	444	0	889	I1K489_SOYBN	Uncharacterized protein	NA	Glycine max (Soybean) (Glycine hispida)	NA	NA	protein transport [GO:0015031]; Rab GDP-dissociation inhibitor activity [GO:0005093]	Rab GDP-dissociation inhibitor activity [GO:0005093]	NA	NA	NA	NA	NA
gene_2377|GeneMark.hmm|887_aa|+|115|2778	887	tr|I1LQ46|I1LQ46_SOYBN	887	95.94	887	100	100	36	0	1	887	1	887	0	1756	I1LQ46_SOYBN	Coatomer subunit gamma	NA	Glycine max (Soybean) (Glycine hispida)	NA	NA	intracellular protein transport [GO:0006886]; vesicle-mediated transport [GO:0016192]	structural molecule activity [GO:0005198]	COPI vesicle coat [GO:0030126]	SUBCELLULAR LOCATION: Cytoplasm {ECO:0000256|PIRNR:PIRNR037093}. Golgi apparatus membrane {ECO:0000256|PIRNR:PIRNR037093}; Peripheral membrane protein {ECO:0000256|PIRNR:PIRNR037093}; Cytoplasmic side {ECO:0000256|PIRNR:PIRNR037093}. Cytoplasmic vesicle, COPI-coated vesicle membrane {ECO:0000256|PIRNR:PIRNR037093}; Peripheral membrane protein {ECO:0000256|PIRNR:PIRNR037093}; Cytoplasmic side {ECO…	gmx:100789362;	NA	K17267;
gene_41372|GeneMark.hmm|225_aa|+|2|679	225	tr|I1LB68|I1LB68_SOYBN	219	95.93	221	98.22	100	7	1	5	225	1	219	1e-153	431	I1LB68_SOYBN	Uncharacterized protein	NA	Glycine max (Soybean) (Glycine hispida)	NA	NA	NA	NA	NA	NA	gmx:100790197;	NA	NA
gene_35006|GeneMark.hmm|221_aa|+|91|756	221	tr|I1KN03|I1KN03_SOYBN	221	95.93	221	100	100	9	0	1	221	1	221	5e-160	447	I1KN03_SOYBN	Uncharacterized protein	NA	Glycine max (Soybean) (Glycine hispida)	NA	NA	vesicle-mediated transport [GO:0016192]	NA	integral component of membrane [GO:0016021]	NA	gmx:100781950;	NA	K08511;
gene_18961|GeneMark.hmm|441_aa|-|372|1697	441	tr|A0A0B2RQC8|A0A0B2RQC8_GLYSO	441	95.92	441	100	100	18	0	1	441	1	441	0	871	A0A0B2RQC8_GLYSO	26S proteasome non-ATPase regulatory subunit 12	glysoja_030486	Glycine soja (Wild soybean)	NA	NA	NA	NA	proteasome complex [GO:0000502]	NA	NA	NA	NA
gene_18963|GeneMark.hmm|441_aa|-|384|1709	441	tr|A0A0B2RQC8|A0A0B2RQC8_GLYSO	441	95.92	441	100	100	18	0	1	441	1	441	0	871	A0A0B2RQC8_GLYSO	26S proteasome non-ATPase regulatory subunit 12	glysoja_030486	Glycine soja (Wild soybean)	NA	NA	NA	NA	proteasome complex [GO:0000502]	NA	NA	NA	NA
gene_18964|GeneMark.hmm|441_aa|-|256|1581	441	tr|A0A0B2RQC8|A0A0B2RQC8_GLYSO	441	95.92	441	100	100	18	0	1	441	1	441	0	871	A0A0B2RQC8_GLYSO	26S proteasome non-ATPase regulatory subunit 12	glysoja_030486	Glycine soja (Wild soybean)	NA	NA	NA	NA	proteasome complex [GO:0000502]	NA	NA	NA	NA
gene_18966|GeneMark.hmm|441_aa|-|419|1744	441	tr|A0A0B2RQC8|A0A0B2RQC8_GLYSO	441	95.92	441	100	100	18	0	1	441	1	441	0	871	A0A0B2RQC8_GLYSO	26S proteasome non-ATPase regulatory subunit 12	glysoja_030486	Glycine soja (Wild soybean)	NA	NA	NA	NA	proteasome complex [GO:0000502]	NA	NA	NA	NA
gene_14241|GeneMark.hmm|465_aa|+|68|1465	465	tr|I1KA67|I1KA67_SOYBN	465	95.91	465	100	100	19	0	1	465	1	465	0	909	I1KA67_SOYBN	Uncharacterized protein	NA	Glycine max (Soybean) (Glycine hispida)	NA	NA	NA	NA	integral component of membrane [GO:0016021]	NA	gmx:100815243;	NA	K13946;
gene_27786|GeneMark.hmm|220_aa|+|130|792	220	tr|A0A0B2RIR4|A0A0B2RIR4_GLYSO	220	95.91	220	100	100	9	0	1	220	1	220	2e-158	444	A0A0B2RIR4_GLYSO	RNA-binding protein pno1	glysoja_022567	Glycine soja (Wild soybean)	NA	NA	NA	NA	NA	NA	NA	NA	NA
gene_37255|GeneMark.hmm|171_aa|+|223|738	171	tr|U5TZK5|U5TZK5_PHAVU	171	95.91	171	100	100	7	0	1	171	1	171	5e-122	347	U5TZK5_PHAVU	Nuclear transcription factor Y subunit B-10	NA	Phaseolus vulgaris (Kidney bean) (French bean)	NA	NA	regulation of transcription, DNA-templated [GO:0006355]	sequence-specific DNA binding [GO:0043565]	nucleus [GO:0005634]	NA	NA	NA	NA
gene_9409|GeneMark.hmm|1097_aa|-|544|3837	1097	tr|I1KTE1|I1KTE1_SOYBN	1097	95.9	1098	100	100	43	2	1	1097	1	1097	0	2204	I1KTE1_SOYBN	Cellulose synthase (EC 2.4.1.12)	NA	Glycine max (Soybean) (Glycine hispida)	2.4.1.12	PATHWAY: Glycan metabolism; plant cellulose biosynthesis. {ECO:0000256|RuleBase:RU361116}.	cellulose biosynthetic process [GO:0030244]; cellulose synthase (UDP-forming) activity [GO:0016760]; cell wall organization [GO:0071555]	cellulose synthase (UDP-forming) activity [GO:0016760]; zinc ion binding [GO:0008270]	integral component of membrane [GO:0016021]; plasma membrane [GO:0005886]	SUBCELLULAR LOCATION: Cell membrane {ECO:0000256|RuleBase:RU361116}; Multi-pass membrane protein {ECO:0000256|RuleBase:RU361116}.	gmx:100794515;	NA	K10999;
gene_15831|GeneMark.hmm|146_aa|+|266|706	146	tr|I1LEL3|I1LEL3_SOYBN	146	95.89	146	100	100	6	0	1	146	1	146	2e-100	291	I1LEL3_SOYBN	Uncharacterized protein	NA	Glycine max (Soybean) (Glycine hispida)	NA	NA	metal ion transport [GO:0030001]	metal ion binding [GO:0046872]	NA	NA	gmx:100785059;	NA	NA
gene_34762|GeneMark.hmm|219_aa|+|159|818	219	tr|I1JIW7|I1JIW7_SOYBN	219	95.89	219	100	100	9	0	1	219	1	219	5e-147	414	I1JIW7_SOYBN	Uncharacterized protein	NA	Glycine max (Soybean) (Glycine hispida)	NA	NA	vesicle-mediated transport [GO:0016192]	NA	integral component of membrane [GO:0016021]	NA	gmx:100803941;	NA	K08515;
gene_13809|GeneMark.hmm|1378_aa|+|43|4179	1378	tr|A0A0B2Q2C3|A0A0B2Q2C3_GLYSO	1384	95.88	1384	100	100	51	1	1	1378	1	1384	0	2749	A0A0B2Q2C3_GLYSO	Magnesium-chelatase subunit H (EC 6.6.1.1)	glysoja_040871	Glycine soja (Wild soybean)	6.6.1.1	NA	magnesium chelatase activity [GO:0016851]	magnesium chelatase activity [GO:0016851]	NA	NA	NA	NA	NA
gene_3362|GeneMark.hmm|485_aa|+|330|1787	485	tr|I1MLN7|I1MLN7_SOYBN	486	95.88	486	100	100	19	1	1	485	1	486	0	955	I1MLN7_SOYBN	Uncharacterized protein	NA	Glycine max (Soybean) (Glycine hispida)	NA	NA	spliceosomal tri-snRNP complex assembly [GO:0000244]	NA	U4/U6 x U5 tri-snRNP complex [GO:0046540]	NA	gmx:100792415;	NA	K12844;
gene_3363|GeneMark.hmm|485_aa|+|330|1787	485	tr|I1MLN7|I1MLN7_SOYBN	486	95.88	486	100	100	19	1	1	485	1	486	0	955	I1MLN7_SOYBN	Uncharacterized protein	NA	Glycine max (Soybean) (Glycine hispida)	NA	NA	spliceosomal tri-snRNP complex assembly [GO:0000244]	NA	U4/U6 x U5 tri-snRNP complex [GO:0046540]	NA	gmx:100792415;	NA	K12844;
gene_7623|GeneMark.hmm|361_aa|-|444|1529	361	tr|A0A0B2PLA2|A0A0B2PLA2_GLYSO	363	95.87	363	100	100	13	1	1	361	1	363	0	729	A0A0B2PLA2_GLYSO	Serine/threonine-protein kinase PBS1-like protein (EC 2.7.11.1)	glysoja_045979	Glycine soja (Wild soybean)	2.7.11.1	NA	kinase activity [GO:0016301]	kinase activity [GO:0016301]	NA	NA	NA	NA	NA
gene_13110|GeneMark.hmm|218_aa|+|319|975	218	tr|V7BUN9|V7BUN9_PHAVU	218	95.87	218	100	100	9	0	1	218	1	218	4e-155	435	V7BUN9_PHAVU	Uncharacterized protein	PHAVU_005G093700g	Phaseolus vulgaris (Kidney bean) (French bean)	NA	NA	protein transport [GO:0015031]; small GTPase mediated signal transduction [GO:0007264]	GTP binding [GO:0005525]	NA	NA	pvu:PHAVU_005G093700g;	NA	K07904;
gene_15472|GeneMark.hmm|315_aa|-|209|1156	315	tr|K7MWQ7|K7MWQ7_SOYBN	315	95.87	315	100	100	13	0	1	315	1	315	0	618	K7MWQ7_SOYBN	Glycerol-3-phosphate dehydrogenase [NAD(+)] (EC 1.1.1.8)	NA	Glycine max (Soybean) (Glycine hispida)	1.1.1.8	NA	carbohydrate metabolic process [GO:0005975]; glycerol-3-phosphate catabolic process [GO:0046168]; glycerol-3-phosphate dehydrogenase [NAD+] activity [GO:0004367]	glycerol-3-phosphate dehydrogenase [NAD+] activity [GO:0004367]; NAD binding [GO:0051287]	glycerol-3-phosphate dehydrogenase complex [GO:0009331]	NA	gmx:100803079;	NA	K00006;
gene_15473|GeneMark.hmm|315_aa|-|206|1153	315	tr|K7MWQ7|K7MWQ7_SOYBN	315	95.87	315	100	100	13	0	1	315	1	315	0	618	K7MWQ7_SOYBN	Glycerol-3-phosphate dehydrogenase [NAD(+)] (EC 1.1.1.8)	NA	Glycine max (Soybean) (Glycine hispida)	1.1.1.8	NA	carbohydrate metabolic process [GO:0005975]; glycerol-3-phosphate catabolic process [GO:0046168]; glycerol-3-phosphate dehydrogenase [NAD+] activity [GO:0004367]	glycerol-3-phosphate dehydrogenase [NAD+] activity [GO:0004367]; NAD binding [GO:0051287]	glycerol-3-phosphate dehydrogenase complex [GO:0009331]	NA	gmx:100803079;	NA	K00006;
gene_21582|GeneMark.hmm|182_aa|+|1|549	182	tr|I1JSB3|I1JSB3_SOYBN	169	95.86	169	92.86	100	7	0	14	182	1	169	1e-116	333	I1JSB3_SOYBN	Uncharacterized protein	NA	Glycine max (Soybean) (Glycine hispida)	NA	NA	NA	calcium ion binding [GO:0005509]	NA	NA	gmx:100792880;	NA	NA
gene_1002|GeneMark.hmm|265_aa|+|278|1075	265	tr|A0A0B2SQ16|A0A0B2SQ16_GLYSO	265	95.85	265	100	100	11	0	1	265	1	265	0	518	A0A0B2SQ16_GLYSO	Chlorophyll a-b binding protein 215, chloroplastic	glysoja_031228	Glycine soja (Wild soybean)	NA	NA	NA	NA	NA	NA	NA	NA	NA
gene_31661|GeneMark.hmm|423_aa|+|2|1273	423	tr|I1LKD6|I1LKD6_SOYBN	410	95.85	410	96.93	100	17	0	14	423	1	410	0	801	I1LKD6_SOYBN	Uncharacterized protein	NA	Glycine max (Soybean) (Glycine hispida)	NA	NA	acyl-CoA dehydrogenase activity [GO:0003995]	acyl-CoA dehydrogenase activity [GO:0003995]; flavin adenine dinucleotide binding [GO:0050660]	NA	NA	gmx:100794259;	NA	K00253;
gene_9851|GeneMark.hmm|361_aa|+|156|1241	361	tr|A0A0B2SEE9|A0A0B2SEE9_GLYSO	361	95.84	361	100	100	15	0	1	361	1	361	0	697	A0A0B2SEE9_GLYSO	Putative receptor-like protein kinase (EC 2.7.10.2) (EC 2.7.11.1)	glysoja_002003	Glycine soja (Wild soybean)	2.7.10.2; 2.7.11.1	NA	non-membrane spanning protein tyrosine kinase activity [GO:0004715]	non-membrane spanning protein tyrosine kinase activity [GO:0004715]	NA	NA	NA	NA	NA
gene_12557|GeneMark.hmm|360_aa|+|433|1515	360	tr|A0A0B2S404|A0A0B2S404_GLYSO	360	95.83	360	100	100	15	0	1	360	1	360	0	711	A0A0B2S404_GLYSO	Pyruvate dehydrogenase E1 component subunit beta, mitochondrial (EC 1.2.4.1)	glysoja_009377	Glycine soja (Wild soybean)	1.2.4.1	NA	pyruvate dehydrogenase (acetyl-transferring) activity [GO:0004739]	pyruvate dehydrogenase (acetyl-transferring) activity [GO:0004739]	NA	NA	NA	NA	NA
gene_12560|GeneMark.hmm|360_aa|+|411|1493	360	tr|A0A0B2S404|A0A0B2S404_GLYSO	360	95.83	360	100	100	15	0	1	360	1	360	0	711	A0A0B2S404_GLYSO	Pyruvate dehydrogenase E1 component subunit beta, mitochondrial (EC 1.2.4.1)	glysoja_009377	Glycine soja (Wild soybean)	1.2.4.1	NA	pyruvate dehydrogenase (acetyl-transferring) activity [GO:0004739]	pyruvate dehydrogenase (acetyl-transferring) activity [GO:0004739]	NA	NA	NA	NA	NA
gene_12564|GeneMark.hmm|360_aa|+|428|1510	360	tr|A0A0B2S404|A0A0B2S404_GLYSO	360	95.83	360	100	100	15	0	1	360	1	360	0	711	A0A0B2S404_GLYSO	Pyruvate dehydrogenase E1 component subunit beta, mitochondrial (EC 1.2.4.1)	glysoja_009377	Glycine soja (Wild soybean)	1.2.4.1	NA	pyruvate dehydrogenase (acetyl-transferring) activity [GO:0004739]	pyruvate dehydrogenase (acetyl-transferring) activity [GO:0004739]	NA	NA	NA	NA	NA
gene_9405|GeneMark.hmm|1097_aa|-|544|3837	1097	tr|I1KTE1|I1KTE1_SOYBN	1097	95.81	1098	100	100	44	2	1	1097	1	1097	0	2202	I1KTE1_SOYBN	Cellulose synthase (EC 2.4.1.12)	NA	Glycine max (Soybean) (Glycine hispida)	2.4.1.12	PATHWAY: Glycan metabolism; plant cellulose biosynthesis. {ECO:0000256|RuleBase:RU361116}.	cellulose biosynthetic process [GO:0030244]; cellulose synthase (UDP-forming) activity [GO:0016760]; cell wall organization [GO:0071555]	cellulose synthase (UDP-forming) activity [GO:0016760]; zinc ion binding [GO:0008270]	integral component of membrane [GO:0016021]; plasma membrane [GO:0005886]	SUBCELLULAR LOCATION: Cell membrane {ECO:0000256|RuleBase:RU361116}; Multi-pass membrane protein {ECO:0000256|RuleBase:RU361116}.	gmx:100794515;	NA	K10999;
gene_29825|GeneMark.hmm|188_aa|+|191|757	188	tr|A0A0B2SSR1|A0A0B2SSR1_GLYSO	191	95.81	191	100	100	5	1	1	188	1	191	2e-132	375	A0A0B2SSR1_GLYSO	Abscisic acid receptor PYL8	glysoja_047734	Glycine soja (Wild soybean)	NA	NA	NA	NA	NA	NA	NA	NA	NA
gene_4784|GeneMark.hmm|169_aa|+|3|512	169	tr|I1NC08|I1NC08_SOYBN	167	95.81	167	98.82	100	7	0	3	169	1	167	1e-120	343	I1NC08_SOYBN	Uncharacterized protein	NA	Glycine max (Soybean) (Glycine hispida)	NA	NA	peptidase activity [GO:0008233]; signal peptide processing [GO:0006465]	peptidase activity [GO:0008233]	integral component of membrane [GO:0016021]; signal peptidase complex [GO:0005787]	NA	NA	NA	NA
gene_5800|GeneMark.hmm|284_aa|+|221|1075	284	tr|I1J9P7|I1J9P7_SOYBN	285	95.8	286	100	100	9	2	1	284	1	285	0	564	I1J9P7_SOYBN	Casein kinase II subunit beta (CK II beta)	NA	Glycine max (Soybean) (Glycine hispida)	NA	NA	protein kinase regulator activity [GO:0019887]	protein kinase regulator activity [GO:0019887]	protein kinase CK2 complex [GO:0005956]	NA	gmx:100799304;	NA	K03115;
gene_5801|GeneMark.hmm|284_aa|+|221|1075	284	tr|I1J9P7|I1J9P7_SOYBN	285	95.8	286	100	100	9	2	1	284	1	285	0	564	I1J9P7_SOYBN	Casein kinase II subunit beta (CK II beta)	NA	Glycine max (Soybean) (Glycine hispida)	NA	NA	protein kinase regulator activity [GO:0019887]	protein kinase regulator activity [GO:0019887]	protein kinase CK2 complex [GO:0005956]	NA	gmx:100799304;	NA	K03115;
gene_5803|GeneMark.hmm|284_aa|+|221|1075	284	tr|I1J9P7|I1J9P7_SOYBN	285	95.8	286	100	100	9	2	1	284	1	285	0	564	I1J9P7_SOYBN	Casein kinase II subunit beta (CK II beta)	NA	Glycine max (Soybean) (Glycine hispida)	NA	NA	protein kinase regulator activity [GO:0019887]	protein kinase regulator activity [GO:0019887]	protein kinase CK2 complex [GO:0005956]	NA	gmx:100799304;	NA	K03115;
gene_5804|GeneMark.hmm|284_aa|+|221|1075	284	tr|I1J9P7|I1J9P7_SOYBN	285	95.8	286	100	100	9	2	1	284	1	285	0	563	I1J9P7_SOYBN	Casein kinase II subunit beta (CK II beta)	NA	Glycine max (Soybean) (Glycine hispida)	NA	NA	protein kinase regulator activity [GO:0019887]	protein kinase regulator activity [GO:0019887]	protein kinase CK2 complex [GO:0005956]	NA	gmx:100799304;	NA	K03115;
gene_5805|GeneMark.hmm|284_aa|+|221|1075	284	tr|I1J9P7|I1J9P7_SOYBN	285	95.8	286	100	100	9	2	1	284	1	285	0	564	I1J9P7_SOYBN	Casein kinase II subunit beta (CK II beta)	NA	Glycine max (Soybean) (Glycine hispida)	NA	NA	protein kinase regulator activity [GO:0019887]	protein kinase regulator activity [GO:0019887]	protein kinase CK2 complex [GO:0005956]	NA	gmx:100799304;	NA	K03115;
gene_5806|GeneMark.hmm|284_aa|+|221|1075	284	tr|I1J9P7|I1J9P7_SOYBN	285	95.8	286	100	100	9	2	1	284	1	285	0	564	I1J9P7_SOYBN	Casein kinase II subunit beta (CK II beta)	NA	Glycine max (Soybean) (Glycine hispida)	NA	NA	protein kinase regulator activity [GO:0019887]	protein kinase regulator activity [GO:0019887]	protein kinase CK2 complex [GO:0005956]	NA	gmx:100799304;	NA	K03115;
gene_5808|GeneMark.hmm|284_aa|+|221|1075	284	tr|I1J9P7|I1J9P7_SOYBN	285	95.8	286	100	100	9	2	1	284	1	285	0	564	I1J9P7_SOYBN	Casein kinase II subunit beta (CK II beta)	NA	Glycine max (Soybean) (Glycine hispida)	NA	NA	protein kinase regulator activity [GO:0019887]	protein kinase regulator activity [GO:0019887]	protein kinase CK2 complex [GO:0005956]	NA	gmx:100799304;	NA	K03115;
gene_5802|GeneMark.hmm|325_aa|+|1|978	325	tr|I1J9P7|I1J9P7_SOYBN	285	95.8	286	88	100	9	2	42	325	1	285	0	564	I1J9P7_SOYBN	Casein kinase II subunit beta (CK II beta)	NA	Glycine max (Soybean) (Glycine hispida)	NA	NA	protein kinase regulator activity [GO:0019887]	protein kinase regulator activity [GO:0019887]	protein kinase CK2 complex [GO:0005956]	NA	gmx:100799304;	NA	K03115;
gene_8199|GeneMark.hmm|143_aa|+|82|513	143	tr|I1LWR7|I1LWR7_SOYBN	143	95.8	143	100	100	6	0	1	143	1	143	5e-99	286	I1LWR7_SOYBN	Uncharacterized protein	NA	Glycine max (Soybean) (Glycine hispida)	NA	NA	translation [GO:0006412]	structural constituent of ribosome [GO:0003735]	ribosome [GO:0005840]	NA	NA	NA	NA
gene_620|GeneMark.hmm|427_aa|+|375|1658	427	tr|I1MDS7|I1MDS7_SOYBN	427	95.78	427	100	100	16	2	1	427	1	425	0	841	I1MDS7_SOYBN	Tubby-like F-box protein	NA	Glycine max (Soybean) (Glycine hispida)	NA	NA	NA	NA	NA	NA	gmx:100814578;	NA	NA
gene_5314|GeneMark.hmm|1133_aa|+|244|3645	1133	tr|I1KVH4|I1KVH4_SOYBN	1133	95.77	1134	100	100	46	2	1	1133	1	1133	0	2269	I1KVH4_SOYBN	Uncharacterized protein	NA	Glycine max (Soybean) (Glycine hispida)	NA	NA	regulation of transcription, DNA-templated [GO:0006355]	NA	NA	NA	gmx:100795759;	NA	NA
gene_41797|GeneMark.hmm|355_aa|-|259|1326	355	tr|I1KHX8|I1KHX8_SOYBN	355	95.77	355	100	100	15	0	1	355	1	355	0	699	I1KHX8_SOYBN	Uncharacterized protein	NA	Glycine max (Soybean) (Glycine hispida)	NA	NA	transmembrane transport [GO:0055085]	NA	integral component of membrane [GO:0016021]	NA	gmx:100814032;	NA	K14684;
gene_6810|GeneMark.hmm|613_aa|-|325|2166	613	tr|I1MGY9|I1MGY9_SOYBN	611	95.76	613	100	100	24	2	1	613	1	611	0	1185	I1MGY9_SOYBN	Ubiquitin-protein ligase (Uncharacterized protein)	ZTL	Glycine max (Soybean) (Glycine hispida)	NA	NA	ligase activity [GO:0016874]; signal transducer activity [GO:0004871]	ligase activity [GO:0016874]; signal transducer activity [GO:0004871]	NA	NA	gmx:100802828;	NA	K12115;
gene_6813|GeneMark.hmm|613_aa|-|325|2166	613	tr|I1MGY9|I1MGY9_SOYBN	611	95.76	613	100	100	24	2	1	613	1	611	0	1184	I1MGY9_SOYBN	Ubiquitin-protein ligase (Uncharacterized protein)	ZTL	Glycine max (Soybean) (Glycine hispida)	NA	NA	ligase activity [GO:0016874]; signal transducer activity [GO:0004871]	ligase activity [GO:0016874]; signal transducer activity [GO:0004871]	NA	NA	gmx:100802828;	NA	K12115;
gene_10102|GeneMark.hmm|697_aa|+|116|2209	697	tr|I1LR28|I1LR28_SOYBN	658	95.76	660	94.69	100	25	2	37	696	1	657	0	1267	I1LR28_SOYBN	Uncharacterized protein	NA	Glycine max (Soybean) (Glycine hispida)	NA	NA	regulation of transcription, DNA-templated [GO:0006355]	NA	nucleus [GO:0005634]	NA	gmx:100807026;	NA	K12605;
gene_5307|GeneMark.hmm|1130_aa|+|244|3636	1130	tr|I1M5W3|I1M5W3_SOYBN	1132	95.76	1133	100	100	44	2	1	1130	1	1132	0	2248	I1M5W3_SOYBN	Uncharacterized protein	NA	Glycine max (Soybean) (Glycine hispida)	NA	NA	regulation of transcription, DNA-templated [GO:0006355]	NA	NA	NA	gmx:100790282;	NA	NA
gene_5308|GeneMark.hmm|1130_aa|+|244|3636	1130	tr|I1M5W3|I1M5W3_SOYBN	1132	95.76	1133	100	100	44	2	1	1130	1	1132	0	2248	I1M5W3_SOYBN	Uncharacterized protein	NA	Glycine max (Soybean) (Glycine hispida)	NA	NA	regulation of transcription, DNA-templated [GO:0006355]	NA	NA	NA	gmx:100790282;	NA	NA
gene_5310|GeneMark.hmm|1130_aa|+|244|3636	1130	tr|I1M5W3|I1M5W3_SOYBN	1132	95.76	1133	100	100	44	2	1	1130	1	1132	0	2248	I1M5W3_SOYBN	Uncharacterized protein	NA	Glycine max (Soybean) (Glycine hispida)	NA	NA	regulation of transcription, DNA-templated [GO:0006355]	NA	NA	NA	gmx:100790282;	NA	NA
gene_5311|GeneMark.hmm|1130_aa|+|244|3636	1130	tr|I1M5W3|I1M5W3_SOYBN	1132	95.76	1133	100	100	44	2	1	1130	1	1132	0	2248	I1M5W3_SOYBN	Uncharacterized protein	NA	Glycine max (Soybean) (Glycine hispida)	NA	NA	regulation of transcription, DNA-templated [GO:0006355]	NA	NA	NA	gmx:100790282;	NA	NA
gene_5317|GeneMark.hmm|1130_aa|+|244|3636	1130	tr|I1M5W3|I1M5W3_SOYBN	1132	95.76	1133	100	100	44	2	1	1130	1	1132	0	2248	I1M5W3_SOYBN	Uncharacterized protein	NA	Glycine max (Soybean) (Glycine hispida)	NA	NA	regulation of transcription, DNA-templated [GO:0006355]	NA	NA	NA	gmx:100790282;	NA	NA
gene_4331|GeneMark.hmm|282_aa|+|152|1000	282	tr|I1KPV3|I1KPV3_SOYBN	282	95.74	282	100	100	12	0	1	282	1	282	0	560	I1KPV3_SOYBN	Uncharacterized protein	NA	Glycine max (Soybean) (Glycine hispida)	NA	NA	protein tyrosine/serine/threonine phosphatase activity [GO:0008138]; protein tyrosine phosphatase activity [GO:0004725]	protein tyrosine/serine/threonine phosphatase activity [GO:0008138]; protein tyrosine phosphatase activity [GO:0004725]	NA	NA	gmx:100817410;	NA	NA
gene_16943|GeneMark.hmm|610_aa|+|222|2054	610	tr|V7C9E5|V7C9E5_PHAVU	610	95.74	610	100	100	26	0	1	610	1	610	0	1197	V7C9E5_PHAVU	Uncharacterized protein	PHAVU_003G074400g	Phaseolus vulgaris (Kidney bean) (French bean)	NA	NA	NA	NA	NA	NA	pvu:PHAVU_003G074400g;	NA	NA
gene_16944|GeneMark.hmm|610_aa|+|213|2045	610	tr|V7C9E5|V7C9E5_PHAVU	610	95.74	610	100	100	26	0	1	610	1	610	0	1197	V7C9E5_PHAVU	Uncharacterized protein	PHAVU_003G074400g	Phaseolus vulgaris (Kidney bean) (French bean)	NA	NA	NA	NA	NA	NA	pvu:PHAVU_003G074400g;	NA	NA
gene_14031|GeneMark.hmm|835_aa|+|3|2510	835	tr|I1MC32|I1MC32_SOYBN	816	95.73	819	98.08	100	32	1	17	835	1	816	0	1583	I1MC32_SOYBN	Uncharacterized protein	NA	Glycine max (Soybean) (Glycine hispida)	NA	NA	protein folding [GO:0006457]; response to stress [GO:0006950]	ATP binding [GO:0005524]	NA	NA	gmx:100779976;	NA	K09487;
gene_34545|GeneMark.hmm|717_aa|-|256|2409	717	tr|Q6EJC9|Q6EJC9_PUEML	717	95.71	722	100	100	20	4	1	716	1	717	0	1410	Q6EJC9_PUEML	1-deoxy-D-xylulose 5-phosphate synthase	Dxs	Pueraria montana var. lobata (Kudzu vine) (Pueraria lobata)	NA	NA	1-deoxy-D-xylulose-5-phosphate synthase activity [GO:0008661]; terpenoid biosynthetic process [GO:0016114]	1-deoxy-D-xylulose-5-phosphate synthase activity [GO:0008661]	NA	NA	NA	NA	NA
gene_24488|GeneMark.hmm|70_aa|-|17|229	70	tr|G7KJV5|G7KJV5_MEDTR	70	95.71	70	100	100	3	0	1	70	1	70	1e-43	140	G7KJV5_MEDTR	Photosystem I assembly protein ycf3 (Uncharacterized protein)	MTR_6g092730 MTR_6g092730	Medicago truncatula (Barrel medic) (Medicago tribuloides)	NA	NA	NA	NA	NA	NA	mtr:MTR_6g092730;	NA	NA
gene_25095|GeneMark.hmm|373_aa|+|174|1295	373	tr|I1MKS9|I1MKS9_SOYBN	373	95.71	373	100	100	16	0	1	373	1	373	0	753	I1MKS9_SOYBN	Mitogen-activated protein kinase (EC 2.7.11.24)	NA	Glycine max (Soybean) (Glycine hispida)	2.7.11.24	NA	MAP kinase activity [GO:0004707]	ATP binding [GO:0005524]; MAP kinase activity [GO:0004707]	NA	NA	gmx:100779469;	NA	K04371;
gene_30935|GeneMark.hmm|70_aa|-|164|376	70	tr|G7K0H7|G7K0H7_MEDTR	70	95.71	70	100	100	3	0	1	70	1	70	4e-45	144	G7K0H7_MEDTR	Nucleotide excision repair, TFIIH, subunit TTDA protein (Uncharacterized protein)	MTR_5g055890 MTR_5g055890	Medicago truncatula (Barrel medic) (Medicago tribuloides)	NA	NA	nucleotide-excision repair [GO:0006289]; regulation of transcription, DNA-templated [GO:0006355]	NA	core TFIIH complex [GO:0000439]	NA	mtr:MTR_5g055890;	NA	K10845;
gene_39892|GeneMark.hmm|186_aa|+|294|854	186	tr|I3SAE1|I3SAE1_LOTJA	186	95.7	186	100	100	8	0	1	186	1	186	1e-129	368	I3SAE1_LOTJA	Uncharacterized protein	NA	Lotus japonicus (Lotus corniculatus var. japonicus)	NA	NA	hydrolase activity [GO:0016787]	hydrolase activity [GO:0016787]; zinc ion binding [GO:0008270]	NA	NA	NA	NA	NA
gene_42576|GeneMark.hmm|535_aa|-|363|1970	535	tr|I1N5D5|I1N5D5_SOYBN	535	95.7	535	100	100	23	0	1	535	1	535	0	1061	I1N5D5_SOYBN	Uncharacterized protein	NA	Glycine max (Soybean) (Glycine hispida)	NA	NA	protein folding [GO:0006457]	ATP binding [GO:0005524]	cytoplasm [GO:0005737]	NA	gmx:100811946;	NA	K09498;
gene_13802|GeneMark.hmm|371_aa|-|115|1230	371	tr|V7AQT4|V7AQT4_PHAVU	371	95.69	371	100	100	16	0	1	371	1	371	0	704	V7AQT4_PHAVU	Uncharacterized protein	PHAVU_009G004000g	Phaseolus vulgaris (Kidney bean) (French bean)	NA	NA	NA	NA	NA	NA	pvu:PHAVU_009G004000g;	NA	NA
gene_4227|GeneMark.hmm|238_aa|+|2|718	238	tr|A0A0B2QGR9|A0A0B2QGR9_GLYSO	232	95.69	232	97.48	100	10	0	7	238	1	232	1e-158	445	A0A0B2QGR9_GLYSO	U2 small nuclear ribonucleoprotein B	glysoja_045784	Glycine soja (Wild soybean)	NA	NA	NA	NA	ribonucleoprotein complex [GO:0030529]; viral nucleocapsid [GO:0019013]	NA	NA	NA	NA
gene_22947|GeneMark.hmm|238_aa|+|1|717	238	tr|V7BAI4|V7BAI4_PHAVU	232	95.69	232	97.48	100	10	0	7	238	1	232	1e-167	468	V7BAI4_PHAVU	Uncharacterized protein	PHAVU_007G001300g	Phaseolus vulgaris (Kidney bean) (French bean)	NA	NA	NA	NA	NA	NA	pvu:PHAVU_007G001300g;	NA	K09131;
gene_5875|GeneMark.hmm|555_aa|+|179|1846	555	tr|V7BGT9|V7BGT9_PHAVU	555	95.68	555	100	100	24	0	1	555	1	555	0	1118	V7BGT9_PHAVU	Uncharacterized protein	PHAVU_007G091300g	Phaseolus vulgaris (Kidney bean) (French bean)	NA	NA	glycopeptide alpha-N-acetylgalactosaminidase activity [GO:0033926]	glycopeptide alpha-N-acetylgalactosaminidase activity [GO:0033926]	NA	NA	pvu:PHAVU_007G091300g;	NA	NA
gene_5876|GeneMark.hmm|555_aa|+|179|1846	555	tr|V7BGT9|V7BGT9_PHAVU	555	95.68	555	100	100	24	0	1	555	1	555	0	1118	V7BGT9_PHAVU	Uncharacterized protein	PHAVU_007G091300g	Phaseolus vulgaris (Kidney bean) (French bean)	NA	NA	glycopeptide alpha-N-acetylgalactosaminidase activity [GO:0033926]	glycopeptide alpha-N-acetylgalactosaminidase activity [GO:0033926]	NA	NA	pvu:PHAVU_007G091300g;	NA	NA
gene_1833|GeneMark.hmm|254_aa|+|52|816	254	tr|A0A0B2R784|A0A0B2R784_GLYSO	254	95.67	254	100	100	11	0	1	254	1	254	2e-173	484	A0A0B2R784_GLYSO	Stem-specific protein TSJT1 (EC 6.3.5.4)	glysoja_007776	Glycine soja (Wild soybean)	6.3.5.4	NA	asparagine synthase (glutamine-hydrolyzing) activity [GO:0004066]	asparagine synthase (glutamine-hydrolyzing) activity [GO:0004066]	NA	NA	NA	NA	NA
gene_4635|GeneMark.hmm|777_aa|-|308|2641	777	tr|Q71EW8|Q71EW8_SOYBN	763	95.67	763	98.2	100	33	0	15	777	1	763	0	1520	Q71EW8_SOYBN	Methionine synthase (Uncharacterized protein)	NA	Glycine max (Soybean) (Glycine hispida)	NA	NA	5-methyltetrahydropteroyltriglutamate-homocysteine S-methyltransferase activity [GO:0003871]; methionine biosynthetic process [GO:0009086]	5-methyltetrahydropteroyltriglutamate-homocysteine S-methyltransferase activity [GO:0003871]; zinc ion binding [GO:0008270]	NA	NA	gmx:547643;	NA	K00549;
gene_9699|GeneMark.hmm|905_aa|-|245|2962	905	tr|A0A0B2R013|A0A0B2R013_GLYSO	891	95.66	898	99.23	100	28	5	8	903	1	889	0	1716	A0A0B2R013_GLYSO	Beta-adaptin-like protein	glysoja_018203	Glycine soja (Wild soybean)	NA	NA	NA	NA	NA	NA	NA	NA	NA
gene_7663|GeneMark.hmm|438_aa|-|449|1765	438	tr|I1J7U8|I1J7U8_SOYBN	438	95.66	438	100	100	19	0	1	438	1	438	0	870	I1J7U8_SOYBN	Uncharacterized protein	NA	Glycine max (Soybean) (Glycine hispida)	NA	NA	carbohydrate metabolic process [GO:0005975]; racemase and epimerase activity, acting on carbohydrates and derivatives [GO:0016857]	coenzyme binding [GO:0050662]; racemase and epimerase activity, acting on carbohydrates and derivatives [GO:0016857]	NA	NA	gmx:100788739;	NA	K08679;
gene_2574|GeneMark.hmm|184_aa|-|142|696	184	tr|V7BAA6|V7BAA6_PHAVU	184	95.65	184	100	100	8	0	1	184	1	184	4e-128	363	V7BAA6_PHAVU	Uncharacterized protein	PHAVU_008G226300g	Phaseolus vulgaris (Kidney bean) (French bean)	NA	NA	peptidase activity [GO:0008233]; signal peptide processing [GO:0006465]	peptidase activity [GO:0008233]	integral component of membrane [GO:0016021]; signal peptidase complex [GO:0005787]	NA	pvu:PHAVU_008G226300g;	NA	K12947;
gene_7552|GeneMark.hmm|115_aa|+|47|394	115	tr|I3SAS6|I3SAS6_LOTJA	115	95.65	115	100	100	5	0	1	115	1	115	6e-76	226	I3SAS6_LOTJA	Uncharacterized protein	NA	Lotus japonicus (Lotus corniculatus var. japonicus)	NA	NA	NA	NA	NA	NA	NA	NA	NA
gene_14941|GeneMark.hmm|207_aa|-|429|1052	207	tr|V7BV97|V7BV97_PHAVU	207	95.65	207	100	100	9	0	1	207	1	207	6e-145	408	V7BV97_PHAVU	Uncharacterized protein	PHAVU_005G107000g	Phaseolus vulgaris (Kidney bean) (French bean)	NA	NA	translation [GO:0006412]	RNA binding [GO:0003723]; structural constituent of ribosome [GO:0003735]	small ribosomal subunit [GO:0015935]	NA	pvu:PHAVU_005G107000g;	NA	K02989;
gene_14942|GeneMark.hmm|207_aa|-|429|1052	207	tr|V7BV97|V7BV97_PHAVU	207	95.65	207	100	100	9	0	1	207	1	207	6e-145	408	V7BV97_PHAVU	Uncharacterized protein	PHAVU_005G107000g	Phaseolus vulgaris (Kidney bean) (French bean)	NA	NA	translation [GO:0006412]	RNA binding [GO:0003723]; structural constituent of ribosome [GO:0003735]	small ribosomal subunit [GO:0015935]	NA	pvu:PHAVU_005G107000g;	NA	K02989;
gene_20419|GeneMark.hmm|115_aa|-|299|646	115	tr|V7CLM9|V7CLM9_PHAVU	115	95.65	115	100	100	5	0	1	115	1	115	6e-77	228	V7CLM9_PHAVU	Dolichyl-diphosphooligosaccharide--protein glycosyltransferase subunit DAD1 (Oligosaccharyl transferase subunit DAD1) (EC 2.4.99.18)	PHAVU_002G136700g	Phaseolus vulgaris (Kidney bean) (French bean)	2.4.99.18	PATHWAY: Protein modification; protein glycosylation. {ECO:0000256|RuleBase:RU361136}.	dolichyl-diphosphooligosaccharide-protein glycotransferase activity [GO:0004579]; protein glycosylation [GO:0006486]	dolichyl-diphosphooligosaccharide-protein glycotransferase activity [GO:0004579]	integral component of membrane [GO:0016021]; oligosaccharyltransferase complex [GO:0008250]	SUBCELLULAR LOCATION: Endoplasmic reticulum membrane {ECO:0000256|RuleBase:RU361136}; Multi-pass membrane protein {ECO:0000256|RuleBase:RU361136}.	pvu:PHAVU_002G136700g;	NA	K12668;
gene_34873|GeneMark.hmm|69_aa|+|105|314	69	tr|V7BWX3|V7BWX3_PHAVU	69	95.65	69	100	100	3	0	1	69	1	69	1e-41	135	V7BWX3_PHAVU	Uncharacterized protein	PHAVU_005G154400g	Phaseolus vulgaris (Kidney bean) (French bean)	NA	NA	translation [GO:0006412]	structural constituent of ribosome [GO:0003735]	ribosome [GO:0005840]	NA	pvu:PHAVU_005G154400g;	NA	K02923;
gene_28857|GeneMark.hmm|87_aa|+|2|265	87	tr|V7CBH8|V7CBH8_PHAVU	69	95.65	69	79.31	100	3	0	19	87	1	69	9e-28	100	V7CBH8_PHAVU	Uncharacterized protein	PHAVU_003G208700g	Phaseolus vulgaris (Kidney bean) (French bean)	NA	NA	NA	NA	NA	NA	pvu:PHAVU_003G208700g;	NA	NA
gene_9659|GeneMark.hmm|527_aa|+|142|1725	527	tr|A0A0B2QXK7|A0A0B2QXK7_GLYSO	527	95.64	527	100	100	23	0	1	527	1	527	0	1039	A0A0B2QXK7_GLYSO	Pyruvate kinase (EC 2.7.1.40)	glysoja_039658	Glycine soja (Wild soybean)	2.7.1.40	PATHWAY: Carbohydrate degradation; glycolysis; pyruvate from D-glyceraldehyde 3-phosphate: step 5/5. {ECO:0000256|RuleBase:RU000504}.	pyruvate kinase activity [GO:0004743]	pyruvate kinase activity [GO:0004743]	NA	NA	NA	NA	NA
gene_23447|GeneMark.hmm|366_aa|+|1475|2575	366	tr|C6TJE8|C6TJE8_SOYBN	363	95.63	366	100	100	13	1	1	366	1	363	0	718	C6TJE8_SOYBN	Putative uncharacterized protein	NA	Glycine max (Soybean) (Glycine hispida)	NA	NA	exocytosis [GO:0006887]; vesicle docking [GO:0048278]	NA	cytoplasm [GO:0005737]	NA	NA	NA	NA
gene_2680|GeneMark.hmm|183_aa|+|146|697	183	tr|A0A0B2RDV3|A0A0B2RDV3_GLYSO	183	95.63	183	100	100	8	0	1	183	1	183	1e-127	363	A0A0B2RDV3_GLYSO	ADP-ribosylation factor-like protein 5	glysoja_029986	Glycine soja (Wild soybean)	NA	NA	NA	NA	NA	NA	NA	NA	NA
gene_40048|GeneMark.hmm|252_aa|+|93|851	252	tr|I1JDR9|I1JDR9_SOYBN	252	95.63	252	100	100	11	0	1	252	1	252	4e-171	478	I1JDR9_SOYBN	Uncharacterized protein	NA	Glycine max (Soybean) (Glycine hispida)	NA	NA	transporter activity [GO:0005215]	transporter activity [GO:0005215]	integral component of membrane [GO:0016021]	NA	gmx:100788583;	NA	K09873;
gene_597|GeneMark.hmm|137_aa|+|72|485	137	tr|I3S194|I3S194_LOTJA	137	95.62	137	100	100	6	0	1	137	1	137	5e-91	266	I3S194_LOTJA	40S ribosomal protein S24	NA	Lotus japonicus (Lotus corniculatus var. japonicus)	NA	NA	translation [GO:0006412]	nucleotide binding [GO:0000166]; structural constituent of ribosome [GO:0003735]	ribosome [GO:0005840]	NA	NA	NA	NA
gene_35527|GeneMark.hmm|180_aa|+|2|544	180	tr|B7FGL2|B7FGL2_MEDTR	160	95.62	160	88.89	100	6	1	22	180	1	160	9e-108	311	B7FGL2_MEDTR	40S ribosomal protein S11-1 (Uncharacterized protein)	MTR_8g076830	Medicago truncatula (Barrel medic) (Medicago tribuloides)	NA	NA	translation [GO:0006412]	structural constituent of ribosome [GO:0003735]	ribosome [GO:0005840]	NA	mtr:MTR_8g076830;	NA	K02949;
gene_35529|GeneMark.hmm|180_aa|+|2|544	180	tr|B7FGL2|B7FGL2_MEDTR	160	95.62	160	88.89	100	6	1	22	180	1	160	9e-108	311	B7FGL2_MEDTR	40S ribosomal protein S11-1 (Uncharacterized protein)	MTR_8g076830	Medicago truncatula (Barrel medic) (Medicago tribuloides)	NA	NA	translation [GO:0006412]	structural constituent of ribosome [GO:0003735]	ribosome [GO:0005840]	NA	mtr:MTR_8g076830;	NA	K02949;
gene_33857|GeneMark.hmm|637_aa|-|151|2064	637	tr|I1MX54|I1MX54_SOYBN	637	95.61	638	100	100	26	2	1	637	1	637	0	1230	I1MX54_SOYBN	Uncharacterized protein	NA	Glycine max (Soybean) (Glycine hispida)	NA	NA	NA	NA	integral component of membrane [GO:0016021]	NA	gmx:100810506;	NA	K17086;
gene_33858|GeneMark.hmm|637_aa|-|139|2052	637	tr|I1MX54|I1MX54_SOYBN	637	95.61	638	100	100	26	2	1	637	1	637	0	1230	I1MX54_SOYBN	Uncharacterized protein	NA	Glycine max (Soybean) (Glycine hispida)	NA	NA	NA	NA	integral component of membrane [GO:0016021]	NA	gmx:100810506;	NA	K17086;
gene_34461|GeneMark.hmm|114_aa|-|310|654	114	tr|A0A0B2P129|A0A0B2P129_GLYSO	114	95.61	114	100	100	5	0	1	114	1	114	1e-72	217	A0A0B2P129_GLYSO	Protein ELF4-LIKE 4	glysoja_009603 glysoja_020717	Glycine soja (Wild soybean)	NA	NA	NA	NA	NA	NA	NA	NA	NA
gene_44051|GeneMark.hmm|114_aa|-|280|624	114	tr|G7ITE8|G7ITE8_MEDTR	114	95.61	114	100	100	5	0	1	114	1	114	6e-78	231	G7ITE8_MEDTR	Ubiquitin domain protein (Uncharacterized protein)	MTR_2g075840 MTR_2g075840	Medicago truncatula (Barrel medic) (Medicago tribuloides)	NA	NA	NA	NA	NA	NA	mtr:MTR_2g075840;	NA	NA
gene_6812|GeneMark.hmm|613_aa|-|621|2462	613	tr|I1MGY9|I1MGY9_SOYBN	611	95.6	613	100	100	25	2	1	613	1	611	0	1182	I1MGY9_SOYBN	Ubiquitin-protein ligase (Uncharacterized protein)	ZTL	Glycine max (Soybean) (Glycine hispida)	NA	NA	ligase activity [GO:0016874]; signal transducer activity [GO:0004871]	ligase activity [GO:0016874]; signal transducer activity [GO:0004871]	NA	NA	gmx:100802828;	NA	K12115;
gene_20757|GeneMark.hmm|250_aa|-|181|933	250	tr|V7BN04|V7BN04_PHAVU	250	95.6	250	100	100	11	0	1	250	1	250	5e-178	496	V7BN04_PHAVU	Uncharacterized protein	PHAVU_006G040700g	Phaseolus vulgaris (Kidney bean) (French bean)	NA	NA	NA	NA	NA	NA	pvu:PHAVU_006G040700g;	NA	K12188;
gene_37442|GeneMark.hmm|182_aa|+|198|746	182	tr|A0A0B2QK42|A0A0B2QK42_GLYSO	182	95.6	182	100	100	8	0	1	182	1	182	9e-130	368	A0A0B2QK42_GLYSO	U3 small nucleolar ribonucleoprotein IMP3	glysoja_027654	Glycine soja (Wild soybean)	NA	NA	NA	NA	ribonucleoprotein complex [GO:0030529]; viral nucleocapsid [GO:0019013]	NA	NA	NA	NA
gene_1231|GeneMark.hmm|308_aa|+|2|928	308	tr|A0A0B2QR45|A0A0B2QR45_GLYSO	271	95.59	272	88.31	100	11	1	37	308	1	271	0	534	A0A0B2QR45_GLYSO	Proteasome subunit beta type (EC 3.4.25.1)	glysoja_028148	Glycine soja (Wild soybean)	3.4.25.1	NA	hydrolase activity [GO:0016787]	hydrolase activity [GO:0016787]	proteasome complex [GO:0000502]	SUBCELLULAR LOCATION: Cytoplasm {ECO:0000256|RuleBase:RU000694, ECO:0000256|SAAS:SAAS00039306}. Nucleus {ECO:0000256|RuleBase:RU000694, ECO:0000256|SAAS:SAAS00039306}.	NA	NA	NA
gene_41459|GeneMark.hmm|236_aa|+|3|713	236	tr|C6T3K0|C6T3K0_SOYBN	204	95.59	204	86.44	100	6	2	36	236	1	204	7e-138	391	C6T3K0_SOYBN	Uncharacterized protein	NA	Glycine max (Soybean) (Glycine hispida)	NA	NA	RNA processing [GO:0006396]	nucleotide binding [GO:0000166]; RNA binding [GO:0003723]	cytoplasm [GO:0005737]; nucleus [GO:0005634]	NA	gmx:100527187;	NA	K12876;
gene_1767|GeneMark.hmm|249_aa|-|261|1010	249	tr|A0A0B2Q4U7|A0A0B2Q4U7_GLYSO	249	95.58	249	100	100	11	0	1	249	1	249	1e-173	484	A0A0B2Q4U7_GLYSO	40S ribosomal protein S6	glysoja_046577	Glycine soja (Wild soybean)	NA	NA	NA	NA	ribosome [GO:0005840]	NA	NA	NA	NA
gene_41250|GeneMark.hmm|215_aa|+|1|648	215	tr|V7AVY8|V7AVY8_PHAVU	181	95.58	181	84.19	100	8	0	35	215	1	181	7e-123	352	V7AVY8_PHAVU	Uncharacterized protein	PHAVU_009G130000g	Phaseolus vulgaris (Kidney bean) (French bean)	NA	NA	sequence-specific DNA binding transcription factor activity [GO:0003700]; transcription, DNA-templated [GO:0006351]	DNA binding [GO:0003677]; sequence-specific DNA binding transcription factor activity [GO:0003700]	nucleus [GO:0005634]	SUBCELLULAR LOCATION: Nucleus {ECO:0000256|RuleBase:RU000476}.	pvu:PHAVU_009G130000g;	NA	K09264;
gene_36064|GeneMark.hmm|506_aa|+|95|1615	506	tr|V7CGD5|V7CGD5_PHAVU	496	95.57	497	98.22	100	21	1	10	506	1	496	0	936	V7CGD5_PHAVU	Histone deacetylase (EC 3.5.1.98)	PHAVU_002G054700g	Phaseolus vulgaris (Kidney bean) (French bean)	3.5.1.98	NA	NAD-dependent histone deacetylase activity (H3-K14 specific) [GO:0032041]; NAD-dependent histone deacetylase activity (H3-K18 specific) [GO:0097372]; NAD-dependent histone deacetylase activity (H3-K9 specific) [GO:0046969]; NAD-dependent histone deacetylase activity (H4-K16 specific) [GO:0046970]; regulation of transcription, DNA-templated [GO:0006355]; transcription, DNA-templated [GO:0006351]	NAD-dependent histone deacetylase activity (H3-K14 specific) [GO:0032041]; NAD-dependent histone deacetylase activity (H3-K18 specific) [GO:0097372]; NAD-dependent histone deacetylase activity (H3-K9 specific) [GO:0046969]; NAD-dependent histone deacetylase activity (H4-K16 specific) [GO:0046970]	nucleus [GO:0005634]	SUBCELLULAR LOCATION: Nucleus {ECO:0000256|PIRNR:PIRNR037913}.	pvu:PHAVU_002G054700g;	NA	K06067;
gene_7868|GeneMark.hmm|516_aa|+|59|1609	516	tr|I1JJP2|I1JJP2_SOYBN	515	95.56	518	100	100	18	2	1	516	1	515	0	990	I1JJP2_SOYBN	Glucose-1-phosphate adenylyltransferase (EC 2.7.7.27)	NA	Glycine max (Soybean) (Glycine hispida)	2.7.7.27	PATHWAY: Glycan biosynthesis; starch biosynthesis. {ECO:0000256|RuleBase:RU003743}.	glucose-1-phosphate adenylyltransferase activity [GO:0008878]; glycogen biosynthetic process [GO:0005978]; starch biosynthetic process [GO:0019252]	glucose-1-phosphate adenylyltransferase activity [GO:0008878]	chloroplast [GO:0009507]	NA	gmx:100790187;	NA	K00975;
gene_17510|GeneMark.hmm|424_aa|-|475|1749	424	tr|K7L6D4|K7L6D4_SOYBN	428	95.56	428	100	100	15	1	1	424	1	428	0	856	K7L6D4_SOYBN	Uncharacterized protein	NA	Glycine max (Soybean) (Glycine hispida)	NA	NA	Arp2/3 complex-mediated actin nucleation [GO:0034314]	ATP binding [GO:0005524]	Arp2/3 protein complex [GO:0005885]	NA	gmx:100797155;	NA	K18584;
gene_5962|GeneMark.hmm|258_aa|+|1|777	258	tr|V7B0R8|V7B0R8_PHAVU	248	95.56	248	96.12	100	11	0	11	258	1	248	3e-177	494	V7B0R8_PHAVU	Uncharacterized protein	PHAVU_008G027900g	Phaseolus vulgaris (Kidney bean) (French bean)	NA	NA	sequence-specific DNA binding transcription factor activity [GO:0003700]; transcription, DNA-templated [GO:0006351]	DNA binding [GO:0003677]; sequence-specific DNA binding transcription factor activity [GO:0003700]	nucleus [GO:0005634]	SUBCELLULAR LOCATION: Nucleus {ECO:0000256|RuleBase:RU000476}.	pvu:PHAVU_008G027900g;	NA	K09264;
gene_13052|GeneMark.hmm|582_aa|+|201|1949	582	tr|A0A0B2QV10|A0A0B2QV10_GLYSO	582	95.54	583	100	100	24	2	1	582	1	582	0	1104	A0A0B2QV10_GLYSO	65-kDa microtubule-associated protein 1	glysoja_028182	Glycine soja (Wild soybean)	NA	NA	NA	NA	NA	NA	NA	NA	NA
gene_4585|GeneMark.hmm|471_aa|+|67|1482	471	tr|G7JAR7|G7JAR7_MEDTR	471	95.54	471	100	100	21	0	1	471	1	471	0	943	G7JAR7_MEDTR	Serine hydroxymethyltransferase (EC 2.1.2.1)	MTR_3g084310	Medicago truncatula (Barrel medic) (Medicago tribuloides)	2.1.2.1	PATHWAY: One-carbon metabolism; tetrahydrofolate interconversion. {ECO:0000256|RuleBase:RU000585}.	glycine hydroxymethyltransferase activity [GO:0004372]; glycine metabolic process [GO:0006544]; L-serine metabolic process [GO:0006563]; methyltransferase activity [GO:0008168]; tetrahydrofolate interconversion [GO:0035999]	glycine hydroxymethyltransferase activity [GO:0004372]; methyltransferase activity [GO:0008168]; pyridoxal phosphate binding [GO:0030170]	NA	NA	mtr:MTR_3g084310;	NA	K00600;
gene_37204|GeneMark.hmm|314_aa|+|514|1458	314	tr|A0A0B2RGX9|A0A0B2RGX9_GLYSO	314	95.54	314	100	100	14	0	1	314	1	314	0	624	A0A0B2RGX9_GLYSO	Phosphatidylcholine:ceramide cholinephosphotransferase 1 (EC 2.7.8.27)	glysoja_042591	Glycine soja (Wild soybean)	2.7.8.27	NA	sphingomyelin synthase activity [GO:0033188]	sphingomyelin synthase activity [GO:0033188]	NA	NA	NA	NA	NA
gene_8577|GeneMark.hmm|422_aa|+|146|1414	422	tr|I1JXD2|I1JXD2_SOYBN	425	95.53	425	100	100	16	2	1	422	1	425	0	844	I1JXD2_SOYBN	Uncharacterized protein	NA	Glycine max (Soybean) (Glycine hispida)	NA	NA	protein serine/threonine kinase activity [GO:0004674]	ATP binding [GO:0005524]; protein serine/threonine kinase activity [GO:0004674]	NA	NA	gmx:100808961;	NA	K08287;
gene_16845|GeneMark.hmm|442_aa|-|538|1866	442	tr|I1KPA1|I1KPA1_SOYBN	445	95.52	446	100	100	15	2	1	442	1	445	0	894	I1KPA1_SOYBN	Uncharacterized protein	NA	Glycine max (Soybean) (Glycine hispida)	NA	NA	GTPase activity [GO:0003924]; microtubule-based process [GO:0007017]; protein polymerization [GO:0051258]	GTPase activity [GO:0003924]; GTP binding [GO:0005525]; structural constituent of cytoskeleton [GO:0005200]	cytoplasm [GO:0005737]; microtubule [GO:0005874]	SUBCELLULAR LOCATION: Cytoplasm, cytoskeleton {ECO:0000256|SAAS:SAAS00014724}.	gmx:100776983;	NA	K07375;
gene_30694|GeneMark.hmm|225_aa|+|122|799	225	tr|I1LNJ6|I1LNJ6_SOYBN	223	95.52	223	99.11	100	10	0	1	223	1	223	7e-159	445	I1LNJ6_SOYBN	Uncharacterized protein	NA	Glycine max (Soybean) (Glycine hispida)	NA	NA	protein transport [GO:0015031]; small GTPase mediated signal transduction [GO:0007264]	GTP binding [GO:0005525]	NA	NA	NA	NA	NA
gene_4649|GeneMark.hmm|490_aa|-|139|1611	490	tr|A0A0B2PMG1|A0A0B2PMG1_GLYSO	490	95.51	490	100	100	22	0	1	490	1	490	0	968	A0A0B2PMG1_GLYSO	Uncharacterized protein	glysoja_029481	Glycine soja (Wild soybean)	NA	NA	NA	NA	NA	NA	NA	NA	NA
gene_20304|GeneMark.hmm|245_aa|+|189|926	245	tr|V7BDL5|V7BDL5_PHAVU	245	95.51	245	100	100	11	0	1	245	1	245	9e-176	489	V7BDL5_PHAVU	Eukaryotic translation initiation factor 6 (eIF-6)	EIF6 PHAVU_007G114800g	Phaseolus vulgaris (Kidney bean) (French bean)	NA	NA	mature ribosome assembly [GO:0042256]; ribosomal large subunit biogenesis [GO:0042273]; translation initiation factor activity [GO:0003743]	ribosomal large subunit binding [GO:0043023]; ribosome binding [GO:0043022]; translation initiation factor activity [GO:0003743]	cytoplasm [GO:0005737]; nucleolus [GO:0005730]	SUBCELLULAR LOCATION: Cytoplasm {ECO:0000256|HAMAP-Rule:MF_03132}. Nucleus, nucleolus {ECO:0000256|HAMAP-Rule:MF_03132}. Note=Shuttles between cytoplasm and nucleus/nucleolus. {ECO:0000256|HAMAP-Rule:MF_03132}.	pvu:PHAVU_007G114800g;	NA	K03264;
gene_20068|GeneMark.hmm|289_aa|-|158|1027	289	tr|V7CM44|V7CM44_PHAVU	288	95.5	289	100	100	12	1	1	289	1	288	0	565	V7CM44_PHAVU	Uncharacterized protein	PHAVU_002G223700g	Phaseolus vulgaris (Kidney bean) (French bean)	NA	NA	protein transport [GO:0015031]	NA	integral component of membrane [GO:0016021]	NA	pvu:PHAVU_002G223700g;	NA	NA
gene_3511|GeneMark.hmm|422_aa|-|374|1642	422	tr|I1LYN0|I1LYN0_SOYBN	422	95.5	422	100	100	19	0	1	422	1	422	0	821	I1LYN0_SOYBN	Succinyl-CoA ligase subunit beta (EC 6.2.1.-)	NA	Glycine max (Soybean) (Glycine hispida)	6.2.1.-	NA	ligase activity [GO:0016874]	ATP binding [GO:0005524]; ligase activity [GO:0016874]; metal ion binding [GO:0046872]	NA	NA	gmx:100790952;	NA	K01900;
gene_24354|GeneMark.hmm|553_aa|+|225|1886	553	tr|V7C9X1|V7C9X1_PHAVU	551	95.49	554	100	100	21	2	1	553	1	551	0	1092	V7C9X1_PHAVU	Uncharacterized protein	PHAVU_003G057200g	Phaseolus vulgaris (Kidney bean) (French bean)	NA	NA	NA	NA	NA	NA	pvu:PHAVU_003G057200g;	NA	NA
gene_44893|GeneMark.hmm|130_aa|-|150|542	130	tr|I3S6W2|I3S6W2_LOTJA	133	95.49	133	100	100	3	1	1	130	1	133	8e-83	244	I3S6W2_LOTJA	Histone H2A	NA	Lotus japonicus (Lotus corniculatus var. japonicus)	NA	NA	NA	DNA binding [GO:0003677]	nucleosome [GO:0000786]; nucleus [GO:0005634]	SUBCELLULAR LOCATION: Nucleus.; SUBCELLULAR LOCATION: Nucleus {ECO:0000256|SAAS:SAAS00155769}. Chromosome {ECO:0000256|SAAS:SAAS00155769}.	NA	NA	NA
gene_4162|GeneMark.hmm|243_aa|+|146|877	243	tr|V7B8A1|V7B8A1_PHAVU	243	95.47	243	100	100	11	0	1	243	1	243	1e-166	466	V7B8A1_PHAVU	Uncharacterized protein	PHAVU_008G255000g	Phaseolus vulgaris (Kidney bean) (French bean)	NA	NA	NA	NA	ribosome [GO:0005840]	NA	pvu:PHAVU_008G255000g;	NA	K02937;
gene_41446|GeneMark.hmm|530_aa|+|156|1748	530	tr|V7BD83|V7BD83_PHAVU	530	95.47	530	100	100	24	0	1	530	1	530	0	1003	V7BD83_PHAVU	Uncharacterized protein	PHAVU_007G023200g	Phaseolus vulgaris (Kidney bean) (French bean)	NA	NA	intracellular protein transport [GO:0006886]; retrograde vesicle-mediated transport, Golgi to ER [GO:0006890]	NA	clathrin adaptor complex [GO:0030131]; COPI vesicle coat [GO:0030126]	NA	pvu:PHAVU_007G023200g;	NA	NA
gene_33101|GeneMark.hmm|431_aa|+|158|1453	431	tr|I1N3E0|I1N3E0_SOYBN	441	95.46	441	100	100	10	4	1	431	1	441	0	855	I1N3E0_SOYBN	Uncharacterized protein	NA	Glycine max (Soybean) (Glycine hispida)	NA	NA	protein serine/threonine kinase activity [GO:0004674]	ATP binding [GO:0005524]; protein serine/threonine kinase activity [GO:0004674]	NA	NA	gmx:102662348;	NA	NA
gene_7001|GeneMark.hmm|176_aa|+|116|646	176	tr|A0A0B2RGW2|A0A0B2RGW2_GLYSO	176	95.45	176	100	100	8	0	1	176	1	176	4e-113	325	A0A0B2RGW2_GLYSO	V-type proton ATPase 21 kDa proteolipid subunit (EC 3.6.3.14)	glysoja_039670 glysoja_044131	Glycine soja (Wild soybean)	3.6.3.14	NA	hydrolase activity [GO:0016787]	hydrolase activity [GO:0016787]	NA	NA	NA	NA	NA
gene_36714|GeneMark.hmm|352_aa|-|109|1167	352	tr|A0A0B2PU67|A0A0B2PU67_GLYSO	352	95.45	352	100	100	16	0	1	352	1	352	0	702	A0A0B2PU67_GLYSO	Serine/threonine-protein kinase SRK2B (EC 2.7.11.1)	glysoja_023307	Glycine soja (Wild soybean)	2.7.11.1	NA	kinase activity [GO:0016301]	kinase activity [GO:0016301]	NA	NA	NA	NA	NA
gene_44945|GeneMark.hmm|394_aa|-|157|1341	394	tr|A0EVX1|A0EVX1_9FABA	395	95.44	395	100	100	17	1	1	394	1	395	0	739	A0EVX1_9FABA	EBP1	NA	Ammopiptanthus mongolicus	NA	NA	aminopeptidase activity [GO:0004177]; metalloexopeptidase activity [GO:0008235]	aminopeptidase activity [GO:0004177]; metalloexopeptidase activity [GO:0008235]	NA	NA	NA	NA	NA
gene_10461|GeneMark.hmm|394_aa|-|308|1492	394	tr|A0A0B2Q2V4|A0A0B2Q2V4_GLYSO	394	95.43	394	100	100	18	0	1	394	1	394	0	786	A0A0B2Q2V4_GLYSO	Obg-like ATPase 1	glysoja_012362	Glycine soja (Wild soybean)	NA	NA	ATPase activity [GO:0016887]	ATPase activity [GO:0016887]; ATP binding [GO:0005524]; ribosomal large subunit binding [GO:0043023]; ribosome binding [GO:0043022]	cytoplasm [GO:0005737]	SUBCELLULAR LOCATION: Cytoplasm {ECO:0000256|HAMAP-Rule:MF_03167}.	NA	NA	NA
gene_10860|GeneMark.hmm|332_aa|-|297|1295	332	tr|I1LAJ3|I1LAJ3_SOYBN	328	95.43	328	98.8	100	15	0	5	332	1	328	0	660	I1LAJ3_SOYBN	Uncharacterized protein	NA	Glycine max (Soybean) (Glycine hispida)	NA	NA	NA	NA	NA	NA	gmx:100781297;	NA	NA
gene_10929|GeneMark.hmm|306_aa|+|214|1134	306	tr|I1M7Z0|I1M7Z0_SOYBN	306	95.42	306	100	100	14	0	1	306	1	306	0	595	I1M7Z0_SOYBN	Uncharacterized protein	NA	Glycine max (Soybean) (Glycine hispida)	NA	NA	NA	NA	integral component of membrane [GO:0016021]	NA	gmx:100806704;	NA	NA
gene_8839|GeneMark.hmm|326_aa|-|213|1193	326	tr|I1J582|I1J582_SOYBN	326	95.4	326	100	100	15	0	1	326	1	326	0	650	I1J582_SOYBN	Eukaryotic translation initiation factor 3 subunit I (eIF3i)	NA	Glycine max (Soybean) (Glycine hispida)	NA	NA	formation of translation preinitiation complex [GO:0001731]; regulation of translational initiation [GO:0006446]; translation initiation factor activity [GO:0003743]	translation initiation factor activity [GO:0003743]	eukaryotic 43S preinitiation complex [GO:0016282]; eukaryotic 48S preinitiation complex [GO:0033290]; eukaryotic translation initiation factor 3 complex [GO:0005852]	SUBCELLULAR LOCATION: Cytoplasm {ECO:0000256|HAMAP-Rule:MF_03008}.	gmx:100793485;	NA	K03246;
gene_1114|GeneMark.hmm|562_aa|-|600|2288	562	tr|I1M163|I1M163_SOYBN	563	95.38	563	100	100	25	1	1	562	1	563	0	1117	I1M163_SOYBN	Mitogen-activated protein kinase (EC 2.7.11.24)	NA	Glycine max (Soybean) (Glycine hispida)	2.7.11.24	NA	MAP kinase activity [GO:0004707]	ATP binding [GO:0005524]; MAP kinase activity [GO:0004707]	NA	NA	gmx:100814013;	NA	K04371;
gene_5617|GeneMark.hmm|346_aa|-|224|1264	346	tr|I3S6E2|I3S6E2_LOTJA	346	95.38	346	100	100	16	0	1	346	1	346	0	691	I3S6E2_LOTJA	Uncharacterized protein	NA	Lotus japonicus (Lotus corniculatus var. japonicus)	NA	NA	catalytic activity [GO:0003824]	catalytic activity [GO:0003824]; coenzyme binding [GO:0050662]	NA	NA	NA	NA	NA
gene_5618|GeneMark.hmm|346_aa|-|224|1264	346	tr|I3S6E2|I3S6E2_LOTJA	346	95.38	346	100	100	16	0	1	346	1	346	0	691	I3S6E2_LOTJA	Uncharacterized protein	NA	Lotus japonicus (Lotus corniculatus var. japonicus)	NA	NA	catalytic activity [GO:0003824]	catalytic activity [GO:0003824]; coenzyme binding [GO:0050662]	NA	NA	NA	NA	NA
gene_5619|GeneMark.hmm|346_aa|-|224|1264	346	tr|I3S6E2|I3S6E2_LOTJA	346	95.38	346	100	100	16	0	1	346	1	346	0	691	I3S6E2_LOTJA	Uncharacterized protein	NA	Lotus japonicus (Lotus corniculatus var. japonicus)	NA	NA	catalytic activity [GO:0003824]	catalytic activity [GO:0003824]; coenzyme binding [GO:0050662]	NA	NA	NA	NA	NA
gene_7304|GeneMark.hmm|368_aa|+|305|1411	368	tr|V7CMQ5|V7CMQ5_PHAVU	368	95.38	368	100	100	17	0	1	368	1	368	0	739	V7CMQ5_PHAVU	Mitogen-activated protein kinase (EC 2.7.11.24)	PHAVU_002G237500g	Phaseolus vulgaris (Kidney bean) (French bean)	2.7.11.24	NA	MAP kinase activity [GO:0004707]	ATP binding [GO:0005524]; MAP kinase activity [GO:0004707]	NA	NA	pvu:PHAVU_002G237500g;	NA	K04371;
gene_7306|GeneMark.hmm|368_aa|+|305|1411	368	tr|V7CMQ5|V7CMQ5_PHAVU	368	95.38	368	100	100	17	0	1	368	1	368	0	739	V7CMQ5_PHAVU	Mitogen-activated protein kinase (EC 2.7.11.24)	PHAVU_002G237500g	Phaseolus vulgaris (Kidney bean) (French bean)	2.7.11.24	NA	MAP kinase activity [GO:0004707]	ATP binding [GO:0005524]; MAP kinase activity [GO:0004707]	NA	NA	pvu:PHAVU_002G237500g;	NA	K04371;
gene_20978|GeneMark.hmm|475_aa|+|129|1556	475	tr|I1LM73|I1LM73_SOYBN	475	95.37	475	100	100	22	0	1	475	1	475	0	899	I1LM73_SOYBN	Uncharacterized protein	NA	Glycine max (Soybean) (Glycine hispida)	NA	NA	UDP-glucose metabolic process [GO:0006011]; UTP:glucose-1-phosphate uridylyltransferase activity [GO:0003983]	UTP:glucose-1-phosphate uridylyltransferase activity [GO:0003983]	NA	NA	gmx:100794066;	NA	K00963;
gene_19001|GeneMark.hmm|368_aa|-|252|1358	368	tr|I1L3K8|I1L3K8_SOYBN	367	95.37	367	99.73	100	17	0	1	367	1	367	0	715	I1L3K8_SOYBN	Uncharacterized protein	NA	Glycine max (Soybean) (Glycine hispida)	NA	NA	NA	NA	NA	NA	NA	NA	NA
gene_21596|GeneMark.hmm|345_aa|-|426|1463	345	tr|I1JRY5|I1JRY5_SOYBN	345	95.36	345	100	100	16	0	1	345	1	345	0	686	I1JRY5_SOYBN	Uncharacterized protein	NA	Glycine max (Soybean) (Glycine hispida)	NA	NA	transmembrane transport [GO:0055085]	NA	integral component of membrane [GO:0016021]	NA	gmx:100777048;	NA	K14684;
gene_36334|GeneMark.hmm|133_aa|+|82|483	133	tr|A0A0B2RYC5|A0A0B2RYC5_GLYSO	129	95.35	129	96.99	100	6	0	1	129	1	129	2e-85	251	A0A0B2RYC5_GLYSO	Ergosterol biosynthetic protein 28	glysoja_044874	Glycine soja (Wild soybean)	NA	NA	NA	NA	NA	NA	NA	NA	NA
gene_22594|GeneMark.hmm|47_aa|+|326|469	47	tr|A0A0C4KCY6|A0A0C4KCY6_ARAHY	43	95.35	43	91.49	100	2	0	5	47	1	43	6e-23	85.9	A0A0C4KCY6_ARAHY	PsbN protein	psbN	Arachis hypogaea (Peanut)	NA	NA	NA	NA	NA	NA	NA	NA	NA
gene_4831|GeneMark.hmm|193_aa|+|194|775	193	tr|V7CAQ1|V7CAQ1_PHAVU	193	95.34	193	100	100	9	0	1	193	1	193	4e-137	387	V7CAQ1_PHAVU	Uncharacterized protein	PHAVU_003G112000g	Phaseolus vulgaris (Kidney bean) (French bean)	NA	NA	intracellular protein transport [GO:0006886]; vesicle-mediated transport [GO:0016192]	GTP binding [GO:0005525]	endoplasmic reticulum [GO:0005783]; Golgi apparatus [GO:0005794]	NA	pvu:PHAVU_003G112000g;	NA	K07953;
gene_35457|GeneMark.hmm|407_aa|+|129|1352	407	tr|A0A0B2S970|A0A0B2S970_GLYSO	407	95.33	407	100	100	19	0	1	407	1	407	0	802	A0A0B2S970_GLYSO	Aminomethyltransferase (EC 2.1.2.10)	glysoja_015246	Glycine soja (Wild soybean)	2.1.2.10	NA	aminomethyltransferase activity [GO:0004047]	aminomethyltransferase activity [GO:0004047]	NA	NA	NA	NA	NA
gene_18171|GeneMark.hmm|330_aa|+|1|993	330	tr|I1MSD9|I1MSD9_SOYBN	321	95.33	321	97.27	100	15	0	10	330	1	321	0	620	I1MSD9_SOYBN	Uncharacterized protein	NA	Glycine max (Soybean) (Glycine hispida)	NA	NA	NA	NA	NA	NA	gmx:100791764;	NA	K12602;
gene_4119|GeneMark.hmm|342_aa|+|163|1191	342	tr|I1K169|I1K169_SOYBN	342	95.32	342	100	100	16	0	1	342	1	342	0	681	I1K169_SOYBN	Uncharacterized protein	NA	Glycine max (Soybean) (Glycine hispida)	NA	NA	protein serine/threonine kinase activity [GO:0004674]	ATP binding [GO:0005524]; protein serine/threonine kinase activity [GO:0004674]	NA	NA	gmx:100803659;	NA	K08856;
gene_25948|GeneMark.hmm|341_aa|-|107|1132	341	tr|C6TMY3|C6TMY3_SOYBN	341	95.31	341	100	100	16	0	1	341	1	341	0	672	C6TMY3_SOYBN	Putative uncharacterized protein	NA	Glycine max (Soybean) (Glycine hispida)	NA	NA	intracellular protein transport [GO:0006886]; vesicle-mediated transport [GO:0016192]	NA	clathrin adaptor complex [GO:0030131]	NA	NA	NA	NA
gene_27809|GeneMark.hmm|213_aa|+|39|680	213	tr|V7D189|V7D189_PHAVU	213	95.31	213	100	100	10	0	1	213	1	213	6e-148	416	V7D189_PHAVU	Uncharacterized protein	PHAVU_001G194400g	Phaseolus vulgaris (Kidney bean) (French bean)	NA	NA	NA	NA	NA	NA	pvu:PHAVU_001G194400g;	NA	K06966;
gene_12319|GeneMark.hmm|149_aa|+|96|545	149	tr|V7AQC9|V7AQC9_PHAVU	149	95.3	149	100	100	7	0	1	149	1	149	6e-99	287	V7AQC9_PHAVU	Uncharacterized protein	PHAVU_010G078900g	Phaseolus vulgaris (Kidney bean) (French bean)	NA	NA	NA	NA	NA	NA	pvu:PHAVU_010G078900g;	NA	NA
gene_11997|GeneMark.hmm|361_aa|-|325|1410	361	tr|Q6DW08|Q6DW08_MEDSA	361	95.29	361	100	100	17	0	1	361	1	361	0	706	Q6DW08_MEDSA	GMPase	GMP	Medicago sativa (Alfalfa)	NA	NA	biosynthetic process [GO:0009058]; nucleotidyltransferase activity [GO:0016779]	nucleotidyltransferase activity [GO:0016779]	NA	NA	NA	NA	NA
gene_35864|GeneMark.hmm|255_aa|+|118|885	255	tr|A0A0B2RTJ6|A0A0B2RTJ6_GLYSO	255	95.29	255	100	100	12	0	1	255	1	255	0	506	A0A0B2RTJ6_GLYSO	N-alpha-acetyltransferase 60	glysoja_004913	Glycine soja (Wild soybean)	NA	NA	transferase activity [GO:0016740]	transferase activity [GO:0016740]	NA	NA	NA	NA	NA
gene_34129|GeneMark.hmm|127_aa|+|291|674	127	tr|I1LK18|I1LK18_SOYBN	127	95.28	127	100	100	6	0	1	127	1	127	8e-83	244	I1LK18_SOYBN	Uncharacterized protein	NA	Glycine max (Soybean) (Glycine hispida)	NA	NA	NA	NA	NA	NA	gmx:100808602;	NA	NA
gene_34130|GeneMark.hmm|127_aa|+|291|674	127	tr|I1LK18|I1LK18_SOYBN	127	95.28	127	100	100	6	0	1	127	1	127	8e-83	244	I1LK18_SOYBN	Uncharacterized protein	NA	Glycine max (Soybean) (Glycine hispida)	NA	NA	NA	NA	NA	NA	gmx:100808602;	NA	NA
gene_11230|GeneMark.hmm|423_aa|+|55|1326	423	tr|I1MJH5|I1MJH5_SOYBN	423	95.27	423	100	100	20	0	1	423	1	423	0	832	I1MJH5_SOYBN	Uncharacterized protein	NA	Glycine max (Soybean) (Glycine hispida)	NA	NA	NA	ATP binding [GO:0005524]	NA	NA	gmx:100817228;	NA	K01648;
gene_46767|GeneMark.hmm|423_aa|+|184|1455	423	tr|I1JR24|I1JR24_SOYBN	423	95.27	423	100	100	20	0	1	423	1	423	0	839	I1JR24_SOYBN	Uncharacterized protein	NA	Glycine max (Soybean) (Glycine hispida)	NA	NA	NA	ATP binding [GO:0005524]	NA	NA	gmx:100787551;	NA	K01648;
gene_31517|GeneMark.hmm|182_aa|-|313|861	182	tr|V7B644|V7B644_PHAVU	169	95.27	169	92.86	100	8	0	1	169	1	169	8e-115	329	V7B644_PHAVU	Uncharacterized protein	PHAVU_008G181900g	Phaseolus vulgaris (Kidney bean) (French bean)	NA	NA	NA	NA	NA	NA	pvu:PHAVU_008G181900g;	NA	NA
gene_1505|GeneMark.hmm|485_aa|-|450|1907	485	tr|I1KS65|I1KS65_SOYBN	485	95.26	485	100	100	23	0	1	485	1	485	0	947	I1KS65_SOYBN	Adenosylhomocysteinase (EC 3.3.1.1)	NA	Glycine max (Soybean) (Glycine hispida)	3.3.1.1	PATHWAY: Amino-acid biosynthesis; L-homocysteine biosynthesis; L-homocysteine from S-adenosyl-L-homocysteine: step 1/1. {ECO:0000256|RuleBase:RU000548}.	adenosylhomocysteinase activity [GO:0004013]; one-carbon metabolic process [GO:0006730]	adenosylhomocysteinase activity [GO:0004013]	NA	NA	gmx:100786939;	NA	K01251;
gene_1506|GeneMark.hmm|485_aa|-|433|1890	485	tr|I1KS65|I1KS65_SOYBN	485	95.26	485	100	100	23	0	1	485	1	485	0	947	I1KS65_SOYBN	Adenosylhomocysteinase (EC 3.3.1.1)	NA	Glycine max (Soybean) (Glycine hispida)	3.3.1.1	PATHWAY: Amino-acid biosynthesis; L-homocysteine biosynthesis; L-homocysteine from S-adenosyl-L-homocysteine: step 1/1. {ECO:0000256|RuleBase:RU000548}.	adenosylhomocysteinase activity [GO:0004013]; one-carbon metabolic process [GO:0006730]	adenosylhomocysteinase activity [GO:0004013]	NA	NA	gmx:100786939;	NA	K01251;
gene_1507|GeneMark.hmm|485_aa|-|438|1895	485	tr|I1KS65|I1KS65_SOYBN	485	95.26	485	100	100	23	0	1	485	1	485	0	947	I1KS65_SOYBN	Adenosylhomocysteinase (EC 3.3.1.1)	NA	Glycine max (Soybean) (Glycine hispida)	3.3.1.1	PATHWAY: Amino-acid biosynthesis; L-homocysteine biosynthesis; L-homocysteine from S-adenosyl-L-homocysteine: step 1/1. {ECO:0000256|RuleBase:RU000548}.	adenosylhomocysteinase activity [GO:0004013]; one-carbon metabolic process [GO:0006730]	adenosylhomocysteinase activity [GO:0004013]	NA	NA	gmx:100786939;	NA	K01251;
gene_2856|GeneMark.hmm|253_aa|+|82|843	253	tr|A0A0B2R9D8|A0A0B2R9D8_GLYSO	253	95.26	253	100	100	12	0	1	253	1	253	1e-176	492	A0A0B2R9D8_GLYSO	Triosephosphate isomerase (EC 5.3.1.1)	glysoja_010548	Glycine soja (Wild soybean)	5.3.1.1	NA	triose-phosphate isomerase activity [GO:0004807]	triose-phosphate isomerase activity [GO:0004807]	NA	NA	NA	NA	NA
gene_44677|GeneMark.hmm|211_aa|+|49|684	211	tr|V7AZN0|V7AZN0_PHAVU	211	95.26	211	100	100	10	0	1	211	1	211	4e-150	422	V7AZN0_PHAVU	Uncharacterized protein	PHAVU_009G259900g	Phaseolus vulgaris (Kidney bean) (French bean)	NA	NA	inorganic diphosphatase activity [GO:0004427]; phosphate-containing compound metabolic process [GO:0006796]	inorganic diphosphatase activity [GO:0004427]; magnesium ion binding [GO:0000287]	cytoplasm [GO:0005737]	NA	pvu:PHAVU_009G259900g;	NA	K01507;
gene_21614|GeneMark.hmm|400_aa|+|436|1638	400	tr|A0A0B2SPV5|A0A0B2SPV5_GLYSO	400	95.25	400	100	100	19	0	1	400	1	400	0	796	A0A0B2SPV5_GLYSO	Tubby-like F-box protein 3	glysoja_035227	Glycine soja (Wild soybean)	NA	NA	NA	NA	NA	NA	NA	NA	NA
gene_811|GeneMark.hmm|934_aa|+|2|2806	934	tr|I1LS70|I1LS70_SOYBN	885	95.25	885	94.75	100	38	2	54	934	1	885	0	1690	I1LS70_SOYBN	Uncharacterized protein	NA	Glycine max (Soybean) (Glycine hispida)	NA	NA	enzyme regulator activity [GO:0030234]; regulation of protein catabolic process [GO:0042176]	enzyme regulator activity [GO:0030234]	proteasome complex [GO:0000502]	NA	gmx:100777078;	NA	K03028;
gene_39213|GeneMark.hmm|147_aa|+|102|545	147	tr|C6SYJ4|C6SYJ4_SOYBN	147	95.24	147	100	100	7	0	1	147	1	147	2e-99	288	C6SYJ4_SOYBN	Uncharacterized protein	NA	Glycine max (Soybean) (Glycine hispida)	NA	NA	translation [GO:0006412]	structural constituent of ribosome [GO:0003735]	ribosome [GO:0005840]	NA	gmx:100798197;gmx:100802235;	NA	K02900;
gene_39214|GeneMark.hmm|147_aa|+|102|545	147	tr|C6SYJ4|C6SYJ4_SOYBN	147	95.24	147	100	100	7	0	1	147	1	147	2e-99	288	C6SYJ4_SOYBN	Uncharacterized protein	NA	Glycine max (Soybean) (Glycine hispida)	NA	NA	translation [GO:0006412]	structural constituent of ribosome [GO:0003735]	ribosome [GO:0005840]	NA	gmx:100798197;gmx:100802235;	NA	K02900;
gene_41556|GeneMark.hmm|357_aa|-|161|1234	357	tr|I1M6D5|I1M6D5_SOYBN	357	95.24	357	100	100	17	0	1	357	1	357	0	697	I1M6D5_SOYBN	Fructose-bisphosphate aldolase (EC 4.1.2.13)	NA	Glycine max (Soybean) (Glycine hispida)	4.1.2.13	PATHWAY: Carbohydrate degradation; glycolysis; D-glyceraldehyde 3-phosphate and glycerone phosphate from D-glucose: step 4/4. {ECO:0000256|SAAS:SAAS00147405}.	fructose-bisphosphate aldolase activity [GO:0004332]; glycolytic process [GO:0006096]	fructose-bisphosphate aldolase activity [GO:0004332]	NA	NA	gmx:100792394;	NA	K01623;
gene_19389|GeneMark.hmm|377_aa|+|215|1348	377	tr|I1LIK7|I1LIK7_SOYBN	374	95.23	377	100	100	14	2	1	377	1	373	0	748	I1LIK7_SOYBN	Uncharacterized protein	NA	Glycine max (Soybean) (Glycine hispida)	NA	NA	biotin biosynthetic process [GO:0009102]; biotin synthase activity [GO:0004076]	2 iron, 2 sulfur cluster binding [GO:0051537]; 4 iron, 4 sulfur cluster binding [GO:0051539]; biotin synthase activity [GO:0004076]; metal ion binding [GO:0046872]	NA	NA	gmx:100808225;	NA	K01012;
gene_12325|GeneMark.hmm|596_aa|+|25|1815	596	tr|I1KMR0|I1KMR0_SOYBN	608	95.23	608	100	100	17	1	1	596	1	608	0	1195	I1KMR0_SOYBN	Uncharacterized protein	NA	Glycine max (Soybean) (Glycine hispida)	NA	NA	ATP citrate synthase activity [GO:0003878]; cellular carbohydrate metabolic process [GO:0044262]; succinate-CoA ligase (ADP-forming) activity [GO:0004775]	ATP citrate synthase activity [GO:0003878]; succinate-CoA ligase (ADP-forming) activity [GO:0004775]	NA	NA	gmx:100801407;	NA	K01648;
gene_7153|GeneMark.hmm|334_aa|+|1|1005	334	tr|C6TK09|C6TK09_SOYBN	313	95.22	314	94.01	100	14	1	21	334	1	313	0	598	C6TK09_SOYBN	Autophagy-related protein 3	NA	Glycine max (Soybean) (Glycine hispida)	NA	NA	autophagy [GO:0006914]; protein transport [GO:0015031]	NA	cytoplasm [GO:0005737]	SUBCELLULAR LOCATION: Cytoplasm {ECO:0000256|RuleBase:RU004405}.	gmx:100787410;	NA	K08343;
gene_7155|GeneMark.hmm|334_aa|+|1|1005	334	tr|C6TK09|C6TK09_SOYBN	313	95.22	314	94.01	100	14	1	21	334	1	313	0	598	C6TK09_SOYBN	Autophagy-related protein 3	NA	Glycine max (Soybean) (Glycine hispida)	NA	NA	autophagy [GO:0006914]; protein transport [GO:0015031]	NA	cytoplasm [GO:0005737]	SUBCELLULAR LOCATION: Cytoplasm {ECO:0000256|RuleBase:RU004405}.	gmx:100787410;	NA	K08343;
gene_33961|GeneMark.hmm|669_aa|+|117|2126	669	tr|A0A0B2RR37|A0A0B2RR37_GLYSO	669	95.22	669	100	100	32	0	1	669	1	669	0	1340	A0A0B2RR37_GLYSO	Putative rhamnose biosynthetic enzyme 1 (EC 4.2.1.76)	glysoja_001667	Glycine soja (Wild soybean)	4.2.1.76	NA	UDP-glucose 4,6-dehydratase activity [GO:0050377]	UDP-glucose 4,6-dehydratase activity [GO:0050377]	NA	NA	NA	NA	NA
gene_33823|GeneMark.hmm|146_aa|-|182|622	146	tr|V7C884|V7C884_PHAVU	146	95.21	146	100	100	7	0	1	146	1	146	5e-97	281	V7C884_PHAVU	Uncharacterized protein	PHAVU_003G047800g	Phaseolus vulgaris (Kidney bean) (French bean)	NA	NA	translation [GO:0006412]	structural constituent of ribosome [GO:0003735]	ribosome [GO:0005840]	NA	pvu:PHAVU_003G047800g;	NA	K02960;
gene_13244|GeneMark.hmm|333_aa|-|378|1379	333	tr|C6TK68|C6TK68_SOYBN	333	95.2	333	100	100	16	0	1	333	1	333	0	633	C6TK68_SOYBN	Uncharacterized protein	NA	Glycine max (Soybean) (Glycine hispida)	NA	NA	NA	NA	integral component of membrane [GO:0016021]	NA	gmx:100800306;	NA	K15285;
gene_21306|GeneMark.hmm|187_aa|+|49|612	187	tr|V7CA90|V7CA90_PHAVU	187	95.19	187	100	100	9	0	1	187	1	187	1e-132	375	V7CA90_PHAVU	60S ribosome subunit biogenesis protein NIP7 homolog	PHAVU_003G104500g	Phaseolus vulgaris (Kidney bean) (French bean)	NA	NA	ribosome assembly [GO:0042255]	RNA binding [GO:0003723]	nucleus [GO:0005634]	NA	pvu:PHAVU_003G104500g;	NA	K07565;
gene_34537|GeneMark.hmm|187_aa|-|312|875	187	tr|I1NBV9|I1NBV9_SOYBN	187	95.19	187	100	100	9	0	1	187	1	187	2e-125	357	I1NBV9_SOYBN	Uncharacterized protein	NA	Glycine max (Soybean) (Glycine hispida)	NA	NA	translation [GO:0006412]	structural constituent of ribosome [GO:0003735]	ribosome [GO:0005840]	NA	NA	NA	NA
gene_37432|GeneMark.hmm|270_aa|+|93|905	270	tr|I1MFP3|I1MFP3_SOYBN	270	95.19	270	100	100	13	0	1	270	1	270	0	531	I1MFP3_SOYBN	Uncharacterized protein	NA	Glycine max (Soybean) (Glycine hispida)	NA	NA	phosphatidylinositol phosphorylation [GO:0046854]	NA	NA	NA	NA	NA	NA
gene_11657|GeneMark.hmm|727_aa|+|2|2185	727	tr|I1KQB6|I1KQB6_SOYBN	722	95.17	724	99.59	100	27	3	10	727	1	722	0	1398	I1KQB6_SOYBN	Uncharacterized protein	NA	Glycine max (Soybean) (Glycine hispida)	NA	NA	regulation of lipid kinase activity [GO:0043550]	NA	PAS complex [GO:0070772]	NA	gmx:100789602;	NA	K15305;
gene_7154|GeneMark.hmm|330_aa|+|1|993	330	tr|I1LNT4|I1LNT4_SOYBN	309	95.16	310	93.94	100	14	1	21	330	1	309	0	589	I1LNT4_SOYBN	Autophagy-related protein 3	NA	Glycine max (Soybean) (Glycine hispida)	NA	NA	autophagy [GO:0006914]; protein transport [GO:0015031]	NA	cytoplasm [GO:0005737]	SUBCELLULAR LOCATION: Cytoplasm {ECO:0000256|RuleBase:RU004405}.	NA	NA	NA
gene_10463|GeneMark.hmm|248_aa|-|333|1079	248	tr|A0A0B2P9D5|A0A0B2P9D5_GLYSO	248	95.16	248	100	100	12	0	1	248	1	248	8e-163	457	A0A0B2P9D5_GLYSO	Aquaporin TIP2-1	glysoja_032723	Glycine soja (Wild soybean)	NA	NA	NA	NA	NA	NA	NA	NA	NA
gene_20200|GeneMark.hmm|205_aa|-|262|879	205	tr|A0A0B2QAH1|A0A0B2QAH1_GLYSO	206	95.15	206	100	100	9	1	1	205	1	206	2e-144	407	A0A0B2QAH1_GLYSO	Ras-related protein Rab7 (EC 3.1.4.12)	glysoja_011527	Glycine soja (Wild soybean)	3.1.4.12	NA	sphingomyelin phosphodiesterase activity [GO:0004767]	sphingomyelin phosphodiesterase activity [GO:0004767]	NA	NA	NA	NA	NA
gene_1391|GeneMark.hmm|103_aa|+|150|461	103	tr|I1L8A7|I1L8A7_SOYBN	103	95.15	103	100	100	5	0	1	103	1	103	9e-69	206	I1L8A7_SOYBN	Signal recognition particle 9 kDa protein (SRP9)	NA	Glycine max (Soybean) (Glycine hispida)	NA	NA	negative regulation of translational elongation [GO:0045900]; SRP-dependent cotranslational protein targeting to membrane [GO:0006614]	7S RNA binding [GO:0008312]	signal recognition particle, endoplasmic reticulum targeting [GO:0005786]	SUBCELLULAR LOCATION: Cytoplasm {ECO:0000256|PIRNR:PIRNR017029}.	gmx:100788603;	NA	K03109;
gene_1109|GeneMark.hmm|432_aa|-|257|1555	432	tr|Q9SEX6|Q9SEX6_CANLI	430	95.14	432	100	100	19	1	1	432	1	430	0	858	Q9SEX6_CANLI	Glutamine synthetase (EC 6.3.1.2)	gln	Canavalia lineata (Beach bean) (Dolichos lineatus)	6.3.1.2	NA	glutamate-ammonia ligase activity [GO:0004356]; glutamine biosynthetic process [GO:0006542]	ATP binding [GO:0005524]; glutamate-ammonia ligase activity [GO:0004356]	NA	NA	NA	NA	NA
gene_27010|GeneMark.hmm|185_aa|+|204|761	185	tr|V7BWJ3|V7BWJ3_PHAVU	185	95.14	185	100	100	9	0	1	185	1	185	1e-130	370	V7BWJ3_PHAVU	Uncharacterized protein	PHAVU_005G148700g	Phaseolus vulgaris (Kidney bean) (French bean)	NA	NA	NA	NA	NA	NA	pvu:PHAVU_005G148700g;	NA	NA
gene_27071|GeneMark.hmm|463_aa|+|2|1393	463	tr|I1N8D1|I1N8D1_SOYBN	432	95.14	432	93.3	100	19	1	34	463	1	432	0	831	I1N8D1_SOYBN	Uncharacterized protein	NA	Glycine max (Soybean) (Glycine hispida)	NA	NA	NA	NA	NA	NA	gmx:100809683;	NA	K10523;
gene_12924|GeneMark.hmm|349_aa|-|209|1258	349	tr|I1KSJ8|I1KSJ8_SOYBN	348	95.13	349	100	100	16	1	1	349	1	348	0	654	I1KSJ8_SOYBN	Uncharacterized protein	NA	Glycine max (Soybean) (Glycine hispida)	NA	NA	NA	NA	NA	NA	gmx:100820088;	NA	NA
gene_5665|GeneMark.hmm|184_aa|+|202|756	184	tr|I1J8N5|I1J8N5_SOYBN	184	95.11	184	100	100	9	0	1	184	1	184	2e-128	365	I1J8N5_SOYBN	Uncharacterized protein	NA	Glycine max (Soybean) (Glycine hispida)	NA	NA	NA	zinc ion binding [GO:0008270]	intracellular [GO:0005622]	NA	gmx:100780544;	NA	NA
gene_16705|GeneMark.hmm|286_aa|+|82|942	286	tr|A0A0B2NU78|A0A0B2NU78_GLYSO	285	95.1	286	100	100	13	1	1	286	1	285	0	554	A0A0B2NU78_GLYSO	Aquaporin PIP2-2	glysoja_000359	Glycine soja (Wild soybean)	NA	NA	NA	NA	NA	NA	NA	NA	NA
gene_20307|GeneMark.hmm|245_aa|+|189|926	245	tr|V7BDL5|V7BDL5_PHAVU	245	95.1	245	100	100	12	0	1	245	1	245	5e-175	488	V7BDL5_PHAVU	Eukaryotic translation initiation factor 6 (eIF-6)	EIF6 PHAVU_007G114800g	Phaseolus vulgaris (Kidney bean) (French bean)	NA	NA	mature ribosome assembly [GO:0042256]; ribosomal large subunit biogenesis [GO:0042273]; translation initiation factor activity [GO:0003743]	ribosomal large subunit binding [GO:0043023]; ribosome binding [GO:0043022]; translation initiation factor activity [GO:0003743]	cytoplasm [GO:0005737]; nucleolus [GO:0005730]	SUBCELLULAR LOCATION: Cytoplasm {ECO:0000256|HAMAP-Rule:MF_03132}. Nucleus, nucleolus {ECO:0000256|HAMAP-Rule:MF_03132}. Note=Shuttles between cytoplasm and nucleus/nucleolus. {ECO:0000256|HAMAP-Rule:MF_03132}.	pvu:PHAVU_007G114800g;	NA	K03264;
gene_39416|GeneMark.hmm|204_aa|+|87|701	204	tr|A0A0B2SR38|A0A0B2SR38_GLYSO	204	95.1	204	100	100	10	0	1	204	1	204	5e-146	410	A0A0B2SR38_GLYSO	PITH domain-containing protein 1	glysoja_020228	Glycine soja (Wild soybean)	NA	NA	NA	NA	NA	NA	NA	NA	NA
gene_12471|GeneMark.hmm|224_aa|-|143|817	224	tr|I1LBW5|I1LBW5_SOYBN	223	95.09	224	100	100	10	1	1	224	1	223	3e-156	438	I1LBW5_SOYBN	Uncharacterized protein	NA	Glycine max (Soybean) (Glycine hispida)	NA	NA	protein transport [GO:0015031]; small GTPase mediated signal transduction [GO:0007264]	GTP binding [GO:0005525]	NA	NA	gmx:100805185;	NA	K07904;
gene_12473|GeneMark.hmm|224_aa|-|143|817	224	tr|I1LBW5|I1LBW5_SOYBN	223	95.09	224	100	100	10	1	1	224	1	223	3e-156	438	I1LBW5_SOYBN	Uncharacterized protein	NA	Glycine max (Soybean) (Glycine hispida)	NA	NA	protein transport [GO:0015031]; small GTPase mediated signal transduction [GO:0007264]	GTP binding [GO:0005525]	NA	NA	gmx:100805185;	NA	K07904;
gene_5794|GeneMark.hmm|285_aa|+|100|957	285	tr|V7AJI3|V7AJI3_PHAVU	285	95.09	285	100	100	14	0	1	285	1	285	0	556	V7AJI3_PHAVU	Uncharacterized protein	PHAVU_011G079300g	Phaseolus vulgaris (Kidney bean) (French bean)	NA	NA	transporter activity [GO:0005215]	transporter activity [GO:0005215]	integral component of membrane [GO:0016021]	NA	pvu:PHAVU_011G079300g;	NA	K09872;
gene_6401|GeneMark.hmm|326_aa|-|304|1284	326	tr|I1M8R0|I1M8R0_SOYBN	326	95.09	326	100	100	16	0	1	326	1	326	0	637	I1M8R0_SOYBN	Uncharacterized protein	NA	Glycine max (Soybean) (Glycine hispida)	NA	NA	hydrolase activity [GO:0016787]	hydrolase activity [GO:0016787]	NA	NA	NA	NA	NA
gene_6402|GeneMark.hmm|326_aa|-|289|1269	326	tr|I1M8R0|I1M8R0_SOYBN	326	95.09	326	100	100	16	0	1	326	1	326	0	637	I1M8R0_SOYBN	Uncharacterized protein	NA	Glycine max (Soybean) (Glycine hispida)	NA	NA	hydrolase activity [GO:0016787]	hydrolase activity [GO:0016787]	NA	NA	NA	NA	NA
gene_2681|GeneMark.hmm|183_aa|+|129|680	183	tr|A0A0B2RDV3|A0A0B2RDV3_GLYSO	183	95.08	183	100	100	9	0	1	183	1	183	5e-127	361	A0A0B2RDV3_GLYSO	ADP-ribosylation factor-like protein 5	glysoja_029986	Glycine soja (Wild soybean)	NA	NA	NA	NA	NA	NA	NA	NA	NA
gene_2684|GeneMark.hmm|183_aa|+|146|697	183	tr|A0A0B2RDV3|A0A0B2RDV3_GLYSO	183	95.08	183	100	100	9	0	1	183	1	183	5e-127	361	A0A0B2RDV3_GLYSO	ADP-ribosylation factor-like protein 5	glysoja_029986	Glycine soja (Wild soybean)	NA	NA	NA	NA	NA	NA	NA	NA	NA
gene_3536|GeneMark.hmm|122_aa|-|86|454	122	tr|V7CWK2|V7CWK2_PHAVU	122	95.08	122	100	100	6	0	1	122	1	122	7e-83	244	V7CWK2_PHAVU	Uncharacterized protein	PHAVU_001G094900g	Phaseolus vulgaris (Kidney bean) (French bean)	NA	NA	NA	NA	NA	NA	pvu:PHAVU_001G094900g;	NA	NA
gene_7027|GeneMark.hmm|183_aa|-|371|922	183	tr|A0A0B2SB95|A0A0B2SB95_GLYSO	183	95.08	183	100	100	9	0	1	183	1	183	7e-131	370	A0A0B2SB95_GLYSO	NEDD8-conjugating enzyme Ubc12 (EC 6.3.2.19)	glysoja_003272 glysoja_003753	Glycine soja (Wild soybean)	6.3.2.19	NA	ligase activity [GO:0016874]	ligase activity [GO:0016874]	NA	NA	NA	NA	NA
gene_7102|GeneMark.hmm|508_aa|+|88|1614	508	tr|I1MHG6|I1MHG6_SOYBN	508	95.08	508	100	100	25	0	1	508	1	508	0	987	I1MHG6_SOYBN	Uncharacterized protein	NA	Glycine max (Soybean) (Glycine hispida)	NA	NA	oxidoreductase activity, acting on the aldehyde or oxo group of donors, NAD or NADP as acceptor [GO:0016620]	oxidoreductase activity, acting on the aldehyde or oxo group of donors, NAD or NADP as acceptor [GO:0016620]	NA	NA	gmx:100811186;	NA	K14085;
gene_3374|GeneMark.hmm|141_aa|-|336|761	141	tr|V7BUV4|V7BUV4_PHAVU	142	95.07	142	100	100	6	1	1	141	1	142	2e-92	270	V7BUV4_PHAVU	Uncharacterized protein	PHAVU_005G094400g	Phaseolus vulgaris (Kidney bean) (French bean)	NA	NA	NA	sequence-specific DNA binding [GO:0043565]	NA	NA	pvu:PHAVU_005G094400g;	NA	K03627;
gene_19665|GeneMark.hmm|445_aa|+|119|1456	445	tr|I1JKE3|I1JKE3_SOYBN	444	95.06	445	100	100	21	1	1	445	1	444	0	878	I1JKE3_SOYBN	Uncharacterized protein	NA	Glycine max (Soybean) (Glycine hispida)	NA	NA	NA	NA	NA	NA	gmx:100782579;	NA	K12175;
gene_1859|GeneMark.hmm|222_aa|-|164|832	222	tr|I1MEF5|I1MEF5_SOYBN	222	95.05	222	100	100	11	0	1	222	1	222	4e-156	438	I1MEF5_SOYBN	Uncharacterized protein	NA	Glycine max (Soybean) (Glycine hispida)	NA	NA	oxidoreductase activity, acting on NAD(P)H [GO:0016651]	4 iron, 4 sulfur cluster binding [GO:0051539]; oxidoreductase activity, acting on NAD(P)H [GO:0016651]	membrane [GO:0016020]	NA	NA	NA	NA
gene_2373|GeneMark.hmm|887_aa|+|115|2778	887	tr|I1LQ46|I1LQ46_SOYBN	887	95.04	887	100	100	44	0	1	887	1	887	0	1746	I1LQ46_SOYBN	Coatomer subunit gamma	NA	Glycine max (Soybean) (Glycine hispida)	NA	NA	intracellular protein transport [GO:0006886]; vesicle-mediated transport [GO:0016192]	structural molecule activity [GO:0005198]	COPI vesicle coat [GO:0030126]	SUBCELLULAR LOCATION: Cytoplasm {ECO:0000256|PIRNR:PIRNR037093}. Golgi apparatus membrane {ECO:0000256|PIRNR:PIRNR037093}; Peripheral membrane protein {ECO:0000256|PIRNR:PIRNR037093}; Cytoplasmic side {ECO:0000256|PIRNR:PIRNR037093}. Cytoplasmic vesicle, COPI-coated vesicle membrane {ECO:0000256|PIRNR:PIRNR037093}; Peripheral membrane protein {ECO:0000256|PIRNR:PIRNR037093}; Cytoplasmic side {ECO…	gmx:100789362;	NA	K17267;
gene_41638|GeneMark.hmm|988_aa|+|195|3161	988	tr|I1NIK8|I1NIK8_SOYBN	988	95.04	988	100	100	49	0	1	988	1	988	0	1964	I1NIK8_SOYBN	Uncharacterized protein	NA	Glycine max (Soybean) (Glycine hispida)	NA	NA	NA	NA	NA	NA	gmx:100806661;	NA	K09667;
gene_2599|GeneMark.hmm|269_aa|+|50|859	269	tr|C6TBP8|C6TBP8_SOYBN	242	95.04	242	89.96	100	12	0	28	269	1	242	2e-170	477	C6TBP8_SOYBN	Uncharacterized protein	NA	Glycine max (Soybean) (Glycine hispida)	NA	NA	adenylate kinase activity [GO:0004017]	adenylate kinase activity [GO:0004017]; ATP binding [GO:0005524]	NA	NA	gmx:100790268;gmx:100791848;	NA	K00939;
gene_46314|GeneMark.hmm|483_aa|+|128|1579	483	tr|I1L7G4|I1L7G4_SOYBN	482	95.03	483	100	100	23	1	1	483	1	482	0	935	I1L7G4_SOYBN	Uncharacterized protein	NA	Glycine max (Soybean) (Glycine hispida)	NA	NA	NADH dehydrogenase (ubiquinone) activity [GO:0008137]	4 iron, 4 sulfur cluster binding [GO:0051539]; FMN binding [GO:0010181]; NAD binding [GO:0051287]; NADH dehydrogenase (ubiquinone) activity [GO:0008137]	NA	NA	gmx:100810522;	NA	K03942;
gene_12498|GeneMark.hmm|180_aa|+|35|577	180	tr|I1M5A9|I1M5A9_SOYBN	181	95.03	181	100	100	8	1	1	180	1	181	5e-123	350	I1M5A9_SOYBN	Uncharacterized protein	NA	Glycine max (Soybean) (Glycine hispida)	NA	NA	protein transport [GO:0015031]	NA	membrane [GO:0016020]	NA	gmx:100817023;	NA	NA
gene_4979|GeneMark.hmm|481_aa|-|300|1745	481	tr|V7B8Z7|V7B8Z7_PHAVU	481	95.02	482	100	100	22	2	1	481	1	481	0	932	V7B8Z7_PHAVU	Uncharacterized protein	PHAVU_008G187500g	Phaseolus vulgaris (Kidney bean) (French bean)	NA	NA	NA	NA	NA	NA	pvu:PHAVU_008G187500g;	NA	NA
gene_8415|GeneMark.hmm|621_aa|-|319|2184	621	tr|I1JMI9|I1JMI9_SOYBN	622	95.02	622	100	100	30	1	1	621	1	622	0	1221	I1JMI9_SOYBN	Malic enzyme	NA	Glycine max (Soybean) (Glycine hispida)	NA	NA	glycolytic process [GO:0006096]; Golgi organization [GO:0007030]; hyperosmotic response [GO:0006972]; malate dehydrogenase (decarboxylating) (NAD+) activity [GO:0004471]; malate metabolic process [GO:0006108]; response to cadmium ion [GO:0046686]; response to temperature stimulus [GO:0009266]; water transport [GO:0006833]	ATP binding [GO:0005524]; cobalt ion binding [GO:0050897]; malate dehydrogenase (decarboxylating) (NAD+) activity [GO:0004471]; NAD binding [GO:0051287]; zinc ion binding [GO:0008270]	chloroplast [GO:0009507]; mitochondrion [GO:0005739]	NA	gmx:100799344;	NA	K00028;
gene_2914|GeneMark.hmm|462_aa|-|176|1564	462	tr|Q9XE94|Q9XE94_SOYBN	462	95.02	462	100	100	23	0	1	462	1	462	0	879	Q9XE94_SOYBN	Geranylgeranyl hydrogenase	Ggh	Glycine max (Soybean) (Glycine hispida)	NA	NA	chlorophyll biosynthetic process [GO:0015995]; geranylgeranyl reductase activity [GO:0045550]; oxidoreductase activity, acting on the CH-CH group of donors, NAD or NADP as acceptor [GO:0016628]; photosynthesis [GO:0015979]	geranylgeranyl reductase activity [GO:0045550]; oxidoreductase activity, acting on the CH-CH group of donors, NAD or NADP as acceptor [GO:0016628]	NA	NA	NA	NA	NA
gene_9145|GeneMark.hmm|261_aa|+|136|921	261	tr|V7BNU2|V7BNU2_PHAVU	261	95.02	261	100	100	13	0	1	261	1	261	1e-175	491	V7BNU2_PHAVU	Uncharacterized protein	PHAVU_006G062500g	Phaseolus vulgaris (Kidney bean) (French bean)	NA	NA	NA	nucleic acid binding [GO:0003676]; nucleotide binding [GO:0000166]	NA	NA	pvu:PHAVU_006G062500g;	NA	K12898;
gene_34723|GeneMark.hmm|241_aa|+|203|928	241	tr|I1K3N9|I1K3N9_SOYBN	241	95.02	241	100	100	12	0	1	241	1	241	2e-168	470	I1K3N9_SOYBN	Uncharacterized protein	NA	Glycine max (Soybean) (Glycine hispida)	NA	NA	sequence-specific DNA binding transcription factor activity [GO:0003700]; transcription, DNA-templated [GO:0006351]	DNA binding [GO:0003677]; sequence-specific DNA binding transcription factor activity [GO:0003700]	nucleus [GO:0005634]	SUBCELLULAR LOCATION: Nucleus {ECO:0000256|RuleBase:RU000476}.	gmx:100805078;	NA	NA
gene_34316|GeneMark.hmm|901_aa|-|196|2901	901	tr|I1J8H1|I1J8H1_SOYBN	901	95.01	901	100	100	45	0	1	901	1	901	0	1785	I1J8H1_SOYBN	Aconitate hydratase (Aconitase) (EC 4.2.1.3)	NA	Glycine max (Soybean) (Glycine hispida)	4.2.1.3	NA	aconitate hydratase activity [GO:0003994]	4 iron, 4 sulfur cluster binding [GO:0051539]; aconitate hydratase activity [GO:0003994]	NA	NA	gmx:100499625;	NA	K01681;
gene_880|GeneMark.hmm|160_aa|+|142|624	160	tr|A0A0B2R2X5|A0A0B2R2X5_GLYSO	160	95	160	100	100	8	0	1	160	1	160	4e-107	308	A0A0B2R2X5_GLYSO	Outer envelope pore protein 16-3, chloroplastic/mitochondrial (EC 1.6.5.3)	glysoja_029327	Glycine soja (Wild soybean)	1.6.5.3	NA	NADH dehydrogenase (ubiquinone) activity [GO:0008137]	NADH dehydrogenase (ubiquinone) activity [GO:0008137]	NA	NA	NA	NA	NA
gene_34088|GeneMark.hmm|100_aa|-|105|407	100	tr|I1JU53|I1JU53_SOYBN	100	95	100	100	100	5	0	1	100	1	100	4e-65	197	I1JU53_SOYBN	Uncharacterized protein	NA	Glycine max (Soybean) (Glycine hispida)	NA	NA	NA	heme binding [GO:0020037]	NA	NA	gmx:100813061;	NA	K17278;
gene_35215|GeneMark.hmm|120_aa|-|385|747	120	tr|C6SYQ2|C6SYQ2_SOYBN	120	95	120	100	100	6	0	1	120	1	120	2e-76	227	C6SYQ2_SOYBN	Uncharacterized protein	NA	Glycine max (Soybean) (Glycine hispida)	NA	NA	NA	NA	ER membrane protein complex [GO:0072546]	NA	gmx:100306269;	NA	NA
gene_18624|GeneMark.hmm|259_aa|+|305|1084	259	tr|A0A0B2SMF6|A0A0B2SMF6_GLYSO	259	94.98	259	100	100	13	0	1	259	1	259	0	520	A0A0B2SMF6_GLYSO	Putative beta-1,3-galactosyltransferase 14 (EC 2.4.1.134)	glysoja_049994	Glycine soja (Wild soybean)	2.4.1.134	NA	galactosylxylosylprotein 3-beta-galactosyltransferase activity [GO:0047220]	galactosylxylosylprotein 3-beta-galactosyltransferase activity [GO:0047220]	NA	NA	NA	NA	NA
gene_44457|GeneMark.hmm|617_aa|-|296|2149	617	tr|I1KKN7|I1KKN7_SOYBN	617	94.98	617	100	100	31	0	1	617	1	617	0	1228	I1KKN7_SOYBN	Pyrophosphate--fructose 6-phosphate 1-phosphotransferase subunit alpha (PFP) (6-phosphofructokinase, pyrophosphate dependent) (PPi-PFK) (Pyrophosphate-dependent 6-phosphofructose-1-kinase)	PFP-ALPHA	Glycine max (Soybean) (Glycine hispida)	NA	PATHWAY: Carbohydrate degradation; glycolysis; D-glyceraldehyde 3-phosphate and glycerone phosphate from D-glucose: step 3/4. {ECO:0000256|HAMAP-Rule:MF_03185}.	6-phosphofructokinase activity [GO:0003872]; diphosphate-fructose-6-phosphate 1-phosphotransferase activity [GO:0047334]; glycolytic process [GO:0006096]	6-phosphofructokinase activity [GO:0003872]; ATP binding [GO:0005524]; diphosphate-fructose-6-phosphate 1-phosphotransferase activity [GO:0047334]	NA	SUBCELLULAR LOCATION: Cytoplasm {ECO:0000256|HAMAP-Rule:MF_03185}.	gmx:100800863;	NA	K00895;
gene_5826|GeneMark.hmm|179_aa|-|292|831	179	tr|A0A0B2PYJ1|A0A0B2PYJ1_GLYSO	179	94.97	179	100	100	9	0	1	179	1	179	2e-121	346	A0A0B2PYJ1_GLYSO	Coatomer subunit zeta-2	glysoja_012409	Glycine soja (Wild soybean)	NA	NA	NA	NA	NA	NA	NA	NA	NA
gene_15856|GeneMark.hmm|159_aa|+|77|556	159	tr|V7AYM0|V7AYM0_PHAVU	159	94.97	159	100	100	8	0	1	159	1	159	1e-108	312	V7AYM0_PHAVU	Uncharacterized protein	PHAVU_009G148700g	Phaseolus vulgaris (Kidney bean) (French bean)	NA	NA	translation [GO:0006412]	structural constituent of ribosome [GO:0003735]	ribosome [GO:0005840]	NA	pvu:PHAVU_009G148700g;	NA	K02879;
gene_38082|GeneMark.hmm|159_aa|+|171|650	159	tr|A0A0B2SDT2|A0A0B2SDT2_GLYSO	159	94.97	159	100	100	8	0	1	159	1	159	7e-106	305	A0A0B2SDT2_GLYSO	39S ribosomal protein L24, mitochondrial	glysoja_042954	Glycine soja (Wild soybean)	NA	NA	NA	NA	ribosome [GO:0005840]	NA	NA	NA	NA
gene_7205|GeneMark.hmm|339_aa|-|80|1099	339	tr|I1LDG8|I1LDG8_SOYBN	338	94.97	338	99.71	100	17	0	1	338	1	338	0	668	I1LDG8_SOYBN	Uncharacterized protein	NA	Glycine max (Soybean) (Glycine hispida)	NA	NA	carbohydrate metabolic process [GO:0005975]; fructose 1,6-bisphosphate 1-phosphatase activity [GO:0042132]	fructose 1,6-bisphosphate 1-phosphatase activity [GO:0042132]	NA	NA	NA	NA	NA
gene_17778|GeneMark.hmm|119_aa|-|214|573	119	tr|I1MVQ6|I1MVQ6_SOYBN	119	94.96	119	100	100	6	0	1	119	1	119	4e-81	239	I1MVQ6_SOYBN	Uncharacterized protein	NA	Glycine max (Soybean) (Glycine hispida)	NA	NA	NA	NA	NA	NA	gmx:100778783;	NA	K17424;
gene_19811|GeneMark.hmm|396_aa|-|383|1573	396	tr|I1JDS7|I1JDS7_SOYBN	396	94.95	396	100	100	20	0	1	396	1	396	0	768	I1JDS7_SOYBN	Uncharacterized protein	NA	Glycine max (Soybean) (Glycine hispida)	NA	NA	cation transmembrane transporter activity [GO:0008324]	cation transmembrane transporter activity [GO:0008324]	integral component of membrane [GO:0016021]	NA	NA	NA	NA
gene_19812|GeneMark.hmm|396_aa|-|384|1574	396	tr|I1JDS7|I1JDS7_SOYBN	396	94.95	396	100	100	20	0	1	396	1	396	0	768	I1JDS7_SOYBN	Uncharacterized protein	NA	Glycine max (Soybean) (Glycine hispida)	NA	NA	cation transmembrane transporter activity [GO:0008324]	cation transmembrane transporter activity [GO:0008324]	integral component of membrane [GO:0016021]	NA	NA	NA	NA
gene_3466|GeneMark.hmm|356_aa|+|152|1222	356	tr|A0A0B2SKA7|A0A0B2SKA7_GLYSO	356	94.94	356	100	100	18	0	1	356	1	356	0	704	A0A0B2SKA7_GLYSO	Glutamine synthetase (EC 6.3.1.2)	glysoja_041949	Glycine soja (Wild soybean)	6.3.1.2	NA	glutamate-ammonia ligase activity [GO:0004356]	glutamate-ammonia ligase activity [GO:0004356]	NA	NA	NA	NA	NA
gene_10150|GeneMark.hmm|178_aa|-|367|903	178	tr|C6SVZ2|C6SVZ2_SOYBN	178	94.94	178	100	100	9	0	1	178	1	178	7e-121	345	C6SVZ2_SOYBN	Putative uncharacterized protein	NA	Glycine max (Soybean) (Glycine hispida)	NA	NA	NA	NA	NA	NA	gmx:100305631;	NA	NA
gene_1981|GeneMark.hmm|276_aa|-|327|1157	276	tr|A0A0B2RE34|A0A0B2RE34_GLYSO	276	94.93	276	100	100	14	0	1	276	1	276	0	520	A0A0B2RE34_GLYSO	Zinc transporter ZTP29	glysoja_010506	Glycine soja (Wild soybean)	NA	NA	NA	NA	NA	NA	NA	NA	NA
gene_1982|GeneMark.hmm|276_aa|-|244|1074	276	tr|A0A0B2RE34|A0A0B2RE34_GLYSO	276	94.93	276	100	100	14	0	1	276	1	276	0	520	A0A0B2RE34_GLYSO	Zinc transporter ZTP29	glysoja_010506	Glycine soja (Wild soybean)	NA	NA	NA	NA	NA	NA	NA	NA	NA
gene_2374|GeneMark.hmm|887_aa|+|115|2778	887	tr|I1LQ46|I1LQ46_SOYBN	887	94.93	887	100	100	45	0	1	887	1	887	0	1743	I1LQ46_SOYBN	Coatomer subunit gamma	NA	Glycine max (Soybean) (Glycine hispida)	NA	NA	intracellular protein transport [GO:0006886]; vesicle-mediated transport [GO:0016192]	structural molecule activity [GO:0005198]	COPI vesicle coat [GO:0030126]	SUBCELLULAR LOCATION: Cytoplasm {ECO:0000256|PIRNR:PIRNR037093}. Golgi apparatus membrane {ECO:0000256|PIRNR:PIRNR037093}; Peripheral membrane protein {ECO:0000256|PIRNR:PIRNR037093}; Cytoplasmic side {ECO:0000256|PIRNR:PIRNR037093}. Cytoplasmic vesicle, COPI-coated vesicle membrane {ECO:0000256|PIRNR:PIRNR037093}; Peripheral membrane protein {ECO:0000256|PIRNR:PIRNR037093}; Cytoplasmic side {ECO…	gmx:100789362;	NA	K17267;
gene_4985|GeneMark.hmm|276_aa|-|328|1158	276	tr|I1L602|I1L602_SOYBN	276	94.93	276	100	100	14	0	1	276	1	276	0	535	I1L602_SOYBN	Uncharacterized protein	NA	Glycine max (Soybean) (Glycine hispida)	NA	NA	voltage-gated anion channel activity [GO:0008308]	voltage-gated anion channel activity [GO:0008308]	mitochondrial outer membrane [GO:0005741]	NA	NA	NA	NA
gene_2327|GeneMark.hmm|206_aa|+|3|623	206	tr|C6T1L4|C6T1L4_SOYBN	176	94.92	177	85.92	100	8	1	30	206	1	176	1e-115	332	C6T1L4_SOYBN	Uncharacterized protein	NA	Glycine max (Soybean) (Glycine hispida)	NA	NA	response to desiccation [GO:0009269]	NA	NA	NA	NA	NA	NA
gene_15285|GeneMark.hmm|118_aa|+|240|596	118	tr|A0A0B2QCD2|A0A0B2QCD2_GLYSO	118	94.92	118	100	100	6	0	1	118	1	118	1e-77	231	A0A0B2QCD2_GLYSO	Membrane-anchored ubiquitin-fold protein 3	glysoja_027025	Glycine soja (Wild soybean)	NA	NA	NA	NA	NA	NA	NA	NA	NA
gene_15287|GeneMark.hmm|118_aa|+|240|596	118	tr|A0A0B2QCD2|A0A0B2QCD2_GLYSO	118	94.92	118	100	100	6	0	1	118	1	118	1e-77	231	A0A0B2QCD2_GLYSO	Membrane-anchored ubiquitin-fold protein 3	glysoja_027025	Glycine soja (Wild soybean)	NA	NA	NA	NA	NA	NA	NA	NA	NA
gene_21299|GeneMark.hmm|256_aa|+|66|836	256	tr|I1KVB6|I1KVB6_SOYBN	256	94.92	256	100	100	13	0	1	256	1	256	2e-179	499	I1KVB6_SOYBN	Uncharacterized protein	NA	Glycine max (Soybean) (Glycine hispida)	NA	NA	hydrolase activity [GO:0016787]	hydrolase activity [GO:0016787]	NA	NA	gmx:100782153;	NA	K06130;
gene_837|GeneMark.hmm|471_aa|-|255|1670	471	tr|K4FZF8|K4FZF8_SOYBN	471	94.9	471	100	100	24	0	1	471	1	471	0	943	K4FZF8_SOYBN	Serine hydroxymethyltransferase (EC 2.1.2.1)	SHMT	Glycine max (Soybean) (Glycine hispida)	2.1.2.1	PATHWAY: One-carbon metabolism; tetrahydrofolate interconversion. {ECO:0000256|RuleBase:RU000585}.	glycine hydroxymethyltransferase activity [GO:0004372]; glycine metabolic process [GO:0006544]; L-serine metabolic process [GO:0006563]; methyltransferase activity [GO:0008168]; tetrahydrofolate interconversion [GO:0035999]	glycine hydroxymethyltransferase activity [GO:0004372]; methyltransferase activity [GO:0008168]; pyridoxal phosphate binding [GO:0030170]	NA	NA	gmx:100305380;	NA	K00600;
gene_15555|GeneMark.hmm|294_aa|-|106|990	294	tr|A8VFL5|A8VFL5_SOYBN	294	94.9	294	100	100	15	0	1	294	1	294	0	585	A8VFL5_SOYBN	CDC2	NA	Glycine max (Soybean) (Glycine hispida)	NA	NA	protein serine/threonine kinase activity [GO:0004674]	ATP binding [GO:0005524]; protein serine/threonine kinase activity [GO:0004674]	NA	NA	gmx:100127418;	NA	K02206;
gene_8532|GeneMark.hmm|123_aa|+|3|374	123	tr|C6SZP7|C6SZP7_SOYBN	98	94.9	98	79.67	100	5	0	26	123	1	98	7e-63	192	C6SZP7_SOYBN	Uncharacterized protein	NA	Glycine max (Soybean) (Glycine hispida)	NA	NA	NA	NA	NA	NA	gmx:100306515;	NA	K03946;
gene_5312|GeneMark.hmm|1131_aa|+|244|3639	1131	tr|I1KVH4|I1KVH4_SOYBN	1133	94.89	1134	100	100	54	2	1	1131	1	1133	0	2228	I1KVH4_SOYBN	Uncharacterized protein	NA	Glycine max (Soybean) (Glycine hispida)	NA	NA	regulation of transcription, DNA-templated [GO:0006355]	NA	NA	NA	gmx:100795759;	NA	NA
gene_28261|GeneMark.hmm|332_aa|+|97|1095	332	tr|I1J5M6|I1J5M6_SOYBN	330	94.88	332	100	100	15	1	1	332	1	330	0	650	I1J5M6_SOYBN	Uncharacterized protein	NA	Glycine max (Soybean) (Glycine hispida)	NA	NA	transmembrane transport [GO:0055085]	NA	integral component of membrane [GO:0016021]	NA	NA	NA	NA
gene_5610|GeneMark.hmm|215_aa|+|69|716	215	tr|K7KQW5|K7KQW5_SOYBN	215	94.88	215	100	100	11	0	1	215	1	215	8e-145	409	K7KQW5_SOYBN	Uncharacterized protein	NA	Glycine max (Soybean) (Glycine hispida)	NA	NA	NA	nucleic acid binding [GO:0003676]; nucleotide binding [GO:0000166]	NA	NA	gmx:100789721;	NA	K14396;
gene_621|GeneMark.hmm|428_aa|+|375|1661	428	tr|I1MDS7|I1MDS7_SOYBN	427	94.86	428	100	100	21	1	1	428	1	427	0	843	I1MDS7_SOYBN	Tubby-like F-box protein	NA	Glycine max (Soybean) (Glycine hispida)	NA	NA	NA	NA	NA	NA	gmx:100814578;	NA	NA
gene_14618|GeneMark.hmm|311_aa|-|180|1115	311	tr|I1MBY0|I1MBY0_SOYBN	311	94.86	311	100	100	16	0	1	311	1	311	0	615	I1MBY0_SOYBN	Uncharacterized protein	NA	Glycine max (Soybean) (Glycine hispida)	NA	NA	protein serine/threonine kinase activity [GO:0004674]	ATP binding [GO:0005524]; protein serine/threonine kinase activity [GO:0004674]	NA	NA	gmx:100808302;	NA	K07760;
gene_18391|GeneMark.hmm|350_aa|-|345|1397	350	tr|I1JSW6|I1JSW6_SOYBN	350	94.86	350	100	100	18	0	1	350	1	350	0	697	I1JSW6_SOYBN	Uncharacterized protein	NA	Glycine max (Soybean) (Glycine hispida)	NA	NA	NA	NA	NA	NA	gmx:100779030;	NA	NA
gene_34227|GeneMark.hmm|389_aa|-|173|1342	389	tr|A0A0B2R109|A0A0B2R109_GLYSO	389	94.86	389	100	100	20	0	1	389	1	389	0	780	A0A0B2R109_GLYSO	Chalcone synthase 7 (EC 2.3.1.74)	glysoja_018186	Glycine soja (Wild soybean)	2.3.1.74	NA	naringenin-chalcone synthase activity [GO:0016210]	naringenin-chalcone synthase activity [GO:0016210]	NA	NA	NA	NA	NA
gene_9201|GeneMark.hmm|136_aa|+|53|463	136	tr|I3SQQ0|I3SQQ0_LOTJA	136	94.85	136	100	100	7	0	1	136	1	136	2e-90	265	I3SQQ0_LOTJA	Histone H3	NA	Lotus japonicus (Lotus corniculatus var. japonicus)	NA	NA	NA	DNA binding [GO:0003677]	nucleosome [GO:0000786]; nucleus [GO:0005634]	NA	NA	NA	NA
gene_21570|GeneMark.hmm|272_aa|+|190|1008	272	tr|I1JSG0|I1JSG0_SOYBN	272	94.85	272	100	100	14	0	1	272	1	272	0	532	I1JSG0_SOYBN	Uncharacterized protein	NA	Glycine max (Soybean) (Glycine hispida)	NA	NA	protein retention in ER lumen [GO:0006621]	ER retention sequence binding [GO:0046923]	integral component of membrane [GO:0016021]	NA	gmx:100797621;	NA	NA
gene_27596|GeneMark.hmm|136_aa|+|62|472	136	tr|I3SQQ0|I3SQQ0_LOTJA	136	94.85	136	100	100	7	0	1	136	1	136	2e-90	265	I3SQQ0_LOTJA	Histone H3	NA	Lotus japonicus (Lotus corniculatus var. japonicus)	NA	NA	NA	DNA binding [GO:0003677]	nucleosome [GO:0000786]; nucleus [GO:0005634]	NA	NA	NA	NA
gene_43923|GeneMark.hmm|194_aa|+|47|631	194	tr|A0A0B2RTH0|A0A0B2RTH0_GLYSO	194	94.85	194	100	100	10	0	1	194	1	194	9e-136	384	A0A0B2RTH0_GLYSO	Peptidyl-prolyl cis-trans isomerase (EC 5.2.1.8)	glysoja_007404 glysoja_036688	Glycine soja (Wild soybean)	5.2.1.8	NA	peptidyl-prolyl cis-trans isomerase activity [GO:0003755]	peptidyl-prolyl cis-trans isomerase activity [GO:0003755]	NA	NA	NA	NA	NA
gene_45944|GeneMark.hmm|136_aa|-|287|697	136	tr|V7B3S2|V7B3S2_PHAVU	136	94.85	136	100	100	7	0	1	136	1	136	1e-92	270	V7B3S2_PHAVU	Uncharacterized protein	PHAVU_008G002400g	Phaseolus vulgaris (Kidney bean) (French bean)	NA	NA	DNA-templated transcription, initiation [GO:0006352]	NA	nucleus [GO:0005634]	NA	pvu:PHAVU_008G002400g;	NA	K03134;
gene_36312|GeneMark.hmm|165_aa|+|1|498	165	tr|T2DMS9|T2DMS9_PHAVU	155	94.84	155	93.94	100	8	0	11	165	1	155	5e-96	280	T2DMS9_PHAVU	SKP1-like protein (Uncharacterized protein)	PHAVU_002G106100g	Phaseolus vulgaris (Kidney bean) (French bean)	NA	NA	ubiquitin-dependent protein catabolic process [GO:0006511]	NA	NA	NA	pvu:PHAVU_002G106100g;	NA	K03094;
gene_8819|GeneMark.hmm|274_aa|+|2|826	274	tr|I1MQU2|I1MQU2_SOYBN	252	94.84	252	91.97	100	13	0	23	274	1	252	4e-157	444	I1MQU2_SOYBN	Uncharacterized protein	NA	Glycine max (Soybean) (Glycine hispida)	NA	NA	regulation of transcription, DNA-templated [GO:0006355]	zinc ion binding [GO:0008270]	NA	NA	gmx:100807826;	NA	NA
gene_13056|GeneMark.hmm|183_aa|+|63|614	183	tr|I1MSY4|I1MSY4_SOYBN	173	94.83	174	95.08	100	8	1	10	183	1	173	7e-113	325	I1MSY4_SOYBN	Uncharacterized protein	NA	Glycine max (Soybean) (Glycine hispida)	NA	NA	NA	NA	NA	NA	NA	NA	NA
gene_39409|GeneMark.hmm|271_aa|+|71|886	271	tr|A0A0B2SLN7|A0A0B2SLN7_GLYSO	271	94.83	271	100	100	14	0	1	271	1	271	0	539	A0A0B2SLN7_GLYSO	Methylsterol monooxygenase 2-2 (EC 1.14.13.72)	glysoja_042788	Glycine soja (Wild soybean)	1.14.13.72	NA	C-4 methylsterol oxidase activity [GO:0000254]	C-4 methylsterol oxidase activity [GO:0000254]	NA	NA	NA	NA	NA
gene_3817|GeneMark.hmm|599_aa|-|175|1974	599	tr|I1KMR6|I1KMR6_SOYBN	597	94.82	599	100	100	29	1	1	599	1	597	0	1184	I1KMR6_SOYBN	Uncharacterized protein	NA	Glycine max (Soybean) (Glycine hispida)	NA	NA	oxidoreductase activity, acting on the aldehyde or oxo group of donors, NAD or NADP as acceptor [GO:0016620]	oxidoreductase activity, acting on the aldehyde or oxo group of donors, NAD or NADP as acceptor [GO:0016620]	NA	NA	gmx:100802990;	NA	NA
gene_11661|GeneMark.hmm|685_aa|+|1|2058	685	tr|K7L2P2|K7L2P2_SOYBN	656	94.82	657	95.91	100	33	1	29	685	1	656	0	1176	K7L2P2_SOYBN	Uncharacterized protein	NA	Glycine max (Soybean) (Glycine hispida)	NA	NA	DNA-templated transcription, initiation [GO:0006352]; histone modification [GO:0016570]	DNA binding [GO:0003677]	nucleus [GO:0005634]	NA	gmx:100818650;	NA	K15178;
gene_16979|GeneMark.hmm|308_aa|-|235|1161	308	tr|V7CC66|V7CC66_PHAVU	309	94.82	309	100	100	14	2	1	307	1	309	0	575	V7CC66_PHAVU	Uncharacterized protein	PHAVU_003G160700g	Phaseolus vulgaris (Kidney bean) (French bean)	NA	NA	NA	zinc ion binding [GO:0008270]	NA	NA	pvu:PHAVU_003G160700g;	NA	NA
gene_34292|GeneMark.hmm|425_aa|+|314|1591	425	tr|A0A0B2PBD0|A0A0B2PBD0_GLYSO	425	94.82	425	100	100	22	0	1	425	1	425	0	817	A0A0B2PBD0_GLYSO	Uncharacterized protein	glysoja_013910	Glycine soja (Wild soybean)	NA	NA	NA	NA	NA	NA	NA	NA	NA
gene_3461|GeneMark.hmm|346_aa|+|282|1322	346	tr|I1J673|I1J673_SOYBN	347	94.81	347	100	100	17	1	1	346	1	347	0	701	I1J673_SOYBN	Uncharacterized protein	NA	Glycine max (Soybean) (Glycine hispida)	NA	NA	NA	NA	NA	NA	NA	NA	NA
gene_2378|GeneMark.hmm|887_aa|+|115|2778	887	tr|A0A0B2R0D6|A0A0B2R0D6_GLYSO	887	94.81	887	100	100	46	0	1	887	1	887	0	1744	A0A0B2R0D6_GLYSO	Coatomer subunit gamma	glysoja_010284	Glycine soja (Wild soybean)	NA	NA	hydrolase activity [GO:0016787]	hydrolase activity [GO:0016787]	NA	SUBCELLULAR LOCATION: Cytoplasm {ECO:0000256|PIRNR:PIRNR037093}. Golgi apparatus membrane {ECO:0000256|PIRNR:PIRNR037093}; Peripheral membrane protein {ECO:0000256|PIRNR:PIRNR037093}; Cytoplasmic side {ECO:0000256|PIRNR:PIRNR037093}. Cytoplasmic vesicle, COPI-coated vesicle membrane {ECO:0000256|PIRNR:PIRNR037093}; Peripheral membrane protein {ECO:0000256|PIRNR:PIRNR037093}; Cytoplasmic side {ECO…	NA	NA	NA
gene_10975|GeneMark.hmm|154_aa|-|176|640	154	tr|I1JSE0|I1JSE0_SOYBN	154	94.81	154	100	100	8	0	1	154	1	154	2e-104	301	I1JSE0_SOYBN	Uncharacterized protein	NA	Glycine max (Soybean) (Glycine hispida)	NA	NA	metal ion transport [GO:0030001]	metal ion binding [GO:0046872]	plasmodesma [GO:0009506]	NA	gmx:100780624;	NA	NA
gene_14406|GeneMark.hmm|385_aa|+|63|1220	385	tr|I1ME36|I1ME36_SOYBN	385	94.81	385	100	100	20	0	1	385	1	385	0	738	I1ME36_SOYBN	Uncharacterized protein	NA	Glycine max (Soybean) (Glycine hispida)	NA	NA	NA	zinc ion binding [GO:0008270]	NA	NA	gmx:100782483;	NA	NA
gene_23418|GeneMark.hmm|269_aa|-|310|1119	269	tr|A0A0B2P6D3|A0A0B2P6D3_GLYSO	269	94.8	269	100	100	14	0	1	269	1	269	0	504	A0A0B2P6D3_GLYSO	Putative plant SNARE 13	glysoja_004259	Glycine soja (Wild soybean)	NA	NA	NA	NA	NA	NA	NA	NA	NA
gene_6274|GeneMark.hmm|403_aa|-|459|1670	403	tr|A0A0B2R020|A0A0B2R020_GLYSO	403	94.79	403	100	100	21	0	1	403	1	403	0	797	A0A0B2R020_GLYSO	CMP-sialic acid transporter 3	glysoja_032888	Glycine soja (Wild soybean)	NA	NA	NA	NA	NA	NA	NA	NA	NA
gene_14150|GeneMark.hmm|518_aa|+|109|1665	518	tr|A0A0B2SL00|A0A0B2SL00_GLYSO	518	94.79	518	100	100	27	0	1	518	1	518	0	1015	A0A0B2SL00_GLYSO	Glucose-6-phosphate 1-dehydrogenase (EC 1.1.1.49)	glysoja_038731	Glycine soja (Wild soybean)	1.1.1.49	PATHWAY: Carbohydrate degradation; pentose phosphate pathway; D-ribulose 5-phosphate from D-glucose 6-phosphate (oxidative stage): step 1/3. {ECO:0000256|RuleBase:RU000497}.	glucose-6-phosphate dehydrogenase activity [GO:0004345]	glucose-6-phosphate dehydrogenase activity [GO:0004345]	NA	NA	NA	NA	NA
gene_34763|GeneMark.hmm|107_aa|-|466|789	107	tr|I1N1S0|I1N1S0_SOYBN	96	94.79	96	89.72	100	5	0	12	107	1	96	7e-61	186	I1N1S0_SOYBN	Uncharacterized protein	NA	Glycine max (Soybean) (Glycine hispida)	NA	NA	NA	NA	NA	NA	NA	NA	NA
gene_9690|GeneMark.hmm|325_aa|+|215|1192	325	tr|V7B2Y2|V7B2Y2_PHAVU	325	94.77	325	100	100	17	0	1	325	1	325	0	642	V7B2Y2_PHAVU	Uncharacterized protein	PHAVU_008G090200g	Phaseolus vulgaris (Kidney bean) (French bean)	NA	NA	'de novo' GDP-L-fucose biosynthetic process [GO:0042351]; GDP-L-fucose synthase activity [GO:0050577]	coenzyme binding [GO:0050662]; GDP-L-fucose synthase activity [GO:0050577]	NA	NA	pvu:PHAVU_008G090200g;	NA	K02377;
gene_6752|GeneMark.hmm|590_aa|-|629|2401	590	tr|V7BZ86|V7BZ86_PHAVU	590	94.75	590	100	100	31	0	1	590	1	590	0	1162	V7BZ86_PHAVU	Uncharacterized protein	PHAVU_005G152000g	Phaseolus vulgaris (Kidney bean) (French bean)	NA	NA	NA	nucleic acid binding [GO:0003676]; zinc ion binding [GO:0008270]	NA	NA	pvu:PHAVU_005G152000g;	NA	K11968;
gene_6753|GeneMark.hmm|590_aa|-|461|2233	590	tr|V7BZ86|V7BZ86_PHAVU	590	94.75	590	100	100	31	0	1	590	1	590	0	1162	V7BZ86_PHAVU	Uncharacterized protein	PHAVU_005G152000g	Phaseolus vulgaris (Kidney bean) (French bean)	NA	NA	NA	nucleic acid binding [GO:0003676]; zinc ion binding [GO:0008270]	NA	NA	pvu:PHAVU_005G152000g;	NA	K11968;
gene_4551|GeneMark.hmm|1024_aa|-|408|3482	1024	tr|I1LTQ5|I1LTQ5_SOYBN	1020	94.74	1026	100	100	46	4	1	1024	1	1020	0	1977	I1LTQ5_SOYBN	Uncharacterized protein	NA	Glycine max (Soybean) (Glycine hispida)	NA	NA	intracellular protein transport [GO:0006886]; protein transporter activity [GO:0008565]; vesicle-mediated transport [GO:0016192]	protein transporter activity [GO:0008565]	clathrin adaptor complex [GO:0030131]	NA	gmx:100793930;	NA	K11824;
gene_36123|GeneMark.hmm|209_aa|-|242|871	209	tr|I1K4Z4|I1K4Z4_SOYBN	209	94.74	209	100	100	11	0	1	209	1	209	2e-145	409	I1K4Z4_SOYBN	Uncharacterized protein	NA	Glycine max (Soybean) (Glycine hispida)	NA	NA	protein transport [GO:0015031]; small GTPase mediated signal transduction [GO:0007264]	GTP binding [GO:0005525]	NA	NA	NA	NA	NA
gene_14151|GeneMark.hmm|494_aa|+|1|1485	494	tr|I1MLJ3|I1MLJ3_SOYBN	474	94.73	474	95.95	100	20	1	26	494	1	474	0	914	I1MLJ3_SOYBN	Uridine kinase (EC 2.7.1.48)	NA	Glycine max (Soybean) (Glycine hispida)	2.7.1.48	PATHWAY: Pyrimidine metabolism; CTP biosynthesis via salvage pathway; CTP from cytidine: step 1/3. {ECO:0000256|RuleBase:RU003825}.; PATHWAY: Pyrimidine metabolism; UMP biosynthesis via salvage pathway; UMP from uridine: step 1/1. {ECO:0000256|RuleBase:RU003825}.	CTP salvage [GO:0044211]; UMP salvage [GO:0044206]; uridine kinase activity [GO:0004849]	ATP binding [GO:0005524]; uridine kinase activity [GO:0004849]	NA	NA	gmx:100780005;	NA	K00876;
gene_13162|GeneMark.hmm|567_aa|+|118|1821	567	tr|I1JJQ5|I1JJQ5_SOYBN	567	94.71	567	100	100	30	0	1	567	1	567	0	1116	I1JJQ5_SOYBN	Uncharacterized protein	NA	Glycine max (Soybean) (Glycine hispida)	NA	NA	NA	zinc ion binding [GO:0008270]	NA	NA	gmx:100795450;	NA	NA
gene_4924|GeneMark.hmm|640_aa|+|72|1994	640	tr|I1J7R6|I1J7R6_SOYBN	640	94.7	641	100	100	32	2	1	640	1	640	0	1201	I1J7R6_SOYBN	Uncharacterized protein	NA	Glycine max (Soybean) (Glycine hispida)	NA	NA	NA	DNA binding [GO:0003677]	nucleus [GO:0005634]	NA	gmx:100780190;	NA	K09272;
gene_5316|GeneMark.hmm|1129_aa|+|244|3633	1129	tr|I1KVH4|I1KVH4_SOYBN	1133	94.7	1133	100	100	56	2	1	1129	1	1133	0	2235	I1KVH4_SOYBN	Uncharacterized protein	NA	Glycine max (Soybean) (Glycine hispida)	NA	NA	regulation of transcription, DNA-templated [GO:0006355]	NA	NA	NA	gmx:100795759;	NA	NA
gene_26098|GeneMark.hmm|151_aa|+|68|523	151	tr|I1KV21|I1KV21_SOYBN	151	94.7	151	100	100	8	0	1	151	1	151	6e-103	297	I1KV21_SOYBN	Uncharacterized protein	NA	Glycine max (Soybean) (Glycine hispida)	NA	NA	phosphorelay signal transduction system [GO:0000160]; signal transducer activity [GO:0004871]	signal transducer activity [GO:0004871]	NA	NA	gmx:100798055;	NA	K14490;
gene_4238|GeneMark.hmm|527_aa|-|301|1884	527	tr|I1LZE1|I1LZE1_SOYBN	527	94.69	527	100	100	28	0	1	527	1	527	0	1038	I1LZE1_SOYBN	Pyruvate kinase (EC 2.7.1.40)	NA	Glycine max (Soybean) (Glycine hispida)	2.7.1.40	PATHWAY: Carbohydrate degradation; glycolysis; pyruvate from D-glyceraldehyde 3-phosphate: step 5/5. {ECO:0000256|RuleBase:RU000504}.	glycolytic process [GO:0006096]; pyruvate kinase activity [GO:0004743]	magnesium ion binding [GO:0000287]; potassium ion binding [GO:0030955]; pyruvate kinase activity [GO:0004743]	NA	NA	gmx:100802271;	NA	K00873;
gene_20303|GeneMark.hmm|245_aa|+|189|926	245	tr|V7BDL5|V7BDL5_PHAVU	245	94.69	245	100	100	13	0	1	245	1	245	4e-174	485	V7BDL5_PHAVU	Eukaryotic translation initiation factor 6 (eIF-6)	EIF6 PHAVU_007G114800g	Phaseolus vulgaris (Kidney bean) (French bean)	NA	NA	mature ribosome assembly [GO:0042256]; ribosomal large subunit biogenesis [GO:0042273]; translation initiation factor activity [GO:0003743]	ribosomal large subunit binding [GO:0043023]; ribosome binding [GO:0043022]; translation initiation factor activity [GO:0003743]	cytoplasm [GO:0005737]; nucleolus [GO:0005730]	SUBCELLULAR LOCATION: Cytoplasm {ECO:0000256|HAMAP-Rule:MF_03132}. Nucleus, nucleolus {ECO:0000256|HAMAP-Rule:MF_03132}. Note=Shuttles between cytoplasm and nucleus/nucleolus. {ECO:0000256|HAMAP-Rule:MF_03132}.	pvu:PHAVU_007G114800g;	NA	K03264;
gene_22438|GeneMark.hmm|358_aa|+|134|1210	358	tr|A0A0B2QP61|A0A0B2QP61_GLYSO	358	94.69	358	100	100	19	0	1	358	1	358	0	702	A0A0B2QP61_GLYSO	Uncharacterized protein	glysoja_008886	Glycine soja (Wild soybean)	NA	NA	NA	NA	NA	NA	NA	NA	NA
gene_10436|GeneMark.hmm|341_aa|-|419|1444	341	tr|I1L813|I1L813_SOYBN	339	94.69	339	99.41	100	18	0	3	341	1	339	0	644	I1L813_SOYBN	Uncharacterized protein	NA	Glycine max (Soybean) (Glycine hispida)	NA	NA	mitochondrion organization [GO:0007005]; ubiquitin-protein transferase activity [GO:0004842]	ubiquitin-protein transferase activity [GO:0004842]; zinc ion binding [GO:0008270]	NA	NA	gmx:100803252;	NA	K15688;
gene_7689|GeneMark.hmm|544_aa|-|268|1902	544	tr|I1MNU1|I1MNU1_SOYBN	545	94.68	545	100	100	28	1	1	544	1	545	0	1059	I1MNU1_SOYBN	Uncharacterized protein	NA	Glycine max (Soybean) (Glycine hispida)	NA	NA	protein folding [GO:0006457]	ATP binding [GO:0005524]	cytoplasm [GO:0005737]	NA	gmx:100819739;	NA	K09500;
gene_7318|GeneMark.hmm|675_aa|-|186|2213	675	tr|A0A0B2R041|A0A0B2R041_GLYSO	674	94.67	675	100	100	35	1	1	675	1	674	0	1296	A0A0B2R041_GLYSO	Nucleolar GTP-binding protein 1	glysoja_010159	Glycine soja (Wild soybean)	NA	NA	NA	NA	NA	SUBCELLULAR LOCATION: Nucleus, nucleolus {ECO:0000256|PIRNR:PIRNR038919}.	NA	NA	NA
gene_3711|GeneMark.hmm|394_aa|-|161|1345	394	tr|I1NBG9|I1NBG9_SOYBN	394	94.67	394	100	100	21	0	1	394	1	394	0	759	I1NBG9_SOYBN	S-adenosylmethionine synthase (EC 2.5.1.6)	NA	Glycine max (Soybean) (Glycine hispida)	2.5.1.6	PATHWAY: Amino-acid biosynthesis; S-adenosyl-L-methionine biosynthesis; S-adenosyl-L-methionine from L-methionine: step 1/1. {ECO:0000256|RuleBase:RU000541}.	methionine adenosyltransferase activity [GO:0004478]; one-carbon metabolic process [GO:0006730]; S-adenosylmethionine biosynthetic process [GO:0006556]	ATP binding [GO:0005524]; metal ion binding [GO:0046872]; methionine adenosyltransferase activity [GO:0004478]	NA	NA	gmx:100777770;	NA	K00789;
gene_6117|GeneMark.hmm|391_aa|-|329|1504	391	tr|I1N828|I1N828_SOYBN	391	94.63	391	100	100	21	0	1	391	1	391	0	776	I1N828_SOYBN	Uncharacterized protein	NA	Glycine max (Soybean) (Glycine hispida)	NA	NA	anthocyanin-containing compound biosynthetic process [GO:0009718]; auxin polar transport [GO:0009926]; naringenin-chalcone synthase activity [GO:0016210]; response to gravity [GO:0009629]; response to sucrose [GO:0009744]; response to UV-B [GO:0010224]	naringenin-chalcone synthase activity [GO:0016210]	endoplasmic reticulum [GO:0005783]; nucleus [GO:0005634]; plant-type vacuole membrane [GO:0009705]	NA	gmx:100775264;	NA	K00660;
gene_32548|GeneMark.hmm|149_aa|+|100|549	149	tr|I1KA23|I1KA23_SOYBN	149	94.63	149	100	100	8	0	1	149	1	149	1e-96	281	I1KA23_SOYBN	Uncharacterized protein	NA	Glycine max (Soybean) (Glycine hispida)	NA	NA	metal ion transport [GO:0030001]	metal ion binding [GO:0046872]	NA	NA	NA	NA	NA
gene_6918|GeneMark.hmm|465_aa|+|3|1400	465	tr|V7AYI8|V7AYI8_PHAVU	446	94.62	446	95.91	100	24	0	20	465	1	446	0	881	V7AYI8_PHAVU	Non-specific serine/threonine protein kinase (EC 2.7.11.1)	PHAVU_009G145400g	Phaseolus vulgaris (Kidney bean) (French bean)	2.7.11.1	NA	protein serine/threonine kinase activity [GO:0004674]; signal transduction [GO:0007165]	ATP binding [GO:0005524]; protein serine/threonine kinase activity [GO:0004674]	NA	NA	pvu:PHAVU_009G145400g;	NA	NA
gene_1383|GeneMark.hmm|297_aa|+|426|1319	297	tr|A0A0B2QS46|A0A0B2QS46_GLYSO	297	94.61	297	100	100	16	0	1	297	1	297	0	569	A0A0B2QS46_GLYSO	Mitochondrial carnitine/acylcarnitine carrier-like protein	glysoja_044836	Glycine soja (Wild soybean)	NA	NA	NA	NA	NA	NA	NA	NA	NA
gene_34028|GeneMark.hmm|372_aa|+|53|1171	372	tr|I1LS55|I1LS55_SOYBN	371	94.61	371	99.73	100	20	0	1	371	1	371	0	676	I1LS55_SOYBN	Uncharacterized protein	NA	Glycine max (Soybean) (Glycine hispida)	NA	NA	transmembrane transport [GO:0055085]; transporter activity [GO:0005215]	transporter activity [GO:0005215]	integral component of membrane [GO:0016021]; mitochondrial inner membrane [GO:0005743]	NA	gmx:100818408;	NA	K05863;
gene_6143|GeneMark.hmm|207_aa|+|2|625	207	tr|I3SG74|I3SG74_LOTJA	204	94.61	204	98.55	100	11	0	4	207	1	204	1e-143	405	I3SG74_LOTJA	Uncharacterized protein	NA	Lotus japonicus (Lotus corniculatus var. japonicus)	NA	NA	translation [GO:0006412]	RNA binding [GO:0003723]; structural constituent of ribosome [GO:0003735]	small ribosomal subunit [GO:0015935]	NA	NA	NA	NA
gene_11391|GeneMark.hmm|315_aa|+|130|1077	315	tr|A0A0B2QME7|A0A0B2QME7_GLYSO	315	94.6	315	100	100	17	0	1	315	1	315	0	626	A0A0B2QME7_GLYSO	Serine/threonine-protein phosphatase (EC 3.1.3.16)	glysoja_009205	Glycine soja (Wild soybean)	3.1.3.16	NA	phosphoprotein phosphatase activity [GO:0004721]	phosphoprotein phosphatase activity [GO:0004721]	NA	NA	NA	NA	NA
gene_11392|GeneMark.hmm|315_aa|+|130|1077	315	tr|A0A0B2QME7|A0A0B2QME7_GLYSO	315	94.6	315	100	100	17	0	1	315	1	315	0	626	A0A0B2QME7_GLYSO	Serine/threonine-protein phosphatase (EC 3.1.3.16)	glysoja_009205	Glycine soja (Wild soybean)	3.1.3.16	NA	phosphoprotein phosphatase activity [GO:0004721]	phosphoprotein phosphatase activity [GO:0004721]	NA	NA	NA	NA	NA
gene_5629|GeneMark.hmm|518_aa|-|273|1829	518	tr|V7ASH3|V7ASH3_PHAVU	514	94.59	518	100	100	24	1	1	518	1	514	0	1005	V7ASH3_PHAVU	Serine/threonine-protein phosphatase 2A 55 kDa regulatory subunit B	PHAVU_010G141300g	Phaseolus vulgaris (Kidney bean) (French bean)	NA	NA	protein phosphatase type 2A regulator activity [GO:0008601]; signal transduction [GO:0007165]	protein phosphatase type 2A regulator activity [GO:0008601]	protein phosphatase type 2A complex [GO:0000159]	NA	pvu:PHAVU_010G141300g;	NA	K04354;
gene_37601|GeneMark.hmm|128_aa|+|1|387	128	tr|C6T315|C6T315_SOYBN	111	94.59	111	86.72	100	6	0	18	128	1	111	5e-72	216	C6T315_SOYBN	Uncharacterized protein	NA	Glycine max (Soybean) (Glycine hispida)	NA	NA	NA	NA	NA	NA	gmx:100527017;	NA	NA
gene_21020|GeneMark.hmm|408_aa|+|1|1227	408	tr|A0A0B2SK88|A0A0B2SK88_GLYSO	369	94.58	369	90.44	100	20	0	40	408	1	369	0	731	A0A0B2SK88_GLYSO	[Pyruvate dehydrogenase [lipoamide]] kinase, mitochondrial (EC 2.7.11.2)	glysoja_043585	Glycine soja (Wild soybean)	2.7.11.2	NA	pyruvate dehydrogenase (acetyl-transferring) kinase activity [GO:0004740]	pyruvate dehydrogenase (acetyl-transferring) kinase activity [GO:0004740]	NA	NA	NA	NA	NA
gene_10261|GeneMark.hmm|137_aa|-|72|485	137	tr|V7AI63|V7AI63_PHAVU	129	94.57	129	94.16	100	7	0	9	137	1	129	7e-87	255	V7AI63_PHAVU	Protein yippee-like	PHAVU_011G163000g	Phaseolus vulgaris (Kidney bean) (French bean)	NA	NA	NA	NA	NA	NA	pvu:PHAVU_011G163000g;	NA	NA
gene_10265|GeneMark.hmm|137_aa|-|370|783	137	tr|V7AI63|V7AI63_PHAVU	129	94.57	129	94.16	100	7	0	9	137	1	129	7e-87	255	V7AI63_PHAVU	Protein yippee-like	PHAVU_011G163000g	Phaseolus vulgaris (Kidney bean) (French bean)	NA	NA	NA	NA	NA	NA	pvu:PHAVU_011G163000g;	NA	NA
gene_3754|GeneMark.hmm|294_aa|+|196|1080	294	tr|I1N9L8|I1N9L8_SOYBN	292	94.56	294	100	100	14	2	1	294	1	292	0	533	I1N9L8_SOYBN	Uncharacterized protein	NA	Glycine max (Soybean) (Glycine hispida)	NA	NA	NA	NA	NA	NA	gmx:100797789;	NA	NA
gene_4608|GeneMark.hmm|110_aa|-|213|545	110	tr|G9JLV2|G9JLV2_LOTJA	110	94.55	110	100	100	6	0	1	110	1	110	5e-71	213	G9JLV2_LOTJA	Ribosomal protein S10	rps10 LojaMp038	Lotus japonicus (Lotus corniculatus var. japonicus)	NA	NA	translation [GO:0006412]	structural constituent of ribosome [GO:0003735]	mitochondrion [GO:0005739]; ribosome [GO:0005840]	NA	NA	NA	NA
gene_41486|GeneMark.hmm|110_aa|-|249|581	110	tr|I1MRR2|I1MRR2_SOYBN	110	94.55	110	100	100	6	0	1	110	1	110	4e-67	203	I1MRR2_SOYBN	Uncharacterized protein	NA	Glycine max (Soybean) (Glycine hispida)	NA	NA	NA	NA	NA	NA	gmx:100789285;	NA	NA
gene_5031|GeneMark.hmm|203_aa|+|3|614	203	tr|I1JIS0|I1JIS0_SOYBN	202	94.55	202	99.51	100	11	0	2	203	1	202	2e-140	396	I1JIS0_SOYBN	Uncharacterized protein	NA	Glycine max (Soybean) (Glycine hispida)	NA	NA	cellular response to nitrogen levels [GO:0043562]; response to sucrose [GO:0009744]	NA	NA	NA	NA	NA	NA
gene_4834|GeneMark.hmm|476_aa|+|3|1433	476	tr|I1JYM6|I1JYM6_SOYBN	459	94.55	459	96.43	100	25	0	18	476	1	459	0	903	I1JYM6_SOYBN	Uncharacterized protein	NA	Glycine max (Soybean) (Glycine hispida)	NA	NA	molybdate ion transmembrane transporter activity [GO:0015098]	molybdate ion transmembrane transporter activity [GO:0015098]	integral component of membrane [GO:0016021]	NA	gmx:100799378;	NA	NA
gene_2682|GeneMark.hmm|183_aa|+|146|697	183	tr|A0A0B2RDV3|A0A0B2RDV3_GLYSO	183	94.54	183	100	100	10	0	1	183	1	183	3e-126	359	A0A0B2RDV3_GLYSO	ADP-ribosylation factor-like protein 5	glysoja_029986	Glycine soja (Wild soybean)	NA	NA	NA	NA	NA	NA	NA	NA	NA
gene_1250|GeneMark.hmm|367_aa|+|128|1231	367	tr|A0A0B2REC5|A0A0B2REC5_GLYSO	366	94.54	366	99.73	100	19	1	1	366	1	365	0	628	A0A0B2REC5_GLYSO	mRNA-decapping enzyme-like protein (EC 3.-.-.-)	glysoja_038790	Glycine soja (Wild soybean)	3.-.-.-	NA	hydrolase activity [GO:0016787]	hydrolase activity [GO:0016787]	NA	NA	NA	NA	NA
gene_1251|GeneMark.hmm|367_aa|+|128|1231	367	tr|A0A0B2REC5|A0A0B2REC5_GLYSO	366	94.54	366	99.73	100	19	1	1	366	1	365	0	628	A0A0B2REC5_GLYSO	mRNA-decapping enzyme-like protein (EC 3.-.-.-)	glysoja_038790	Glycine soja (Wild soybean)	3.-.-.-	NA	hydrolase activity [GO:0016787]	hydrolase activity [GO:0016787]	NA	NA	NA	NA	NA
gene_15834|GeneMark.hmm|146_aa|+|266|706	146	tr|I1LEL3|I1LEL3_SOYBN	146	94.52	146	100	100	8	0	1	146	1	146	1e-100	291	I1LEL3_SOYBN	Uncharacterized protein	NA	Glycine max (Soybean) (Glycine hispida)	NA	NA	metal ion transport [GO:0030001]	metal ion binding [GO:0046872]	NA	NA	gmx:100785059;	NA	NA
gene_20373|GeneMark.hmm|146_aa|-|209|649	146	tr|I1JVU8|I1JVU8_SOYBN	146	94.52	146	100	100	8	0	1	146	1	146	2e-99	288	I1JVU8_SOYBN	Uncharacterized protein	NA	Glycine max (Soybean) (Glycine hispida)	NA	NA	NA	NA	NA	NA	gmx:100807018;	NA	NA
gene_20374|GeneMark.hmm|146_aa|-|209|649	146	tr|I1JVU8|I1JVU8_SOYBN	146	94.52	146	100	100	8	0	1	146	1	146	2e-99	288	I1JVU8_SOYBN	Uncharacterized protein	NA	Glycine max (Soybean) (Glycine hispida)	NA	NA	NA	NA	NA	NA	gmx:100807018;	NA	NA
gene_2987|GeneMark.hmm|585_aa|+|143|1900	585	tr|A9XS73|A9XS73_PHAVU	584	94.52	584	99.83	100	31	1	1	584	1	583	0	1157	A9XS73_PHAVU	Asparagine synthetase (EC 6.3.5.4)	NA	Phaseolus vulgaris (Kidney bean) (French bean)	6.3.5.4	NA	asparagine biosynthetic process [GO:0006529]; asparagine synthase (glutamine-hydrolyzing) activity [GO:0004066]	asparagine synthase (glutamine-hydrolyzing) activity [GO:0004066]	NA	NA	NA	NA	NA
gene_1889|GeneMark.hmm|74_aa|+|332|556	74	tr|C6T5S8|C6T5S8_SOYBN	73	94.52	73	98.65	100	4	0	1	73	1	73	3e-41	134	C6T5S8_SOYBN	Uncharacterized protein	NA	Glycine max (Soybean) (Glycine hispida)	NA	NA	NA	NA	NA	NA	gmx:100527900;	NA	K18633;
gene_41436|GeneMark.hmm|148_aa|+|1|447	148	tr|V7CBD0|V7CBD0_PHAVU	146	94.52	146	98.65	100	8	0	3	148	1	146	8e-99	286	V7CBD0_PHAVU	Uncharacterized protein	PHAVU_003G204100g	Phaseolus vulgaris (Kidney bean) (French bean)	NA	NA	translation [GO:0006412]	structural constituent of ribosome [GO:0003735]	ribosome [GO:0005840]	NA	pvu:PHAVU_003G204100g;	NA	K02900;
gene_9675|GeneMark.hmm|164_aa|+|699|1193	164	tr|V7CY37|V7CY37_PHAVU	164	94.51	164	100	100	9	0	1	164	1	164	9e-113	323	V7CY37_PHAVU	Uncharacterized protein	PHAVU_001G200900g	Phaseolus vulgaris (Kidney bean) (French bean)	NA	NA	translation [GO:0006412]	structural constituent of ribosome [GO:0003735]	ribosome [GO:0005840]	NA	pvu:PHAVU_001G200900g;	NA	K02889;
gene_24653|GeneMark.hmm|419_aa|-|379|1638	419	tr|V7ARJ4|V7ARJ4_PHAVU	419	94.51	419	100	100	23	0	1	419	1	419	0	840	V7ARJ4_PHAVU	Uncharacterized protein	PHAVU_010G080800g	Phaseolus vulgaris (Kidney bean) (French bean)	NA	NA	NA	NA	NA	NA	pvu:PHAVU_010G080800g;	NA	NA
gene_39740|GeneMark.hmm|237_aa|+|183|896	237	tr|V7BIB2|V7BIB2_PHAVU	237	94.51	237	100	100	13	0	1	237	1	237	6e-163	456	V7BIB2_PHAVU	Uncharacterized protein	PHAVU_007G137700g	Phaseolus vulgaris (Kidney bean) (French bean)	NA	NA	vacuolar transport [GO:0007034]	NA	NA	NA	pvu:PHAVU_007G137700g;	NA	K12198;
gene_16230|GeneMark.hmm|382_aa|+|97|1245	382	tr|I1JUW8|I1JUW8_SOYBN	378	94.5	382	100	100	17	1	1	382	1	378	0	712	I1JUW8_SOYBN	Uncharacterized protein	NA	Glycine max (Soybean) (Glycine hispida)	NA	NA	NA	NA	NA	NA	gmx:100816265;	NA	NA
gene_36066|GeneMark.hmm|482_aa|+|95|1543	482	tr|K7K5N7|K7K5N7_SOYBN	473	94.5	473	98.13	100	26	0	10	482	1	473	0	880	K7K5N7_SOYBN	Histone deacetylase (EC 3.5.1.98)	NA	Glycine max (Soybean) (Glycine hispida)	3.5.1.98	NA	NAD-dependent histone deacetylase activity (H3-K14 specific) [GO:0032041]; NAD-dependent histone deacetylase activity (H3-K18 specific) [GO:0097372]; NAD-dependent histone deacetylase activity (H3-K9 specific) [GO:0046969]; NAD-dependent histone deacetylase activity (H4-K16 specific) [GO:0046970]; regulation of transcription, DNA-templated [GO:0006355]; transcription, DNA-templated [GO:0006351]	NAD-dependent histone deacetylase activity (H3-K14 specific) [GO:0032041]; NAD-dependent histone deacetylase activity (H3-K18 specific) [GO:0097372]; NAD-dependent histone deacetylase activity (H3-K9 specific) [GO:0046969]; NAD-dependent histone deacetylase activity (H4-K16 specific) [GO:0046970]	nucleus [GO:0005634]	SUBCELLULAR LOCATION: Nucleus {ECO:0000256|PIRNR:PIRNR037913}.	gmx:100779296;	NA	K06067;
gene_36858|GeneMark.hmm|525_aa|-|386|1963	525	tr|I1NEN5|I1NEN5_SOYBN	525	94.48	525	100	100	29	0	1	525	1	525	0	1050	I1NEN5_SOYBN	Uncharacterized protein	NA	Glycine max (Soybean) (Glycine hispida)	NA	NA	ligase activity [GO:0016874]; ubiquitin-protein transferase activity [GO:0004842]	ligase activity [GO:0016874]; ubiquitin-protein transferase activity [GO:0004842]	NA	NA	gmx:100527039;	NA	K10599;
gene_24844|GeneMark.hmm|199_aa|-|155|754	199	tr|I1LGG7|I1LGG7_SOYBN	198	94.47	199	100	100	10	1	1	199	1	198	2e-121	348	I1LGG7_SOYBN	Uncharacterized protein	NA	Glycine max (Soybean) (Glycine hispida)	NA	NA	NA	NA	NA	NA	gmx:100785966;	NA	NA
gene_1613|GeneMark.hmm|922_aa|-|281|3049	922	tr|I1JXP9|I1JXP9_SOYBN	922	94.47	922	100	100	51	0	1	922	1	922	0	1731	I1JXP9_SOYBN	Uncharacterized protein	NA	Glycine max (Soybean) (Glycine hispida)	NA	NA	protein metabolic process [GO:0019538]	ATP binding [GO:0005524]	NA	NA	gmx:100796195;	NA	K03696;
gene_2742|GeneMark.hmm|380_aa|-|374|1516	380	tr|G7J5M6|G7J5M6_MEDTR	380	94.47	380	100	100	21	0	1	380	1	380	0	757	G7J5M6_MEDTR	Uncharacterized protein (Zinc-binding alcohol dehydrogenase family protein)	MTR_3g089940	Medicago truncatula (Barrel medic) (Medicago tribuloides)	NA	NA	oxidoreductase activity [GO:0016491]	oxidoreductase activity [GO:0016491]; zinc ion binding [GO:0008270]	NA	NA	mtr:MTR_3g089940;	NA	K18857;
gene_17138|GeneMark.hmm|253_aa|+|114|875	253	tr|I1N1Z8|I1N1Z8_SOYBN	253	94.47	253	100	100	14	0	1	253	1	253	6e-178	496	I1N1Z8_SOYBN	Uncharacterized protein	NA	Glycine max (Soybean) (Glycine hispida)	NA	NA	regulation of cyclin-dependent protein serine/threonine kinase activity [GO:0000079]; regulation of transcription, DNA-templated [GO:0006355]	NA	DNA-directed RNA polymerase II, holoenzyme [GO:0016591]	NA	gmx:100784345;	NA	K15161;
gene_12860|GeneMark.hmm|383_aa|+|2|1153	383	tr|A0A0B2NYB5|A0A0B2NYB5_GLYSO	361	94.46	361	94.26	100	20	0	23	383	1	361	0	693	A0A0B2NYB5_GLYSO	Pto-interacting protein 1 (EC 2.7.10.2) (EC 2.7.11.1)	glysoja_022838	Glycine soja (Wild soybean)	2.7.10.2; 2.7.11.1	NA	non-membrane spanning protein tyrosine kinase activity [GO:0004715]	non-membrane spanning protein tyrosine kinase activity [GO:0004715]	NA	NA	NA	NA	NA
gene_9986|GeneMark.hmm|413_aa|+|225|1466	413	tr|A0A0B2PDW5|A0A0B2PDW5_GLYSO	414	94.44	414	100	100	22	1	1	413	1	414	0	823	A0A0B2PDW5_GLYSO	BTB/POZ and MATH domain-containing protein 3	glysoja_019703	Glycine soja (Wild soybean)	NA	NA	NA	NA	NA	NA	NA	NA	NA
gene_11707|GeneMark.hmm|808_aa|+|111|2534	808	tr|I1KVD8|I1KVD8_SOYBN	809	94.44	809	100	100	44	1	1	808	1	809	0	1591	I1KVD8_SOYBN	Phospholipase D (EC 3.1.4.4)	NA	Glycine max (Soybean) (Glycine hispida)	3.1.4.4	NA	lipid catabolic process [GO:0016042]; N-acylphosphatidylethanolamine-specific phospholipase D activity [GO:0070290]; phosphatidylcholine metabolic process [GO:0046470]; phospholipase D activity [GO:0004630]	calcium ion binding [GO:0005509]; N-acylphosphatidylethanolamine-specific phospholipase D activity [GO:0070290]; phospholipase D activity [GO:0004630]	membrane [GO:0016020]	NA	gmx:100786410;	NA	K01115;
gene_16581|GeneMark.hmm|126_aa|-|207|587	126	tr|I1N5E7|I1N5E7_SOYBN	126	94.44	126	100	100	7	0	1	126	1	126	6e-78	232	I1N5E7_SOYBN	Uncharacterized protein	NA	Glycine max (Soybean) (Glycine hispida)	NA	NA	vesicle-mediated transport [GO:0016192]	NA	NA	NA	gmx:100775591;	NA	NA
gene_7960|GeneMark.hmm|236_aa|-|259|969	236	tr|I1MJU0|I1MJU0_SOYBN	216	94.44	216	91.53	100	11	1	22	236	1	216	9e-148	417	I1MJU0_SOYBN	Uncharacterized protein	NA	Glycine max (Soybean) (Glycine hispida)	NA	NA	protein transport [GO:0015031]; small GTPase mediated signal transduction [GO:0007264]	GTP binding [GO:0005525]	NA	NA	NA	NA	NA
gene_5134|GeneMark.hmm|358_aa|+|48|1124	358	tr|I1L903|I1L903_SOYBN	359	94.43	359	100	100	19	1	1	358	1	359	0	707	I1L903_SOYBN	Isocitrate dehydrogenase [NAD] subunit, mitochondrial (EC 1.1.1.41)	NA	Glycine max (Soybean) (Glycine hispida)	1.1.1.41	NA	isocitrate dehydrogenase (NAD+) activity [GO:0004449]; tricarboxylic acid cycle [GO:0006099]	isocitrate dehydrogenase (NAD+) activity [GO:0004449]; magnesium ion binding [GO:0000287]; NAD binding [GO:0051287]	mitochondrion [GO:0005739]	SUBCELLULAR LOCATION: Mitochondrion {ECO:0000256|RuleBase:RU361266}.	gmx:100781465;	NA	K00030;
gene_34364|GeneMark.hmm|314_aa|+|1|945	314	tr|B0M196|B0M196_SOYBN	287	94.43	287	91.4	100	16	0	28	314	1	287	0	527	B0M196_SOYBN	Peroxisomal ascorbate peroxidase (Uncharacterized protein)	NA	Glycine max (Soybean) (Glycine hispida)	NA	NA	peroxidase activity [GO:0004601]; response to oxidative stress [GO:0006979]	heme binding [GO:0020037]; peroxidase activity [GO:0004601]	NA	NA	gmx:100170727;	NA	K00434;
gene_6966|GeneMark.hmm|215_aa|+|174|821	215	tr|C6TB30|C6TB30_SOYBN	215	94.42	215	100	100	12	0	1	215	1	215	9e-151	424	C6TB30_SOYBN	Uncharacterized protein	NA	Glycine max (Soybean) (Glycine hispida)	NA	NA	NA	NA	NA	NA	gmx:100802228;	NA	NA
gene_24077|GeneMark.hmm|197_aa|+|257|850	197	tr|Q9SXT7|Q9SXT7_CICAR	197	94.42	197	100	100	11	0	1	197	1	197	8e-139	392	Q9SXT7_CICAR	Rac-type small GTP-binding protein	NA	Cicer arietinum (Chickpea) (Garbanzo)	NA	NA	small GTPase mediated signal transduction [GO:0007264]	GTP binding [GO:0005525]	intracellular [GO:0005622]; membrane [GO:0016020]	NA	cam:101507428;	NA	K04392;
gene_12597|GeneMark.hmm|281_aa|+|467|1312	281	tr|V7CM51|V7CM51_PHAVU	285	94.41	286	100	100	10	3	1	281	1	285	0	548	V7CM51_PHAVU	Uncharacterized protein	PHAVU_002G153300g	Phaseolus vulgaris (Kidney bean) (French bean)	NA	NA	regulation of transcription, DNA-templated [GO:0006355]	DNA binding [GO:0003677]	nucleus [GO:0005634]	SUBCELLULAR LOCATION: Nucleus {ECO:0000256|RuleBase:RU000682}.	pvu:PHAVU_002G153300g;	NA	NA
gene_7726|GeneMark.hmm|162_aa|+|1|489	162	tr|A0A0B2R0G3|A0A0B2R0G3_GLYSO	161	94.41	161	99.38	100	9	0	2	162	1	161	6e-108	311	A0A0B2R0G3_GLYSO	Nascent polypeptide-associated complex subunit beta	glysoja_010324	Glycine soja (Wild soybean)	NA	NA	NA	NA	NA	NA	NA	NA	NA
gene_39779|GeneMark.hmm|180_aa|+|2|544	180	tr|B7FHG4|B7FHG4_MEDTR	161	94.41	161	89.44	100	9	0	20	180	1	161	2e-109	315	B7FHG4_MEDTR	Putative uncharacterized protein	NA	Medicago truncatula (Barrel medic) (Medicago tribuloides)	NA	NA	intracellular protein transport [GO:0006886]; protein transporter activity [GO:0008565]; vesicle-mediated transport [GO:0016192]	protein transporter activity [GO:0008565]	membrane coat [GO:0030117]	NA	NA	NA	NA
gene_5882|GeneMark.hmm|178_aa|+|2|538	178	tr|A0A0B2PY40|A0A0B2PY40_GLYSO	143	94.41	143	80.34	100	8	0	36	178	1	143	7e-98	285	A0A0B2PY40_GLYSO	NADH dehydrogenase [ubiquinone] 1 alpha subcomplex subunit 13-B (EC 1.6.5.3)	glysoja_042680	Glycine soja (Wild soybean)	1.6.5.3	NA	NADH dehydrogenase (ubiquinone) activity [GO:0008137]	NADH dehydrogenase (ubiquinone) activity [GO:0008137]	NA	NA	NA	NA	NA
gene_19296|GeneMark.hmm|160_aa|-|284|766	160	tr|I1MYI0|I1MYI0_SOYBN	160	94.38	160	100	100	9	0	1	160	1	160	2e-107	310	I1MYI0_SOYBN	Uncharacterized protein	NA	Glycine max (Soybean) (Glycine hispida)	NA	NA	NA	NA	NA	NA	gmx:100815344;	NA	K09775;
gene_25383|GeneMark.hmm|142_aa|+|218|646	142	tr|A0A0B2REP6|A0A0B2REP6_GLYSO	142	94.37	142	100	100	8	0	1	142	1	142	3e-96	279	A0A0B2REP6_GLYSO	39S ribosomal protein L47, mitochondrial	glysoja_034848	Glycine soja (Wild soybean)	NA	NA	NA	NA	ribosome [GO:0005840]	NA	NA	NA	NA
gene_25385|GeneMark.hmm|142_aa|+|210|638	142	tr|A0A0B2REP6|A0A0B2REP6_GLYSO	142	94.37	142	100	100	8	0	1	142	1	142	3e-96	279	A0A0B2REP6_GLYSO	39S ribosomal protein L47, mitochondrial	glysoja_034848	Glycine soja (Wild soybean)	NA	NA	NA	NA	ribosome [GO:0005840]	NA	NA	NA	NA
gene_38767|GeneMark.hmm|71_aa|-|302|517	71	tr|I3SJL0|I3SJL0_LOTJA	71	94.37	71	100	100	4	0	1	71	1	71	3e-44	142	I3SJL0_LOTJA	Uncharacterized protein	NA	Lotus japonicus (Lotus corniculatus var. japonicus)	NA	NA	NA	NA	NA	NA	NA	NA	NA
gene_34489|GeneMark.hmm|549_aa|-|206|1855	549	tr|I1JJC9|I1JJC9_SOYBN	549	94.35	549	100	100	31	0	1	549	1	549	0	1059	I1JJC9_SOYBN	Uncharacterized protein	NA	Glycine max (Soybean) (Glycine hispida)	NA	NA	NA	calcium ion binding [GO:0005509]; GTP binding [GO:0005525]	NA	NA	NA	NA	NA
gene_5963|GeneMark.hmm|254_aa|+|1|765	254	tr|V7B0R8|V7B0R8_PHAVU	248	94.35	248	97.64	100	10	1	11	254	1	248	2e-172	481	V7B0R8_PHAVU	Uncharacterized protein	PHAVU_008G027900g	Phaseolus vulgaris (Kidney bean) (French bean)	NA	NA	sequence-specific DNA binding transcription factor activity [GO:0003700]; transcription, DNA-templated [GO:0006351]	DNA binding [GO:0003677]; sequence-specific DNA binding transcription factor activity [GO:0003700]	nucleus [GO:0005634]	SUBCELLULAR LOCATION: Nucleus {ECO:0000256|RuleBase:RU000476}.	pvu:PHAVU_008G027900g;	NA	K09264;
gene_34549|GeneMark.hmm|601_aa|+|184|1989	601	tr|I1L2J3|I1L2J3_SOYBN	600	94.34	601	100	100	33	1	1	601	1	600	0	1103	I1L2J3_SOYBN	Uncharacterized protein	NA	Glycine max (Soybean) (Glycine hispida)	NA	NA	NA	NA	NA	NA	gmx:100819402;	NA	K12603;
gene_3538|GeneMark.hmm|371_aa|+|197|1312	371	tr|I1MJ29|I1MJ29_SOYBN	371	94.34	371	100	100	21	0	1	371	1	371	0	703	I1MJ29_SOYBN	Uncharacterized protein	NA	Glycine max (Soybean) (Glycine hispida)	NA	NA	oxidoreductase activity [GO:0016491]	FMN binding [GO:0010181]; oxidoreductase activity [GO:0016491]	NA	NA	gmx:100170730;	NA	K11517;
gene_3539|GeneMark.hmm|371_aa|+|180|1295	371	tr|I1MJ29|I1MJ29_SOYBN	371	94.34	371	100	100	21	0	1	371	1	371	0	703	I1MJ29_SOYBN	Uncharacterized protein	NA	Glycine max (Soybean) (Glycine hispida)	NA	NA	oxidoreductase activity [GO:0016491]	FMN binding [GO:0010181]; oxidoreductase activity [GO:0016491]	NA	NA	gmx:100170730;	NA	K11517;
gene_3540|GeneMark.hmm|371_aa|+|180|1295	371	tr|I1MJ29|I1MJ29_SOYBN	371	94.34	371	100	100	21	0	1	371	1	371	0	703	I1MJ29_SOYBN	Uncharacterized protein	NA	Glycine max (Soybean) (Glycine hispida)	NA	NA	oxidoreductase activity [GO:0016491]	FMN binding [GO:0010181]; oxidoreductase activity [GO:0016491]	NA	NA	gmx:100170730;	NA	K11517;
gene_8025|GeneMark.hmm|124_aa|-|350|724	124	tr|C6T2A2|C6T2A2_SOYBN	106	94.34	106	85.48	100	6	0	19	124	1	106	5e-70	211	C6T2A2_SOYBN	Uncharacterized protein	NA	Glycine max (Soybean) (Glycine hispida)	NA	NA	NA	NA	NA	NA	gmx:100500620;	NA	K03966;
gene_6606|GeneMark.hmm|402_aa|+|142|1350	402	tr|I1KLP7|I1KLP7_SOYBN	406	94.33	406	100	100	19	2	1	402	1	406	0	769	I1KLP7_SOYBN	Uncharacterized protein	NA	Glycine max (Soybean) (Glycine hispida)	NA	NA	transporter activity [GO:0005215]	transporter activity [GO:0005215]	integral component of membrane [GO:0016021]	NA	NA	NA	NA
gene_3819|GeneMark.hmm|176_aa|+|140|670	176	tr|I1LBK9|I1LBK9_SOYBN	176	94.32	176	100	100	10	0	1	176	1	176	7e-121	345	I1LBK9_SOYBN	Uncharacterized protein	NA	Glycine max (Soybean) (Glycine hispida)	NA	NA	cell redox homeostasis [GO:0045454]; glycerol ether metabolic process [GO:0006662]; protein disulfide oxidoreductase activity [GO:0015035]	electron carrier activity [GO:0009055]; protein disulfide oxidoreductase activity [GO:0015035]	NA	NA	NA	NA	NA
gene_12594|GeneMark.hmm|493_aa|+|164|1645	493	tr|V7BMA8|V7BMA8_PHAVU	493	94.32	493	100	100	28	0	1	493	1	493	0	964	V7BMA8_PHAVU	Uncharacterized protein	PHAVU_006G016800g	Phaseolus vulgaris (Kidney bean) (French bean)	NA	NA	NA	NA	NA	NA	pvu:PHAVU_006G016800g;	NA	NA
gene_1176|GeneMark.hmm|790_aa|-|186|2558	790	tr|K7KLN1|K7KLN1_SOYBN	790	94.31	791	100	100	43	2	1	790	1	790	0	1541	K7KLN1_SOYBN	Potassium transporter	NA	Glycine max (Soybean) (Glycine hispida)	NA	NA	potassium ion transmembrane transporter activity [GO:0015079]	potassium ion transmembrane transporter activity [GO:0015079]	integral component of membrane [GO:0016021]	SUBCELLULAR LOCATION: Membrane {ECO:0000256|RuleBase:RU321113}; Multi-pass membrane protein {ECO:0000256|RuleBase:RU321113}.	gmx:100806122;	NA	K03549;
gene_8506|GeneMark.hmm|123_aa|-|145|516	123	tr|A0A0B2R9H9|A0A0B2R9H9_GLYSO	123	94.31	123	100	100	7	0	1	123	1	123	2e-75	225	A0A0B2R9H9_GLYSO	60S ribosomal protein L35	glysoja_010588	Glycine soja (Wild soybean)	NA	NA	NA	NA	ribosome [GO:0005840]	NA	NA	NA	NA
gene_17603|GeneMark.hmm|123_aa|+|290|661	123	tr|I1LP50|I1LP50_SOYBN	123	94.31	123	100	100	7	0	1	123	1	123	5e-82	242	I1LP50_SOYBN	Uncharacterized protein	NA	Glycine max (Soybean) (Glycine hispida)	NA	NA	NA	NA	NA	NA	NA	NA	NA
gene_28057|GeneMark.hmm|72_aa|+|2|220	72	tr|A0A0B2R2L2|A0A0B2R2L2_GLYSO	69	94.29	70	97.22	100	3	1	3	72	1	69	2e-38	127	A0A0B2R2L2_GLYSO	Uncharacterized protein	glysoja_040171	Glycine soja (Wild soybean)	NA	NA	NA	NA	NA	NA	NA	NA	NA
gene_15757|GeneMark.hmm|140_aa|+|205|627	140	tr|B7FGH0|B7FGH0_MEDTR	140	94.29	140	100	100	8	0	1	140	1	140	6e-89	261	B7FGH0_MEDTR	Got1/SFT2-like vescicle transporter family protein (Uncharacterized protein)	MTR_5g089500	Medicago truncatula (Barrel medic) (Medicago tribuloides)	NA	NA	vesicle-mediated transport [GO:0016192]	NA	NA	NA	mtr:MTR_5g089500;	NA	NA
gene_20228|GeneMark.hmm|430_aa|+|144|1436	430	tr|A0A0B2P948|A0A0B2P948_GLYSO	436	94.27	436	100	100	19	2	1	430	1	436	0	847	A0A0B2P948_GLYSO	Hydroxycinnamoyl-Coenzyme A shikimate/quinate hydroxycinnamoyltransferase (EC 2.3.1.133)	glysoja_032689	Glycine soja (Wild soybean)	2.3.1.133	NA	shikimate O-hydroxycinnamoyltransferase activity [GO:0047172]	shikimate O-hydroxycinnamoyltransferase activity [GO:0047172]	NA	NA	NA	NA	NA
gene_15273|GeneMark.hmm|540_aa|-|320|1942	540	tr|O23960|O23960_SOYBN	539	94.26	540	100	100	30	1	1	540	1	539	0	1046	O23960_SOYBN	Acetyl-CoA carboxylase (EC 6.4.1.2) (Biotin carboxylase) (EC 6.3.4.14) (Uncharacterized protein)	accC-2	Glycine max (Soybean) (Glycine hispida)	6.4.1.2; 6.3.4.14	NA	acetyl-CoA carboxylase activity [GO:0003989]; biotin carboxylase activity [GO:0004075]	acetyl-CoA carboxylase activity [GO:0003989]; ATP binding [GO:0005524]; biotin carboxylase activity [GO:0004075]; metal ion binding [GO:0046872]	NA	NA	gmx:547498;	NA	K01961;
gene_35065|GeneMark.hmm|818_aa|-|345|2801	818	tr|I1LPZ3|I1LPZ3_SOYBN	818	94.25	818	100	100	47	0	1	818	1	818	0	1580	I1LPZ3_SOYBN	V-type proton ATPase subunit a	NA	Glycine max (Soybean) (Glycine hispida)	NA	NA	ATP hydrolysis coupled proton transport [GO:0015991]; hydrogen ion transmembrane transporter activity [GO:0015078]	hydrogen ion transmembrane transporter activity [GO:0015078]	integral component of membrane [GO:0016021]; vacuolar proton-transporting V-type ATPase, V0 domain [GO:0000220]	NA	gmx:100810062;	NA	K02154;
gene_34789|GeneMark.hmm|330_aa|+|81|1073	330	tr|I1MD61|I1MD61_SOYBN	330	94.24	330	100	100	19	0	1	330	1	330	0	638	I1MD61_SOYBN	Uncharacterized protein	NA	Glycine max (Soybean) (Glycine hispida)	NA	NA	D-ribose metabolic process [GO:0006014]; ribokinase activity [GO:0004747]	ribokinase activity [GO:0004747]	NA	NA	gmx:100803713;	NA	K00847;
gene_29447|GeneMark.hmm|208_aa|-|402|1028	208	tr|K7L123|K7L123_SOYBN	207	94.23	208	100	100	11	1	1	208	1	207	2e-141	399	K7L123_SOYBN	Uncharacterized protein	NA	Glycine max (Soybean) (Glycine hispida)	NA	NA	'de novo' pyrimidine nucleobase biosynthetic process [GO:0006207]; cytidylate kinase activity [GO:0004127]; pyrimidine nucleotide biosynthetic process [GO:0006221]; uridylate kinase activity [GO:0009041]	ATP binding [GO:0005524]; cytidylate kinase activity [GO:0004127]; uridylate kinase activity [GO:0009041]	NA	NA	NA	NA	NA
gene_29449|GeneMark.hmm|208_aa|-|251|877	208	tr|K7L123|K7L123_SOYBN	207	94.23	208	100	100	11	1	1	208	1	207	2e-141	399	K7L123_SOYBN	Uncharacterized protein	NA	Glycine max (Soybean) (Glycine hispida)	NA	NA	'de novo' pyrimidine nucleobase biosynthetic process [GO:0006207]; cytidylate kinase activity [GO:0004127]; pyrimidine nucleotide biosynthetic process [GO:0006221]; uridylate kinase activity [GO:0009041]	ATP binding [GO:0005524]; cytidylate kinase activity [GO:0004127]; uridylate kinase activity [GO:0009041]	NA	NA	NA	NA	NA
gene_5234|GeneMark.hmm|433_aa|-|320|1621	433	tr|A0A0B2QU83|A0A0B2QU83_GLYSO	433	94.23	433	100	100	25	0	1	433	1	433	0	830	A0A0B2QU83_GLYSO	Monodehydroascorbate reductase (EC 1.6.5.4)	glysoja_044788	Glycine soja (Wild soybean)	1.6.5.4	NA	monodehydroascorbate reductase (NADH) activity [GO:0016656]	monodehydroascorbate reductase (NADH) activity [GO:0016656]	NA	NA	NA	NA	NA
gene_9443|GeneMark.hmm|208_aa|-|306|932	208	tr|V7CTA8|V7CTA8_PHAVU	208	94.23	208	100	100	12	0	1	208	1	208	2e-145	410	V7CTA8_PHAVU	Uncharacterized protein	PHAVU_001G068200g	Phaseolus vulgaris (Kidney bean) (French bean)	NA	NA	sequence-specific DNA binding transcription factor activity [GO:0003700]; transcription, DNA-templated [GO:0006351]	DNA binding [GO:0003677]; sequence-specific DNA binding transcription factor activity [GO:0003700]	nucleus [GO:0005634]	SUBCELLULAR LOCATION: Nucleus {ECO:0000256|RuleBase:RU000476}.	pvu:PHAVU_001G068200g;	NA	K09264;
gene_21178|GeneMark.hmm|156_aa|-|347|817	156	tr|V7CAL0|V7CAL0_PHAVU	156	94.23	156	100	100	9	0	1	156	1	156	8e-109	312	V7CAL0_PHAVU	Uncharacterized protein	PHAVU_003G179300g	Phaseolus vulgaris (Kidney bean) (French bean)	NA	NA	NA	sequence-specific DNA binding [GO:0043565]	nucleus [GO:0005634]	NA	pvu:PHAVU_003G179300g;	NA	NA
gene_18717|GeneMark.hmm|253_aa|-|390|1151	253	tr|I1M615|I1M615_SOYBN	259	94.21	259	100	100	9	2	1	253	1	259	7e-178	496	I1M615_SOYBN	Uncharacterized protein	NA	Glycine max (Soybean) (Glycine hispida)	NA	NA	NA	zinc ion binding [GO:0008270]	NA	NA	gmx:100808123;	NA	NA
gene_18718|GeneMark.hmm|253_aa|-|126|887	253	tr|I1M615|I1M615_SOYBN	259	94.21	259	100	100	9	2	1	253	1	259	7e-178	496	I1M615_SOYBN	Uncharacterized protein	NA	Glycine max (Soybean) (Glycine hispida)	NA	NA	NA	zinc ion binding [GO:0008270]	NA	NA	gmx:100808123;	NA	NA
gene_7551|GeneMark.hmm|121_aa|+|47|412	121	tr|I3SVX1|I3SVX1_LOTJA	121	94.21	121	100	100	7	0	1	121	1	121	1e-81	240	I3SVX1_LOTJA	Uncharacterized protein	NA	Lotus japonicus (Lotus corniculatus var. japonicus)	NA	NA	NA	NA	NA	NA	NA	NA	NA
gene_21688|GeneMark.hmm|357_aa|+|306|1379	357	tr|I1J971|I1J971_SOYBN	362	94.2	362	100	100	16	1	1	357	1	362	0	699	I1J971_SOYBN	Uncharacterized protein	NA	Glycine max (Soybean) (Glycine hispida)	NA	NA	NA	nucleic acid binding [GO:0003676]; nucleotide binding [GO:0000166]	NA	NA	gmx:100795240;	NA	K14411;
gene_4976|GeneMark.hmm|481_aa|-|300|1745	481	tr|V7B8Z7|V7B8Z7_PHAVU	481	94.19	482	100	100	26	2	1	481	1	481	0	925	V7B8Z7_PHAVU	Uncharacterized protein	PHAVU_008G187500g	Phaseolus vulgaris (Kidney bean) (French bean)	NA	NA	NA	NA	NA	NA	pvu:PHAVU_008G187500g;	NA	NA
gene_9165|GeneMark.hmm|241_aa|+|119|844	241	tr|I1K0P5|I1K0P5_SOYBN	241	94.19	241	100	100	14	0	1	241	1	241	2e-157	442	I1K0P5_SOYBN	Uncharacterized protein	NA	Glycine max (Soybean) (Glycine hispida)	NA	NA	NA	NA	endoplasmic reticulum membrane [GO:0005789]	NA	gmx:100527687;	NA	NA
gene_9166|GeneMark.hmm|241_aa|+|82|807	241	tr|I1K0P5|I1K0P5_SOYBN	241	94.19	241	100	100	14	0	1	241	1	241	2e-157	442	I1K0P5_SOYBN	Uncharacterized protein	NA	Glycine max (Soybean) (Glycine hispida)	NA	NA	NA	NA	endoplasmic reticulum membrane [GO:0005789]	NA	gmx:100527687;	NA	NA
gene_9167|GeneMark.hmm|241_aa|+|82|807	241	tr|I1K0P5|I1K0P5_SOYBN	241	94.19	241	100	100	14	0	1	241	1	241	2e-157	442	I1K0P5_SOYBN	Uncharacterized protein	NA	Glycine max (Soybean) (Glycine hispida)	NA	NA	NA	NA	endoplasmic reticulum membrane [GO:0005789]	NA	gmx:100527687;	NA	NA
gene_12916|GeneMark.hmm|258_aa|-|396|1172	258	tr|I1N2H6|I1N2H6_SOYBN	258	94.19	258	100	100	15	0	1	258	1	258	1e-178	498	I1N2H6_SOYBN	Uncharacterized protein	NA	Glycine max (Soybean) (Glycine hispida)	NA	NA	plant-type cell wall organization [GO:0009664]	NA	cell wall [GO:0005618]; extracellular region [GO:0005576]; membrane [GO:0016020]	SUBCELLULAR LOCATION: Secreted, cell wall {ECO:0000256|SAAS:SAAS00044160}. Membrane {ECO:0000256|SAAS:SAAS00044160}; Peripheral membrane protein {ECO:0000256|SAAS:SAAS00044160}.	gmx:100820154;	NA	NA
gene_15764|GeneMark.hmm|361_aa|-|175|1260	361	tr|A0A0B2PDX1|A0A0B2PDX1_GLYSO	361	94.18	361	100	100	21	0	1	361	1	361	0	703	A0A0B2PDX1_GLYSO	Mannose-1-phosphate guanylyltransferase 1 (EC 2.7.7.22)	glysoja_019708	Glycine soja (Wild soybean)	2.7.7.22	NA	mannose-1-phosphate guanylyltransferase (GDP) activity [GO:0008928]	mannose-1-phosphate guanylyltransferase (GDP) activity [GO:0008928]	NA	NA	NA	NA	NA
gene_33477|GeneMark.hmm|103_aa|+|178|489	103	tr|A0A0B2R664|A0A0B2R664_GLYSO	102	94.17	103	100	100	5	1	1	103	1	102	7e-67	202	A0A0B2R664_GLYSO	Uncharacterized protein	glysoja_008450	Glycine soja (Wild soybean)	NA	NA	NA	NA	NA	NA	NA	NA	NA
gene_17379|GeneMark.hmm|206_aa|+|80|700	206	tr|A0A0B2QLP1|A0A0B2QLP1_GLYSO	206	94.17	206	100	100	12	0	1	206	1	206	2e-141	399	A0A0B2QLP1_GLYSO	DNA-directed RNA polymerases I, II, and III subunit RPABC1	glysoja_018979	Glycine soja (Wild soybean)	NA	NA	DNA-directed RNA polymerase activity [GO:0003899]	DNA-directed RNA polymerase activity [GO:0003899]	NA	NA	NA	NA	NA
[truncated: 24,018 more rows]
