# Supplementary material for: Unravelling molecular mechanisms from floral initiation to lipid biosynthesis in a promising biofuel tree species, Pongamia pinnata using transcriptome analysis
Source: Sci Rep. 2016 Sep 28;6:34315. doi: 10.1038/srep34315 (PMC5039640; doi:10.1038/srep34315)
Supplement: Supplementary Data 2 [file srep34315-s3.xls]

## Sheet: KOG_Analysis
Query_ID	Query_length	Subject_ID	Protein_function	Subject_length	%Identity	Alignment_length	Subject_coverage	No.Of_mismatches	No.Of_gaps	Query_start	Query_end	Subject_start	Subject_end	E-value	Score	KOG_ID	Functional_classification	Functional_description	Organism	GI_number
Locus_3784_Transcript_2/2_Confidence_0.800_Length_1136	1136	At4g32320	NA	166	51.53	229	100	48	2	877	191	1	166	2e-63	205	NA	NA	NA	NA	15236745
Locus_8798_Transcript_1/2_Confidence_0.750_Length_1411	1411	At3g20790	Predicted oxidoreductase	267	50.7	355	100	80	6	49	1110	7	267	4e-102	311	KOG2742	General function prediction only	POORLY CHARACTERIZED	Arabidopsis thaliana	15232367
Locus_8798_Transcript_2/2_Confidence_0.750_Length_1410	1410	At3g20790	Predicted oxidoreductase	267	50.7	355	100	80	6	49	1110	7	267	4e-102	311	KOG2742	General function prediction only	POORLY CHARACTERIZED	Arabidopsis thaliana	15232367
Locus_3028_Transcript_1/1_Confidence_1.000_Length_1648	1648	At2g22120	Protein involved in mRNA turnover and stability	252	66.05	324	100	37	3	219	1187	1	252	2e-117	353	KOG1609	RNA processing and modification	INFORMATION STORAGE AND PROCESSING	Arabidopsis thaliana	15227153
Locus_6692_Transcript_1/1_Confidence_1.000_Length_1302	1302	At3g12130	CCCH-type Zn-finger protein	248	52.96	304	100	77	8	254	1138	1	247	2e-87	271	KOG1677	General function prediction only	POORLY CHARACTERIZED	Arabidopsis thaliana	18399496
Locus_4483_Transcript_1/1_Confidence_1.000_Length_1339	1339	At5g06770	CCCH-type Zn-finger protein	240	50	294	100	86	6	277	1149	1	236	3e-79	251	KOG1677	General function prediction only	POORLY CHARACTERIZED	Arabidopsis thaliana	15240145
Locus_23974_Transcript_1/1_Confidence_1.000_Length_890	890	At2g14110	Magnesium-dependent phosphatase	151	56.04	182	100	41	1	63	608	5	147	8e-65	205	KOG4549	General function prediction only	POORLY CHARACTERIZED	Arabidopsis thaliana	15225586
Locus_10459_Transcript_1/1_Confidence_1.000_Length_1376	1376	At2g17975	RNA-binding Ran Zn-finger protein and related proteins	268	50.93	322	100	97	4	1196	234	1	262	1e-104	317	KOG4198	General function prediction only	POORLY CHARACTERIZED	Arabidopsis thaliana	15227939
Locus_9276_Transcript_1/1_Confidence_1.000_Length_1029	1029	At3g51500	NA	116	50.36	139	100	45	4	811	398	1	116	7e-25	100	NA	NA	NA	NA	15230503
Locus_14318_Transcript_1/2_Confidence_0.667_Length_1223	1223	At5g15310	Transcription factor, Myb superfamily	326	51.54	390	100	112	6	70	1221	1	319	4e-112	337	KOG0048	Transcription	INFORMATION STORAGE AND PROCESSING	Arabidopsis thaliana	15242272
Locus_14318_Transcript_2/2_Confidence_0.667_Length_1159	1159	At5g15310	Transcription factor, Myb superfamily	326	51.79	390	100	111	6	6	1157	1	319	1e-113	340	KOG0048	Transcription	INFORMATION STORAGE AND PROCESSING	Arabidopsis thaliana	15242272
Locus_12717_Transcript_1/1_Confidence_1.000_Length_1049	1049	At1g24440	Predicted E3 ubiquitin ligase	206	54.07	246	100	67	4	885	160	3	206	2e-76	239	KOG1039	Posttranslational modification, protein turnover, chaperones	CELLULAR PROCESSES AND SIGNALING	Arabidopsis thaliana	15221748
Locus_10871_Transcript_1/1_Confidence_1.000_Length_1609	1609	At4g36960	FOG	284	58.46	337	100	63	7	375	1322	1	281	2e-114	346	KOG0118	General function prediction only	POORLY CHARACTERIZED	Arabidopsis thaliana	15234575
Locus_21697_Transcript_1/2_Confidence_0.750_Length_1217	1217	At2g34770	Sphingolipid fatty acid hydroxylase	237	56.68	277	100	72	2	1103	273	1	229	3e-91	280	KOG0539	Lipid transport and metabolism	METABOLISM	Arabidopsis thaliana	15226828
Locus_28286_Transcript_1/1_Confidence_1.000_Length_1159	1159	At3g57480	Predicted Zn-finger protein	249	58.62	290	100	77	4	1062	193	1	247	3e-109	326	KOG3183	General function prediction only	POORLY CHARACTERIZED	Arabidopsis thaliana	15230311
Locus_1915_Transcript_1/1_Confidence_1.000_Length_1295	1295	At2g40410	NA	288	61.79	335	100	76	3	68	1063	1	286	1e-141	412	NA	NA	NA	NA	15226668
Locus_1289_Transcript_1/1_Confidence_1.000_Length_545	545	At5g11970	NA	105	54.92	122	100	36	6	139	498	1	105	7e-25	96.7	NA	NA	NA	NA	15239830
Locus_5727_Transcript_1/1_Confidence_1.000_Length_1566	1566	At3g16500	NA	269	51.77	311	100	83	11	436	1320	8	267	9e-80	255	NA	NA	NA	NA	15228226
Locus_10097_Transcript_1/1_Confidence_1.000_Length_1234	1234	At5g19930	Predicted membrane protein	250	58.82	289	100	78	3	85	945	1	250	1e-101	307	KOG4491	Function unknown	POORLY CHARACTERIZED	Arabidopsis thaliana	15241219
Locus_855_Transcript_1/2_Confidence_0.750_Length_1970	1970	At5g42520	NA	301	63.4	347	100	71	11	440	1450	1	301	4e-123	373	NA	NA	NA	NA	9759488
Locus_855_Transcript_2/2_Confidence_0.750_Length_1849	1849	At5g42520	NA	301	63.4	347	100	71	11	319	1329	1	301	1e-123	373	NA	NA	NA	NA	9759488
Locus_4270_Transcript_1/1_Confidence_1.000_Length_1420	1420	At4g00520	Acyl-CoA thioesterase	213	52.87	244	100	70	3	545	1276	15	213	2e-79	251	KOG3016	Lipid transport and metabolism	METABOLISM	Arabidopsis thaliana	15236850
Locus_7840_Transcript_1/1_Confidence_1.000_Length_1348	1348	At1g11020	Protein involved in mRNA turnover and stability	281	68.22	321	100	47	8	1161	241	2	281	4e-119	355	KOG1609	RNA processing and modification	INFORMATION STORAGE AND PROCESSING	Arabidopsis thaliana	2252631
Locus_10323_Transcript_1/1_Confidence_1.000_Length_1792	1792	At3g07650	NA	372	52.83	424	100	120	14	1	1218	11	372	3e-97	306	NA	NA	NA	NA	15231491
Locus_15848_Transcript_1/1_Confidence_1.000_Length_829	829	At1g72420	Uncharacterized conserved protein	217	57.89	247	100	58	3	93	827	12	214	7e-89	268	KOG2435	Function unknown	POORLY CHARACTERIZED	Arabidopsis thaliana	15218469
Locus_12785_Transcript_1/1_Confidence_1.000_Length_882	882	At5g16870	Uncharacterized conserved protein	174	66.67	198	100	37	3	800	222	1	174	1e-74	231	KOG3282	Function unknown	POORLY CHARACTERIZED	Arabidopsis thaliana	11357729
Locus_13590_Transcript_1/1_Confidence_1.000_Length_1478	1478	At1g61110	NA	320	51.1	364	100	124	8	226	1296	3	319	4e-98	303	NA	NA	NA	NA	15219866
Locus_29453_Transcript_1/1_Confidence_1.000_Length_710	710	7292354	Glutathione peroxidase	169	88.02	192	100	0	2	88	663	1	169	4e-115	332	KOG1651	Posttranslational modification, protein turnover, chaperones	CELLULAR PROCESSES AND SIGNALING	Drosophila melanogaster	7292354
Locus_1135_Transcript_1/1_Confidence_1.000_Length_1264	1264	At1g32400	NA	247	60	280	100	79	1	128	967	1	247	6e-101	306	NA	NA	NA	NA	15223193
Locus_22158_Transcript_1/2_Confidence_0.667_Length_1101	1101	At3g26510	NA	196	50.45	222	100	77	5	963	316	2	196	1e-47	164	NA	NA	NA	NA	15231568
Locus_11019_Transcript_1/1_Confidence_1.000_Length_1966	1966	At3g05190	Branched chain aminotransferase BCAT1, pyridoxal phosphate enzymes type IV superfamily	490	69.87	551	100	101	2	1864	212	2	487	0	716	KOG0975	Amino acid transport and metabolism	METABOLISM	Arabidopsis thaliana	15229921
Locus_3221_Transcript_1/1_Confidence_1.000_Length_1294	1294	At4g24750	NA	260	52.05	292	100	104	4	1136	273	1	260	2e-101	308	NA	NA	NA	NA	15233950
Locus_3941_Transcript_1/1_Confidence_1.000_Length_1819	1819	At3g03310	Lecithin	393	58.05	441	100	125	5	107	1411	6	392	8e-173	502	KOG2369	Lipid transport and metabolism	METABOLISM	Arabidopsis thaliana	6017116
Locus_699_Transcript_1/2_Confidence_0.750_Length_1243	1243	At3g20870	Zinc transporter and related ZIP domain-containing proteins	246	75	276	100	39	1	1157	330	1	246	6e-124	364	KOG2474	Inorganic ion transport and metabolism	METABOLISM	Arabidopsis thaliana	15232392
Locus_699_Transcript_2/2_Confidence_0.750_Length_1160	1160	At3g20870	Zinc transporter and related ZIP domain-containing proteins	246	75	276	100	39	1	1074	247	1	246	2e-124	364	KOG2474	Inorganic ion transport and metabolism	METABOLISM	Arabidopsis thaliana	15232392
Locus_6492_Transcript_2/3_Confidence_0.500_Length_1803	1803	At1g43190	Polypyrimidine tract-binding protein	396	76.13	444	100	57	2	135	1463	1	396	0	658	KOG1190	RNA processing and modification	INFORMATION STORAGE AND PROCESSING	Arabidopsis thaliana	15218310
Locus_1897_Transcript_1/1_Confidence_1.000_Length_1132	1132	At5g20150	Protein involved in vacuolar polyphosphate accumulation, contains SPX domain	256	67.25	287	100	63	4	39	899	1	256	2e-108	323	KOG1161	Inorganic ion transport and metabolism	METABOLISM	Arabidopsis thaliana	15241275
Locus_32804_Transcript_1/3_Confidence_0.750_Length_1164	1164	At3g02700	NA	252	59.93	282	100	81	4	88	933	1	250	8e-99	299	NA	NA	NA	NA	18396282
Locus_32804_Transcript_3/3_Confidence_0.750_Length_1159	1159	At3g02700	NA	252	59.93	282	100	81	4	88	933	1	250	7e-99	299	NA	NA	NA	NA	18396282
Locus_3789_Transcript_1/1_Confidence_1.000_Length_1096	1096	At3g16150	Asparaginase	292	77.91	326	100	38	1	1061	84	1	292	4e-172	486	KOG1592	Amino acid transport and metabolism	METABOLISM	Arabidopsis thaliana	15233301
Locus_2286_Transcript_1/2_Confidence_0.400_Length_1323	1323	At3g16150	Asparaginase	292	78.53	326	100	36	1	1284	307	1	292	0	513	KOG1592	Amino acid transport and metabolism	METABOLISM	Arabidopsis thaliana	15233301
Locus_2286_Transcript_2/2_Confidence_1.000_Length_1308	1308	At3g16150	Asparaginase	292	78.53	326	100	36	1	1269	292	1	292	0	513	KOG1592	Amino acid transport and metabolism	METABOLISM	Arabidopsis thaliana	15233301
Locus_2351_Transcript_1/2_Confidence_0.667_Length_1194	1194	At3g04730	NA	236	60.46	263	100	77	7	128	916	1	236	2e-86	267	NA	NA	NA	NA	15229343
Locus_2351_Transcript_2/2_Confidence_1.000_Length_1309	1309	At3g04730	NA	236	60.46	263	100	77	7	128	916	1	236	5e-86	267	NA	NA	NA	NA	15229343
Locus_17644_Transcript_1/1_Confidence_1.000_Length_757	757	At1g49880	Mitochondrial sulfhydryl oxidase involved in the biogenesis of cytosolic Fe/S proteins	175	56.92	195	100	62	4	12	590	1	175	2e-69	216	KOG3355	Posttranslational modification, protein turnover, chaperones	CELLULAR PROCESSES AND SIGNALING	Arabidopsis thaliana	12323604
Locus_5442_Transcript_1/1_Confidence_1.000_Length_1344	1344	At1g59640	NA	264	58.5	294	100	83	9	91	945	1	264	1e-94	291	NA	NA	NA	NA	18406408
Locus_2992_Transcript_1/1_Confidence_1.000_Length_1818	1818	At5g01700	Serine/threonine protein phosphatase	320	50.84	356	100	128	3	1528	461	1	309	7e-120	363	KOG0698	Signal transduction mechanisms	CELLULAR PROCESSES AND SIGNALING	Arabidopsis thaliana	15241037
Locus_3620_Transcript_1/1_Confidence_1.000_Length_1472	1472	At5g56280	COP9 signalosome, subunit CSN6	286	74.53	318	100	48	3	1315	365	1	286	4e-153	443	KOG3050	Posttranslational modification, protein turnover, chaperones # Signal transduction mechanisms	CELLULAR PROCESSES AND SIGNALING # CELLULAR PROCESSES AND SIGNALING	Arabidopsis thaliana	9758401
Locus_34095_Transcript_1/1_Confidence_1.000_Length_536	536	At1g53030	Cytochrome c oxidase assembly protein/Cu2+ chaperone COX17	72	57.5	80	100	26	1	451	212	1	72	1e-24	95.1	KOG3496	Posttranslational modification, protein turnover, chaperones	CELLULAR PROCESSES AND SIGNALING	Arabidopsis thaliana	15219166
Locus_4448_Transcript_2/2_Confidence_0.833_Length_1389	1389	At3g15460	RNA-binding protein required for biogenesis of the ribosomal 60S subunit	315	72	350	100	62	4	147	1196	1	314	2e-162	467	KOG2971	Translation, ribosomal structure and biogenesis	INFORMATION STORAGE AND PROCESSING	Arabidopsis thaliana	18400776
Locus_4448_Transcript_1/2_Confidence_0.833_Length_1389	1389	At3g15460	RNA-binding protein required for biogenesis of the ribosomal 60S subunit	315	72.57	350	100	60	4	147	1196	1	314	1e-162	468	KOG2971	Translation, ribosomal structure and biogenesis	INFORMATION STORAGE AND PROCESSING	Arabidopsis thaliana	18400776
Locus_6492_Transcript_3/3_Confidence_0.667_Length_1885	1885	At1g43190	Polypyrimidine tract-binding protein	396	74.77	440	100	66	2	135	1451	1	396	0	655	KOG1190	RNA processing and modification	INFORMATION STORAGE AND PROCESSING	Arabidopsis thaliana	15218310
Locus_6492_Transcript_1/3_Confidence_0.667_Length_1830	1830	At1g43190	Polypyrimidine tract-binding protein	396	75	440	100	65	2	80	1396	1	396	0	657	KOG1190	RNA processing and modification	INFORMATION STORAGE AND PROCESSING	Arabidopsis thaliana	15218310
Locus_11437_Transcript_1/1_Confidence_1.000_Length_1755	1755	At4g36250	Aldehyde dehydrogenase	433	56.76	481	100	153	3	48	1490	8	433	0	546	KOG2456	Energy production and conversion	METABOLISM	Arabidopsis thaliana	15234364
Locus_7538_Transcript_1/1_Confidence_1.000_Length_993	993	At2g41350	NA	253	58.01	281	100	70	2	115	957	13	245	4e-107	318	NA	NA	NA	NA	15227328
Locus_8482_Transcript_1/1_Confidence_1.000_Length_2363	2363	At3g49970	NA	526	53.52	583	100	188	13	1963	269	6	523	0	541	NA	NA	NA	NA	15229647
Locus_32225_Transcript_2/2_Confidence_1.000_Length_1134	1134	At2g30060	Ran-binding protein RANBP1 and related RanBD domain proteins	217	56.25	240	100	53	3	161	877	29	217	3e-72	229	KOG0864	Intracellular trafficking, secretion, and vesicular transport	CELLULAR PROCESSES AND SIGNALING	Arabidopsis thaliana	15227700
Locus_3167_Transcript_1/1_Confidence_1.000_Length_2849	2849	At3g04910	Serine/threonine protein kinase	700	52.98	772	100	236	18	2629	476	1	699	0	718	KOG0584	General function prediction only	POORLY CHARACTERIZED	Arabidopsis thaliana	15229843
Locus_433_Transcript_1/1_Confidence_1.000_Length_1800	1800	At5g52430	NA	438	50.1	483	100	169	17	3	1427	17	435	8e-93	297	NA	NA	NA	NA	15237154
Locus_21078_Transcript_1/1_Confidence_1.000_Length_992	992	At1g79160	NA	235	51.35	259	100	87	10	73	804	1	235	3e-58	192	NA	NA	NA	NA	15219302
Locus_22134_Transcript_1/1_Confidence_1.000_Length_2212	2212	At3g62040	Haloacid dehalogenase-like hydrolase	249	64.6	274	100	65	3	68	880	5	249	2e-116	356	KOG3109	General function prediction only	POORLY CHARACTERIZED	Arabidopsis thaliana	15228675
Locus_4067_Transcript_1/1_Confidence_1.000_Length_4578	4578	At1g01320	Uncharacterized protein CLU1/cluA/TIF31 involved in mitochondrial morphology/distribution, also found associated with eIF-3	1047	55.3	1152	100	356	35	868	4164	1	1046	0	1069	KOG1839	General function prediction only	POORLY CHARACTERIZED	Arabidopsis thaliana	15223371
Locus_1285_Transcript_1/1_Confidence_1.000_Length_1196	1196	At1g13890	SNAP-25 (synaptosome-associated protein) component of SNARE complex	263	61.94	289	100	80	4	182	1036	1	263	8e-113	336	KOG3065	Intracellular trafficking, secretion, and vesicular transport	CELLULAR PROCESSES AND SIGNALING	Arabidopsis thaliana	15222976
Locus_7385_Transcript_1/2_Confidence_0.667_Length_1518	1518	At3g60800	Predicted DHHC-type Zn-finger protein	273	75.33	300	100	44	2	1176	286	1	273	1e-109	332	KOG1315	General function prediction only	POORLY CHARACTERIZED	Arabidopsis thaliana	15232429
Locus_7385_Transcript_2/2_Confidence_0.667_Length_1524	1524	At3g60800	Predicted DHHC-type Zn-finger protein	273	75.33	300	100	44	2	1176	286	1	273	1e-109	332	KOG1315	General function prediction only	POORLY CHARACTERIZED	Arabidopsis thaliana	15232429
Locus_5327_Transcript_1/1_Confidence_1.000_Length_1338	1338	At4g36730	NA	315	52.02	346	100	116	7	1292	273	1	302	4e-96	297	NA	NA	NA	NA	15234506
Locus_1066_Transcript_2/2_Confidence_0.800_Length_2681	2681	At5g10490	NA	447	60.29	491	100	131	14	952	2385	1	440	3e-162	487	NA	NA	NA	NA	11357358
Locus_9573_Transcript_1/1_Confidence_1.000_Length_1986	1986	At5g57740	NA	468	57.98	514	100	160	12	345	1868	1	464	2e-163	483	NA	NA	NA	NA	15242853
Locus_3000_Transcript_1/1_Confidence_1.000_Length_1240	1240	At3g07090	Uncharacterized conserved protein	265	61.51	291	100	81	4	160	1020	1	264	1e-123	364	KOG0324	Function unknown	POORLY CHARACTERIZED	Arabidopsis thaliana	15231383
Locus_6967_Transcript_1/1_Confidence_1.000_Length_2613	2613	At3g12010	Uncharacterized conserved protein	675	55.14	740	100	267	8	2439	220	1	675	0	783	KOG2377	Function unknown	POORLY CHARACTERIZED	Arabidopsis thaliana	15229925
Locus_5693_Transcript_1/1_Confidence_1.000_Length_1622	1622	At4g25500	Alternative splicing factor SRp55/B52/SRp75 (RRM superfamily)	350	55.87	383	100	123	11	1383	274	1	350	1e-94	297	KOG0106	RNA processing and modification	INFORMATION STORAGE AND PROCESSING	Arabidopsis thaliana	15235112
Locus_1090_Transcript_1/1_Confidence_1.000_Length_2770	2770	At2g35940	Transcription factor MEIS1 and related HOX domain proteins	680	50.54	744	100	250	31	2357	288	1	680	1e-150	466	KOG0773	Transcription	INFORMATION STORAGE AND PROCESSING	Arabidopsis thaliana	15227535
Locus_5066_Transcript_1/1_Confidence_1.000_Length_1856	1856	At1g64720	START domain-containing proteins involved in steroidogenesis/phosphatidylcholine transfer	385	56.53	421	100	126	5	251	1510	20	384	2e-161	473	KOG2761	Lipid transport and metabolism	METABOLISM	Arabidopsis thaliana	15217736
Locus_7019_Transcript_2/2_Confidence_0.667_Length_1919	1919	At3g53710	ADP-ribosylation factor GTPase activator	459	61.08	501	100	141	10	1838	372	1	459	1e-169	498	KOG0704	Signal transduction mechanisms # Intracellular trafficking, secretion, and vesicular transport # Cytoskeleton	CELLULAR PROCESSES AND SIGNALING # CELLULAR PROCESSES AND SIGNALING # CELLULAR PROCESSES AND SIGNALING	Arabidopsis thaliana	15231865
Locus_374_Transcript_1/1_Confidence_1.000_Length_1480	1480	At1g59640	NA	264	53.47	288	100	82	9	277	1056	1	264	4e-77	247	NA	NA	NA	NA	18406408
Locus_11347_Transcript_1/1_Confidence_1.000_Length_2625	2625	At4g31210_2	DNA topoisomerase III alpha	676	55.09	737	100	225	9	2479	323	9	657	0	782	KOG1956	Replication, recombination and repair	INFORMATION STORAGE AND PROCESSING	Arabidopsis thaliana	NA
Locus_25270_Transcript_1/1_Confidence_1.000_Length_1990	1990	At3g02830	CCCH-type Zn-finger protein	377	60.83	411	100	99	9	230	1429	1	360	3e-166	486	KOG1677	General function prediction only	POORLY CHARACTERIZED	Arabidopsis thaliana	6728979
Locus_34251_Transcript_1/1_Confidence_1.000_Length_813	813	At2g25350_2	Exosomal 3'-5' exoribonuclease complex subunit Rrp40	157	63.16	171	100	47	1	61	573	1	155	3e-68	213	KOG1004	Translation, ribosomal structure and biogenesis	INFORMATION STORAGE AND PROCESSING	Arabidopsis thaliana	NA
Locus_4215_Transcript_1/1_Confidence_1.000_Length_1060	1060	At1g05710	NA	124	51.11	135	100	45	3	313	714	1	115	5e-34	125	NA	NA	NA	NA	15221239
Locus_1134_Transcript_1/2_Confidence_0.750_Length_1858	1858	At5g57660	GATA-4/5/6 transcription factors	351	55.24	382	100	131	13	142	1260	1	351	6e-114	350	KOG1601	Transcription	INFORMATION STORAGE AND PROCESSING	Arabidopsis thaliana	17433047
Locus_3021_Transcript_1/1_Confidence_1.000_Length_1582	1582	At4g30510	Uncharacterized conserved protein, contains WD40 repeats	285	63.55	310	100	84	3	1239	313	1	282	6e-134	395	KOG2110	Function unknown	POORLY CHARACTERIZED	Arabidopsis thaliana	15234761
Locus_1336_Transcript_1/1_Confidence_1.000_Length_4032	4032	At5g21080	Putative transmembrane protein cmp44E	980	52.68	1065	100	379	20	166	3261	1	973	0	949	KOG1877	General function prediction only	POORLY CHARACTERIZED	Arabidopsis thaliana	15242151
Locus_6375_Transcript_1/1_Confidence_1.000_Length_1324	1324	At2g20840	Secretory carrier membrane protein	282	74.51	306	100	54	2	204	1121	1	282	9e-158	453	KOG3088	Intracellular trafficking, secretion, and vesicular transport	CELLULAR PROCESSES AND SIGNALING	Arabidopsis thaliana	15226410
Locus_12152_Transcript_1/1_Confidence_1.000_Length_1726	1726	At3g02830	CCCH-type Zn-finger protein	377	62.84	409	100	108	6	314	1528	1	369	3e-175	506	KOG1677	General function prediction only	POORLY CHARACTERIZED	Arabidopsis thaliana	6728979
Locus_4476_Transcript_1/1_Confidence_1.000_Length_1413	1413	At1g12230	Transaldolase	377	67.24	409	100	93	4	1377	178	1	377	2e-174	500	KOG2772	Carbohydrate transport and metabolism	METABOLISM	Arabidopsis thaliana	15221253
Locus_4138_Transcript_1/1_Confidence_1.000_Length_1256	1256	At5g20270	Predicted membrane proteins, contain hemolysin III domain	332	53.89	360	100	105	3	103	1182	34	332	9e-132	388	KOG0748	General function prediction only # Signal transduction mechanisms	POORLY CHARACTERIZED # CELLULAR PROCESSES AND SIGNALING	Arabidopsis thaliana	15241302
Locus_5762_Transcript_1/2_Confidence_0.667_Length_1432	1432	At2g34630	Geranylgeranyl pyrophosphate synthase/Polyprenyl synthetase	297	71.12	322	100	68	2	1073	108	1	297	2e-152	441	KOG0776	Coenzyme transport and metabolism	METABOLISM	Arabidopsis thaliana	15226789
Locus_5762_Transcript_2/2_Confidence_0.667_Length_1432	1432	At2g34630	Geranylgeranyl pyrophosphate synthase/Polyprenyl synthetase	297	71.12	322	100	68	2	1073	108	1	297	2e-152	441	KOG0776	Coenzyme transport and metabolism	METABOLISM	Arabidopsis thaliana	15226789
Locus_756_Transcript_1/1_Confidence_1.000_Length_1355	1355	At4g09830	NA	191	60.39	207	100	66	4	41	661	1	191	5e-69	222	NA	NA	NA	NA	15234799
Locus_5094_Transcript_1/1_Confidence_1.000_Length_1139	1139	At4g09830	NA	191	60.87	207	100	65	4	138	758	1	191	4e-73	231	NA	NA	NA	NA	15234799
Locus_16069_Transcript_1/1_Confidence_1.000_Length_1513	1513	At1g13680	NA	300	59.38	325	100	106	3	1348	374	2	300	7e-139	408	NA	NA	NA	NA	15222920
Locus_20986_Transcript_1/1_Confidence_1.000_Length_1581	1581	At1g75500	NA	361	63.17	391	100	91	7	112	1272	1	342	7e-130	388	NA	NA	NA	NA	15222263
Locus_1937_Transcript_1/3_Confidence_0.667_Length_1847	1847	At2g18280	Tub family proteins	386	62.92	418	100	120	8	1507	260	1	385	1e-168	491	KOG2502	General function prediction only	POORLY CHARACTERIZED	Arabidopsis thaliana	15224145
Locus_1937_Transcript_2/3_Confidence_0.667_Length_1870	1870	At2g18280	Tub family proteins	386	62.92	418	100	120	8	1507	260	1	385	1e-168	491	KOG2502	General function prediction only	POORLY CHARACTERIZED	Arabidopsis thaliana	15224145
Locus_1937_Transcript_3/3_Confidence_0.667_Length_1967	1967	At2g18280	Tub family proteins	386	62.92	418	100	120	8	1507	260	1	385	4e-168	491	KOG2502	General function prediction only	POORLY CHARACTERIZED	Arabidopsis thaliana	15224145
Locus_16258_Transcript_1/1_Confidence_1.000_Length_888	888	At1g26660_1	Predicted transcriptional regulator UXT	121	54.96	131	100	49	1	752	360	1	121	9e-44	150	KOG3047	Transcription	INFORMATION STORAGE AND PROCESSING	Arabidopsis thaliana	NA
Locus_6806_Transcript_1/2_Confidence_0.875_Length_1816	1816	At3g55580	FOG	488	51.7	528	100	173	10	3	1565	33	485	8e-117	362	KOG1426	Function unknown	POORLY CHARACTERIZED	Arabidopsis thaliana	15233306
Locus_8599_Transcript_1/1_Confidence_1.000_Length_787	787	At4g16160	NA	160	57.23	173	100	51	5	662	156	7	160	2e-53	175	NA	NA	NA	NA	7485023
Locus_7019_Transcript_1/2_Confidence_0.667_Length_2024	2024	At3g53710	ADP-ribosylation factor GTPase activator	459	60.89	496	100	140	11	1943	492	1	454	3e-163	483	KOG0704	Signal transduction mechanisms # Intracellular trafficking, secretion, and vesicular transport # Cytoskeleton	CELLULAR PROCESSES AND SIGNALING # CELLULAR PROCESSES AND SIGNALING # CELLULAR PROCESSES AND SIGNALING	Arabidopsis thaliana	15231865
Locus_7378_Transcript_1/1_Confidence_1.000_Length_440	440	At4g09890	NA	87	52.13	94	100	31	4	21	281	1	87	3e-21	85.9	NA	NA	NA	NA	15234833
Locus_3465_Transcript_1/1_Confidence_1.000_Length_1555	1555	At1g69010	NA	311	57.14	336	100	116	6	295	1296	1	310	9e-97	301	NA	NA	NA	NA	15221582
Locus_4672_Transcript_1/1_Confidence_1.000_Length_1545	1545	At1g08570	Thioredoxin	275	59.6	297	100	93	8	115	990	1	275	5e-108	328	KOG0907	Posttranslational modification, protein turnover, chaperones	CELLULAR PROCESSES AND SIGNALING	Arabidopsis thaliana	15223262
Locus_41_Transcript_1/1_Confidence_1.000_Length_2617	2617	At4g13420	NA	688	50.07	743	100	270	7	236	2392	23	688	0	706	NA	NA	NA	NA	7488031
Locus_4872_Transcript_1/1_Confidence_1.000_Length_1375	1375	At1g26520	Cobalamin synthesis protein	301	67.69	325	100	57	4	1288	326	9	289	2e-142	416	KOG2743	Coenzyme transport and metabolism	METABOLISM	Arabidopsis thaliana	15222721
Locus_34187_Transcript_1/1_Confidence_1.000_Length_802	802	At4g24210	NA	151	55.83	163	100	45	3	232	702	4	145	8e-52	171	NA	NA	NA	NA	15233744
Locus_2138_Transcript_1/1_Confidence_1.000_Length_992	992	At1g27730	FOG	227	51.43	245	100	76	8	973	287	1	218	2e-55	184	KOG1721	General function prediction only	POORLY CHARACTERIZED	Arabidopsis thaliana	15217692
Locus_5838_Transcript_1/1_Confidence_1.000_Length_2145	2145	At1g54370	Sodium/hydrogen exchanger protein	487	66.1	525	100	132	9	187	1743	3	487	0	542	KOG1965	Inorganic ion transport and metabolism	METABOLISM	Arabidopsis thaliana	15221791
Locus_24746_Transcript_1/1_Confidence_1.000_Length_1015	1015	At2g20840	Secretory carrier membrane protein	282	69.74	304	100	61	2	1008	124	1	282	1e-125	367	KOG3088	Intracellular trafficking, secretion, and vesicular transport	CELLULAR PROCESSES AND SIGNALING	Arabidopsis thaliana	15226410
Locus_13738_Transcript_1/2_Confidence_0.750_Length_1594	1594	At4g39280	Phenylalanyl-tRNA synthetase, beta subunit	428	73.97	461	100	59	5	6	1385	28	428	0	665	KOG2784	Translation, ribosomal structure and biogenesis	INFORMATION STORAGE AND PROCESSING	Arabidopsis thaliana	15235009
Locus_13738_Transcript_2/2_Confidence_0.750_Length_1594	1594	At4g39280	Phenylalanyl-tRNA synthetase, beta subunit	428	73.97	461	100	59	5	6	1385	28	428	0	665	KOG2784	Translation, ribosomal structure and biogenesis	INFORMATION STORAGE AND PROCESSING	Arabidopsis thaliana	15235009
Locus_2018_Transcript_1/1_Confidence_1.000_Length_1031	1031	At4g38960	NA	170	55.19	183	100	42	4	202	750	1	143	1e-57	189	NA	NA	NA	NA	15234899
Locus_8382_Transcript_1/1_Confidence_1.000_Length_1003	1003	At1g56420	NA	183	65.99	197	100	46	5	786	217	1	183	3e-74	232	NA	NA	NA	NA	15223534
Locus_21696_Transcript_1/2_Confidence_0.750_Length_1228	1228	At3g04730	NA	236	61.81	254	100	56	7	1042	338	4	235	6e-93	284	NA	NA	NA	NA	15229343
Locus_21696_Transcript_2/2_Confidence_0.750_Length_1215	1215	At3g04730	NA	236	61.81	254	100	56	7	1029	325	4	235	6e-93	284	NA	NA	NA	NA	15229343
Locus_21318_Transcript_1/1_Confidence_1.000_Length_647	647	At2g33510	NA	184	51.52	198	100	67	6	594	43	1	183	3e-49	163	NA	NA	NA	NA	15226122
Locus_3821_Transcript_1/1_Confidence_1.000_Length_2307	2307	At4g18290	K+-channel ERG and related proteins, contain PAS/PAC sensor domain	697	60.67	750	100	240	10	40	2286	1	696	0	803	KOG0498	Inorganic ion transport and metabolism # Signal transduction mechanisms	METABOLISM # CELLULAR PROCESSES AND SIGNALING	Arabidopsis thaliana	15236828
Locus_9528_Transcript_1/1_Confidence_1.000_Length_2024	2024	At1g79860	NA	515	64.08	554	100	149	12	211	1839	1	515	0	656	NA	NA	NA	NA	15220004
Locus_28617_Transcript_1/1_Confidence_1.000_Length_1415	1415	At2g15230	Triglyceride lipase-cholesterol esterase	344	54.86	370	100	113	2	1310	201	25	340	5e-138	406	KOG2624	Lipid transport and metabolism	METABOLISM	Arabidopsis thaliana	15226073
Locus_8267_Transcript_1/1_Confidence_1.000_Length_1049	1049	At1g21350	NA	199	56.54	214	100	39	3	143	784	39	198	2e-70	223	NA	NA	NA	NA	15218971
Locus_11838_Transcript_1/1_Confidence_1.000_Length_3071	3071	At5g02430	WD40 repeat-containing protein	905	50.46	973	100	370	20	94	2910	11	905	0	771	KOG0283	Function unknown	POORLY CHARACTERIZED	Arabidopsis thaliana	15241815
Locus_9183_Transcript_2/2_Confidence_0.750_Length_1230	1230	At3g28970	Uncharacterized conserved protein	295	52.05	317	100	101	6	91	984	7	291	1e-94	291	KOG3077	Function unknown	POORLY CHARACTERIZED	Arabidopsis thaliana	15228555
Locus_19880_Transcript_1/1_Confidence_1.000_Length_1984	1984	At5g03040	NA	445	51.05	478	100	178	13	1792	395	1	434	2e-99	317	NA	NA	NA	NA	11292162
Locus_21088_Transcript_1/1_Confidence_1.000_Length_1916	1916	At5g02080	Uncharacterized conserved protein with similarity to phosphopantothenoylcysteine synthetase/decarboxylase	270	62.07	290	100	84	3	507	1373	4	268	6e-116	352	KOG2728	General function prediction only	POORLY CHARACTERIZED	Arabidopsis thaliana	15241677
Locus_27757_Transcript_1/1_Confidence_1.000_Length_1006	1006	At5g02020	NA	149	55	160	100	52	6	127	579	1	149	7e-34	125	NA	NA	NA	NA	15241665
Locus_2163_Transcript_1/2_Confidence_0.750_Length_2024	2024	At1g70580	Alanine aminotransferase	481	81.2	516	100	62	1	288	1835	1	481	0	847	KOG0258	Amino acid transport and metabolism	METABOLISM	Arabidopsis thaliana	15223186
Locus_5048_Transcript_1/1_Confidence_1.000_Length_1428	1428	At3g02380	GATA-4/5/6 transcription factors	347	55.11	372	100	127	11	151	1233	5	347	1e-87	277	KOG1601	Transcription	INFORMATION STORAGE AND PROCESSING	Arabidopsis thaliana	15232898
Locus_1655_Transcript_1/1_Confidence_1.000_Length_1238	1238	At3g04730	NA	236	62.85	253	100	73	4	1070	324	1	236	8e-96	292	NA	NA	NA	NA	15229343
Locus_6948_Transcript_1/2_Confidence_0.750_Length_816	816	At4g04780_2	RNA polymerase II holoenzyme and mediator subcomplex, subunit SURB7/SRB7	139	70.47	149	100	32	2	176	616	1	139	1e-59	191	KOG1510	Transcription	INFORMATION STORAGE AND PROCESSING	Arabidopsis thaliana	NA
Locus_6948_Transcript_2/2_Confidence_0.750_Length_1029	1029	At4g04780_2	RNA polymerase II holoenzyme and mediator subcomplex, subunit SURB7/SRB7	139	70.47	149	100	32	2	176	616	1	139	8e-59	191	KOG1510	Transcription	INFORMATION STORAGE AND PROCESSING	Arabidopsis thaliana	NA
Locus_1134_Transcript_2/2_Confidence_0.750_Length_1849	1849	At5g57660	GATA-4/5/6 transcription factors	351	55.85	376	100	135	12	142	1251	1	351	3e-116	355	KOG1601	Transcription	INFORMATION STORAGE AND PROCESSING	Arabidopsis thaliana	17433047
Locus_2317_Transcript_1/1_Confidence_1.000_Length_2629	2629	At3g11760	NA	702	58.51	752	100	229	20	2516	336	1	694	0	752	NA	NA	NA	NA	15229852
Locus_3073_Transcript_1/1_Confidence_1.000_Length_1414	1414	At1g79430	NA	367	55.47	393	100	127	15	35	1150	2	367	1e-115	350	NA	NA	NA	NA	4835766
Locus_3120_Transcript_1/1_Confidence_1.000_Length_1656	1656	At1g07010	Serine/threonine specific protein phosphatase PP1, catalytic subunit	368	66.5	394	100	104	5	1616	438	1	367	6e-174	502	KOG0374	Signal transduction mechanisms # General function prediction only	CELLULAR PROCESSES AND SIGNALING # POORLY CHARACTERIZED	Arabidopsis thaliana	15222267
Locus_8448_Transcript_1/1_Confidence_1.000_Length_2117	2117	At3g10160	Folylpolyglutamate synthase	442	54.33	473	100	149	8	605	1933	1	436	3e-158	470	KOG2525	Coenzyme transport and metabolism	METABOLISM	Arabidopsis thaliana	15228213
Locus_775_Transcript_2/5_Confidence_0.643_Length_3137	3137	At4g34450	Vesicle coat complex COPI, gamma subunit	831	80.09	889	100	117	4	115	2775	1	831	0	1417	KOG1078	Intracellular trafficking, secretion, and vesicular transport	CELLULAR PROCESSES AND SIGNALING	Arabidopsis thaliana	15236120
Locus_775_Transcript_5/5_Confidence_0.643_Length_3137	3137	At4g34450	Vesicle coat complex COPI, gamma subunit	831	80.09	889	100	117	4	115	2775	1	831	0	1441	KOG1078	Intracellular trafficking, secretion, and vesicular transport	CELLULAR PROCESSES AND SIGNALING	Arabidopsis thaliana	15236120
Locus_775_Transcript_1/5_Confidence_0.643_Length_3137	3137	At4g34450	Vesicle coat complex COPI, gamma subunit	831	80.2	889	100	116	4	115	2775	1	831	0	1443	KOG1078	Intracellular trafficking, secretion, and vesicular transport	CELLULAR PROCESSES AND SIGNALING	Arabidopsis thaliana	15236120
Locus_775_Transcript_4/5_Confidence_0.500_Length_3243	3243	At4g34450	Vesicle coat complex COPI, gamma subunit	831	80.31	889	100	115	4	115	2775	1	831	0	1453	KOG1078	Intracellular trafficking, secretion, and vesicular transport	CELLULAR PROCESSES AND SIGNALING	Arabidopsis thaliana	15236120
Locus_12080_Transcript_1/1_Confidence_1.000_Length_1104	1104	At2g45130	Protein involved in vacuolar polyphosphate accumulation, contains SPX domain	245	58.4	262	100	88	4	135	914	2	244	1e-90	277	KOG1161	Inorganic ion transport and metabolism	METABOLISM	Arabidopsis thaliana	15225414
Locus_18665_Transcript_1/1_Confidence_1.000_Length_1229	1229	At2g38680	Uncharacterized conserved protein	275	55.1	294	100	80	4	195	977	1	275	1e-102	310	KOG3128	Function unknown	POORLY CHARACTERIZED	Arabidopsis thaliana	15224927
Locus_20884_Transcript_1/1_Confidence_1.000_Length_659	659	At2g19460	NA	116	51.61	124	100	40	4	33	371	1	115	6e-25	98.6	NA	NA	NA	NA	18399044
Locus_25138_Transcript_1/1_Confidence_1.000_Length_893	893	At1g08640	NA	232	63.31	248	100	67	1	843	100	5	228	2e-101	301	NA	NA	NA	NA	15223869
Locus_19250_Transcript_1/1_Confidence_1.000_Length_571	571	At5g51960	NA	103	56.36	110	100	41	1	565	236	1	103	1e-34	122	NA	NA	NA	NA	15242238
Locus_6446_Transcript_1/1_Confidence_1.000_Length_1728	1728	At5g47790	Nuclear inhibitor of phosphatase-1	369	59.9	394	100	99	6	246	1403	1	343	4e-144	427	KOG1880	General function prediction only	POORLY CHARACTERIZED	Arabidopsis thaliana	15238804
Locus_9393_Transcript_1/1_Confidence_1.000_Length_1481	1481	At3g02860	Uncharacterized conserved protein	313	52.4	334	100	135	6	390	1382	1	313	2e-74	242	KOG3032	Function unknown	POORLY CHARACTERIZED	Arabidopsis thaliana	6728976
Locus_4869_Transcript_1/1_Confidence_1.000_Length_1427	1427	At2g04550	Dual specificity phosphatase	283	59.27	302	100	75	5	252	1070	1	283	1e-112	339	KOG1716	Defense mechanisms	CELLULAR PROCESSES AND SIGNALING	Arabidopsis thaliana	15228155
Locus_4957_Transcript_1/1_Confidence_1.000_Length_517	517	At5g11970	NA	105	53.57	112	100	44	3	35	370	1	104	9e-25	96.3	NA	NA	NA	NA	15239830
Locus_12696_Transcript_1/2_Confidence_1.000_Length_851	851	At3g05570	NA	90	59.38	96	100	32	2	470	186	1	90	4e-28	107	NA	NA	NA	NA	15230009
Locus_12696_Transcript_2/2_Confidence_0.800_Length_681	681	At3g05570	NA	90	59.38	96	100	32	2	470	186	1	90	1e-28	107	NA	NA	NA	NA	15230009
Locus_5624_Transcript_1/1_Confidence_1.000_Length_1313	1313	At4g18060	NA	330	69.32	352	100	83	3	1258	212	1	330	7e-134	394	NA	NA	NA	NA	15236748
Locus_7993_Transcript_1/1_Confidence_1.000_Length_1723	1723	At2g26430	Cyclin L	361	60.52	385	100	124	6	343	1485	1	361	1e-137	410	KOG0835	General function prediction only	POORLY CHARACTERIZED	Arabidopsis thaliana	7484885
Locus_22493_Transcript_1/1_Confidence_1.000_Length_1409	1409	At4g38150	FOG	302	51.55	322	100	102	5	373	1332	33	302	9e-98	301	KOG4197	General function prediction only	POORLY CHARACTERIZED	Arabidopsis thaliana	15233698
Locus_3148_Transcript_1/1_Confidence_1.000_Length_1762	1762	At5g13800	Predicted hydrolase/acyltransferase (alpha/beta hydrolase superfamily)	484	57.17	516	100	186	7	89	1630	1	483	0	541	KOG1454	General function prediction only	POORLY CHARACTERIZED	Arabidopsis thaliana	15240707
Locus_21040_Transcript_1/1_Confidence_1.000_Length_1359	1359	At3g56130	NA	274	50	292	100	123	6	104	973	1	271	3e-52	181	NA	NA	NA	NA	11357542
Locus_5031_Transcript_2/3_Confidence_0.500_Length_2096	2096	At4g18010	Inositol polyphosphate 5-phosphatase and related proteins	595	54.57	634	100	197	15	12	1784	1	586	0	576	KOG0565	Intracellular trafficking, secretion, and vesicular transport	CELLULAR PROCESSES AND SIGNALING	Arabidopsis thaliana	7487772
Locus_5031_Transcript_3/3_Confidence_0.667_Length_2143	2143	At4g18010	Inositol polyphosphate 5-phosphatase and related proteins	595	54.57	634	100	197	15	12	1784	1	586	0	576	KOG0565	Intracellular trafficking, secretion, and vesicular transport	CELLULAR PROCESSES AND SIGNALING	Arabidopsis thaliana	7487772
Locus_6447_Transcript_1/1_Confidence_1.000_Length_1387	1387	At5g20080	NADH-cytochrome b-5 reductase	308	69.51	328	100	72	4	1290	331	1	308	3e-147	428	KOG0534	Coenzyme transport and metabolism # Energy production and conversion	METABOLISM # METABOLISM	Arabidopsis thaliana	15241263
Locus_22442_Transcript_1/1_Confidence_1.000_Length_1022	1022	At1g69680	RAN guanine nucleotide release factor	186	64.65	198	100	54	1	159	752	1	182	2e-76	238	KOG3329	Signal transduction mechanisms	CELLULAR PROCESSES AND SIGNALING	Arabidopsis thaliana	12325191
Locus_7373_Transcript_1/1_Confidence_1.000_Length_2166	2166	At1g79860	NA	515	66.06	548	100	144	11	179	1795	1	515	0	652	NA	NA	NA	NA	15220004
Locus_9544_Transcript_1/1_Confidence_1.000_Length_1684	1684	At3g60260	Uncharacterized conserved protein	250	75.94	266	100	44	2	1190	405	1	250	3e-138	406	KOG2998	Function unknown	POORLY CHARACTERIZED	Arabidopsis thaliana	11288393
Locus_12675_Transcript_1/1_Confidence_1.000_Length_2204	2204	At2g34040	Apoptosis inhibitor 5/fibroblast growth factor 2-interacting factor 2, and related proteins	487	64.09	518	100	119	4	237	1790	6	456	0	636	KOG2213	Signal transduction mechanisms	CELLULAR PROCESSES AND SIGNALING	Arabidopsis thaliana	15226195
Locus_6560_Transcript_1/1_Confidence_1.000_Length_1064	1064	At3g04730	NA	236	60.96	251	100	57	7	111	788	2	236	3e-86	265	NA	NA	NA	NA	15229343
Locus_19915_Transcript_1/1_Confidence_1.000_Length_1927	1927	At5g01020	Serine/threonine protein kinase	410	74.54	436	100	80	5	158	1450	1	410	0	628	KOG1187	Signal transduction mechanisms	CELLULAR PROCESSES AND SIGNALING	Arabidopsis thaliana	15240876
Locus_3805_Transcript_1/2_Confidence_0.750_Length_835	835	At3g55240	NA	95	58.42	101	100	34	2	188	487	1	94	1e-21	90.1	NA	NA	NA	NA	15233218
Locus_1282_Transcript_1/1_Confidence_1.000_Length_1264	1264	At5g48470	NA	364	60.21	387	100	103	8	26	1159	17	361	2e-137	403	NA	NA	NA	NA	8777377
Locus_12976_Transcript_1/1_Confidence_1.000_Length_613	613	At4g17670	NA	159	51.48	169	100	60	4	107	583	3	159	3e-40	139	NA	NA	NA	NA	18414940
Locus_15192_Transcript_1/1_Confidence_1.000_Length_908	908	At2g44860	60s ribosomal protein L30 isolog	159	67.46	169	100	45	2	145	651	1	159	2e-74	230	KOG1723	Translation, ribosomal structure and biogenesis	INFORMATION STORAGE AND PROCESSING	Arabidopsis thaliana	15225363
Locus_18936_Transcript_1/1_Confidence_1.000_Length_1335	1335	At5g42470	NA	351	56.57	373	100	124	2	1	1098	10	351	1e-146	427	NA	NA	NA	NA	15238977
Locus_7073_Transcript_2/4_Confidence_0.556_Length_1729	1729	At2g22670	NA	321	53.96	341	100	115	9	265	1266	14	319	2e-97	305	NA	NA	NA	NA	15227275
Locus_7073_Transcript_4/4_Confidence_0.556_Length_1738	1738	At2g22670	NA	321	53.96	341	100	115	9	274	1275	14	319	2e-97	305	NA	NA	NA	NA	15227275
Locus_5658_Transcript_1/1_Confidence_1.000_Length_1221	1221	At2g26540	NA	145	57.14	154	100	45	3	793	341	2	137	2e-40	144	NA	NA	NA	NA	7487883
Locus_11604_Transcript_1/1_Confidence_1.000_Length_1788	1788	At4g38240	N-acetylglucosaminyltransferase I	457	62.89	485	100	108	7	6	1328	1	457	0	607	KOG1413	Carbohydrate transport and metabolism	METABOLISM	Arabidopsis thaliana	15233739
Locus_6567_Transcript_1/1_Confidence_1.000_Length_1118	1118	At4g37790	Transcription factor HEX, contains HOX and HALZ domains	278	61.69	295	100	77	8	120	947	1	278	1e-81	256	KOG0483	Transcription	INFORMATION STORAGE AND PROCESSING	Arabidopsis thaliana	15235712
Locus_14284_Transcript_1/1_Confidence_1.000_Length_1121	1121	At2g01930	NA	283	54.67	300	100	97	11	1073	240	1	283	6e-100	303	NA	NA	NA	NA	18391534
Locus_9023_Transcript_1/1_Confidence_1.000_Length_1659	1659	At5g41800	Amino acid transporters	423	71.21	448	100	99	3	53	1396	6	423	0	605	KOG1303	Amino acid transport and metabolism	METABOLISM	Arabidopsis thaliana	10177364
Locus_1713_Transcript_1/1_Confidence_1.000_Length_698	698	At1g72430	NA	119	53.17	126	100	49	3	62	433	1	118	8e-38	132	NA	NA	NA	NA	18410081
Locus_22642_Transcript_1/1_Confidence_1.000_Length_1309	1309	At3g58670	Uncharacterized conserved protein	242	58.59	256	100	86	6	359	1126	4	239	4e-96	294	KOG4281	Function unknown	POORLY CHARACTERIZED	Arabidopsis thaliana	15231104
Locus_8790_Transcript_1/1_Confidence_1.000_Length_3514	3514	At3g43220	Putative phosphoinositide phosphatase	794	59.76	840	100	264	12	663	3140	15	794	0	939	KOG1888	Lipid transport and metabolism	METABOLISM	Arabidopsis thaliana	15229242
Locus_1568_Transcript_3/4_Confidence_0.625_Length_2204	2204	At4g26100	Casein kinase (serine/threonine/tyrosine protein kinase)	450	73.74	476	100	96	7	368	1786	1	450	0	673	KOG1164	Signal transduction mechanisms	CELLULAR PROCESSES AND SIGNALING	Arabidopsis thaliana	15236114
Locus_5089_Transcript_1/1_Confidence_1.000_Length_831	831	At1g70190	Mitochondrial/chloroplast ribosomal protein L12	208	55.45	220	100	82	4	768	121	1	208	2e-64	206	KOG1715	Translation, ribosomal structure and biogenesis	INFORMATION STORAGE AND PROCESSING	Arabidopsis thaliana	18409467
Locus_4359_Transcript_1/2_Confidence_0.750_Length_816	816	At2g05910	NA	191	54.46	202	100	77	4	21	623	4	191	3e-56	184	NA	NA	NA	NA	15225013
Locus_9971_Transcript_1/1_Confidence_1.000_Length_651	651	At2g32180	NA	139	68.71	147	100	31	3	131	550	1	139	1e-60	191	NA	NA	NA	NA	15225202
Locus_1730_Transcript_1/1_Confidence_1.000_Length_1478	1478	At3g60070	Predicted sugar transporter	437	62.77	462	100	121	5	3	1352	11	433	0	543	KOG4830	Carbohydrate transport and metabolism	METABOLISM	Arabidopsis thaliana	15232245
Locus_4125_Transcript_1/1_Confidence_1.000_Length_2368	2368	At5g59710	Predicted transcriptional regulator	616	64.67	651	100	172	16	272	2203	16	615	0	682	KOG2151	Transcription # Cell cycle control, cell division, chromosome partitioning # General function prediction only	INFORMATION STORAGE AND PROCESSING # CELLULAR PROCESSES AND SIGNALING # POORLY CHARACTERIZED	Arabidopsis thaliana	15238508
Locus_9537_Transcript_1/1_Confidence_1.000_Length_618	618	At4g07950	RNA polymerase III subunit C11	106	55.36	112	100	44	3	477	142	1	106	1e-28	107	KOG2906	Transcription	INFORMATION STORAGE AND PROCESSING	Arabidopsis thaliana	15235876
Locus_635_Transcript_1/1_Confidence_1.000_Length_820	820	At2g44860	60s ribosomal protein L30 isolog	159	67.26	168	100	46	1	135	638	1	159	8e-76	233	KOG1723	Translation, ribosomal structure and biogenesis	INFORMATION STORAGE AND PROCESSING	Arabidopsis thaliana	15225363
Locus_4609_Transcript_3/3_Confidence_0.667_Length_1357	1357	At4g16780	Transcription factor HEX, contains HOX and HALZ domains	284	63.67	300	100	75	6	85	939	1	281	3e-107	325	KOG0483	Transcription	INFORMATION STORAGE AND PROCESSING	Arabidopsis thaliana	15235882
Locus_14864_Transcript_1/1_Confidence_1.000_Length_1602	1602	At3g09470	Predicted membrane protein	285	61.79	301	100	90	5	187	1074	5	285	4e-117	353	KOG3097	Function unknown	POORLY CHARACTERIZED	Arabidopsis thaliana	15232687
Locus_21529_Transcript_1/1_Confidence_1.000_Length_780	780	At1g65290	Acyl carrier protein/NADH-ubiquinone oxidoreductase, NDUFAB1/SDAP subunit	126	71.43	133	100	28	3	90	479	1	126	4e-56	181	KOG1748	Energy production and conversion # Lipid transport and metabolism # Secondary metabolites biosynthesis, transport and catabolism	METABOLISM # METABOLISM # METABOLISM	Arabidopsis thaliana	15217894
Locus_17472_Transcript_1/1_Confidence_1.000_Length_1336	1336	At1g18340_1	RNA polymerase II transcription initiation/nucleotide excision repair factor TFIIH, subunit TFB4	289	52.79	305	100	97	6	1326	424	1	262	3e-71	231	KOG2487	Transcription # Replication, recombination and repair	INFORMATION STORAGE AND PROCESSING # INFORMATION STORAGE AND PROCESSING	Arabidopsis thaliana	NA
Locus_32671_Transcript_1/1_Confidence_1.000_Length_741	741	At2g35290	NA	91	50	96	100	41	4	516	232	2	91	9e-21	87	NA	NA	NA	NA	15226948
Locus_2129_Transcript_1/1_Confidence_1.000_Length_956	956	At1g11700	NA	201	55.19	212	100	72	6	121	720	1	201	2e-52	176	NA	NA	NA	NA	15221077
Locus_639_Transcript_2/2_Confidence_0.750_Length_2322	2322	At2g02970	Nucleoside phosphatase	516	52.02	544	100	209	11	218	1780	1	515	6e-158	474	KOG1386	Nucleotide transport and metabolism	METABOLISM	Arabidopsis thaliana	15227066
Locus_15379_Transcript_1/1_Confidence_1.000_Length_712	712	At3g60520	NA	129	53.68	136	100	47	6	602	222	1	129	4e-35	126	NA	NA	NA	NA	15232353
Locus_9183_Transcript_1/2_Confidence_0.750_Length_1230	1230	At3g28970	Uncharacterized conserved protein	295	52.41	311	100	109	6	91	984	7	291	5e-95	292	KOG3077	Function unknown	POORLY CHARACTERIZED	Arabidopsis thaliana	15228555
Locus_10441_Transcript_1/1_Confidence_1.000_Length_3079	3079	At3g16630	Kinesin-like protein	794	70.61	837	100	196	12	2648	159	1	794	0	1102	KOG0246	Cytoskeleton	CELLULAR PROCESSES AND SIGNALING	Arabidopsis thaliana	15228274
Locus_3025_Transcript_1/1_Confidence_1.000_Length_3408	3408	At1g68750	NA	981	74.18	1034	100	210	3	171	3260	1	981	0	1444	NA	NA	NA	NA	15221519
Locus_4341_Transcript_1/1_Confidence_1.000_Length_1503	1503	At3g63410	Ubiquinone biosynthesis methyltransferase COQ5	338	75.84	356	100	58	4	1310	273	1	338	1e-178	511	KOG1540	Coenzyme transport and metabolism	METABOLISM	Arabidopsis thaliana	15229430
Locus_2194_Transcript_2/4_Confidence_0.667_Length_1563	1563	At5g38470	Nucleotide excision repair factor NEF2, RAD23 component	378	65.33	398	100	117	5	57	1247	1	378	9e-158	460	KOG0011	Replication, recombination and repair	INFORMATION STORAGE AND PROCESSING	Arabidopsis thaliana	15240922
Locus_5585_Transcript_1/1_Confidence_1.000_Length_1228	1228	At5g53420	NA	265	51.97	279	100	112	12	133	954	1	262	4e-84	263	NA	NA	NA	NA	8843771
Locus_6425_Transcript_3/3_Confidence_0.714_Length_1742	1742	At3g12203	Serine carboxypeptidases (lysosomal cathepsin A)	437	52.39	460	100	172	7	184	1554	22	437	1e-158	466	KOG1282	Posttranslational modification, protein turnover, chaperones # Amino acid transport and metabolism	CELLULAR PROCESSES AND SIGNALING # METABOLISM	Arabidopsis thaliana	15230430
Locus_4332_Transcript_1/1_Confidence_1.000_Length_2883	2883	At3g13460	Uncharacterized high-glucose-regulated protein	608	55.16	640	100	223	12	396	2231	5	608	0	584	KOG1901	General function prediction only	POORLY CHARACTERIZED	Arabidopsis thaliana	15231243
Locus_19982_Transcript_1/1_Confidence_1.000_Length_1248	1248	At3g08910	Molecular chaperone (DnaJ superfamily)	323	74.41	340	100	69	3	1135	116	1	322	3e-163	467	KOG0714	Posttranslational modification, protein turnover, chaperones	CELLULAR PROCESSES AND SIGNALING	Arabidopsis thaliana	15231987
Locus_17678_Transcript_2/2_Confidence_0.667_Length_581	581	At2g29500	Molecular chaperone (small heat-shock protein Hsp26/Hsp42)	153	73.91	161	100	33	3	80	559	1	153	6e-68	209	KOG0710	Posttranslational modification, protein turnover, chaperones	CELLULAR PROCESSES AND SIGNALING	Arabidopsis thaliana	15227552
Locus_17678_Transcript_1/2_Confidence_0.667_Length_581	581	At2g29500	Molecular chaperone (small heat-shock protein Hsp26/Hsp42)	153	74.53	161	100	32	3	80	559	1	153	1e-68	211	KOG0710	Posttranslational modification, protein turnover, chaperones	CELLULAR PROCESSES AND SIGNALING	Arabidopsis thaliana	15227552
Locus_22144_Transcript_1/1_Confidence_1.000_Length_1411	1411	At4g24760	Predicted alpha/beta hydrolase	365	72.66	384	100	81	6	1318	179	1	364	0	537	KOG1552	General function prediction only	POORLY CHARACTERIZED	Arabidopsis thaliana	15233975
Locus_22404_Transcript_1/1_Confidence_1.000_Length_974	974	At1g60010	NA	173	57.14	182	100	62	4	209	733	1	173	1e-56	186	NA	NA	NA	NA	18406580
Locus_15815_Transcript_2/2_Confidence_0.750_Length_856	856	At1g17080	NA	154	64.2	162	100	43	5	193	669	5	154	1e-31	119	NA	NA	NA	NA	18394436
Locus_20823_Transcript_1/1_Confidence_1.000_Length_1591	1591	At4g38630	26S proteasome regulatory complex, subunit RPN10/PSMD4	386	65.02	406	100	120	7	93	1304	1	386	2e-147	434	KOG2884	Posttranslational modification, protein turnover, chaperones	CELLULAR PROCESSES AND SIGNALING	Arabidopsis thaliana	15233973
Locus_4233_Transcript_1/1_Confidence_1.000_Length_6212	6212	At1g05570	1,3-beta-glucan synthase/callose synthase catalytic subunit	1858	56.76	1954	100	694	21	182	5911	6	1852	0	2099	KOG0916	Cell wall/membrane/envelope biogenesis	CELLULAR PROCESSES AND SIGNALING	Arabidopsis thaliana	15220588
Locus_12568_Transcript_1/1_Confidence_1.000_Length_1143	1143	At5g67270	Microtubule-binding protein involved in cell cycle control	329	65.32	346	100	83	8	64	1041	1	329	6e-151	435	KOG3000	Cell cycle control, cell division, chromosome partitioning # Cytoskeleton	CELLULAR PROCESSES AND SIGNALING # CELLULAR PROCESSES AND SIGNALING	Arabidopsis thaliana	15240262
Locus_32804_Transcript_2/3_Confidence_0.750_Length_1144	1144	At3g02700	NA	252	58.49	265	100	75	4	88	870	1	234	1e-91	280	NA	NA	NA	NA	18396282
Locus_8129_Transcript_1/1_Confidence_1.000_Length_1387	1387	At3g47610	Activating signal cointegrator 1	408	55.94	429	100	138	8	1375	161	4	405	9e-131	390	KOG2845	Transcription	INFORMATION STORAGE AND PROCESSING	Arabidopsis thaliana	15228204
Locus_20063_Transcript_1/1_Confidence_1.000_Length_2912	2912	At4g33090	Puromycin-sensitive aminopeptidase and related aminopeptidases	873	66.45	918	100	211	10	58	2661	1	871	0	1169	KOG1046	Amino acid transport and metabolism # Posttranslational modification, protein turnover, chaperones	METABOLISM # CELLULAR PROCESSES AND SIGNALING	Arabidopsis thaliana	15234067
Locus_2952_Transcript_1/2_Confidence_0.667_Length_2023	2023	At3g16170	Acyl-CoA synthetase	545	59.34	573	100	150	8	191	1780	1	533	0	655	KOG1176	Lipid transport and metabolism	METABOLISM	Arabidopsis thaliana	15233305
Locus_2952_Transcript_2/2_Confidence_0.667_Length_2024	2024	At3g16170	Acyl-CoA synthetase	545	59.34	573	100	150	8	191	1780	1	533	0	655	KOG1176	Lipid transport and metabolism	METABOLISM	Arabidopsis thaliana	15233305
Locus_2046_Transcript_1/2_Confidence_0.667_Length_690	690	At1g07400	Molecular chaperone (small heat-shock protein Hsp26/Hsp42)	157	67.88	165	100	42	3	49	534	1	157	7e-64	201	KOG0710	Posttranslational modification, protein turnover, chaperones	CELLULAR PROCESSES AND SIGNALING	Arabidopsis thaliana	15222395
Locus_2046_Transcript_2/2_Confidence_0.667_Length_726	726	At1g07400	Molecular chaperone (small heat-shock protein Hsp26/Hsp42)	157	67.88	165	100	42	3	49	534	1	157	1e-63	201	KOG0710	Posttranslational modification, protein turnover, chaperones	CELLULAR PROCESSES AND SIGNALING	Arabidopsis thaliana	15222395
Locus_5194_Transcript_1/1_Confidence_1.000_Length_2241	2241	At2g40550	Conserved membrane protein	550	58.48	578	100	199	6	2193	463	1	538	0	661	KOG2545	Function unknown	POORLY CHARACTERIZED	Arabidopsis thaliana	15226711
Locus_6425_Transcript_2/3_Confidence_0.714_Length_1742	1742	At2g22990	Serine carboxypeptidases (lysosomal cathepsin A)	433	51.21	455	100	180	6	196	1554	19	433	2e-157	463	KOG1282	Posttranslational modification, protein turnover, chaperones # Amino acid transport and metabolism	CELLULAR PROCESSES AND SIGNALING # METABOLISM	Arabidopsis thaliana	8699619
Locus_6425_Transcript_1/3_Confidence_0.714_Length_1706	1706	At2g22990	Serine carboxypeptidases (lysosomal cathepsin A)	433	51.43	455	100	179	6	160	1518	19	433	5e-159	467	KOG1282	Posttranslational modification, protein turnover, chaperones # Amino acid transport and metabolism	CELLULAR PROCESSES AND SIGNALING # METABOLISM	Arabidopsis thaliana	8699619
Locus_21043_Transcript_1/1_Confidence_1.000_Length_1720	1720	At1g06690	Voltage-gated shaker-like K+ channel, subunit beta/KCNAB	356	67.65	374	100	95	3	329	1444	7	356	9e-179	514	KOG1575	Energy production and conversion	METABOLISM	Arabidopsis thaliana	15222168
Locus_6522_Transcript_1/1_Confidence_1.000_Length_1251	1251	At4g08980	Leucine rich repeat proteins, some proteins contain F-box	317	57.36	333	100	115	6	106	1071	1	317	3e-113	340	KOG1947	General function prediction only	POORLY CHARACTERIZED	Arabidopsis thaliana	18413178
Locus_2750_Transcript_1/1_Confidence_1.000_Length_1460	1460	At2g20560	Molecular chaperone (DnaJ superfamily)	337	74.29	354	100	71	3	240	1292	1	337	1e-144	423	KOG0714	Posttranslational modification, protein turnover, chaperones	CELLULAR PROCESSES AND SIGNALING	Arabidopsis thaliana	15225377
Locus_5219_Transcript_1/2_Confidence_0.750_Length_1660	1660	At5g62610	NA	281	50.51	295	100	103	10	1178	381	1	281	2e-66	221	NA	NA	NA	NA	15241896
Locus_21623_Transcript_1/2_Confidence_0.750_Length_1067	1067	At1g15760	NA	202	50.47	212	100	73	9	976	392	5	201	1e-58	193	NA	NA	NA	NA	15218292
Locus_21623_Transcript_2/2_Confidence_0.750_Length_1067	1067	At1g15760	NA	202	50.47	212	100	73	9	976	392	5	201	1e-58	193	NA	NA	NA	NA	15218292
Locus_4133_Transcript_1/1_Confidence_1.000_Length_1095	1095	At4g29080	NA	305	58.13	320	100	97	9	46	945	3	305	2e-104	315	NA	NA	NA	NA	15235556
Locus_5397_Transcript_1/2_Confidence_0.667_Length_1416	1416	At2g45850	NA	348	53.97	365	100	127	11	1296	274	1	348	1e-61	209	NA	NA	NA	NA	15225902
Locus_5397_Transcript_2/2_Confidence_0.667_Length_1421	1421	At2g45850	NA	348	53.97	365	100	127	11	1296	274	1	348	1e-61	209	NA	NA	NA	NA	15225902
Locus_7819_Transcript_1/1_Confidence_1.000_Length_2015	2015	At3g16090	E3 ubiquitin ligase	492	64.15	516	100	137	6	102	1634	1	473	0	619	KOG0802	Posttranslational modification, protein turnover, chaperones	CELLULAR PROCESSES AND SIGNALING	Arabidopsis thaliana	15233281
Locus_8114_Transcript_1/1_Confidence_1.000_Length_1480	1480	At3g58060	Mitochondrial Fe2+ transporter MMT1 and related transporters (cation diffusion facilitator superfamily)	390	66.01	409	100	104	7	1392	193	7	389	3e-179	514	KOG1485	Inorganic ion transport and metabolism	METABOLISM	Arabidopsis thaliana	15230938
Locus_10032_Transcript_1/1_Confidence_1.000_Length_2479	2479	At1g78940	NA	740	56.19	776	100	274	11	105	2372	1	730	0	747	NA	NA	NA	NA	15219238
Locus_1270_Transcript_1/1_Confidence_1.000_Length_2565	2565	At2g43040	Predicted calmodulin-binding protein	666	67.62	698	100	179	7	2271	193	11	666	0	889	KOG4162	Signal transduction mechanisms	CELLULAR PROCESSES AND SIGNALING	Arabidopsis thaliana	15224206
Locus_8627_Transcript_1/1_Confidence_1.000_Length_1713	1713	At1g18470	NA	418	62.79	438	100	135	6	91	1380	1	418	3e-178	516	NA	NA	NA	NA	15221775
Locus_6193_Transcript_1/1_Confidence_1.000_Length_961	961	At3g10060	FKBP-type peptidyl-prolyl cis-trans isomerase	230	65.98	241	100	67	3	66	779	2	230	7e-105	311	KOG0552	Posttranslational modification, protein turnover, chaperones	CELLULAR PROCESSES AND SIGNALING	Arabidopsis thaliana	15232828
Locus_20338_Transcript_1/1_Confidence_1.000_Length_1230	1230	At5g05080	Ubiquitin-protein ligase	251	71.1	263	100	64	2	230	1018	1	251	1e-125	369	KOG0423	Posttranslational modification, protein turnover, chaperones	CELLULAR PROCESSES AND SIGNALING	Arabidopsis thaliana	18414783
Locus_13021_Transcript_1/2_Confidence_0.750_Length_931	931	At1g54770	Uncharacterized conserved protein	189	57.58	198	100	73	5	754	164	1	188	3e-65	208	KOG3100	Function unknown	POORLY CHARACTERIZED	Arabidopsis thaliana	15221891
Locus_13021_Transcript_2/2_Confidence_0.750_Length_824	824	At1g54770	Uncharacterized conserved protein	189	59.09	198	100	70	5	647	57	1	188	1e-66	211	KOG3100	Function unknown	POORLY CHARACTERIZED	Arabidopsis thaliana	15221891
Locus_7143_Transcript_1/1_Confidence_1.000_Length_886	886	At5g20820	NA	127	55.64	133	100	49	5	55	441	1	127	2e-36	131	NA	NA	NA	NA	15242071
Locus_20275_Transcript_1/1_Confidence_1.000_Length_1641	1641	At1g77000	Leucine rich repeat proteins, some proteins contain F-box	360	70.03	377	100	96	4	1560	430	1	360	0	531	KOG1947	General function prediction only	POORLY CHARACTERIZED	Arabidopsis thaliana	18411319
Locus_5910_Transcript_1/1_Confidence_1.000_Length_2308	2308	At5g09850	NA	361	52.38	378	100	146	10	1883	801	1	361	5e-102	323	NA	NA	NA	NA	9758963
Locus_4359_Transcript_2/2_Confidence_0.750_Length_810	810	At2g05910	NA	191	55	200	100	77	4	21	617	4	191	2e-56	184	NA	NA	NA	NA	15225013
Locus_3058_Transcript_3/3_Confidence_0.714_Length_4633	4633	At5g47010	RNA helicase nonsense mRNA reducing factor (pNORF1)	1235	77.96	1293	100	206	15	4429	614	1	1235	0	1946	KOG1802	RNA processing and modification	INFORMATION STORAGE AND PROCESSING	Arabidopsis thaliana	15237996
Locus_31912_Transcript_2/2_Confidence_0.667_Length_1314	1314	At4g37260	Transcription factor, Myb superfamily	320	50.45	335	100	122	10	72	989	1	320	2e-86	271	KOG0048	Transcription	INFORMATION STORAGE AND PROCESSING	Arabidopsis thaliana	15235484
Locus_31912_Transcript_1/2_Confidence_0.667_Length_1314	1314	At4g37260	Transcription factor, Myb superfamily	320	50.75	335	100	121	10	72	989	1	320	9e-87	272	KOG0048	Transcription	INFORMATION STORAGE AND PROCESSING	Arabidopsis thaliana	15235484
Locus_15699_Transcript_1/1_Confidence_1.000_Length_725	725	At1g29060	Mitochondrial transcription termination factor, mTERF	128	62.69	134	100	42	2	168	563	1	128	8e-49	161	KOG1267	Transcription # General function prediction only	INFORMATION STORAGE AND PROCESSING # POORLY CHARACTERIZED	Arabidopsis thaliana	15218809
Locus_14416_Transcript_1/1_Confidence_1.000_Length_912	912	At1g30500	CCAAT-binding factor, subunit B (HAP2)	107	67.86	112	100	31	2	336	671	1	107	3e-46	156	KOG1561	Transcription	INFORMATION STORAGE AND PROCESSING	Arabidopsis thaliana	15220759
Locus_17345_Transcript_1/6_Confidence_0.429_Length_1269	1269	At1g14685	NA	279	50.34	292	100	124	8	295	1146	1	279	2e-80	254	NA	NA	NA	NA	18394147
Locus_17345_Transcript_2/6_Confidence_0.500_Length_1279	1279	At1g14685	NA	279	50.34	292	100	124	8	295	1146	1	279	3e-80	254	NA	NA	NA	NA	18394147
Locus_17345_Transcript_6/6_Confidence_0.429_Length_1520	1520	At1g14685	NA	279	50.34	292	100	124	8	295	1146	1	279	2e-79	254	NA	NA	NA	NA	18394147
Locus_17345_Transcript_3/6_Confidence_0.429_Length_1520	1520	At1g14685	NA	279	51.03	292	100	122	8	295	1146	1	279	1e-80	257	NA	NA	NA	NA	18394147
Locus_24638_Transcript_1/1_Confidence_1.000_Length_820	820	At3g60520	NA	129	53.33	135	100	48	5	648	271	1	129	3e-25	100	NA	NA	NA	NA	15232353
Locus_1922_Transcript_1/1_Confidence_1.000_Length_2262	2262	At5g23570	NA	625	53.36	654	100	245	11	135	2024	1	618	0	591	NA	NA	NA	NA	15237789
Locus_2500_Transcript_1/1_Confidence_1.000_Length_2232	2232	At1g13970	NA	502	53.33	525	100	188	14	407	1885	1	500	6e-164	488	NA	NA	NA	NA	15223005
Locus_671_Transcript_1/1_Confidence_1.000_Length_814	814	At1g05070	DRIM (Down-regulated in metastasis)-like proteins	176	58.15	184	100	69	1	762	211	1	176	2e-53	176	KOG1823	Defense mechanisms	CELLULAR PROCESSES AND SIGNALING	Arabidopsis thaliana	4056420
Locus_15646_Transcript_1/1_Confidence_1.000_Length_702	702	7300478	Mitochondrial F1F0-ATP synthase, subunit d/ATP7	178	95.7	186	100	0	1	71	628	1	178	4e-126	360	KOG3366	Energy production and conversion	METABOLISM	Drosophila melanogaster	17738043
Locus_29137_Transcript_1/2_Confidence_0.667_Length_1006	1006	At2g28370	NA	179	72.19	187	100	44	1	92	652	1	179	1e-81	251	NA	NA	NA	NA	18401722
Locus_29137_Transcript_2/2_Confidence_0.667_Length_1001	1001	At2g28370	NA	179	72.19	187	100	44	1	87	647	1	179	1e-81	251	NA	NA	NA	NA	18401722
Locus_21842_Transcript_1/1_Confidence_1.000_Length_1162	1162	At4g03120	U1 snRNP-specific protein C	112	67.52	117	100	23	3	162	509	1	103	4e-41	145	KOG3454	RNA processing and modification	INFORMATION STORAGE AND PROCESSING	Arabidopsis thaliana	4262140
Locus_21619_Transcript_1/2_Confidence_0.667_Length_1418	1418	At3g60260	Uncharacterized conserved protein	250	77.39	261	100	43	1	270	1052	1	245	8e-146	422	KOG2998	Function unknown	POORLY CHARACTERIZED	Arabidopsis thaliana	11288393
Locus_21619_Transcript_2/2_Confidence_0.667_Length_1421	1421	At3g60260	Uncharacterized conserved protein	250	77.39	261	100	43	1	270	1052	1	245	8e-146	422	KOG2998	Function unknown	POORLY CHARACTERIZED	Arabidopsis thaliana	11288393
Locus_6789_Transcript_1/1_Confidence_1.000_Length_693	693	At5g37670	Molecular chaperone (small heat-shock protein Hsp26/Hsp42)	137	61.54	143	100	41	3	591	172	6	137	3e-52	170	KOG0710	Posttranslational modification, protein turnover, chaperones	CELLULAR PROCESSES AND SIGNALING	Arabidopsis thaliana	15240308
Locus_425_Transcript_1/1_Confidence_1.000_Length_1630	1630	At3g04070	NA	343	53.35	358	100	137	11	1529	486	6	343	6e-105	323	NA	NA	NA	NA	15229221
Locus_4623_Transcript_1/1_Confidence_1.000_Length_1591	1591	At2g22670	NA	321	58.51	335	100	98	8	194	1180	19	318	2e-109	334	NA	NA	NA	NA	15227275
Locus_5172_Transcript_1/1_Confidence_1.000_Length_1470	1470	At1g01910	Putative arsenite-translocating ATPase	344	75.77	359	100	70	4	1439	363	3	344	9e-175	500	KOG2825	Inorganic ion transport and metabolism	METABOLISM	Arabidopsis thaliana	15223504
Locus_362_Transcript_1/1_Confidence_1.000_Length_1138	1138	At3g10920	Manganese superoxide dismutase	231	73.86	241	100	53	1	1088	366	1	231	2e-130	379	KOG0876	Inorganic ion transport and metabolism	METABOLISM	Arabidopsis thaliana	15228407
Locus_92_Transcript_1/1_Confidence_1.000_Length_605	605	At2g06520	NA	116	56.2	121	100	44	3	21	371	1	116	4e-17	76.6	NA	NA	NA	NA	18396349
Locus_2790_Transcript_1/2_Confidence_0.875_Length_2481	2481	At5g35160	Endosomal membrane proteins, EMP70	627	82.11	654	100	87	3	2254	296	3	627	0	1077	KOG1278	Intracellular trafficking, secretion, and vesicular transport	CELLULAR PROCESSES AND SIGNALING	Arabidopsis thaliana	15238407
Locus_2790_Transcript_2/2_Confidence_0.875_Length_2477	2477	At5g35160	Endosomal membrane proteins, EMP70	627	82.11	654	100	87	3	2250	292	3	627	0	1077	KOG1278	Intracellular trafficking, secretion, and vesicular transport	CELLULAR PROCESSES AND SIGNALING	Arabidopsis thaliana	15238407
Locus_6488_Transcript_1/1_Confidence_1.000_Length_1084	1084	At3g11210	Isoamyl acetate-hydrolyzing esterase	256	68.54	267	100	73	2	209	1009	1	256	5e-137	396	KOG3035	Lipid transport and metabolism	METABOLISM	Arabidopsis thaliana	18399151
Locus_776_Transcript_1/1_Confidence_1.000_Length_1516	1516	At1g32060	Armadillo/beta-Catenin/plakoglobin	395	79.85	412	100	66	4	41	1276	1	395	0	665	KOG4203	Signal transduction mechanisms # Cytoskeleton	CELLULAR PROCESSES AND SIGNALING # CELLULAR PROCESSES AND SIGNALING	Arabidopsis thaliana	15222551
Locus_5219_Transcript_2/2_Confidence_0.750_Length_1654	1654	At5g62610	NA	281	50.85	293	100	103	9	1172	381	1	281	3e-68	226	NA	NA	NA	NA	15241896
Locus_1192_Transcript_1/1_Confidence_1.000_Length_1733	1733	At1g07480	RNA polymerase II transcription initiation factor TFIIA, large chain	375	62.15	391	100	124	10	1572	418	3	375	5e-115	352	KOG2652	Transcription	INFORMATION STORAGE AND PROCESSING	Arabidopsis thaliana	15222403
Locus_28553_Transcript_1/2_Confidence_0.750_Length_1283	1283	At5g54680	NA	234	68.44	244	100	65	5	1109	384	1	234	2e-85	266	NA	NA	NA	NA	15239706
Locus_7492_Transcript_1/1_Confidence_1.000_Length_1112	1112	At4g27700	NA	237	63.56	247	100	55	5	151	837	1	230	3e-84	261	NA	NA	NA	NA	7487511
Locus_3398_Transcript_1/1_Confidence_1.000_Length_2287	2287	At4g39170	Phosphatidylinositol transfer protein SEC14 and related proteins	617	61.74	643	100	200	12	2074	206	1	617	0	728	KOG1471	Lipid transport and metabolism	METABOLISM	Arabidopsis thaliana	7487350
Locus_21425_Transcript_1/1_Confidence_1.000_Length_1613	1613	At3g21640	FKBP-type peptidyl-prolyl cis-trans isomerase	356	69.81	371	100	94	5	183	1289	1	355	0	525	KOG0543	Posttranslational modification, protein turnover, chaperones	CELLULAR PROCESSES AND SIGNALING	Arabidopsis thaliana	15233116
Locus_19166_Transcript_1/1_Confidence_1.000_Length_1081	1081	At3g15690	NA	263	53.65	274	100	115	3	206	1024	1	263	1e-89	275	NA	NA	NA	NA	15232664
Locus_3119_Transcript_1/1_Confidence_1.000_Length_1821	1821	At3g12710	NA	312	64.92	325	100	91	5	1501	548	2	310	3e-131	392	NA	NA	NA	NA	18399721
Locus_18310_Transcript_1/1_Confidence_1.000_Length_1180	1180	At5g35080	Protein OS-9	217	59.73	226	100	81	3	279	953	1	217	6e-90	275	KOG3394	General function prediction only	POORLY CHARACTERIZED	Arabidopsis thaliana	15238373
Locus_22562_Transcript_2/2_Confidence_0.750_Length_1569	1569	At5g39400	Clathrin coat dissociation kinase GAK/PTEN/Auxilin and related tyrosine phosphatases	389	61.98	405	100	120	8	1386	190	1	377	1e-174	503	KOG2283	Signal transduction mechanisms # General function prediction only	CELLULAR PROCESSES AND SIGNALING # POORLY CHARACTERIZED	Arabidopsis thaliana	15241737
Locus_13117_Transcript_1/1_Confidence_1.000_Length_1125	1125	At5g45100	Predicted E3 ubiquitin ligase	294	51.96	306	100	124	8	172	1065	1	291	8e-84	262	KOG1100	Posttranslational modification, protein turnover, chaperones	CELLULAR PROCESSES AND SIGNALING	Arabidopsis thaliana	15242304
Locus_24464_Transcript_1/1_Confidence_1.000_Length_756	756	At4g37300	NA	173	50.56	180	100	77	5	724	200	1	173	6e-48	161	NA	NA	NA	NA	15235514
Locus_10759_Transcript_1/1_Confidence_1.000_Length_1070	1070	At3g49940	NA	247	52.53	257	100	82	5	142	825	1	246	3e-70	225	NA	NA	NA	NA	15229644
Locus_28770_Transcript_1/2_Confidence_0.800_Length_1690	1690	At3g06820	26S proteasome regulatory complex, subunit RPN11	374	62.21	389	100	109	6	249	1400	1	356	3e-147	434	KOG1555	Posttranslational modification, protein turnover, chaperones	CELLULAR PROCESSES AND SIGNALING	Arabidopsis thaliana	15231308
Locus_28770_Transcript_2/2_Confidence_0.800_Length_1690	1690	At3g06820	26S proteasome regulatory complex, subunit RPN11	374	62.21	389	100	109	6	249	1400	1	356	3e-147	434	KOG1555	Posttranslational modification, protein turnover, chaperones	CELLULAR PROCESSES AND SIGNALING	Arabidopsis thaliana	15231308
Locus_1191_Transcript_2/5_Confidence_0.706_Length_3209	3209	At4g24690_2	Uncharacterized conserved protein	376	50.9	391	100	156	10	1861	2976	2	375	1e-101	330	KOG4351	Function unknown	POORLY CHARACTERIZED	Arabidopsis thaliana	NA
Locus_1191_Transcript_3/5_Confidence_0.588_Length_3084	3084	At4g24690_2	Uncharacterized conserved protein	376	51.41	391	100	153	11	1861	2973	2	375	4e-101	327	KOG4351	Function unknown	POORLY CHARACTERIZED	Arabidopsis thaliana	NA
Locus_1191_Transcript_5/5_Confidence_0.647_Length_3209	3209	At4g24690_2	Uncharacterized conserved protein	376	51.66	391	100	153	10	1861	2976	2	375	4e-103	333	KOG4351	Function unknown	POORLY CHARACTERIZED	Arabidopsis thaliana	NA
Locus_20833_Transcript_1/1_Confidence_1.000_Length_1820	1820	At3g49990	Uncharacterized conserved protein	502	50.38	522	100	205	14	75	1583	12	498	3e-103	327	KOG2637	Function unknown	POORLY CHARACTERIZED	Arabidopsis thaliana	15229649
Locus_11786_Transcript_1/1_Confidence_1.000_Length_958	958	At5g44450	Hydroxyindole-O-methyltransferase and related SAM-dependent methyltransferases	252	57.63	262	100	98	5	119	895	1	252	1e-96	291	KOG3178	General function prediction only	POORLY CHARACTERIZED	Arabidopsis thaliana	15241499
Locus_1544_Transcript_1/1_Confidence_1.000_Length_1307	1307	At2g16860	Cyclin D-interacting protein GCIP	328	61.58	341	100	88	3	137	1069	1	328	1e-111	337	KOG2609	Cell cycle control, cell division, chromosome partitioning # RNA processing and modification	CELLULAR PROCESSES AND SIGNALING # INFORMATION STORAGE AND PROCESSING	Arabidopsis thaliana	15227313
Locus_1612_Transcript_1/1_Confidence_1.000_Length_1445	1445	At4g16830	Predicted RNA-binding protein	355	52.03	369	100	156	11	1318	233	1	355	5e-44	162	KOG2945	General function prediction only	POORLY CHARACTERIZED	Arabidopsis thaliana	15235894
Locus_18234_Transcript_1/1_Confidence_1.000_Length_2005	2005	At3g19970	Uncharacterized conserved protein	431	58.71	448	100	154	8	1516	203	1	427	5e-161	475	KOG2521	Function unknown	POORLY CHARACTERIZED	Arabidopsis thaliana	15231005
Locus_7716_Transcript_1/1_Confidence_1.000_Length_2098	2098	At3g04870	Amine oxidase	558	79.48	580	100	97	3	1866	127	1	558	0	957	KOG0029	Secondary metabolites biosynthesis, transport and catabolism	METABOLISM	Arabidopsis thaliana	15229367
Locus_13227_Transcript_1/2_Confidence_0.667_Length_1292	1292	At4g29080	NA	305	57.73	317	100	99	10	121	1014	5	305	6e-103	313	NA	NA	NA	NA	15235556
Locus_13227_Transcript_2/2_Confidence_0.667_Length_1223	1223	At4g29080	NA	305	57.73	317	100	99	10	121	1014	5	305	2e-103	313	NA	NA	NA	NA	15235556
Locus_15_Transcript_1/1_Confidence_1.000_Length_1134	1134	At4g05180	NA	230	64.02	239	100	74	4	152	859	1	230	5e-69	221	NA	NA	NA	NA	15234637
Locus_3589_Transcript_1/4_Confidence_0.417_Length_2056	2056	At5g05580	NA	435	71.9	452	100	110	4	1907	552	1	435	0	602	NA	NA	NA	NA	15239175
Locus_3589_Transcript_3/4_Confidence_0.667_Length_2035	2035	At5g05580	NA	435	71.9	452	100	110	4	1907	552	1	435	0	602	NA	NA	NA	NA	15239175
Locus_3589_Transcript_4/4_Confidence_0.667_Length_2035	2035	At5g05580	NA	435	71.9	452	100	110	4	1907	552	1	435	0	602	NA	NA	NA	NA	15239175
Locus_365_Transcript_1/1_Confidence_1.000_Length_1211	1211	At5g61670	NA	307	75.55	319	100	63	4	1069	122	1	307	6e-157	450	NA	NA	NA	NA	15240312
Locus_3782_Transcript_1/1_Confidence_1.000_Length_1436	1436	At5g13570	Decapping enzyme complex, predicted pyrophosphatase DCP2	359	60.05	373	100	83	4	140	1102	1	359	6e-143	419	KOG2937	RNA processing and modification	INFORMATION STORAGE AND PROCESSING	Arabidopsis thaliana	15240657
Locus_15815_Transcript_1/2_Confidence_0.750_Length_856	856	At1g17080	NA	154	63.75	160	100	43	5	199	669	7	154	2e-30	115	NA	NA	NA	NA	18394436
Locus_8406_Transcript_1/3_Confidence_0.714_Length_1273	1273	At1g08970	CCAAT-binding factor, subunit C (HAP5)	231	64.17	240	100	59	8	1054	344	1	216	2e-76	242	KOG1657	Transcription	INFORMATION STORAGE AND PROCESSING	Arabidopsis thaliana	15223986
Locus_8406_Transcript_2/3_Confidence_0.571_Length_1094	1094	At1g08970	CCAAT-binding factor, subunit C (HAP5)	231	64.17	240	100	59	8	1054	344	1	216	4e-77	242	KOG1657	Transcription	INFORMATION STORAGE AND PROCESSING	Arabidopsis thaliana	15223986
Locus_8406_Transcript_3/3_Confidence_0.714_Length_1343	1343	At1g08970	CCAAT-binding factor, subunit C (HAP5)	231	64.17	240	100	59	8	1054	344	1	216	4e-76	242	KOG1657	Transcription	INFORMATION STORAGE AND PROCESSING	Arabidopsis thaliana	15223986
Locus_10598_Transcript_1/1_Confidence_1.000_Length_664	664	Hs7705437	Ribosome biogenesis protein NIP7	180	58.29	187	100	70	1	49	609	1	179	6e-71	219	KOG3492	Translation, ribosomal structure and biogenesis	INFORMATION STORAGE AND PROCESSING	Homo sapiens	7705437
Locus_10767_Transcript_1/1_Confidence_1.000_Length_1358	1358	At1g78150	NA	283	67.35	294	100	80	5	238	1104	1	283	4e-106	322	NA	NA	NA	NA	15218231
Locus_6656_Transcript_1/1_Confidence_1.000_Length_1289	1289	At4g16780	Transcription factor HEX, contains HOX and HALZ domains	284	64.41	295	100	88	4	215	1081	1	284	3e-96	295	KOG0483	Transcription	INFORMATION STORAGE AND PROCESSING	Arabidopsis thaliana	15235882
Locus_1432_Transcript_1/2_Confidence_0.750_Length_1752	1752	At3g06580	Galactokinase	496	73.79	515	100	116	2	1710	166	1	496	0	755	KOG0631	Carbohydrate transport and metabolism	METABOLISM	Arabidopsis thaliana	15230749
Locus_21911_Transcript_1/1_Confidence_1.000_Length_1631	1631	At3g57290	Translation initiation factor 3, subunit e (eIF-3e)	418	80.18	434	100	63	2	1538	237	8	418	0	699	KOG2758	Translation, ribosomal structure and biogenesis	INFORMATION STORAGE AND PROCESSING	Arabidopsis thaliana	11281940
Locus_34359_Transcript_1/1_Confidence_1.000_Length_632	632	At3g62410	NA	131	52.94	136	100	55	5	50	445	1	131	3e-33	120	NA	NA	NA	NA	15228752
Locus_34481_Transcript_1/1_Confidence_1.000_Length_585	585	At2g29590	HGG motif-containing thioesterase	157	62.58	163	100	53	2	32	514	1	157	1e-63	199	KOG3328	General function prediction only	POORLY CHARACTERIZED	Arabidopsis thaliana	15227578
Locus_2005_Transcript_1/3_Confidence_0.500_Length_1975	1975	At1g17720	Serine/threonine protein phosphatase 2A, regulatory subunit	499	82.43	518	100	72	5	1829	276	1	499	0	858	KOG1354	Signal transduction mechanisms	CELLULAR PROCESSES AND SIGNALING	Arabidopsis thaliana	15220817
Locus_7523_Transcript_1/1_Confidence_1.000_Length_1601	1601	At2g24500	C2H2-type Zn-finger protein	395	59.76	410	100	150	4	147	1376	1	395	6e-162	471	KOG2785	General function prediction only	POORLY CHARACTERIZED	Arabidopsis thaliana	15224153
Locus_15489_Transcript_1/1_Confidence_1.000_Length_1091	1091	At5g09680	Flavohemoprotein b5+b5R	211	58.45	219	100	72	5	196	846	1	202	3e-76	239	KOG0536	Energy production and conversion	METABOLISM	Arabidopsis thaliana	15242486
Locus_2110_Transcript_1/1_Confidence_1.000_Length_1550	1550	At5g53120	Spermidine synthase	343	78.37	356	100	61	2	183	1250	1	340	0	546	KOG1562	Amino acid transport and metabolism	METABOLISM	Arabidopsis thaliana	9757993
Locus_1568_Transcript_2/4_Confidence_0.625_Length_2256	2256	At4g26100	Casein kinase (serine/threonine/tyrosine protein kinase)	450	71.95	467	100	100	5	368	1726	1	450	0	643	KOG1164	Signal transduction mechanisms	CELLULAR PROCESSES AND SIGNALING	Arabidopsis thaliana	15236114
Locus_1568_Transcript_4/4_Confidence_0.625_Length_2256	2256	At4g26100	Casein kinase (serine/threonine/tyrosine protein kinase)	450	72.16	467	100	99	5	368	1726	1	450	0	645	KOG1164	Signal transduction mechanisms	CELLULAR PROCESSES AND SIGNALING	Arabidopsis thaliana	15236114
Locus_7082_Transcript_1/1_Confidence_1.000_Length_999	999	At4g17670	NA	159	51.52	165	100	64	4	855	382	1	156	1e-41	146	NA	NA	NA	NA	18414940
Locus_4072_Transcript_1/3_Confidence_0.600_Length_1529	1529	At1g06110	Putative Mg2+ and Co2+ transporter CorD	428	54.5	444	100	185	4	92	1420	1	428	1e-174	504	KOG4408	Inorganic ion transport and metabolism	METABOLISM	Arabidopsis thaliana	15221396
Locus_4072_Transcript_3/3_Confidence_0.600_Length_1537	1537	At1g06110	Putative Mg2+ and Co2+ transporter CorD	428	54.5	444	100	185	4	92	1420	1	428	1e-174	504	KOG4408	Inorganic ion transport and metabolism	METABOLISM	Arabidopsis thaliana	15221396
Locus_1191_Transcript_1/5_Confidence_0.647_Length_1357	1357	At4g24690_2	Uncharacterized conserved protein	376	52.05	390	100	152	11	12	1124	2	375	2e-107	328	KOG4351	Function unknown	POORLY CHARACTERIZED	Arabidopsis thaliana	NA
Locus_12169_Transcript_2/2_Confidence_0.750_Length_1514	1514	At3g01470	Transcription factor HEX, contains HOX and HALZ domains	272	56.03	282	100	105	9	411	1238	1	269	2e-51	180	KOG0483	Transcription	INFORMATION STORAGE AND PROCESSING	Arabidopsis thaliana	15232122
Locus_12169_Transcript_1/2_Confidence_0.750_Length_1514	1514	At3g01470	Transcription factor HEX, contains HOX and HALZ domains	272	57.8	282	100	100	9	411	1238	1	269	2e-63	212	KOG0483	Transcription	INFORMATION STORAGE AND PROCESSING	Arabidopsis thaliana	15232122
Locus_32748_Transcript_1/1_Confidence_1.000_Length_1476	1476	At3g10250	NA	327	59.29	339	100	120	6	90	1088	1	327	1e-133	395	NA	NA	NA	NA	6056200
Locus_3029_Transcript_1/1_Confidence_1.000_Length_2563	2563	At3g54800	NA	709	60.82	735	100	234	11	2560	410	7	705	0	870	NA	NA	NA	NA	15232585
Locus_26875_Transcript_1/1_Confidence_1.000_Length_1544	1544	At5g13100	NA	354	68.12	367	100	92	5	1466	402	1	354	3e-161	467	NA	NA	NA	NA	15240006
Locus_1229_Transcript_1/1_Confidence_1.000_Length_1530	1530	At3g62260	Serine/threonine protein phosphatase	383	62.47	397	100	130	6	180	1355	1	383	1e-156	457	KOG0698	Signal transduction mechanisms	CELLULAR PROCESSES AND SIGNALING	Arabidopsis thaliana	15228717
Locus_11242_Transcript_2/3_Confidence_0.714_Length_1716	1716	At3g01480	NA	437	73.95	453	100	96	4	1630	275	6	437	0	677	NA	NA	NA	NA	15232123
Locus_11242_Transcript_3/3_Confidence_0.714_Length_1716	1716	At3g01480	NA	437	73.95	453	100	96	4	1630	275	6	437	0	676	NA	NA	NA	NA	15232123
Locus_5061_Transcript_1/1_Confidence_1.000_Length_2267	2267	At4g11110_2	NA	548	58.27	568	100	162	4	215	1762	4	548	0	629	NA	NA	NA	NA	NA
Locus_749_Transcript_1/1_Confidence_1.000_Length_709	709	At3g01440	NA	220	54.82	228	100	88	6	670	5	1	219	4e-73	226	NA	NA	NA	NA	18395819
Locus_107_Transcript_1/1_Confidence_1.000_Length_1156	1156	At3g59440	Calmodulin and related proteins (EF-Hand superfamily)	195	62.87	202	100	66	2	113	718	3	195	1e-64	209	KOG0027	Signal transduction mechanisms	CELLULAR PROCESSES AND SIGNALING	Arabidopsis thaliana	15231685
Locus_1427_Transcript_1/2_Confidence_0.750_Length_1992	1992	At1g12640	Predicted membrane protein	447	75.81	463	100	93	3	199	1578	1	447	0	726	KOG2704	Function unknown	POORLY CHARACTERIZED	Arabidopsis thaliana	15222032
Locus_1427_Transcript_2/2_Confidence_0.750_Length_1784	1784	At1g12640	Predicted membrane protein	447	75.81	463	100	93	3	199	1578	1	447	0	726	KOG2704	Function unknown	POORLY CHARACTERIZED	Arabidopsis thaliana	15222032
Locus_8637_Transcript_1/1_Confidence_1.000_Length_2964	2964	At4g22200	K+-channel ERG and related proteins, contain PAS/PAC sensor domain	787	66.99	815	100	226	8	2683	257	4	781	0	1073	KOG0498	Inorganic ion transport and metabolism # Signal transduction mechanisms	METABOLISM # CELLULAR PROCESSES AND SIGNALING	Arabidopsis thaliana	2129560
Locus_6357_Transcript_1/1_Confidence_1.000_Length_1052	1052	At5g21070	NA	225	82.83	233	100	32	2	817	119	1	225	3e-106	316	NA	NA	NA	NA	15242149
Locus_6641_Transcript_1/1_Confidence_1.000_Length_2034	2034	At5g42350	NA	563	58.32	583	100	219	10	27	1763	1	563	0	655	NA	NA	NA	NA	15238934
Locus_3634_Transcript_1/1_Confidence_1.000_Length_1559	1559	At4g36990	Heat shock transcription factor	284	53.4	294	100	107	8	1222	392	4	284	2e-79	254	KOG0627	Transcription	INFORMATION STORAGE AND PROCESSING	Arabidopsis thaliana	15234583
Locus_21602_Transcript_1/1_Confidence_1.000_Length_1246	1246	At1g54780	NA	285	69.83	295	100	79	3	1162	278	1	285	4e-129	379	NA	NA	NA	NA	18405061
Locus_32042_Transcript_1/1_Confidence_1.000_Length_1652	1652	At1g04850	Predicted ubiquitin regulatory protein	400	75.85	414	100	82	4	106	1338	1	399	1e-164	479	KOG2699	Posttranslational modification, protein turnover, chaperones	CELLULAR PROCESSES AND SIGNALING	Arabidopsis thaliana	15220335
Locus_3961_Transcript_1/1_Confidence_1.000_Length_1629	1629	At4g18880	Heat shock transcription factor	401	51.08	415	100	171	10	1296	106	1	401	2e-119	363	KOG0627	Transcription	INFORMATION STORAGE AND PROCESSING	Arabidopsis thaliana	15234053
Locus_588_Transcript_1/1_Confidence_1.000_Length_2895	2895	At1g55020	NA	859	55.34	889	100	352	14	2843	222	1	859	0	957	NA	NA	NA	NA	15221970
Locus_5933_Transcript_1/5_Confidence_0.667_Length_2065	2065	At3g58480	NA	575	56.47	595	100	211	15	91	1842	2	559	0	562	NA	NA	NA	NA	15231045
Locus_7295_Transcript_1/1_Confidence_1.000_Length_1348	1348	At5g58900	Zuotin and related molecular chaperones (DnaJ superfamily), contains DNA-binding domains	288	55.37	298	100	95	9	46	900	16	288	4e-86	270	KOG0724	Posttranslational modification, protein turnover, chaperones	CELLULAR PROCESSES AND SIGNALING	Arabidopsis thaliana	15237776
Locus_21106_Transcript_1/1_Confidence_1.000_Length_573	573	At4g33040	Glutaredoxin and related proteins	144	61.07	149	100	36	2	76	486	6	144	2e-51	167	KOG1752	Posttranslational modification, protein turnover, chaperones	CELLULAR PROCESSES AND SIGNALING	Arabidopsis thaliana	15234046
Locus_1277_Transcript_1/1_Confidence_1.000_Length_2221	2221	At3g66658	Betaine aldehyde dehydrogenase	578	75.42	598	100	127	2	1974	181	1	578	0	948	KOG2454	Energy production and conversion	METABOLISM	Arabidopsis thaliana	15230768
Locus_14520_Transcript_1/1_Confidence_1.000_Length_480	480	At4g09890	NA	87	50	90	100	35	3	10	270	1	83	9e-22	87.4	NA	NA	NA	NA	15234833
Locus_2997_Transcript_1/1_Confidence_1.000_Length_1249	1249	At3g07220	Transcription factor of the Forkhead/HNF3 family	320	69.79	331	100	76	5	65	1018	1	320	7e-147	426	KOG2294	Transcription	INFORMATION STORAGE AND PROCESSING	Arabidopsis thaliana	15231425
Locus_5974_Transcript_1/1_Confidence_1.000_Length_1771	1771	At4g34880	Amidases	466	54.56	482	100	161	7	132	1565	35	462	9e-168	491	KOG1211	Translation, ribosomal structure and biogenesis	INFORMATION STORAGE AND PROCESSING	Arabidopsis thaliana	15236213
Locus_19124_Transcript_1/1_Confidence_1.000_Length_823	823	At5g23550	Membrane protein involved in ER to Golgi transport	175	72.93	181	100	43	1	43	585	1	175	4e-86	259	KOG2887	Intracellular trafficking, secretion, and vesicular transport	CELLULAR PROCESSES AND SIGNALING	Arabidopsis thaliana	15237787
Locus_12219_Transcript_1/1_Confidence_1.000_Length_772	772	At2g25060	NA	176	51.1	182	100	82	2	688	143	1	175	7e-51	169	NA	NA	NA	NA	15224672
Locus_641_Transcript_1/1_Confidence_1.000_Length_1528	1528	At2g26060	WD40 repeat protein	323	65.87	334	100	86	4	1279	284	12	319	4e-150	438	KOG0645	General function prediction only	POORLY CHARACTERIZED	Arabidopsis thaliana	7446121
Locus_3319_Transcript_1/1_Confidence_1.000_Length_2026	2026	At1g68830	Protein kinase PCTAIRE and related kinases	562	74.53	581	100	129	4	75	1817	1	562	0	866	KOG0594	General function prediction only	POORLY CHARACTERIZED	Arabidopsis thaliana	18409136
Locus_4377_Transcript_1/2_Confidence_0.750_Length_1980	1980	At5g01210	NA	475	66.4	491	100	133	6	67	1515	1	467	0	615	NA	NA	NA	NA	15240918
Locus_93_Transcript_1/1_Confidence_1.000_Length_1301	1301	At4g22920	NA	268	62.09	277	100	80	4	347	1159	1	258	2e-116	346	NA	NA	NA	NA	18416035
Locus_525_Transcript_4/7_Confidence_0.450_Length_2856	2856	At3g20770	NA	628	60.71	649	100	194	18	2440	614	1	628	0	729	NA	NA	NA	NA	15232362
Locus_525_Transcript_5/7_Confidence_0.450_Length_2870	2870	At3g20770	NA	628	60.71	649	100	194	18	2440	614	1	628	0	729	NA	NA	NA	NA	15232362
Locus_525_Transcript_7/7_Confidence_0.450_Length_2857	2857	At3g20770	NA	628	60.71	649	100	194	18	2440	614	1	628	0	729	NA	NA	NA	NA	15232362
Locus_11039_Transcript_2/4_Confidence_0.625_Length_1562	1562	At5g27620	Cdk activating kinase (CAK)/RNA polymerase II transcription initiation/nucleotide excision repair factor TFIIH/TFIIK, cyclin H subunit	300	56.45	310	100	96	3	398	1324	1	272	9e-108	328	KOG2496	Cell cycle control, cell division, chromosome partitioning # Transcription # Replication, recombination and repair	CELLULAR PROCESSES AND SIGNALING # INFORMATION STORAGE AND PROCESSING # INFORMATION STORAGE AND PROCESSING	Arabidopsis thaliana	15241008
Locus_11039_Transcript_3/4_Confidence_0.625_Length_1613	1613	At5g27620	Cdk activating kinase (CAK)/RNA polymerase II transcription initiation/nucleotide excision repair factor TFIIH/TFIIK, cyclin H subunit	300	56.45	310	100	96	3	423	1349	1	272	1e-107	328	KOG2496	Cell cycle control, cell division, chromosome partitioning # Transcription # Replication, recombination and repair	CELLULAR PROCESSES AND SIGNALING # INFORMATION STORAGE AND PROCESSING # INFORMATION STORAGE AND PROCESSING	Arabidopsis thaliana	15241008
Locus_11039_Transcript_4/4_Confidence_0.625_Length_1588	1588	At5g27620	Cdk activating kinase (CAK)/RNA polymerase II transcription initiation/nucleotide excision repair factor TFIIH/TFIIK, cyclin H subunit	300	56.45	310	100	96	3	398	1324	1	272	1e-107	328	KOG2496	Cell cycle control, cell division, chromosome partitioning # Transcription # Replication, recombination and repair	CELLULAR PROCESSES AND SIGNALING # INFORMATION STORAGE AND PROCESSING # INFORMATION STORAGE AND PROCESSING	Arabidopsis thaliana	15241008
Locus_8606_Transcript_1/1_Confidence_1.000_Length_1128	1128	At4g09620	NA	210	58.99	217	100	81	4	88	735	1	210	6e-71	226	NA	NA	NA	NA	15233954
Locus_6322_Transcript_1/2_Confidence_0.667_Length_997	997	At5g52420	NA	242	50.4	250	100	114	4	120	863	1	242	7e-79	246	NA	NA	NA	NA	18423389
Locus_7580_Transcript_1/2_Confidence_0.857_Length_4583	4583	At4g38600	E3 ubiquitin protein ligase	757	70.97	782	100	195	8	2743	401	7	757	0	983	KOG0170	Posttranslational modification, protein turnover, chaperones	CELLULAR PROCESSES AND SIGNALING	Arabidopsis thaliana	15233960
Locus_7580_Transcript_2/2_Confidence_0.857_Length_4675	4675	At4g38600	E3 ubiquitin protein ligase	757	70.97	782	100	195	8	2743	401	7	757	0	983	KOG0170	Posttranslational modification, protein turnover, chaperones	CELLULAR PROCESSES AND SIGNALING	Arabidopsis thaliana	15233960
Locus_22543_Transcript_1/1_Confidence_1.000_Length_2800	2800	At4g23980	NA	638	58.88	659	100	216	13	418	2382	9	616	0	700	NA	NA	NA	NA	15233647
Locus_4310_Transcript_1/1_Confidence_1.000_Length_1687	1687	At3g54020	Uncharacterized conserved protein	305	75.87	315	100	66	3	471	1415	1	305	1e-171	494	KOG3058	Function unknown	POORLY CHARACTERIZED	Arabidopsis thaliana	15232394
Locus_6152_Transcript_1/1_Confidence_1.000_Length_1458	1458	At2g17990	NA	338	57.88	349	100	129	6	119	1144	1	338	9e-117	352	NA	NA	NA	NA	15227941
Locus_28352_Transcript_1/1_Confidence_1.000_Length_926	926	At5g51010	NA	154	61.64	159	100	54	2	148	624	1	152	2e-46	158	NA	NA	NA	NA	18423226
Locus_38283_Transcript_1/1_Confidence_1.000_Length_1082	1082	At1g80750	60S ribosomal protein L7	247	53.73	255	100	100	5	986	252	1	247	8e-81	252	KOG3184	Translation, ribosomal structure and biogenesis	INFORMATION STORAGE AND PROCESSING	Arabidopsis thaliana	15220825
Locus_8369_Transcript_1/1_Confidence_1.000_Length_2544	2544	At4g39170	Phosphatidylinositol transfer protein SEC14 and related proteins	617	69.7	637	100	160	9	2300	429	1	617	0	858	KOG1471	Lipid transport and metabolism	METABOLISM	Arabidopsis thaliana	7487350
Locus_1906_Transcript_1/2_Confidence_0.667_Length_1641	1641	At4g37550	NA	432	78.7	446	100	75	1	92	1429	6	431	0	717	NA	NA	NA	NA	7488106
Locus_30898_Transcript_1/1_Confidence_1.000_Length_1012	1012	At3g06040	Mitochondrial/chloroplast ribosomal protein L12	186	58.85	192	100	72	4	330	902	1	186	4e-60	196	KOG1715	Translation, ribosomal structure and biogenesis	INFORMATION STORAGE AND PROCESSING	Arabidopsis thaliana	15230614
Locus_908_Transcript_1/1_Confidence_1.000_Length_1702	1702	At4g36810	Geranylgeranyl pyrophosphate synthase/Polyprenyl synthetase	371	67.36	383	100	98	5	256	1359	1	371	2e-149	440	KOG0776	Coenzyme transport and metabolism	METABOLISM	Arabidopsis thaliana	15234534
Locus_3188_Transcript_1/3_Confidence_0.667_Length_3126	3126	At3g56150	Translation initiation factor 3, subunit c (eIF-3c)	900	68.35	929	100	261	11	2902	128	1	900	0	1090	KOG1076	Translation, ribosomal structure and biogenesis	INFORMATION STORAGE AND PROCESSING	Arabidopsis thaliana	15228840
Locus_3188_Transcript_3/3_Confidence_0.667_Length_3242	3242	At3g56150	Translation initiation factor 3, subunit c (eIF-3c)	900	68.35	929	100	261	11	3018	244	1	900	0	1090	KOG1076	Translation, ribosomal structure and biogenesis	INFORMATION STORAGE AND PROCESSING	Arabidopsis thaliana	15228840
Locus_2005_Transcript_2/3_Confidence_0.667_Length_2327	2327	At1g17720	Serine/threonine protein phosphatase 2A, regulatory subunit	499	83.11	515	100	70	6	2139	598	1	499	0	848	KOG1354	Signal transduction mechanisms	CELLULAR PROCESSES AND SIGNALING	Arabidopsis thaliana	15220817
Locus_2005_Transcript_3/3_Confidence_0.667_Length_2005	2005	At1g17720	Serine/threonine protein phosphatase 2A, regulatory subunit	499	83.3	515	100	69	6	1817	276	1	499	0	853	KOG1354	Signal transduction mechanisms	CELLULAR PROCESSES AND SIGNALING	Arabidopsis thaliana	15220817
Locus_4305_Transcript_1/1_Confidence_1.000_Length_1152	1152	At5g52240	Putative steroid membrane receptor Hpr6.6/25-Dx	220	65.64	227	100	64	5	115	777	1	219	2e-76	241	KOG1110	General function prediction only	POORLY CHARACTERIZED	Arabidopsis thaliana	15242943
Locus_8540_Transcript_1/1_Confidence_1.000_Length_1114	1114	At5g11190	NA	189	62.05	195	100	61	3	123	686	1	189	3e-64	207	NA	NA	NA	NA	15238976
Locus_8250_Transcript_1/1_Confidence_1.000_Length_1702	1702	At5g38710	Proline oxidase	476	56.21	491	100	193	7	1604	150	1	475	0	557	KOG0186	Amino acid transport and metabolism	METABOLISM	Arabidopsis thaliana	15240986
Locus_342_Transcript_1/1_Confidence_1.000_Length_1245	1245	At2g01060	NA	286	64.41	295	100	70	10	188	1033	14	286	9e-89	276	NA	NA	NA	NA	15226170
Locus_5286_Transcript_1/2_Confidence_0.909_Length_3126	3126	At3g16630	Kinesin-like protein	794	67.77	819	100	199	12	2796	373	30	794	0	1047	KOG0246	Cytoskeleton	CELLULAR PROCESSES AND SIGNALING	Arabidopsis thaliana	15228274
Locus_11096_Transcript_1/1_Confidence_1.000_Length_2533	2533	At3g07700	Predicted unusual protein kinase	670	70.91	691	100	152	10	88	2142	1	648	0	966	KOG1235	General function prediction only	POORLY CHARACTERIZED	Arabidopsis thaliana	6466953
Locus_3747_Transcript_1/1_Confidence_1.000_Length_2362	2362	At1g53570	MEKK and related serine/threonine protein kinases	608	58.53	627	100	213	13	2167	371	1	608	0	609	KOG0198	Signal transduction mechanisms	CELLULAR PROCESSES AND SIGNALING	Arabidopsis thaliana	8671870
Locus_32280_Transcript_1/1_Confidence_1.000_Length_1026	1026	At2g36320	Predicted Zn-finger protein	161	57.23	166	100	65	2	870	376	1	161	2e-52	175	KOG3173	General function prediction only	POORLY CHARACTERIZED	Arabidopsis thaliana	18404102
Locus_3188_Transcript_2/3_Confidence_0.667_Length_3239	3239	At3g56150	Translation initiation factor 3, subunit c (eIF-3c)	900	68.32	928	100	262	11	3015	244	1	900	0	1091	KOG1076	Translation, ribosomal structure and biogenesis	INFORMATION STORAGE AND PROCESSING	Arabidopsis thaliana	15228840
Locus_6414_Transcript_1/1_Confidence_1.000_Length_1122	1122	At1g01720	NA	289	71.14	298	100	68	7	1022	156	1	289	3e-144	416	NA	NA	NA	NA	15223456
Locus_34087_Transcript_1/1_Confidence_1.000_Length_1123	1123	At5g24650	NA	259	61.05	267	100	95	2	1068	268	1	258	1e-81	255	NA	NA	NA	NA	15238598
Locus_767_Transcript_3/3_Confidence_0.300_Length_1926	1926	At3g62030	Peptidyl-prolyl cis-trans isomerase	260	61.19	268	100	88	7	84	866	1	259	3e-90	285	KOG0880	Posttranslational modification, protein turnover, chaperones	CELLULAR PROCESSES AND SIGNALING	Arabidopsis thaliana	15228674
Locus_5925_Transcript_1/1_Confidence_1.000_Length_1547	1547	At2g19810	CCCH-type Zn-finger protein	359	60.81	370	100	124	9	1516	428	1	356	9e-135	400	KOG1595	General function prediction only	POORLY CHARACTERIZED	Arabidopsis thaliana	15224852
Locus_12632_Transcript_1/1_Confidence_1.000_Length_1205	1205	At1g32220	Predicted oxidoreductase	296	69.18	305	100	84	2	1122	208	1	295	3e-132	387	KOG4288	General function prediction only	POORLY CHARACTERIZED	Arabidopsis thaliana	18398333
Locus_13925_Transcript_1/1_Confidence_1.000_Length_2636	2636	At1g50500	Late Golgi protein sorting complex, subunit Vps53	822	76.39	847	100	145	4	2617	164	1	821	0	1242	KOG2180	Intracellular trafficking, secretion, and vesicular transport	CELLULAR PROCESSES AND SIGNALING	Arabidopsis thaliana	18403099
Locus_5330_Transcript_1/1_Confidence_1.000_Length_1279	1279	At3g28630	NA	297	53.27	306	100	132	2	145	1059	1	296	2e-102	311	NA	NA	NA	NA	15233042
Locus_5_Transcript_1/1_Confidence_1.000_Length_3836	3836	At5g27000	Kinesin (KAR3 subfamily)	989	56.72	1019	100	381	20	3496	488	11	985	0	1009	KOG0239	Cytoskeleton	CELLULAR PROCESSES AND SIGNALING	Arabidopsis thaliana	15240427
Locus_7314_Transcript_1/1_Confidence_1.000_Length_2926	2926	At2g25490	Leucine rich repeat proteins, some proteins contain F-box	628	58.58	647	100	249	5	2718	778	1	628	0	741	KOG1947	General function prediction only	POORLY CHARACTERIZED	Arabidopsis thaliana	18400846
Locus_11327_Transcript_1/1_Confidence_1.000_Length_1423	1423	At5g08520	Zuotin and related molecular chaperones (DnaJ superfamily), contains DNA-binding domains	298	56.68	307	100	78	7	1083	301	1	298	7e-97	299	KOG0724	Posttranslational modification, protein turnover, chaperones	CELLULAR PROCESSES AND SIGNALING	Arabidopsis thaliana	15241652
Locus_6429_Transcript_1/1_Confidence_1.000_Length_3037	3037	At5g64550	NA	634	58.04	653	100	238	6	2339	429	1	633	0	651	NA	NA	NA	NA	15237733
Locus_1410_Transcript_1/2_Confidence_0.750_Length_1978	1978	At1g64860	NA	502	66.92	517	100	150	4	261	1793	1	502	0	655	NA	NA	NA	NA	15217767
Locus_1410_Transcript_2/2_Confidence_0.750_Length_1978	1978	At1g64860	NA	502	66.92	517	100	150	4	261	1793	1	502	0	655	NA	NA	NA	NA	15217767
Locus_28553_Transcript_2/2_Confidence_0.750_Length_1265	1265	At5g54680	NA	234	70.12	241	100	60	6	1091	384	1	234	1e-86	268	NA	NA	NA	NA	15239706
Locus_7782_Transcript_1/1_Confidence_1.000_Length_2167	2167	At5g10840	Endosomal membrane proteins, EMP70	639	80.4	658	100	104	5	55	2022	5	639	0	995	KOG1278	Intracellular trafficking, secretion, and vesicular transport	CELLULAR PROCESSES AND SIGNALING	Arabidopsis thaliana	15238282
Locus_4137_Transcript_1/2_Confidence_0.800_Length_2773	2773	At4g03260	Protein phosphatase 1, regulatory subunit, and related proteins	473	56.26	487	100	188	9	1668	235	3	473	3e-156	473	KOG0531	Signal transduction mechanisms	CELLULAR PROCESSES AND SIGNALING	Arabidopsis thaliana	15236273
Locus_3449_Transcript_1/1_Confidence_1.000_Length_1443	1443	At3g19630	NA	372	69.19	383	100	105	5	96	1238	1	372	0	521	NA	NA	NA	NA	15230899
Locus_19163_Transcript_1/1_Confidence_1.000_Length_2052	2052	At3g52750	NA	473	75.36	487	100	95	7	313	1743	1	472	0	620	NA	NA	NA	NA	15231677
Locus_23462_Transcript_1/1_Confidence_1.000_Length_1879	1879	At3g54020	Uncharacterized conserved protein	305	76.75	314	100	64	3	514	1455	1	305	2e-174	503	KOG3058	Function unknown	POORLY CHARACTERIZED	Arabidopsis thaliana	15232394
Locus_9656_Transcript_1/1_Confidence_1.000_Length_1016	1016	At3g61870	NA	272	63.57	280	100	90	4	966	139	1	272	1e-116	343	NA	NA	NA	NA	15228623
Locus_7845_Transcript_1/1_Confidence_1.000_Length_2431	2431	At3g23340	Casein kinase (serine/threonine/tyrosine protein kinase)	442	71.65	455	100	110	4	567	1931	1	436	0	660	KOG1164	Signal transduction mechanisms	CELLULAR PROCESSES AND SIGNALING	Arabidopsis thaliana	15229427
Locus_253_Transcript_1/1_Confidence_1.000_Length_911	911	At1g03130	NA	204	73.33	210	100	46	4	900	283	1	204	7e-99	295	NA	NA	NA	NA	15218708
Locus_603_Transcript_1/1_Confidence_1.000_Length_1542	1542	At2g17390	FOG	344	64.12	354	100	111	5	1439	396	1	344	3e-143	421	KOG0504	General function prediction only	POORLY CHARACTERIZED	Arabidopsis thaliana	15227825
Locus_20862_Transcript_1/3_Confidence_0.667_Length_1635	1635	At1g09340	NA	378	79.69	389	100	66	1	1538	372	1	376	0	638	NA	NA	NA	NA	15217485
Locus_7742_Transcript_1/1_Confidence_1.000_Length_2294	2294	At3g26570	Na+/Pi symporter	587	71.19	604	100	141	7	160	1923	1	587	0	707	KOG2493	Inorganic ion transport and metabolism	METABOLISM	Arabidopsis thaliana	15231575
Locus_1778_Transcript_1/1_Confidence_1.000_Length_2379	2379	At3g20770	NA	628	60.99	646	100	203	16	2083	239	1	628	0	670	NA	NA	NA	NA	15232362
Locus_7821_Transcript_1/1_Confidence_1.000_Length_2681	2681	At1g26270	Phosphatidylinositol 4-kinase	630	69.75	648	100	166	14	2177	270	1	630	0	863	KOG2381	Signal transduction mechanisms	CELLULAR PROCESSES AND SIGNALING	Arabidopsis thaliana	18395825
Locus_5197_Transcript_1/1_Confidence_1.000_Length_1206	1206	At5g02230	Haloacid dehalogenase-like hydrolase	280	71.88	288	100	72	2	1073	213	1	280	1e-142	413	KOG3109	General function prediction only	POORLY CHARACTERIZED	Arabidopsis thaliana	15241720
Locus_4814_Transcript_1/1_Confidence_1.000_Length_1239	1239	At1g71190	NA	281	70.24	289	100	77	2	164	1027	1	281	8e-137	398	NA	NA	NA	NA	15223970
Locus_10654_Transcript_1/1_Confidence_1.000_Length_1302	1302	At2g35320	Predicted haloacid dehalogenase-like hydrolase (eyes absent)	282	61.03	290	100	105	1	196	1065	1	282	4e-129	380	KOG3107	General function prediction only	POORLY CHARACTERIZED	Arabidopsis thaliana	15226957
Locus_8144_Transcript_1/1_Confidence_1.000_Length_1012	1012	At1g05070	DRIM (Down-regulated in metastasis)-like proteins	176	62.43	181	100	56	2	205	747	8	176	6e-72	226	KOG1823	Defense mechanisms	CELLULAR PROCESSES AND SIGNALING	Arabidopsis thaliana	4056420
Locus_3595_Transcript_1/1_Confidence_1.000_Length_3665	3665	At1g04920	Glycosyltransferase	1055	73.18	1085	100	240	16	3361	164	1	1053	0	1538	KOG0853	Cell wall/membrane/envelope biogenesis	CELLULAR PROCESSES AND SIGNALING	Arabidopsis thaliana	15220352
Locus_7444_Transcript_2/3_Confidence_0.714_Length_2155	2155	At2g37700	NA	635	54.36	653	100	263	5	43	1950	1	635	0	661	NA	NA	NA	NA	15224345
Locus_21249_Transcript_1/1_Confidence_1.000_Length_1238	1238	At2g27770	NA	320	53.8	329	100	115	12	183	1085	1	320	4e-83	262	NA	NA	NA	NA	15226242
Locus_2066_Transcript_8/9_Confidence_0.542_Length_1386	1386	At5g47080	Casein kinase II, beta subunit	287	78.31	295	100	45	4	221	1072	1	287	4e-144	419	KOG3092	Signal transduction mechanisms # Cell cycle control, cell division, chromosome partitioning # Transcription	CELLULAR PROCESSES AND SIGNALING # CELLULAR PROCESSES AND SIGNALING # INFORMATION STORAGE AND PROCESSING	Arabidopsis thaliana	15238013
Locus_2066_Transcript_1/9_Confidence_0.458_Length_1328	1328	At5g47080	Casein kinase II, beta subunit	287	78.64	295	100	44	4	221	1072	1	287	1e-144	420	KOG3092	Signal transduction mechanisms # Cell cycle control, cell division, chromosome partitioning # Transcription	CELLULAR PROCESSES AND SIGNALING # CELLULAR PROCESSES AND SIGNALING # INFORMATION STORAGE AND PROCESSING	Arabidopsis thaliana	15238013
Locus_2066_Transcript_2/9_Confidence_0.500_Length_1308	1308	At5g47080	Casein kinase II, beta subunit	287	78.64	295	100	44	4	221	1072	1	287	9e-145	420	KOG3092	Signal transduction mechanisms # Cell cycle control, cell division, chromosome partitioning # Transcription	CELLULAR PROCESSES AND SIGNALING # CELLULAR PROCESSES AND SIGNALING # INFORMATION STORAGE AND PROCESSING	Arabidopsis thaliana	15238013
Locus_2066_Transcript_3/9_Confidence_0.542_Length_1289	1289	At5g47080	Casein kinase II, beta subunit	287	78.64	295	100	44	4	124	975	1	287	6e-145	420	KOG3092	Signal transduction mechanisms # Cell cycle control, cell division, chromosome partitioning # Transcription	CELLULAR PROCESSES AND SIGNALING # CELLULAR PROCESSES AND SIGNALING # INFORMATION STORAGE AND PROCESSING	Arabidopsis thaliana	15238013
Locus_2066_Transcript_4/9_Confidence_0.500_Length_1597	1597	At5g47080	Casein kinase II, beta subunit	287	78.64	295	100	44	4	221	1072	1	287	3e-143	420	KOG3092	Signal transduction mechanisms # Cell cycle control, cell division, chromosome partitioning # Transcription	CELLULAR PROCESSES AND SIGNALING # CELLULAR PROCESSES AND SIGNALING # INFORMATION STORAGE AND PROCESSING	Arabidopsis thaliana	15238013
Locus_2066_Transcript_6/9_Confidence_0.500_Length_1482	1482	At5g47080	Casein kinase II, beta subunit	287	78.64	295	100	44	4	221	1072	1	287	7e-144	420	KOG3092	Signal transduction mechanisms # Cell cycle control, cell division, chromosome partitioning # Transcription	CELLULAR PROCESSES AND SIGNALING # CELLULAR PROCESSES AND SIGNALING # INFORMATION STORAGE AND PROCESSING	Arabidopsis thaliana	15238013
Locus_2066_Transcript_7/9_Confidence_0.542_Length_1386	1386	At5g47080	Casein kinase II, beta subunit	287	78.64	295	100	44	4	221	1072	1	287	2e-144	420	KOG3092	Signal transduction mechanisms # Cell cycle control, cell division, chromosome partitioning # Transcription	CELLULAR PROCESSES AND SIGNALING # CELLULAR PROCESSES AND SIGNALING # INFORMATION STORAGE AND PROCESSING	Arabidopsis thaliana	15238013
Locus_2066_Transcript_9/9_Confidence_0.542_Length_1386	1386	At5g47080	Casein kinase II, beta subunit	287	78.64	295	100	44	4	221	1072	1	287	2e-144	420	KOG3092	Signal transduction mechanisms # Cell cycle control, cell division, chromosome partitioning # Transcription	CELLULAR PROCESSES AND SIGNALING # CELLULAR PROCESSES AND SIGNALING # INFORMATION STORAGE AND PROCESSING	Arabidopsis thaliana	15238013
Locus_2066_Transcript_5/9_Confidence_0.542_Length_1386	1386	At5g47080	Casein kinase II, beta subunit	287	78.98	295	100	43	4	221	1072	1	287	2e-146	425	KOG3092	Signal transduction mechanisms # Cell cycle control, cell division, chromosome partitioning # Transcription	CELLULAR PROCESSES AND SIGNALING # CELLULAR PROCESSES AND SIGNALING # INFORMATION STORAGE AND PROCESSING	Arabidopsis thaliana	15238013
Locus_10225_Transcript_1/1_Confidence_1.000_Length_1263	1263	At1g78700	NA	325	68.56	334	100	82	8	2	973	5	325	4e-112	337	NA	NA	NA	NA	18412073
Locus_2418_Transcript_1/1_Confidence_1.000_Length_1352	1352	At2g32980	NA	254	65.52	261	100	46	2	1195	413	1	217	6e-113	338	NA	NA	NA	NA	7452463
Locus_6737_Transcript_1/2_Confidence_0.800_Length_1588	1588	At2g39650	NA	291	50.17	299	100	131	6	1296	418	2	288	7e-83	264	NA	NA	NA	NA	15225517
Locus_1405_Transcript_1/2_Confidence_0.833_Length_1362	1362	At1g69780	Transcription factor HEX, contains HOX and HALZ domains	294	64.24	302	100	82	11	273	1127	2	294	2e-112	338	KOG0483	Transcription	INFORMATION STORAGE AND PROCESSING	Arabidopsis thaliana	15222452
Locus_14932_Transcript_1/1_Confidence_1.000_Length_2879	2879	At4g07960	NA	699	74.23	718	100	155	10	2605	485	1	699	0	924	NA	NA	NA	NA	15235900
Locus_4495_Transcript_1/1_Confidence_1.000_Length_2975	2975	At2g25490	Leucine rich repeat proteins, some proteins contain F-box	628	60.31	645	100	238	6	207	2138	1	628	0	734	KOG1947	General function prediction only	POORLY CHARACTERIZED	Arabidopsis thaliana	18400846
Locus_11529_Transcript_1/2_Confidence_0.833_Length_1143	1143	At5g43700	NA	186	63.35	191	100	52	4	203	775	11	183	1e-74	234	NA	NA	NA	NA	15239950
Locus_11529_Transcript_2/2_Confidence_0.833_Length_1141	1141	At5g43700	NA	186	63.35	191	100	52	4	203	775	11	183	1e-74	234	NA	NA	NA	NA	15239950
Locus_20695_Transcript_3/4_Confidence_0.286_Length_1919	1919	At2g45300	Pentafunctional AROM protein	520	74.91	534	100	111	4	107	1681	1	520	0	739	KOG0692	Amino acid transport and metabolism	METABOLISM	Arabidopsis thaliana	15225450
Locus_4134_Transcript_1/1_Confidence_1.000_Length_2673	2673	At3g54800	NA	709	62.09	728	100	224	9	296	2425	9	702	0	826	NA	NA	NA	NA	15232585
Locus_12710_Transcript_1/1_Confidence_1.000_Length_1800	1800	At5g13020	Uncharacterized conserved protein, contains ENT domain	414	58.82	425	100	146	11	1607	342	1	399	2e-133	402	KOG4675	General function prediction only	POORLY CHARACTERIZED	Arabidopsis thaliana	15239968
Locus_3377_Transcript_1/1_Confidence_1.000_Length_1962	1962	At1g67480	FOG	376	61.4	386	100	138	2	1492	338	1	376	5e-167	488	KOG1072	General function prediction only	POORLY CHARACTERIZED	Arabidopsis thaliana	15220452
Locus_7605_Transcript_1/1_Confidence_1.000_Length_1436	1436	At2g38560	Transcription elongation factor TFIIS/Cofactor of enhancer-binding protein Sp1	378	51.8	388	100	158	7	1357	251	1	378	4e-116	352	KOG1105	Transcription	INFORMATION STORAGE AND PROCESSING	Arabidopsis thaliana	15224901
Locus_21612_Transcript_1/2_Confidence_0.750_Length_3044	3044	At1g79930	Molecular chaperones HSP105/HSP110/SSE1, HSP70 superfamily	831	76.67	853	100	170	3	112	2670	1	824	0	1276	KOG0103	Posttranslational modification, protein turnover, chaperones	CELLULAR PROCESSES AND SIGNALING	Arabidopsis thaliana	15220026
Locus_21612_Transcript_2/2_Confidence_0.750_Length_3044	3044	At1g79930	Molecular chaperones HSP105/HSP110/SSE1, HSP70 superfamily	831	76.67	853	100	170	3	112	2670	1	824	0	1249	KOG0103	Posttranslational modification, protein turnover, chaperones	CELLULAR PROCESSES AND SIGNALING	Arabidopsis thaliana	15220026
Locus_10688_Transcript_1/1_Confidence_1.000_Length_2210	2210	At4g04720	Ca2+/calmodulin-dependent protein kinase, EF-Hand protein superfamily	531	74.68	545	100	120	5	2067	433	1	527	0	829	KOG0032	Signal transduction mechanisms	CELLULAR PROCESSES AND SIGNALING	Arabidopsis thaliana	15234435
Locus_7406_Transcript_1/1_Confidence_1.000_Length_3022	3022	At4g18640	NA	685	50.21	703	100	283	13	691	2721	24	685	0	590	NA	NA	NA	NA	15233967
Locus_8504_Transcript_1/1_Confidence_1.000_Length_1218	1218	At3g15840	NA	267	64.6	274	100	87	3	1036	215	4	267	1e-124	367	NA	NA	NA	NA	15232702
Locus_4106_Transcript_1/2_Confidence_0.667_Length_1050	1050	At5g10710	NA	230	64.83	236	100	75	3	317	1018	1	230	3e-105	313	NA	NA	NA	NA	10129649
Locus_5635_Transcript_3/3_Confidence_0.400_Length_1513	1513	At4g04210	Protein tyrosine phosphatase SHP1/Cofactor for p97 ATPase-mediated vesicle membrane fusion	308	56.96	316	100	105	10	362	1267	10	308	8e-102	313	KOG2086	Nuclear structure	CELLULAR PROCESSES AND SIGNALING	Arabidopsis thaliana	7487458
Locus_5611_Transcript_1/1_Confidence_1.000_Length_964	964	At5g67590	NADH	154	66.46	158	100	46	2	877	410	2	154	5e-70	219	KOG3389	Energy production and conversion	METABOLISM	Arabidopsis thaliana	15240784
Locus_12046_Transcript_1/7_Confidence_0.647_Length_1458	1458	At1g32910	NA	464	50.21	476	100	192	10	1419	64	4	458	1e-132	397	NA	NA	NA	NA	15223333
Locus_12046_Transcript_3/7_Confidence_0.647_Length_1506	1506	At1g32910	NA	464	53.36	476	100	193	9	1467	64	4	458	1e-152	449	NA	NA	NA	NA	15223333
Locus_12046_Transcript_5/7_Confidence_0.647_Length_1506	1506	At1g32910	NA	464	53.57	476	100	192	9	1467	64	4	458	5e-157	460	NA	NA	NA	NA	15223333
Locus_12046_Transcript_7/7_Confidence_0.647_Length_1506	1506	At1g32910	NA	464	53.57	476	100	192	9	1467	64	4	458	1e-153	451	NA	NA	NA	NA	15223333
Locus_4926_Transcript_1/1_Confidence_1.000_Length_1722	1722	At1g19360	NA	428	71.98	439	100	109	4	156	1466	1	427	0	649	NA	NA	NA	NA	18394730
Locus_3032_Transcript_1/2_Confidence_0.750_Length_2306	2306	At2g17290	Ca2+/calmodulin-dependent protein kinase, EF-Hand protein superfamily	544	83.15	558	100	73	3	2180	528	1	544	0	952	KOG0032	Signal transduction mechanisms	CELLULAR PROCESSES AND SIGNALING	Arabidopsis thaliana	1399275
Locus_3032_Transcript_2/2_Confidence_0.750_Length_2208	2208	At2g17290	Ca2+/calmodulin-dependent protein kinase, EF-Hand protein superfamily	544	83.15	558	100	73	3	2082	430	1	544	0	952	KOG0032	Signal transduction mechanisms	CELLULAR PROCESSES AND SIGNALING	Arabidopsis thaliana	1399275
Locus_25808_Transcript_1/1_Confidence_1.000_Length_523	523	At1g52720	NA	117	50	120	100	52	3	22	369	1	116	6e-32	115	NA	NA	NA	NA	18404156
Locus_28797_Transcript_1/1_Confidence_1.000_Length_740	740	At4g04190	NA	156	60	160	100	28	2	192	647	1	132	2e-55	179	NA	NA	NA	NA	15233419
Locus_22417_Transcript_1/1_Confidence_1.000_Length_1039	1039	At4g31130	NA	195	67.5	200	100	57	4	173	772	1	192	8e-76	237	NA	NA	NA	NA	15235839
Locus_5609_Transcript_1/1_Confidence_1.000_Length_1619	1619	At5g54800	Glucose-6-phosphate/phosphate and phosphoenolpyruvate/phosphate antiporter	391	74.81	401	100	74	7	246	1415	1	385	0	559	KOG1441	Carbohydrate transport and metabolism # Amino acid transport and metabolism	METABOLISM # METABOLISM	Arabidopsis thaliana	9758260
Locus_29012_Transcript_1/1_Confidence_1.000_Length_1462	1462	At3g12750	Fe2+/Zn2+ regulated transporter	355	61.81	364	100	116	6	147	1205	4	355	5e-131	389	KOG1558	Inorganic ion transport and metabolism	METABOLISM	Arabidopsis thaliana	15230588
Locus_8089_Transcript_1/1_Confidence_1.000_Length_1854	1854	At1g79820	Predicted transporter (major facilitator superfamily)	472	67.77	484	100	124	4	172	1599	11	470	0	626	KOG0254	General function prediction only	POORLY CHARACTERIZED	Arabidopsis thaliana	15220000
Locus_13583_Transcript_1/1_Confidence_1.000_Length_1894	1894	AtMi036	NA	158	82.72	162	100	21	2	362	838	1	158	9e-64	212	NA	NA	NA	NA	13449326
Locus_13566_Transcript_1/1_Confidence_1.000_Length_1072	1072	At4g26260	Aldehyde reductase	318	70.25	326	100	75	4	136	1071	1	318	8e-162	461	KOG1573	General function prediction only	POORLY CHARACTERIZED	Arabidopsis thaliana	15236160
Locus_4804_Transcript_4/5_Confidence_0.636_Length_1989	1989	At1g36730	Translation initiation factor 5 (eIF-5)	439	63.56	450	100	136	8	442	1761	1	432	2e-145	436	KOG2767	Translation, ribosomal structure and biogenesis	INFORMATION STORAGE AND PROCESSING	Arabidopsis thaliana	15221135
Locus_22411_Transcript_2/3_Confidence_0.429_Length_1514	1514	At1g80950	Predicted phosphate acyltransferase, contains PlsC domain	398	64.46	408	100	111	4	1327	176	1	398	0	518	KOG4666	Lipid transport and metabolism	METABOLISM	Arabidopsis thaliana	18412918
Locus_25264_Transcript_1/2_Confidence_0.800_Length_1342	1342	At3g61620	Exosomal 3'-5' exoribonuclease complex, subunit Rrp41 and related exoribonucleases	241	77.73	247	100	47	3	399	1136	1	240	6e-130	380	KOG1068	Translation, ribosomal structure and biogenesis	INFORMATION STORAGE AND PROCESSING	Arabidopsis thaliana	15233167
Locus_25264_Transcript_2/2_Confidence_0.800_Length_1342	1342	At3g61620	Exosomal 3'-5' exoribonuclease complex, subunit Rrp41 and related exoribonucleases	241	77.73	247	100	47	3	399	1136	1	240	6e-130	380	KOG1068	Translation, ribosomal structure and biogenesis	INFORMATION STORAGE AND PROCESSING	Arabidopsis thaliana	15233167
Locus_3538_Transcript_1/2_Confidence_0.750_Length_1950	1950	At3g42050	Vacuolar H+-ATPase V1 sector, subunit H	441	79.87	452	100	80	1	1663	308	1	441	0	755	KOG2759	Energy production and conversion	METABOLISM	Arabidopsis thaliana	15228443
Locus_3538_Transcript_2/2_Confidence_0.750_Length_1854	1854	At3g42050	Vacuolar H+-ATPase V1 sector, subunit H	441	79.87	452	100	80	1	1663	308	1	441	0	755	KOG2759	Energy production and conversion	METABOLISM	Arabidopsis thaliana	15228443
Locus_4708_Transcript_1/1_Confidence_1.000_Length_1919	1919	7298967	Alpha-amylase	565	87.05	579	100	61	3	1777	41	1	565	0	986	KOG0471	Carbohydrate transport and metabolism	METABOLISM	Drosophila melanogaster	7298967
Locus_5783_Transcript_1/1_Confidence_1.000_Length_3283	3283	At2g26280	Predicted MutS-related protein involved in mismatch repair	567	59.04	581	100	220	11	1189	2919	1	567	0	610	KOG2401	Replication, recombination and repair	INFORMATION STORAGE AND PROCESSING	Arabidopsis thaliana	15225276
Locus_4375_Transcript_1/1_Confidence_1.000_Length_2437	2437	At4g21150	Oligosaccharyltransferase, delta subunit (ribophorin II)	609	50.64	624	100	238	10	167	2011	27	589	5e-171	513	KOG2447	Posttranslational modification, protein turnover, chaperones	CELLULAR PROCESSES AND SIGNALING	Arabidopsis thaliana	15233542
Locus_1105_Transcript_1/1_Confidence_1.000_Length_1305	1305	At3g07170	RNA-binding protein Bicaudal-C	203	58.65	208	100	76	6	947	333	1	201	3e-68	220	KOG4374	RNA processing and modification	INFORMATION STORAGE AND PROCESSING	Arabidopsis thaliana	18397861
Locus_4075_Transcript_1/1_Confidence_1.000_Length_1934	1934	At1g12110	H+/oligopeptide symporter	573	61.5	587	100	203	5	1903	152	2	568	0	614	KOG1237	Amino acid transport and metabolism	METABOLISM	Arabidopsis thaliana	15221210
Locus_5758_Transcript_1/1_Confidence_1.000_Length_2090	2090	At5g48160	NA	574	71.09	588	100	145	10	79	1818	4	574	0	831	NA	NA	NA	NA	15238905
Locus_8492_Transcript_1/1_Confidence_1.000_Length_1775	1775	At5g50020	DHHC-type Zn-finger proteins	414	66.51	424	100	127	4	1499	240	2	414	3e-177	513	KOG1311	General function prediction only	POORLY CHARACTERIZED	Arabidopsis thaliana	15240600
Locus_3498_Transcript_1/2_Confidence_0.750_Length_1968	1968	At5g22920	Zn-finger protein	291	55.7	298	100	99	1	660	1553	7	271	1e-115	353	KOG1940	General function prediction only	POORLY CHARACTERIZED	Arabidopsis thaliana	15237169
Locus_6303_Transcript_2/2_Confidence_0.750_Length_901	901	At3g57480	Predicted Zn-finger protein	249	58.04	255	100	85	2	123	854	1	244	4e-98	294	KOG3183	General function prediction only	POORLY CHARACTERIZED	Arabidopsis thaliana	15230311
Locus_6303_Transcript_1/2_Confidence_0.750_Length_901	901	At3g57480	Predicted Zn-finger protein	249	58.82	255	100	83	3	123	854	1	244	4e-97	291	KOG3183	General function prediction only	POORLY CHARACTERIZED	Arabidopsis thaliana	15230311
Locus_1233_Transcript_4/7_Confidence_0.471_Length_1524	1524	At1g04410	Malate dehydrogenase	332	85	340	100	43	1	105	1124	1	332	0	556	KOG1496	Energy production and conversion	METABOLISM	Arabidopsis thaliana	15219721
Locus_1854_Transcript_2/2_Confidence_0.750_Length_801	801	At5g45680	FKBP-type peptidyl-prolyl cis-trans isomerase	208	56.81	213	100	78	6	60	686	6	208	1e-62	201	KOG0549	Posttranslational modification, protein turnover, chaperones	CELLULAR PROCESSES AND SIGNALING	Arabidopsis thaliana	15242472
Locus_1854_Transcript_1/2_Confidence_0.750_Length_801	801	At5g45680	FKBP-type peptidyl-prolyl cis-trans isomerase	208	58.22	213	100	75	5	60	686	6	208	1e-64	206	KOG0549	Posttranslational modification, protein turnover, chaperones	CELLULAR PROCESSES AND SIGNALING	Arabidopsis thaliana	15242472
Locus_1843_Transcript_1/1_Confidence_1.000_Length_1682	1682	At1g07480	RNA polymerase II transcription initiation factor TFIIA, large chain	375	63.54	384	100	117	10	214	1335	5	375	3e-126	380	KOG2652	Transcription	INFORMATION STORAGE AND PROCESSING	Arabidopsis thaliana	15222403
Locus_5062_Transcript_3/3_Confidence_0.500_Length_1696	1696	At3g20410	Ca2+/calmodulin-dependent protein kinase, EF-Hand protein superfamily	541	74.19	554	100	112	6	33	1640	1	541	0	835	KOG0032	Signal transduction mechanisms	CELLULAR PROCESSES AND SIGNALING	Arabidopsis thaliana	15231140
Locus_3214_Transcript_2/2_Confidence_0.667_Length_976	976	At3g21870	Cyclin	210	62.79	215	100	62	5	78	704	1	203	2e-69	220	KOG1674	General function prediction only	POORLY CHARACTERIZED	Arabidopsis thaliana	15233185
Locus_24165_Transcript_1/1_Confidence_1.000_Length_2103	2103	At1g08410	Predicted GTP-binding protein MMR1	589	63.35	603	100	184	11	3	1742	1	589	0	709	KOG1424	General function prediction only	POORLY CHARACTERIZED	Arabidopsis thaliana	15223206
Locus_12046_Transcript_6/7_Confidence_0.647_Length_1506	1506	At1g32910	NA	464	52.84	475	100	197	8	1467	64	4	458	7e-152	447	NA	NA	NA	NA	15223333
Locus_12046_Transcript_2/7_Confidence_0.647_Length_1506	1506	At1g32910	NA	464	53.05	475	100	196	8	1467	64	4	458	1e-150	444	NA	NA	NA	NA	15223333
Locus_12046_Transcript_4/7_Confidence_0.647_Length_1503	1503	At1g32910	NA	464	53.26	475	100	193	9	1464	64	5	458	2e-152	449	NA	NA	NA	NA	15223333
Locus_7675_Transcript_1/1_Confidence_1.000_Length_1758	1758	At5g17230	Squalene synthetase	422	69.68	432	100	108	8	1339	56	4	416	0	585	KOG1459	Lipid transport and metabolism	METABOLISM	Arabidopsis thaliana	15237933
Locus_26424_Transcript_1/1_Confidence_1.000_Length_1102	1102	At3g61220	Dehydrogenases with different specificities (related to short-chain alcohol dehydrogenases)	296	54.46	303	100	128	5	1028	129	1	296	9e-101	305	KOG1208	Secondary metabolites biosynthesis, transport and catabolism	METABOLISM	Arabidopsis thaliana	15233062
Locus_2070_Transcript_1/2_Confidence_0.833_Length_3257	3257	At5g60420	Zn-finger transcription factor	509	57.97	521	100	203	12	1206	2756	1	509	4e-173	523	KOG2169	Transcription	INFORMATION STORAGE AND PROCESSING	Arabidopsis thaliana	15239330
Locus_4033_Transcript_1/1_Confidence_1.000_Length_1709	1709	At3g21580	NA	381	58.72	390	100	128	7	1525	425	2	381	2e-116	356	NA	NA	NA	NA	15233095
Locus_1685_Transcript_2/5_Confidence_0.545_Length_1944	1944	At2g38630	NA	466	80.92	477	100	78	2	1733	303	3	466	0	773	NA	NA	NA	NA	15224920
Locus_1685_Transcript_3/5_Confidence_0.545_Length_1963	1963	At2g38630	NA	466	80.92	477	100	77	3	1730	303	3	466	0	775	NA	NA	NA	NA	15224920
Locus_1685_Transcript_4/5_Confidence_0.545_Length_1940	1940	At2g38630	NA	466	80.92	477	100	78	2	1729	299	3	466	0	773	NA	NA	NA	NA	15224920
Locus_1685_Transcript_5/5_Confidence_0.545_Length_1944	1944	At2g38630	NA	466	81.13	477	100	77	2	1733	303	3	466	0	779	NA	NA	NA	NA	15224920
Locus_390_Transcript_1/1_Confidence_1.000_Length_799	799	At1g29060	Mitochondrial transcription termination factor, mTERF	128	64.12	131	100	40	2	700	311	1	125	5e-47	157	KOG1267	Transcription # General function prediction only	INFORMATION STORAGE AND PROCESSING # POORLY CHARACTERIZED	Arabidopsis thaliana	15218809
Locus_22763_Transcript_1/1_Confidence_1.000_Length_1557	1557	At5g13490	Mitochondrial ADP/ATP carrier proteins	385	78.17	394	100	61	4	1434	301	1	385	0	568	KOG0749	Energy production and conversion	METABOLISM	Arabidopsis thaliana	15240640
Locus_4959_Transcript_1/1_Confidence_1.000_Length_2220	2220	At1g61040	Paf1/RNA polymerase II complex, RTF1 component (involved in regulation of TATA box-binding protein)	643	66.72	658	100	199	10	85	2049	1	641	0	636	KOG2402	Transcription	INFORMATION STORAGE AND PROCESSING	Arabidopsis thaliana	15219855
Locus_9011_Transcript_1/1_Confidence_1.000_Length_1968	1968	At1g16860	NA	474	72.99	485	100	113	5	211	1644	1	474	0	683	NA	NA	NA	NA	18394411
Locus_10707_Transcript_1/1_Confidence_1.000_Length_2124	2124	At5g41460	Galactosyltransferases	524	67.91	536	100	150	7	1888	305	2	523	0	720	KOG2246	Carbohydrate transport and metabolism	METABOLISM	Arabidopsis thaliana	15238082
Locus_15527_Transcript_1/1_Confidence_1.000_Length_1023	1023	At2g44750	Thiamine pyrophosphokinase	263	66.17	269	100	75	1	942	136	1	253	9e-121	354	KOG3153	Coenzyme transport and metabolism	METABOLISM	Arabidopsis thaliana	7488367
Locus_1796_Transcript_1/1_Confidence_1.000_Length_2024	2024	At2g01600	Clathrin assembly protein AP180 and related proteins, contain ENTH domain	571	70.55	584	100	135	9	98	1777	1	571	0	745	KOG0251	Signal transduction mechanisms # Intracellular trafficking, secretion, and vesicular transport	CELLULAR PROCESSES AND SIGNALING # CELLULAR PROCESSES AND SIGNALING	Arabidopsis thaliana	18379261
Locus_25139_Transcript_1/1_Confidence_1.000_Length_1510	1510	At3g56680	mRNA-binding protein Encore	353	52.63	361	100	157	7	180	1253	3	352	2e-111	339	KOG2953	RNA processing and modification	INFORMATION STORAGE AND PROCESSING	Arabidopsis thaliana	15228989
Locus_34239_Transcript_1/1_Confidence_1.000_Length_2344	2344	At2g41140	Ca2+/calmodulin-dependent protein kinase, EF-Hand protein superfamily	576	77.76	589	100	111	5	172	1917	1	576	0	931	KOG0032	Signal transduction mechanisms	CELLULAR PROCESSES AND SIGNALING	Arabidopsis thaliana	15226841
Locus_1964_Transcript_1/1_Confidence_1.000_Length_616	616	At2g45180	NA	134	51.09	137	100	43	4	13	363	1	133	5e-29	109	NA	NA	NA	NA	18406723
Locus_1794_Transcript_1/1_Confidence_1.000_Length_1408	1408	At4g16180	NA	313	58.13	320	100	96	7	65	1015	29	313	3e-118	354	NA	NA	NA	NA	15234846
Locus_22827_Transcript_1/1_Confidence_1.000_Length_788	788	At1g52740	Histone 2A	134	85.4	137	100	17	1	698	288	1	134	2e-67	210	KOG1757	Chromatin structure and dynamics	INFORMATION STORAGE AND PROCESSING	Arabidopsis thaliana	15219078
Locus_9889_Transcript_1/1_Confidence_1.000_Length_1265	1265	At5g45360	NA	316	58.82	323	100	124	6	144	1106	1	316	5e-126	372	NA	NA	NA	NA	18422544
Locus_24011_Transcript_1/2_Confidence_0.833_Length_687	687	At3g05570	NA	90	61.96	92	100	32	2	213	485	1	90	1e-30	112	NA	NA	NA	NA	15230009
Locus_24011_Transcript_2/2_Confidence_0.833_Length_663	663	At3g05570	NA	90	61.96	92	100	32	2	189	461	1	90	1e-30	112	NA	NA	NA	NA	15230009
Locus_20796_Transcript_1/1_Confidence_1.000_Length_2331	2331	At5g35170	Adenylate kinase	498	72.89	509	100	126	4	2038	515	1	498	0	774	KOG3078	Nucleotide transport and metabolism	METABOLISM	Arabidopsis thaliana	15238408
Locus_6191_Transcript_1/1_Confidence_1.000_Length_1798	1798	At2g25670	NA	318	61.23	325	100	115	8	1367	405	1	318	3e-36	140	NA	NA	NA	NA	18400901
Locus_771_Transcript_1/1_Confidence_1.000_Length_3497	3497	At3g51770	NA	958	68.03	979	100	255	11	114	2954	1	953	0	1300	NA	NA	NA	NA	15231033
Locus_7640_Transcript_1/1_Confidence_1.000_Length_1365	1365	At1g16520	NA	323	64.85	330	100	104	3	1306	317	6	323	2e-136	400	NA	NA	NA	NA	18394372
Locus_44_Transcript_1/2_Confidence_0.750_Length_1675	1675	At1g10020	NA	461	71.13	471	100	108	7	1470	103	1	458	0	592	NA	NA	NA	NA	15218372
Locus_44_Transcript_2/2_Confidence_0.750_Length_1667	1667	At1g10020	NA	461	71.13	471	100	108	7	1462	95	1	458	0	592	NA	NA	NA	NA	15218372
Locus_620_Transcript_1/1_Confidence_1.000_Length_1694	1694	At1g15980	NA	461	71.55	471	100	122	5	74	1480	1	461	0	641	NA	NA	NA	NA	18394307
Locus_6904_Transcript_1/1_Confidence_1.000_Length_1454	1454	At5g10330	Histidinol phosphate aminotransferase	415	72.17	424	100	105	4	186	1448	1	414	0	599	KOG0633	Amino acid transport and metabolism	METABOLISM	Arabidopsis thaliana	15217609
Locus_21247_Transcript_1/1_Confidence_1.000_Length_578	578	At3g07230	NA	46	74.47	47	100	11	1	475	335	1	46	7e-08	49.3	NA	NA	NA	NA	15231427
Locus_5136_Transcript_1/1_Confidence_1.000_Length_1909	1909	At3g23280	NA	462	51.69	472	100	168	10	119	1429	1	447	3e-136	412	NA	NA	NA	NA	18403707
Locus_1616_Transcript_1/1_Confidence_1.000_Length_764	764	At5g66590	Defense-related protein containing SCP domain	185	52.91	189	100	72	3	31	558	1	185	1e-63	202	KOG3017	Function unknown	POORLY CHARACTERIZED	Arabidopsis thaliana	15240015
Locus_12545_Transcript_2/2_Confidence_0.750_Length_1229	1229	At5g26605_2	NA	185	61.9	189	100	67	3	745	182	1	185	9e-48	165	NA	NA	NA	NA	NA
Locus_12470_Transcript_1/1_Confidence_1.000_Length_1692	1692	At2g38000	Predicted molecular chaperone, contains DnaJ domain	419	63.55	428	100	142	6	1687	413	1	417	0	540	KOG2813	Posttranslational modification, protein turnover, chaperones	CELLULAR PROCESSES AND SIGNALING	Arabidopsis thaliana	15224422
Locus_2799_Transcript_1/1_Confidence_1.000_Length_1673	1673	At1g79340	Metacaspase involved in regulation of apoptosis	418	65.11	427	100	133	5	1588	329	1	418	4e-172	499	KOG1546	Cell cycle control, cell division, chromosome partitioning # Posttranslational modification, protein turnover, chaperones	CELLULAR PROCESSES AND SIGNALING # CELLULAR PROCESSES AND SIGNALING	Arabidopsis thaliana	15219345
Locus_21105_Transcript_1/2_Confidence_0.714_Length_2633	2633	At3g23300	NA	611	74.68	624	100	144	3	2244	373	2	611	0	860	NA	NA	NA	NA	11994314
Locus_21105_Transcript_2/2_Confidence_0.857_Length_2315	2315	At3g23300	NA	611	74.68	624	100	144	3	1926	55	2	611	0	860	NA	NA	NA	NA	11994314
Locus_4377_Transcript_2/2_Confidence_0.750_Length_1980	1980	At5g01210	NA	475	65.77	485	100	146	5	67	1515	1	467	0	614	NA	NA	NA	NA	15240918
Locus_1178_Transcript_1/1_Confidence_1.000_Length_3176	3176	At5g03650	1,4-alpha-glucan branching enzyme/starch branching enzyme II	805	74.7	822	100	163	2	3002	537	27	803	0	1296	KOG0470	Carbohydrate transport and metabolism	METABOLISM	Arabidopsis thaliana	15242815
Locus_10280_Transcript_1/1_Confidence_1.000_Length_2404	2404	At1g32640	NA	623	53.62	636	100	205	15	2198	342	61	623	3e-159	483	NA	NA	NA	NA	15223256
Locus_5933_Transcript_2/5_Confidence_0.667_Length_2041	2041	At3g58480	NA	575	57.07	587	100	212	14	91	1818	2	559	0	569	NA	NA	NA	NA	15231045
Locus_5933_Transcript_4/5_Confidence_0.667_Length_2041	2041	At3g58480	NA	575	57.07	587	100	212	14	91	1818	2	559	0	567	NA	NA	NA	NA	15231045
Locus_5933_Transcript_3/5_Confidence_0.667_Length_2053	2053	At3g58480	NA	575	57.24	587	100	211	14	91	1818	2	559	0	569	NA	NA	NA	NA	15231045
Locus_5933_Transcript_5/5_Confidence_0.667_Length_2041	2041	At3g58480	NA	575	57.24	587	100	211	14	91	1818	2	559	0	569	NA	NA	NA	NA	15231045
Locus_16024_Transcript_1/1_Confidence_1.000_Length_983	983	At1g09920	NA	191	68.21	195	100	57	2	134	715	1	191	6e-84	257	NA	NA	NA	NA	15218329
Locus_6590_Transcript_1/1_Confidence_1.000_Length_1678	1678	At4g33790	Acyl-CoA reductase	480	60.41	490	100	184	2	1622	153	1	480	0	625	KOG1221	Lipid transport and metabolism	METABOLISM	Arabidopsis thaliana	7270328
Locus_5117_Transcript_1/1_Confidence_1.000_Length_1609	1609	At5g50000	Tyrosine kinase specific for activated (GTP-bound) p21cdc42Hs	385	77.86	393	100	79	2	1492	314	1	385	0	643	KOG0192	Signal transduction mechanisms	CELLULAR PROCESSES AND SIGNALING	Arabidopsis thaliana	15240597
Locus_716_Transcript_1/1_Confidence_1.000_Length_1543	1543	At5g13490	Mitochondrial ADP/ATP carrier proteins	385	78.63	393	100	72	5	98	1264	1	385	0	567	KOG0749	Energy production and conversion	METABOLISM	Arabidopsis thaliana	15240640
Locus_3239_Transcript_1/1_Confidence_1.000_Length_1563	1563	At1g77610	Glucose-6-phosphate/phosphate and phosphoenolpyruvate/phosphate antiporter	336	88.92	343	100	30	3	303	1328	1	336	0	588	KOG1441	Carbohydrate transport and metabolism # Amino acid transport and metabolism	METABOLISM # METABOLISM	Arabidopsis thaliana	18411611
Locus_1520_Transcript_1/1_Confidence_1.000_Length_1210	1210	At1g77610	Glucose-6-phosphate/phosphate and phosphoenolpyruvate/phosphate antiporter	336	89.21	343	100	29	3	1185	160	1	336	0	591	KOG1441	Carbohydrate transport and metabolism # Amino acid transport and metabolism	METABOLISM # METABOLISM	Arabidopsis thaliana	18411611
Locus_1066_Transcript_1/2_Confidence_0.400_Length_2583	2583	At1g58200	NA	676	52.9	690	100	274	14	152	2173	4	658	0	632	NA	NA	NA	NA	15217904
Locus_5361_Transcript_1/1_Confidence_1.000_Length_1282	1282	At1g16880	NA	290	68.58	296	100	80	5	197	1063	1	290	3e-123	365	NA	NA	NA	NA	18394414
Locus_5021_Transcript_4/5_Confidence_0.667_Length_2371	2371	At5g36940	Amino acid transporters	632	60.62	645	100	217	9	117	1991	5	632	0	707	KOG1286	Amino acid transport and metabolism	METABOLISM	Arabidopsis thaliana	15239454
Locus_29304_Transcript_1/1_Confidence_1.000_Length_1513	1513	At1g69780	Transcription factor HEX, contains HOX and HALZ domains	294	62	300	100	90	7	423	1274	3	294	8e-95	295	KOG0483	Transcription	INFORMATION STORAGE AND PROCESSING	Arabidopsis thaliana	15222452
Locus_9206_Transcript_1/1_Confidence_1.000_Length_1290	1290	At2g34560	AAA+-type ATPase	393	72.57	401	100	97	3	1265	66	4	392	0	553	KOG0738	Posttranslational modification, protein turnover, chaperones	CELLULAR PROCESSES AND SIGNALING	Arabidopsis thaliana	15226778
Locus_4751_Transcript_1/3_Confidence_0.500_Length_1196	1196	At3g61220	Dehydrogenases with different specificities (related to short-chain alcohol dehydrogenases)	296	56.62	302	100	122	6	188	1084	1	296	1e-112	337	KOG1208	Secondary metabolites biosynthesis, transport and catabolism	METABOLISM	Arabidopsis thaliana	15233062
Locus_4751_Transcript_2/3_Confidence_0.667_Length_1196	1196	At3g61220	Dehydrogenases with different specificities (related to short-chain alcohol dehydrogenases)	296	57.62	302	100	119	6	188	1084	1	296	7e-115	342	KOG1208	Secondary metabolites biosynthesis, transport and catabolism	METABOLISM	Arabidopsis thaliana	15233062
Locus_18077_Transcript_1/1_Confidence_1.000_Length_1233	1233	At1g70900	NA	246	63.75	251	100	86	1	133	885	1	246	1e-115	343	NA	NA	NA	NA	15223278
Locus_2374_Transcript_1/1_Confidence_1.000_Length_2018	2018	At1g21450	NA	593	61.98	605	100	193	15	103	1881	14	593	0	681	NA	NA	NA	NA	15218990
Locus_9914_Transcript_1/2_Confidence_0.333_Length_1533	1533	At5g42970	COP9 signalosome, subunit CSN4	397	83.21	405	100	60	1	143	1357	1	397	0	688	KOG1497	Posttranslational modification, protein turnover, chaperones # Signal transduction mechanisms	CELLULAR PROCESSES AND SIGNALING # CELLULAR PROCESSES AND SIGNALING	Arabidopsis thaliana	15239134
Locus_9914_Transcript_2/2_Confidence_0.333_Length_1547	1547	At5g42970	COP9 signalosome, subunit CSN4	397	83.21	405	100	60	1	143	1357	1	397	0	688	KOG1497	Posttranslational modification, protein turnover, chaperones # Signal transduction mechanisms	CELLULAR PROCESSES AND SIGNALING # CELLULAR PROCESSES AND SIGNALING	Arabidopsis thaliana	15239134
Locus_6832_Transcript_1/1_Confidence_1.000_Length_933	933	At1g15360	NA	199	63.55	203	100	61	2	860	279	1	199	7e-61	197	NA	NA	NA	NA	15218134
Locus_10729_Transcript_1/1_Confidence_1.000_Length_618	618	At5g17450	Copper chaperone	149	65.79	152	100	43	6	68	505	1	149	2e-56	180	KOG1603	Inorganic ion transport and metabolism	METABOLISM	Arabidopsis thaliana	15237967
Locus_2208_Transcript_1/1_Confidence_1.000_Length_1761	1761	At1g03590	Serine/threonine protein phosphatase	447	70.83	456	100	110	6	349	1686	5	447	0	632	KOG0698	Signal transduction mechanisms	CELLULAR PROCESSES AND SIGNALING	Arabidopsis thaliana	15218856
Locus_3743_Transcript_1/1_Confidence_1.000_Length_2212	2212	At1g72550	Phenylalanyl-tRNA synthetase beta subunit	598	71.97	610	100	152	4	54	1862	1	598	0	887	KOG2472	Translation, ribosomal structure and biogenesis	INFORMATION STORAGE AND PROCESSING	Arabidopsis thaliana	15218527
Locus_12285_Transcript_1/1_Confidence_1.000_Length_1321	1321	At5g52100	NA	298	72.37	304	100	76	4	117	1022	1	298	1e-153	443	NA	NA	NA	NA	15242275
Locus_924_Transcript_4/5_Confidence_0.600_Length_3651	3651	At2g26080	Glycine dehydrogenase (decarboxylating)	1044	83.19	1065	100	153	4	264	3455	1	1040	0	1813	KOG2040	Amino acid transport and metabolism	METABOLISM	Arabidopsis thaliana	15225249
Locus_13945_Transcript_1/1_Confidence_1.000_Length_1364	1364	At1g67280	Predicted glyoxalase	350	77.03	357	100	74	4	1292	225	1	350	0	549	KOG2943	Carbohydrate transport and metabolism	METABOLISM	Arabidopsis thaliana	15220397
Locus_2883_Transcript_1/1_Confidence_1.000_Length_1248	1248	At5g64260	NA	305	69.77	311	100	78	5	1196	294	1	305	4e-141	410	NA	NA	NA	NA	15237656
Locus_3189_Transcript_1/1_Confidence_1.000_Length_1272	1272	At5g11810	NA	306	51.92	312	100	144	4	152	1087	1	306	3e-94	291	NA	NA	NA	NA	15239788
Locus_3567_Transcript_1/1_Confidence_1.000_Length_1202	1202	At1g22970	NA	357	52.47	364	100	158	4	1150	65	5	355	2e-111	336	NA	NA	NA	NA	15219987
Locus_11892_Transcript_1/1_Confidence_1.000_Length_1228	1228	At3g53940	Mitochondrial solute carrier protein	358	64.11	365	100	84	6	1058	84	1	358	8e-153	442	KOG0752	Energy production and conversion	METABOLISM	Arabidopsis thaliana	15232378
Locus_17846_Transcript_1/2_Confidence_0.750_Length_896	896	At4g38580	Copper chaperone	153	70.51	156	100	43	2	69	536	1	153	2e-67	212	KOG1603	Inorganic ion transport and metabolism	METABOLISM	Arabidopsis thaliana	15233937
Locus_17846_Transcript_2/2_Confidence_0.750_Length_886	886	At4g38580	Copper chaperone	153	70.51	156	100	43	2	69	536	1	153	2e-67	212	KOG1603	Inorganic ion transport and metabolism	METABOLISM	Arabidopsis thaliana	15233937
Locus_10463_Transcript_2/2_Confidence_0.800_Length_3206	3206	At1g53090_2	NA	408	71.39	416	100	103	5	1466	243	1	408	0	626	NA	NA	NA	NA	NA
Locus_6928_Transcript_1/1_Confidence_1.000_Length_1449	1449	At1g71230	COP9 signalosome, subunit CSN5	358	81.1	365	100	58	4	6	1094	1	356	0	582	KOG1554	Posttranslational modification, protein turnover, chaperones # Signal transduction mechanisms	CELLULAR PROCESSES AND SIGNALING # CELLULAR PROCESSES AND SIGNALING	Arabidopsis thaliana	15224003
Locus_3355_Transcript_2/3_Confidence_0.429_Length_1439	1439	At4g33950	Serine/threonine protein kinase	357	86.26	364	100	41	4	167	1252	1	357	0	620	KOG0583	Signal transduction mechanisms	CELLULAR PROCESSES AND SIGNALING	Arabidopsis thaliana	7446439
Locus_4339_Transcript_1/1_Confidence_1.000_Length_1705	1705	At2g39570	NA	411	63.96	419	100	143	1	1571	315	1	411	0	549	NA	NA	NA	NA	18405098
Locus_3268_Transcript_1/1_Confidence_1.000_Length_784	784	At5g43460	NA	154	64.97	157	100	50	2	40	507	1	153	9e-50	165	NA	NA	NA	NA	15239873
Locus_2179_Transcript_1/1_Confidence_1.000_Length_1190	1190	At5g66530	Uncharacterized enzymes related to aldose 1-epimerase	307	73.48	313	100	77	1	49	987	1	307	2e-168	479	KOG1594	Carbohydrate transport and metabolism	METABOLISM	Arabidopsis thaliana	15240009
Locus_1750_Transcript_1/1_Confidence_1.000_Length_2214	2214	At5g18610	Serine/threonine protein kinase	513	78.01	523	100	82	11	255	1763	4	513	0	758	KOG1187	Signal transduction mechanisms	CELLULAR PROCESSES AND SIGNALING	Arabidopsis thaliana	15238886
Locus_13694_Transcript_2/2_Confidence_0.800_Length_1401	1401	At3g17000	Non-canonical ubiquitin conjugating enzyme 1	309	63.81	315	100	97	7	163	1080	1	307	7e-130	384	KOG0428	Posttranslational modification, protein turnover, chaperones	CELLULAR PROCESSES AND SIGNALING	Arabidopsis thaliana	18401338
Locus_10420_Transcript_1/1_Confidence_1.000_Length_2313	2313	At5g19740	Transferrin receptor and related proteins containing the protease-associated (PA) domain	670	63.84	683	100	206	10	2160	115	27	669	0	814	KOG2195	Posttranslational modification, protein turnover, chaperones # Inorganic ion transport and metabolism # General function prediction only	CELLULAR PROCESSES AND SIGNALING # METABOLISM # POORLY CHARACTERIZED	Arabidopsis thaliana	15241165
Locus_15879_Transcript_4/5_Confidence_0.692_Length_1534	1534	At2g28930	Serine/threonine protein kinase	412	67.38	420	100	116	5	12	1232	1	412	0	559	KOG1187	Signal transduction mechanisms	CELLULAR PROCESSES AND SIGNALING	Arabidopsis thaliana	15227001
Locus_48_Transcript_2/3_Confidence_0.600_Length_1510	1510	At5g66190	NADP/FAD dependent oxidoreductase	360	83.11	367	100	51	2	1327	239	1	360	0	590	KOG1158	Energy production and conversion	METABOLISM	Arabidopsis thaliana	15239282
Locus_10918_Transcript_1/2_Confidence_0.833_Length_4127	4127	At3g53090	E3 ubiquitin protein ligase	1142	58.93	1164	100	437	10	148	3585	2	1142	0	1361	KOG4427	Posttranslational modification, protein turnover, chaperones	CELLULAR PROCESSES AND SIGNALING	Arabidopsis thaliana	15231744
Locus_10918_Transcript_2/2_Confidence_0.833_Length_4057	4057	At3g53090	E3 ubiquitin protein ligase	1142	58.93	1164	100	437	10	148	3585	2	1142	0	1361	KOG4427	Posttranslational modification, protein turnover, chaperones	CELLULAR PROCESSES AND SIGNALING	Arabidopsis thaliana	15231744
Locus_28288_Transcript_1/1_Confidence_1.000_Length_1938	1938	At1g62740	Molecular co-chaperone STI1	571	72.85	582	100	145	4	99	1838	1	571	0	829	KOG0548	Posttranslational modification, protein turnover, chaperones	CELLULAR PROCESSES AND SIGNALING	Arabidopsis thaliana	15221564
Locus_1345_Transcript_1/1_Confidence_1.000_Length_2071	2071	At2g20040	cAMP-dependent protein kinase catalytic subunit (PKA)	261	59.4	266	100	101	4	1061	267	2	261	2e-90	288	KOG0616	Signal transduction mechanisms	CELLULAR PROCESSES AND SIGNALING	Arabidopsis thaliana	15225287
Locus_21463_Transcript_1/1_Confidence_1.000_Length_1261	1261	At3g49290	NA	312	67.61	318	100	93	3	236	1180	2	312	2e-115	345	NA	NA	NA	NA	15229112
Locus_900_Transcript_1/1_Confidence_1.000_Length_2690	2690	At4g35300	Predicted transporter (major facilitator superfamily)	729	70.66	743	100	196	10	279	2483	1	729	0	950	KOG0254	General function prediction only	POORLY CHARACTERIZED	Arabidopsis thaliana	15236965
Locus_7405_Transcript_1/2_Confidence_0.750_Length_2068	2068	At3g08720	Ribosomal protein S6 kinase and related proteins	471	69.17	480	100	133	5	372	1802	1	468	0	645	KOG0598	General function prediction only # Signal transduction mechanisms	POORLY CHARACTERIZED # CELLULAR PROCESSES AND SIGNALING	Arabidopsis thaliana	15231959
Locus_7405_Transcript_2/2_Confidence_0.750_Length_2062	2062	At3g08720	Ribosomal protein S6 kinase and related proteins	471	69.17	480	100	133	5	366	1796	1	468	0	645	KOG0598	General function prediction only # Signal transduction mechanisms	POORLY CHARACTERIZED # CELLULAR PROCESSES AND SIGNALING	Arabidopsis thaliana	15231959
Locus_3419_Transcript_1/1_Confidence_1.000_Length_2047	2047	At5g57030	NA	524	71.91	534	100	138	3	1837	242	1	524	0	753	NA	NA	NA	NA	15242019
Locus_7363_Transcript_1/1_Confidence_1.000_Length_1267	1267	At3g02600	Lipid phosphate phosphatase and related enzymes of the PAP2 family	314	72.19	320	100	78	5	1252	302	2	313	1e-158	456	KOG3030	Lipid transport and metabolism	METABOLISM	Arabidopsis thaliana	6957723
Locus_6970_Transcript_1/1_Confidence_1.000_Length_2084	2084	At5g05700	Arginyl-tRNA-protein transferase	632	51.55	644	100	272	10	7	1875	7	631	0	625	KOG1193	Posttranslational modification, protein turnover, chaperones	CELLULAR PROCESSES AND SIGNALING	Arabidopsis thaliana	15239222
Locus_5021_Transcript_1/5_Confidence_0.600_Length_2360	2360	At5g36940	Amino acid transporters	632	61.18	644	100	211	8	118	1980	5	632	0	754	KOG1286	Amino acid transport and metabolism	METABOLISM	Arabidopsis thaliana	15239454
Locus_5021_Transcript_2/5_Confidence_0.600_Length_2175	2175	At5g36940	Amino acid transporters	632	61.18	644	100	213	8	117	1985	5	632	0	730	KOG1286	Amino acid transport and metabolism	METABOLISM	Arabidopsis thaliana	15239454
Locus_5021_Transcript_3/5_Confidence_0.667_Length_2365	2365	At5g36940	Amino acid transporters	632	61.18	644	100	213	8	117	1985	5	632	0	730	KOG1286	Amino acid transport and metabolism	METABOLISM	Arabidopsis thaliana	15239454
Locus_5021_Transcript_5/5_Confidence_0.667_Length_2365	2365	At5g36940	Amino acid transporters	632	61.34	644	100	212	8	117	1985	5	632	0	732	KOG1286	Amino acid transport and metabolism	METABOLISM	Arabidopsis thaliana	15239454
Locus_5793_Transcript_3/3_Confidence_0.600_Length_1252	1252	At1g16190	Nucleotide excision repair factor NEF2, RAD23 component	368	65.07	375	100	116	5	101	1201	1	368	4e-152	441	KOG0011	Replication, recombination and repair	INFORMATION STORAGE AND PROCESSING	Arabidopsis thaliana	15221013
Locus_395_Transcript_1/1_Confidence_1.000_Length_1433	1433	At3g20800	Protein involved in cell differentiation/sexual development	316	85.09	322	100	42	2	80	1045	1	316	0	535	KOG3036	General function prediction only	POORLY CHARACTERIZED	Arabidopsis thaliana	15232369
Locus_22323_Transcript_1/2_Confidence_0.750_Length_1500	1500	At4g15540_2	NA	319	56	325	100	103	6	1134	205	1	300	8e-99	306	NA	NA	NA	NA	NA
Locus_7343_Transcript_1/1_Confidence_1.000_Length_783	783	At4g16160	NA	160	56.44	163	100	51	5	130	612	16	160	4e-47	159	NA	NA	NA	NA	7485023
Locus_6271_Transcript_1/1_Confidence_1.000_Length_1345	1345	At3g01980	Reductases with broad range of substrate specificities	266	59.04	271	100	106	2	140	952	1	266	6e-102	310	KOG0725	General function prediction only	POORLY CHARACTERIZED	Arabidopsis thaliana	15232238
Locus_806_Transcript_1/1_Confidence_1.000_Length_2797	2797	At2g03890	Phosphatidylinositol 4-kinase	638	63.23	650	100	203	13	320	2197	1	638	0	777	KOG2381	Signal transduction mechanisms	CELLULAR PROCESSES AND SIGNALING	Arabidopsis thaliana	15227726
Locus_4072_Transcript_2/3_Confidence_0.600_Length_1423	1423	At1g06110	Putative Mg2+ and Co2+ transporter CorD	428	54.36	436	100	182	4	2	1306	9	428	9e-170	490	KOG4408	Inorganic ion transport and metabolism	METABOLISM	Arabidopsis thaliana	15221396
Locus_20953_Transcript_2/3_Confidence_0.714_Length_1517	1517	At1g10970	Fe2+/Zn2+ regulated transporter	374	71.65	381	100	94	3	238	1359	1	374	9e-160	464	KOG1558	Inorganic ion transport and metabolism	METABOLISM	Arabidopsis thaliana	15220258
Locus_3758_Transcript_1/1_Confidence_1.000_Length_1715	1715	At4g22590	Trehalose-6-phosphate synthase component TPS1 and related subunits	377	65.1	384	100	116	4	466	1614	1	367	5e-173	501	KOG1050	Carbohydrate transport and metabolism	METABOLISM	Arabidopsis thaliana	15235713
Locus_3299_Transcript_2/3_Confidence_0.500_Length_2219	2219	At5g27540	Predicted Ras related/Rac-GTP binding protein	648	61.06	660	100	242	4	2062	92	1	648	0	754	KOG1707	Defense mechanisms	CELLULAR PROCESSES AND SIGNALING	Arabidopsis thaliana	15240981
Locus_21270_Transcript_1/1_Confidence_1.000_Length_1249	1249	At4g38460	Geranylgeranyl pyrophosphate synthase/Polyprenyl synthetase	326	61.45	332	100	116	3	1233	238	3	322	6e-131	385	KOG0776	Coenzyme transport and metabolism	METABOLISM	Arabidopsis thaliana	15233848
Locus_5100_Transcript_3/3_Confidence_0.778_Length_2542	2542	At5g57940	K+-channel ERG and related proteins, contain PAS/PAC sensor domain	710	77.73	723	100	145	5	210	2369	1	710	0	1045	KOG0498	Inorganic ion transport and metabolism # Signal transduction mechanisms	METABOLISM # CELLULAR PROCESSES AND SIGNALING	Arabidopsis thaliana	15242908
Locus_5228_Transcript_1/1_Confidence_1.000_Length_1849	1849	At5g10250	NA	607	55.02	618	100	216	9	1764	10	19	607	0	653	NA	NA	NA	NA	15238110
Locus_6069_Transcript_1/1_Confidence_1.000_Length_1662	1662	At1g14560	Mitochondrial solute carrier protein	331	66.77	337	100	102	2	424	1428	1	329	2e-147	432	KOG0752	Energy production and conversion	METABOLISM	Arabidopsis thaliana	15223820
Locus_8103_Transcript_1/1_Confidence_1.000_Length_1638	1638	At2g19940	N-acetyl-gamma-glutamyl-phosphate reductase	389	65.91	396	100	99	5	1556	426	11	389	0	528	KOG4354	Amino acid transport and metabolism	METABOLISM	Arabidopsis thaliana	15225266
Locus_1326_Transcript_1/2_Confidence_0.667_Length_1817	1817	At1g11910	Aspartyl protease	506	60.19	515	100	191	4	1771	242	1	506	0	603	KOG1339	Posttranslational modification, protein turnover, chaperones	CELLULAR PROCESSES AND SIGNALING	Arabidopsis thaliana	15221141
Locus_1326_Transcript_2/2_Confidence_0.667_Length_1945	1945	At1g11910	Aspartyl protease	506	60.19	515	100	191	4	1771	242	1	506	0	603	KOG1339	Posttranslational modification, protein turnover, chaperones	CELLULAR PROCESSES AND SIGNALING	Arabidopsis thaliana	15221141
Locus_5926_Transcript_1/1_Confidence_1.000_Length_2000	2000	At4g12700	NA	561	74.96	571	100	131	5	1866	160	1	561	0	902	NA	NA	NA	NA	15235454
Locus_4558_Transcript_1/2_Confidence_0.800_Length_1261	1261	At1g66070	Translation initiation factor eIF3, p35 subunit	226	59.13	230	100	84	5	1031	360	1	226	6e-55	186	KOG4813	Translation, ribosomal structure and biogenesis	INFORMATION STORAGE AND PROCESSING	Arabidopsis thaliana	18408426
Locus_4558_Transcript_2/2_Confidence_0.800_Length_1245	1245	At1g66070	Translation initiation factor eIF3, p35 subunit	226	59.13	230	100	84	5	1015	344	1	226	5e-55	186	KOG4813	Translation, ribosomal structure and biogenesis	INFORMATION STORAGE AND PROCESSING	Arabidopsis thaliana	18408426
Locus_2238_Transcript_1/1_Confidence_1.000_Length_3232	3232	At5g60420	Zn-finger transcription factor	509	59.65	518	100	196	12	1952	411	1	509	0	568	KOG2169	Transcription	INFORMATION STORAGE AND PROCESSING	Arabidopsis thaliana	15239330
Locus_6100_Transcript_1/1_Confidence_1.000_Length_1243	1243	At5g59480	Haloacid dehalogenase-like hydrolase	282	65.51	287	100	91	2	174	1031	1	280	5e-126	371	KOG3109	General function prediction only	POORLY CHARACTERIZED	Arabidopsis thaliana	15238427
Locus_3736_Transcript_1/2_Confidence_0.500_Length_2143	2143	At1g75210	IMP-GMP specific 5'-nucleotidase	510	69.75	519	100	124	4	285	1832	20	508	0	750	KOG2469	Nucleotide transport and metabolism	METABOLISM	Arabidopsis thaliana	15222157
Locus_1798_Transcript_1/1_Confidence_1.000_Length_843	843	At1g63800	Ubiquitin-protein ligase	170	79.19	173	100	28	2	167	670	1	170	2e-94	281	KOG0416	Posttranslational modification, protein turnover, chaperones	CELLULAR PROCESSES AND SIGNALING	Arabidopsis thaliana	18407893
Locus_439_Transcript_1/1_Confidence_1.000_Length_1094	1094	At5g64040	NA	171	66.09	174	100	53	3	144	656	1	171	2e-68	217	NA	NA	NA	NA	15237593
Locus_4335_Transcript_1/1_Confidence_1.000_Length_1059	1059	At2g39470	NA	230	58.97	234	100	92	3	989	288	1	230	1e-88	271	NA	NA	NA	NA	7485407
Locus_9361_Transcript_1/1_Confidence_1.000_Length_1573	1573	At4g11820	Hydroxymethylglutaryl-CoA synthase	461	80.17	469	100	83	2	107	1507	1	461	0	801	KOG1393	Lipid transport and metabolism	METABOLISM	Arabidopsis thaliana	15234313
Locus_2559_Transcript_1/2_Confidence_0.750_Length_913	913	At1g24050	Uncharacterized conserved protein	173	52.27	176	100	62	2	805	278	17	170	2e-52	174	KOG4401	Function unknown	POORLY CHARACTERIZED	Arabidopsis thaliana	15221654
Locus_2559_Transcript_2/2_Confidence_0.750_Length_913	913	At1g24050	Uncharacterized conserved protein	173	52.27	176	100	62	2	805	278	17	170	2e-52	174	KOG4401	Function unknown	POORLY CHARACTERIZED	Arabidopsis thaliana	15221654
Locus_2557_Transcript_1/3_Confidence_0.800_Length_1318	1318	At1g51200	Predicted Zn-finger protein	173	63.07	176	100	58	3	391	906	1	173	3e-59	196	KOG3173	General function prediction only	POORLY CHARACTERIZED	Arabidopsis thaliana	18403408
Locus_2557_Transcript_3/3_Confidence_0.600_Length_1144	1144	At1g51200	Predicted Zn-finger protein	173	63.07	176	100	58	3	217	732	1	173	8e-60	196	KOG3173	General function prediction only	POORLY CHARACTERIZED	Arabidopsis thaliana	18403408
Locus_7968_Transcript_1/1_Confidence_1.000_Length_1496	1496	At1g61250	Secretory carrier membrane protein	289	69.05	294	100	64	4	1244	372	1	270	2e-116	350	KOG3088	Intracellular trafficking, secretion, and vesicular transport	CELLULAR PROCESSES AND SIGNALING	Arabidopsis thaliana	15219893
Locus_23952_Transcript_1/1_Confidence_1.000_Length_1004	1004	At1g25260	Protein involved in mRNA turnover	231	71.06	235	100	58	2	81	767	1	231	9e-106	314	KOG0816	RNA processing and modification	INFORMATION STORAGE AND PROCESSING	Arabidopsis thaliana	11067271
Locus_20695_Transcript_2/4_Confidence_0.571_Length_1930	1930	At2g45300	Pentafunctional AROM protein	520	75.43	529	100	117	3	118	1692	1	520	0	741	KOG0692	Amino acid transport and metabolism	METABOLISM	Arabidopsis thaliana	15225450
Locus_20695_Transcript_4/4_Confidence_0.571_Length_1930	1930	At2g45300	Pentafunctional AROM protein	520	75.43	529	100	117	3	118	1692	1	520	0	741	KOG0692	Amino acid transport and metabolism	METABOLISM	Arabidopsis thaliana	15225450
Locus_6494_Transcript_1/2_Confidence_0.750_Length_1088	1088	At3g05000	Transport protein particle (TRAPP) complex subunit	173	81.25	176	100	30	1	99	626	1	173	4e-103	306	KOG3316	Intracellular trafficking, secretion, and vesicular transport	CELLULAR PROCESSES AND SIGNALING	Arabidopsis thaliana	15229863
Locus_6870_Transcript_1/1_Confidence_1.000_Length_1140	1140	At3g57040	GATA-4/5/6 transcription factors	234	66.39	238	100	75	3	298	1008	1	234	3e-78	245	KOG1601	Transcription	INFORMATION STORAGE AND PROCESSING	Arabidopsis thaliana	15230202
Locus_13502_Transcript_1/1_Confidence_1.000_Length_524	524	HsM14211939	Glyoxalase	176	51.4	179	100	75	3	524	3	3	174	2e-49	162	KOG2944	Carbohydrate transport and metabolism	METABOLISM	Homo sapiens	14211939
Locus_4751_Transcript_3/3_Confidence_0.500_Length_1332	1332	At3g61220	Dehydrogenases with different specificities (related to short-chain alcohol dehydrogenases)	296	56.15	301	100	123	7	188	1078	1	296	2e-98	302	KOG1208	Secondary metabolites biosynthesis, transport and catabolism	METABOLISM	Arabidopsis thaliana	15233062
Locus_6188_Transcript_1/1_Confidence_1.000_Length_2415	2415	At1g27910	FOG	768	64.79	781	100	243	10	126	2411	1	768	0	873	KOG0167	Function unknown	POORLY CHARACTERIZED	Arabidopsis thaliana	15217772
Locus_21146_Transcript_1/1_Confidence_1.000_Length_1297	1297	At5g13450	Mitochondrial F1F0-ATP synthase, subunit OSCP/ATP5	238	51.65	242	100	113	1	118	843	1	238	7e-84	262	KOG1662	Energy production and conversion	METABOLISM	Arabidopsis thaliana	15240628
Locus_7457_Transcript_1/1_Confidence_1.000_Length_2187	2187	At4g37080	NA	596	59.57	606	100	206	10	2000	231	14	596	0	606	NA	NA	NA	NA	15235437
Locus_21163_Transcript_1/1_Confidence_1.000_Length_2175	2175	At3g58560	Glucose-repressible alcohol dehydrogenase transcriptional effector CCR4 and related proteins	597	75.12	607	100	130	7	184	1983	1	593	0	844	KOG0620	Transcription	INFORMATION STORAGE AND PROCESSING	Arabidopsis thaliana	15231072
Locus_14904_Transcript_1/1_Confidence_1.000_Length_1750	1750	At2g38290	Ammonia permease	475	76.6	483	100	100	3	164	1606	4	475	0	657	KOG0682	Inorganic ion transport and metabolism	METABOLISM	Arabidopsis thaliana	15224479
Locus_3355_Transcript_3/3_Confidence_0.571_Length_1654	1654	At4g33950	Serine/threonine protein kinase	357	86.5	363	100	43	2	167	1255	1	357	0	603	KOG0583	Signal transduction mechanisms	CELLULAR PROCESSES AND SIGNALING	Arabidopsis thaliana	7446439
Locus_3430_Transcript_1/2_Confidence_0.857_Length_1802	1802	At4g33790	Acyl-CoA reductase	480	57.79	488	100	197	1	81	1544	2	480	0	562	KOG1221	Lipid transport and metabolism	METABOLISM	Arabidopsis thaliana	7270328
Locus_2186_Transcript_1/1_Confidence_1.000_Length_1435	1435	At4g39860	NA	299	61.18	304	100	113	4	1129	218	1	299	4e-107	325	NA	NA	NA	NA	15236057
Locus_5571_Transcript_1/2_Confidence_0.667_Length_2829	2829	At1g64140	NA	658	63.08	669	100	204	17	433	2391	1	642	0	648	NA	NA	NA	NA	15222631
Locus_48_Transcript_1/3_Confidence_0.600_Length_1551	1551	At5g66190	NADP/FAD dependent oxidoreductase	360	83.06	366	100	54	3	1364	273	1	360	0	585	KOG1158	Energy production and conversion	METABOLISM	Arabidopsis thaliana	15239282
Locus_48_Transcript_3/3_Confidence_0.600_Length_1517	1517	At5g66190	NADP/FAD dependent oxidoreductase	360	83.61	366	100	52	3	1330	239	1	360	0	588	KOG1158	Energy production and conversion	METABOLISM	Arabidopsis thaliana	15239282
Locus_28067_Transcript_1/1_Confidence_1.000_Length_1260	1260	At5g24930	GATA-4/5/6 transcription factors	362	57.34	368	100	90	13	83	1006	1	361	1e-94	293	KOG1601	Transcription	INFORMATION STORAGE AND PROCESSING	Arabidopsis thaliana	15238650
Locus_612_Transcript_2/4_Confidence_0.556_Length_1294	1294	At4g22150	Protein tyrosine phosphatase SHP1/Cofactor for p97 ATPase-mediated vesicle membrane fusion	302	67.75	307	100	90	5	95	1003	1	302	5e-125	370	KOG2086	Nuclear structure	CELLULAR PROCESSES AND SIGNALING	Arabidopsis thaliana	15234731
Locus_949_Transcript_1/1_Confidence_1.000_Length_1693	1693	At1g19360	NA	428	69.66	435	100	119	5	199	1485	1	428	0	626	NA	NA	NA	NA	18394730
Locus_30260_Transcript_1/1_Confidence_1.000_Length_2087	2087	At5g51050	Predicted mitochondrial carrier protein	487	76.16	495	100	104	4	293	1771	4	486	0	720	KOG0036	Nucleotide transport and metabolism	METABOLISM	Arabidopsis thaliana	15241360
Locus_10521_Transcript_1/1_Confidence_1.000_Length_1027	1027	At3g20870	Zinc transporter and related ZIP domain-containing proteins	246	69.6	250	100	47	2	868	119	26	246	6e-107	318	KOG2474	Inorganic ion transport and metabolism	METABOLISM	Arabidopsis thaliana	15232392
Locus_6524_Transcript_1/4_Confidence_0.571_Length_1645	1645	At2g22970	Serine carboxypeptidases (lysosomal cathepsin A)	433	56.82	440	100	161	3	187	1503	22	433	3e-178	515	KOG1282	Posttranslational modification, protein turnover, chaperones # Amino acid transport and metabolism	CELLULAR PROCESSES AND SIGNALING # METABOLISM	Arabidopsis thaliana	15227769
Locus_6524_Transcript_2/4_Confidence_0.571_Length_1637	1637	At2g22970	Serine carboxypeptidases (lysosomal cathepsin A)	433	56.82	440	100	161	3	98	1414	22	433	5e-177	512	KOG1282	Posttranslational modification, protein turnover, chaperones # Amino acid transport and metabolism	CELLULAR PROCESSES AND SIGNALING # METABOLISM	Arabidopsis thaliana	15227769
Locus_6524_Transcript_4/4_Confidence_0.571_Length_1556	1556	At2g22970	Serine carboxypeptidases (lysosomal cathepsin A)	433	56.82	440	100	161	3	98	1414	22	433	7e-179	516	KOG1282	Posttranslational modification, protein turnover, chaperones # Amino acid transport and metabolism	CELLULAR PROCESSES AND SIGNALING # METABOLISM	Arabidopsis thaliana	15227769
Locus_26551_Transcript_1/1_Confidence_1.000_Length_1122	1122	At3g49940	NA	247	58.17	251	100	78	6	196	882	1	246	2e-82	256	NA	NA	NA	NA	15229644
Locus_7583_Transcript_1/1_Confidence_1.000_Length_1592	1592	At1g12840	Vacuolar H+-ATPase V1 sector, subunit C	370	81.65	376	100	62	3	68	1195	1	369	0	620	KOG2909	Energy production and conversion	METABOLISM	Arabidopsis thaliana	15222083
Locus_1271_Transcript_1/1_Confidence_1.000_Length_958	958	At3g32930	NA	249	62.85	253	100	77	6	893	174	1	249	8e-104	309	NA	NA	NA	NA	18406975
Locus_28896_Transcript_1/1_Confidence_1.000_Length_1098	1098	At5g43700	NA	186	63.49	189	100	60	4	110	664	1	184	6e-75	235	NA	NA	NA	NA	15239950
Locus_7175_Transcript_1/1_Confidence_1.000_Length_1279	1279	At4g11570	Predicted haloacid-halidohydrolase and related hydrolases	373	64.38	379	100	123	5	1271	150	1	372	1e-170	488	KOG2914	General function prediction only	POORLY CHARACTERIZED	Arabidopsis thaliana	15234236
Locus_2647_Transcript_1/1_Confidence_1.000_Length_1903	1903	At5g15050	Branching enzyme	434	72.11	441	100	106	5	235	1530	1	433	0	615	KOG0799	Carbohydrate transport and metabolism	METABOLISM	Arabidopsis thaliana	15242199
Locus_22831_Transcript_1/1_Confidence_1.000_Length_1629	1629	At3g49180	WD40 repeat protein	438	55.06	445	100	184	8	63	1376	1	436	2e-164	479	KOG0646	General function prediction only	POORLY CHARACTERIZED	Arabidopsis thaliana	15229101
Locus_13779_Transcript_1/1_Confidence_1.000_Length_1104	1104	At1g76150	Peroxisomal multifunctional beta-oxidation protein and related enzymes	312	65.3	317	100	87	2	24	935	6	312	5e-150	431	KOG1206	Lipid transport and metabolism	METABOLISM	Arabidopsis thaliana	15222961
Locus_17981_Transcript_1/1_Confidence_1.000_Length_1070	1070	At3g42790	Uncharacterized PHD Zn-finger protein	250	70.87	254	100	68	3	991	233	1	249	9e-105	313	KOG1632	General function prediction only	POORLY CHARACTERIZED	Arabidopsis thaliana	15229157
Locus_20827_Transcript_1/1_Confidence_1.000_Length_939	939	At1g13380	NA	188	72.77	191	100	49	1	167	739	1	188	5e-72	226	NA	NA	NA	NA	18391509
Locus_2152_Transcript_1/2_Confidence_0.833_Length_1105	1105	At3g02310	MADS box transcription factor	250	74.41	254	100	55	7	31	774	1	250	4e-127	370	KOG0014	Transcription	INFORMATION STORAGE AND PROCESSING	Arabidopsis thaliana	15232883
Locus_2581_Transcript_1/2_Confidence_0.667_Length_1263	1263	At2g22500	Mitochondrial oxoglutarate/malate carrier proteins	313	74.53	318	100	73	3	245	1195	1	311	8e-144	418	KOG0759	Energy production and conversion	METABOLISM	Arabidopsis thaliana	15227225
Locus_4546_Transcript_1/1_Confidence_1.000_Length_1684	1684	At4g20170	Extracellular protein with conserved cysteines	504	59.77	512	100	183	8	76	1572	1	502	0	593	KOG4735	Function unknown	POORLY CHARACTERIZED	Arabidopsis thaliana	15235328
Locus_13800_Transcript_1/1_Confidence_1.000_Length_1575	1575	At3g56900	WD40 repeat protein	440	68.01	447	100	131	3	2	1336	4	440	0	600	KOG2139	General function prediction only	POORLY CHARACTERIZED	Arabidopsis thaliana	15230151
Locus_8633_Transcript_2/3_Confidence_0.714_Length_1184	1184	At4g20380	NA	189	69.27	192	100	45	4	259	801	1	189	6e-67	215	NA	NA	NA	NA	7488436
Locus_8633_Transcript_3/3_Confidence_0.714_Length_1264	1264	At4g20380	NA	189	69.27	192	100	45	4	259	801	1	189	1e-66	215	NA	NA	NA	NA	7488436
Locus_11031_Transcript_1/1_Confidence_1.000_Length_1045	1045	At2g27830	FOG	190	51.3	193	100	81	6	368	928	5	190	2e-50	171	KOG4197	General function prediction only	POORLY CHARACTERIZED	Arabidopsis thaliana	18401542
Locus_20782_Transcript_1/1_Confidence_1.000_Length_694	694	At1g50320_2	Thioredoxin-like protein	190	54.4	193	100	74	3	65	631	7	189	1e-58	188	KOG0910	Posttranslational modification, protein turnover, chaperones	CELLULAR PROCESSES AND SIGNALING	Arabidopsis thaliana	NA
Locus_4007_Transcript_1/2_Confidence_0.750_Length_2740	2740	At5g58350	Serine/threonine protein kinase	571	61.21	580	100	196	9	422	2143	9	565	0	640	KOG0584	General function prediction only	POORLY CHARACTERIZED	Arabidopsis thaliana	15237174
Locus_5406_Transcript_1/1_Confidence_1.000_Length_1262	1262	At1g63120	Rhomboid family proteins	317	67.39	322	100	94	4	1132	176	4	317	1e-95	295	KOG2289	Signal transduction mechanisms	CELLULAR PROCESSES AND SIGNALING	Arabidopsis thaliana	15221690
Locus_28270_Transcript_1/1_Confidence_1.000_Length_863	863	At1g22450	Cytochrome c oxidase, subunit VIb/COX12	191	52.06	194	100	68	4	757	239	1	190	3e-52	174	KOG3057	Energy production and conversion	METABOLISM	Arabidopsis thaliana	15219886
Locus_20659_Transcript_1/1_Confidence_1.000_Length_1039	1039	At4g17900	NA	254	61.63	258	100	67	3	140	829	1	254	5e-105	313	NA	NA	NA	NA	15236696
Locus_8891_Transcript_1/1_Confidence_1.000_Length_2061	2061	At3g23920	NA	575	72.26	584	100	139	7	1941	226	1	573	0	813	NA	NA	NA	NA	15229544
Locus_5473_Transcript_1/1_Confidence_1.000_Length_2224	2224	At3g26380	Alpha-D-galactosidase (melibiase)	512	57.31	520	100	194	6	408	1916	1	509	0	603	KOG2366	Carbohydrate transport and metabolism	METABOLISM	Arabidopsis thaliana	15231553
Locus_4432_Transcript_1/1_Confidence_1.000_Length_1426	1426	At1g10660	NA	320	59.08	325	100	123	5	261	1232	1	316	2e-121	363	NA	NA	NA	NA	15220184
Locus_3739_Transcript_1/1_Confidence_1.000_Length_1071	1071	At2g32150	Haloacid dehalogenase-like hydrolase	256	61.54	260	100	87	3	994	233	4	256	1e-107	321	KOG3109	General function prediction only	POORLY CHARACTERIZED	Arabidopsis thaliana	15225196
Locus_1770_Transcript_1/1_Confidence_1.000_Length_3075	3075	At1g79930	Molecular chaperones HSP105/HSP110/SSE1, HSP70 superfamily	831	76.42	844	100	179	4	2933	402	1	824	0	1272	KOG0103	Posttranslational modification, protein turnover, chaperones	CELLULAR PROCESSES AND SIGNALING	Arabidopsis thaliana	15220026
Locus_1016_Transcript_1/2_Confidence_0.833_Length_1578	1578	At4g38630	26S proteasome regulatory complex, subunit RPN10/PSMD4	386	65.05	392	100	111	6	1451	285	1	369	5e-146	430	KOG2884	Posttranslational modification, protein turnover, chaperones	CELLULAR PROCESSES AND SIGNALING	Arabidopsis thaliana	15233973
Locus_494_Transcript_1/1_Confidence_1.000_Length_754	754	At3g56490	Zinc-binding protein of the histidine triad (HIT) family	129	83.97	131	100	19	1	121	513	1	129	3e-69	214	KOG3275	Signal transduction mechanisms	CELLULAR PROCESSES AND SIGNALING	Arabidopsis thaliana	11260559
Locus_18053_Transcript_1/1_Confidence_1.000_Length_861	861	At3g22840	NA	195	59.09	198	100	78	1	53	646	1	195	4e-65	207	NA	NA	NA	NA	15228866
Locus_19263_Transcript_1/1_Confidence_1.000_Length_729	729	At4g10330	NA	130	59.85	132	100	45	1	583	188	5	128	8e-10	57	NA	NA	NA	NA	15235027
Locus_2105_Transcript_1/1_Confidence_1.000_Length_1401	1401	At4g27750	NA	324	65.65	329	100	86	3	1058	138	1	324	8e-143	417	NA	NA	NA	NA	15234267
Locus_1417_Transcript_1/1_Confidence_1.000_Length_1706	1706	At5g52060	BCL2-associated athanogene-like proteins and related BAG family chaperone regulators	326	58.31	331	100	101	8	984	22	23	326	3e-112	343	KOG4361	Signal transduction mechanisms	CELLULAR PROCESSES AND SIGNALING	Arabidopsis thaliana	15242267
Locus_9520_Transcript_1/1_Confidence_1.000_Length_1157	1157	At3g04030	NA	394	55	400	100	145	11	9	1121	1	394	2e-113	342	NA	NA	NA	NA	15229212
Locus_9065_Transcript_1/1_Confidence_1.000_Length_1088	1088	At4g05450	Ferredoxin	197	61	200	100	73	3	217	810	1	197	2e-80	249	KOG3309	Energy production and conversion	METABOLISM	Arabidopsis thaliana	15235586
Locus_5663_Transcript_1/1_Confidence_1.000_Length_1211	1211	At2g20730	NA	66	64.18	67	100	23	1	1041	841	1	66	3e-22	92	NA	NA	NA	NA	15225421
Locus_8811_Transcript_1/1_Confidence_1.000_Length_1373	1373	At1g16310	Mitochondrial Fe2+ transporter MMT1 and related transporters (cation diffusion facilitator superfamily)	398	70.54	404	100	105	2	1340	129	7	396	0	570	KOG1485	Inorganic ion transport and metabolism	METABOLISM	Arabidopsis thaliana	15219208
Locus_2803_Transcript_1/1_Confidence_1.000_Length_695	695	At5g53560	Cytochrome b5	134	56.62	136	100	56	1	593	186	1	133	1e-41	143	KOG0537	Energy production and conversion	METABOLISM	Arabidopsis thaliana	15238776
Locus_35681_Transcript_1/1_Confidence_1.000_Length_616	616	At2g43780	NA	67	72.06	68	100	18	1	562	359	1	67	2e-24	95.1	NA	NA	NA	NA	15224357
Locus_34818_Transcript_1/1_Confidence_1.000_Length_720	720	At4g31720	Transcription initiation factor TFIID, subunit TAF10 (also component of histone acetyltransferase SAGA)	134	82.35	136	100	22	1	697	290	1	134	1e-56	182	KOG3423	Transcription	INFORMATION STORAGE AND PROCESSING	Arabidopsis thaliana	15236059
Locus_25960_Transcript_1/1_Confidence_1.000_Length_1139	1139	At3g07170	RNA-binding protein Bicaudal-C	203	57.28	206	100	82	3	897	286	1	202	1e-64	209	KOG4374	RNA processing and modification	INFORMATION STORAGE AND PROCESSING	Arabidopsis thaliana	18397861
Locus_22355_Transcript_1/1_Confidence_1.000_Length_2103	2103	At1g32900	NA	610	70.92	619	100	168	5	173	2020	1	610	0	832	NA	NA	NA	NA	15223331
Locus_20799_Transcript_1/1_Confidence_1.000_Length_1665	1665	At1g78800	Glycosyltransferase	405	76.89	411	100	85	4	1333	113	1	405	0	665	KOG0853	Cell wall/membrane/envelope biogenesis	CELLULAR PROCESSES AND SIGNALING	Arabidopsis thaliana	15219195
Locus_19132_Transcript_1/1_Confidence_1.000_Length_814	814	At4g25050	Acyl carrier protein/NADH-ubiquinone oxidoreductase, NDUFAB1/SDAP subunit	137	53.96	139	100	54	5	631	221	1	131	1e-32	120	KOG1748	Energy production and conversion # Lipid transport and metabolism # Secondary metabolites biosynthesis, transport and catabolism	METABOLISM # METABOLISM # METABOLISM	Arabidopsis thaliana	15234875
Locus_7436_Transcript_1/1_Confidence_1.000_Length_1635	1635	At1g14570	Predicted ubiquitin regulatory protein, contains UAS and UBX domains	485	57.11	492	100	158	10	91	1437	4	485	7e-175	508	KOG1364	Posttranslational modification, protein turnover, chaperones	CELLULAR PROCESSES AND SIGNALING	Arabidopsis thaliana	15223822
Locus_18393_Transcript_1/1_Confidence_1.000_Length_1089	1089	At5g58260	NA	209	68.87	212	100	48	3	186	812	13	209	2e-99	298	NA	NA	NA	NA	15237153
Locus_151_Transcript_1/3_Confidence_0.750_Length_1921	1921	At1g28520	NA	486	69.57	493	100	98	8	135	1493	4	484	0	620	NA	NA	NA	NA	15218694
Locus_1025_Transcript_1/1_Confidence_1.000_Length_1355	1355	At5g18660	Predicted dehydrogenase	417	70.69	423	100	106	4	31	1269	1	415	0	590	KOG1203	Carbohydrate transport and metabolism	METABOLISM	Arabidopsis thaliana	15239530
Locus_13083_Transcript_1/1_Confidence_1.000_Length_2897	2897	At3g23660	Vesicle coat complex COPII, subunit SEC23	765	75.26	776	100	175	6	2790	481	1	765	0	1130	KOG1986	Intracellular trafficking, secretion, and vesicular transport	CELLULAR PROCESSES AND SIGNALING	Arabidopsis thaliana	15229489
Locus_2438_Transcript_1/1_Confidence_1.000_Length_1601	1601	At1g56050	Predicted GTP-binding protein (ODN superfamily)	418	75.94	424	100	96	4	1520	249	1	418	0	611	KOG1491	General function prediction only	POORLY CHARACTERIZED	Arabidopsis thaliana	15222829
Locus_924_Transcript_2/5_Confidence_0.600_Length_3720	3720	At2g26080	Glycine dehydrogenase (decarboxylating)	1044	83.57	1059	100	151	3	264	3437	1	1037	0	1818	KOG2040	Amino acid transport and metabolism	METABOLISM	Arabidopsis thaliana	15225249
Locus_924_Transcript_5/5_Confidence_0.600_Length_3720	3720	At2g26080	Glycine dehydrogenase (decarboxylating)	1044	83.76	1059	100	149	3	264	3437	1	1037	0	1822	KOG2040	Amino acid transport and metabolism	METABOLISM	Arabidopsis thaliana	15225249
Locus_848_Transcript_1/1_Confidence_1.000_Length_1299	1299	At1g11840	Predicted glyoxalase	283	80.49	287	100	52	1	1185	325	1	283	6e-172	489	KOG2943	Carbohydrate transport and metabolism	METABOLISM	Arabidopsis thaliana	15221116
Locus_21755_Transcript_1/1_Confidence_1.000_Length_2819	2819	At2g04030	Molecular chaperone (HSP90 family)	780	80.91	791	100	134	5	149	2509	1	778	0	1190	KOG0019	Posttranslational modification, protein turnover, chaperones	CELLULAR PROCESSES AND SIGNALING	Arabidopsis thaliana	15228059
Locus_14069_Transcript_1/1_Confidence_1.000_Length_2153	2153	At4g14210	Amine oxidase	566	81.71	574	100	89	2	141	1847	1	563	0	978	KOG0029	Secondary metabolites biosynthesis, transport and catabolism	METABOLISM	Arabidopsis thaliana	15236439
Locus_5577_Transcript_1/1_Confidence_1.000_Length_2836	2836	At1g55020	NA	859	56.72	871	100	334	12	92	2665	19	859	0	994	NA	NA	NA	NA	15221970
Locus_15064_Transcript_1/1_Confidence_1.000_Length_1330	1330	At2g38610	RNA-binding protein Sam68 and related KH domain proteins	286	67.93	290	100	78	7	252	1094	1	284	4e-125	370	KOG1588	RNA processing and modification	INFORMATION STORAGE AND PROCESSING	Arabidopsis thaliana	15224909
Locus_20120_Transcript_1/1_Confidence_1.000_Length_1116	1116	At1g07410	GTPase Rab11/YPT3, small G protein superfamily	214	84.33	217	100	29	3	145	792	1	213	4e-127	370	KOG0087	Intracellular trafficking, secretion, and vesicular transport	CELLULAR PROCESSES AND SIGNALING	Arabidopsis thaliana	15222396
Locus_16495_Transcript_1/1_Confidence_1.000_Length_1668	1668	At5g11960	NA	289	66.21	293	100	60	3	1567	773	1	282	1e-106	327	NA	NA	NA	NA	15239828
Locus_1489_Transcript_1/1_Confidence_1.000_Length_3749	3749	At5g22770	Vesicle coat complex AP-2, alpha subunit	1012	81.29	1026	100	174	7	3476	411	1	1012	0	1676	KOG1077	Intracellular trafficking, secretion, and vesicular transport	CELLULAR PROCESSES AND SIGNALING	Arabidopsis thaliana	15242963
Locus_9493_Transcript_1/1_Confidence_1.000_Length_706	706	At3g12180	ER vesicle integral membrane protein involved in establishing cell polarity, signaling and protein degradation	146	54.73	148	100	64	2	63	506	1	145	3e-48	160	KOG2729	Posttranslational modification, protein turnover, chaperones # Intracellular trafficking, secretion, and vesicular transport # Signal transduction mechanisms	CELLULAR PROCESSES AND SIGNALING # CELLULAR PROCESSES AND SIGNALING # CELLULAR PROCESSES AND SIGNALING	Arabidopsis thaliana	15230426
Locus_1764_Transcript_1/2_Confidence_0.750_Length_1755	1755	At5g45820	Serine/threonine protein kinase	439	61.35	445	100	151	4	277	1608	1	425	0	530	KOG0583	Signal transduction mechanisms	CELLULAR PROCESSES AND SIGNALING	Arabidopsis thaliana	15242509
Locus_6226_Transcript_1/1_Confidence_1.000_Length_1967	1967	At5g51980	Cdc4 and related F-box and WD-40 proteins	437	62.75	443	100	139	4	320	1597	3	436	0	583	KOG0274	General function prediction only	POORLY CHARACTERIZED	Arabidopsis thaliana	15242242
Locus_22479_Transcript_1/1_Confidence_1.000_Length_1518	1518	At5g47390	NA	365	64.05	370	100	92	12	1377	376	1	365	1e-136	405	NA	NA	NA	NA	15238083
Locus_5444_Transcript_1/1_Confidence_1.000_Length_918	918	At4g32150	Synaptobrevin/VAMP-like protein	219	64.86	222	100	74	1	129	794	1	218	2e-85	261	KOG0859	Intracellular trafficking, secretion, and vesicular transport	CELLULAR PROCESSES AND SIGNALING	Arabidopsis thaliana	15236687
Locus_5169_Transcript_1/1_Confidence_1.000_Length_1397	1397	At3g47990	FOG	292	70.61	296	100	62	3	1183	344	2	288	1e-140	410	KOG0800	Posttranslational modification, protein turnover, chaperones	CELLULAR PROCESSES AND SIGNALING	Arabidopsis thaliana	15228318
Locus_614_Transcript_1/1_Confidence_1.000_Length_1423	1423	At5g51970	Sorbitol dehydrogenase	364	80.76	369	100	66	1	166	1272	1	364	0	625	KOG0024	Secondary metabolites biosynthesis, transport and catabolism	METABOLISM	Arabidopsis thaliana	15242240
Locus_3292_Transcript_1/2_Confidence_0.750_Length_1451	1451	At3g63120	Cyclin	221	50.89	224	100	100	5	592	1242	1	221	1e-60	202	KOG1674	General function prediction only	POORLY CHARACTERIZED	Arabidopsis thaliana	15229382
Locus_3292_Transcript_2/2_Confidence_0.750_Length_1142	1142	At3g63120	Cyclin	221	50.89	224	100	100	5	283	933	1	221	6e-62	203	KOG1674	General function prediction only	POORLY CHARACTERIZED	Arabidopsis thaliana	15229382
Locus_7960_Transcript_1/1_Confidence_1.000_Length_946	946	At4g10110	Splicing factor 3b, subunit 4	147	51.01	149	100	58	4	715	275	1	136	1e-35	130	KOG0131	RNA processing and modification	INFORMATION STORAGE AND PROCESSING	Arabidopsis thaliana	15234948
Locus_2886_Transcript_1/1_Confidence_1.000_Length_1932	1932	At1g06870	Mitochondrial inner membrane protease, subunit IMP1	367	56.99	372	100	149	6	288	1385	1	367	1e-130	394	KOG0171	Posttranslational modification, protein turnover, chaperones	CELLULAR PROCESSES AND SIGNALING	Arabidopsis thaliana	15222236
Locus_1574_Transcript_1/1_Confidence_1.000_Length_1479	1479	At3g57340	Molecular chaperone (DnaJ superfamily)	367	59.41	372	100	122	10	1310	255	1	363	6e-127	379	KOG0714	Posttranslational modification, protein turnover, chaperones	CELLULAR PROCESSES AND SIGNALING	Arabidopsis thaliana	15230279
Locus_6572_Transcript_1/1_Confidence_1.000_Length_2611	2611	At3g52310	Transporter, ABC superfamily (Breast cancer resistance protein)	737	69.48	747	100	212	7	103	2331	1	735	0	955	KOG0061	Secondary metabolites biosynthesis, transport and catabolism	METABOLISM	Arabidopsis thaliana	15231177
Locus_3426_Transcript_1/1_Confidence_1.000_Length_1592	1592	At5g56950	Nucleosome assembly protein NAP-1	368	73.19	373	100	92	3	145	1254	1	368	2e-148	436	KOG1507	Chromatin structure and dynamics # Cell cycle control, cell division, chromosome partitioning	INFORMATION STORAGE AND PROCESSING # CELLULAR PROCESSES AND SIGNALING	Arabidopsis thaliana	15241993
Locus_9519_Transcript_1/1_Confidence_1.000_Length_1654	1654	At3g61140	COP9 signalosome, subunit CSN1	440	76.91	446	100	96	4	119	1453	1	440	0	674	KOG0686	Posttranslational modification, protein turnover, chaperones # Signal transduction mechanisms	CELLULAR PROCESSES AND SIGNALING # CELLULAR PROCESSES AND SIGNALING	Arabidopsis thaliana	11282867
Locus_5409_Transcript_1/2_Confidence_0.667_Length_1189	1189	At5g47520	GTPase Rab11/YPT3, small G protein superfamily	221	87.5	224	100	25	1	817	146	1	221	9e-140	403	KOG0087	Intracellular trafficking, secretion, and vesicular transport	CELLULAR PROCESSES AND SIGNALING	Arabidopsis thaliana	15238115
Locus_5409_Transcript_2/2_Confidence_1.000_Length_1302	1302	At5g47520	GTPase Rab11/YPT3, small G protein superfamily	221	87.5	224	100	25	1	817	146	1	221	3e-139	403	KOG0087	Intracellular trafficking, secretion, and vesicular transport	CELLULAR PROCESSES AND SIGNALING	Arabidopsis thaliana	15238115
Locus_21761_Transcript_1/1_Confidence_1.000_Length_1241	1241	At3g27090	NA	296	75.67	300	100	67	3	71	964	1	296	4e-151	436	NA	NA	NA	NA	15232081
Locus_11511_Transcript_1/1_Confidence_1.000_Length_1539	1539	At1g12840	Vacuolar H+-ATPase V1 sector, subunit C	370	82.13	375	100	61	1	98	1222	1	369	0	624	KOG2909	Energy production and conversion	METABOLISM	Arabidopsis thaliana	15222083
Locus_8190_Transcript_1/1_Confidence_1.000_Length_2132	2132	At4g39210	GDP-mannose pyrophosphorylase/mannose-1-phosphate guanylyltransferase	521	70.08	528	100	150	3	244	1824	1	521	0	787	KOG1322	Cell wall/membrane/envelope biogenesis	CELLULAR PROCESSES AND SIGNALING	Arabidopsis thaliana	15234972
Locus_20953_Transcript_3/3_Confidence_0.571_Length_1469	1469	At1g10970	Fe2+/Zn2+ regulated transporter	374	71.5	379	100	98	3	190	1311	1	374	9e-160	463	KOG1558	Inorganic ion transport and metabolism	METABOLISM	Arabidopsis thaliana	15220258
Locus_2728_Transcript_1/1_Confidence_1.000_Length_2313	2313	At1g50920	GTP-binding protein CRFG/NOG1 (ODN superfamily)	671	76.47	680	100	146	3	2213	189	1	671	0	988	KOG1490	General function prediction only	POORLY CHARACTERIZED	Arabidopsis thaliana	15223676
Locus_3938_Transcript_1/1_Confidence_1.000_Length_2310	2310	At5g13560	NA	677	59.91	686	100	254	8	104	2128	1	676	0	744	NA	NA	NA	NA	15240654
Locus_24632_Transcript_1/1_Confidence_1.000_Length_807	807	At5g08320	Uncharacterized conserved protein	150	64.47	152	100	49	2	81	530	1	149	2e-65	206	KOG3395	Function unknown	POORLY CHARACTERIZED	Arabidopsis thaliana	15241595
Locus_3895_Transcript_2/2_Confidence_0.667_Length_3785	3785	At4g34100	Protein involved in mRNA turnover and stability	1051	74.46	1065	100	194	13	3466	293	56	1049	0	1513	KOG1609	RNA processing and modification	INFORMATION STORAGE AND PROCESSING	Arabidopsis thaliana	15235227
Locus_9805_Transcript_1/1_Confidence_1.000_Length_1728	1728	At3g17430	Glucose-6-phosphate/phosphate and phosphoenolpyruvate/phosphate antiporter	375	85.26	380	100	48	4	260	1399	3	374	0	627	KOG1441	Carbohydrate transport and metabolism # Amino acid transport and metabolism	METABOLISM # METABOLISM	Arabidopsis thaliana	18401506
Locus_2953_Transcript_1/1_Confidence_1.000_Length_1410	1410	At5g55200	Molecular chaperone of the GrpE family	302	51.63	306	100	134	6	1298	399	1	298	6e-73	237	KOG3003	Posttranslational modification, protein turnover, chaperones	CELLULAR PROCESSES AND SIGNALING	Arabidopsis thaliana	15240475
Locus_2408_Transcript_1/1_Confidence_1.000_Length_1214	1214	At3g53970	Proteasome formation inhibitor PI31	302	54.58	306	100	126	7	61	957	1	300	1e-89	278	KOG4761	Posttranslational modification, protein turnover, chaperones	CELLULAR PROCESSES AND SIGNALING	Arabidopsis thaliana	15232382
Locus_6668_Transcript_1/1_Confidence_1.000_Length_2199	2199	At3g26400	NA	532	54.73	539	100	194	12	1869	352	1	522	9e-110	348	NA	NA	NA	NA	15231555
Locus_23975_Transcript_1/1_Confidence_1.000_Length_833	833	At1g14730	Cytochrome b	152	55.19	154	100	63	3	562	110	1	151	5e-39	138	KOG1619	Energy production and conversion	METABOLISM	Arabidopsis thaliana	15223880
Locus_612_Transcript_1/4_Confidence_0.667_Length_1410	1410	At4g22150	Protein tyrosine phosphatase SHP1/Cofactor for p97 ATPase-mediated vesicle membrane fusion	302	66.67	306	100	94	4	214	1119	1	302	1e-128	380	KOG2086	Nuclear structure	CELLULAR PROCESSES AND SIGNALING	Arabidopsis thaliana	15234731
Locus_612_Transcript_3/4_Confidence_0.667_Length_1460	1460	At4g22150	Protein tyrosine phosphatase SHP1/Cofactor for p97 ATPase-mediated vesicle membrane fusion	302	66.99	306	100	93	4	214	1119	1	302	3e-125	372	KOG2086	Nuclear structure	CELLULAR PROCESSES AND SIGNALING	Arabidopsis thaliana	15234731
Locus_612_Transcript_4/4_Confidence_0.667_Length_1410	1410	At4g22150	Protein tyrosine phosphatase SHP1/Cofactor for p97 ATPase-mediated vesicle membrane fusion	302	66.99	306	100	93	4	214	1119	1	302	1e-125	373	KOG2086	Nuclear structure	CELLULAR PROCESSES AND SIGNALING	Arabidopsis thaliana	15234731
Locus_2879_Transcript_1/1_Confidence_1.000_Length_1701	1701	At5g65720	Cysteine desulfurase NFS1	453	77.78	459	100	95	2	88	1461	1	453	0	739	KOG1549	Amino acid transport and metabolism	METABOLISM	Arabidopsis thaliana	15239125
Locus_111_Transcript_1/1_Confidence_1.000_Length_2313	2313	At4g26850	Predicted hydrolase (HIT family)	459	66.67	465	100	119	8	1692	388	1	459	0	626	KOG2720	General function prediction only	POORLY CHARACTERIZED	Arabidopsis thaliana	7452423
Locus_35008_Transcript_1/1_Confidence_1.000_Length_1928	1928	At5g04870	Ca2+/calmodulin-dependent protein kinase, EF-Hand protein superfamily	610	76.54	618	100	100	8	134	1876	1	610	0	861	KOG0032	Signal transduction mechanisms	CELLULAR PROCESSES AND SIGNALING	Arabidopsis thaliana	15238353
Locus_20814_Transcript_1/1_Confidence_1.000_Length_1166	1166	At3g18140	G-protein beta subunit-like protein (contains WD40 repeats)	305	86.41	309	100	38	1	168	1094	1	305	0	566	KOG0315	General function prediction only	POORLY CHARACTERIZED	Arabidopsis thaliana	15229590
Locus_2738_Transcript_1/1_Confidence_1.000_Length_1584	1584	At5g55130	Molybdopterin synthase sulfurylase	464	57.66	470	100	173	8	82	1452	8	464	9e-152	448	KOG2017	Coenzyme transport and metabolism	METABOLISM	Arabidopsis thaliana	15240468
Locus_1359_Transcript_1/1_Confidence_1.000_Length_994	994	At2g30260	Spliceosomal protein snRNP-U1A/U2B	232	71.91	235	100	60	3	20	715	1	232	8e-112	330	KOG4206	RNA processing and modification	INFORMATION STORAGE AND PROCESSING	Arabidopsis thaliana	15227729
Locus_4477_Transcript_1/1_Confidence_1.000_Length_1768	1768	At1g72710	Casein kinase (serine/threonine/tyrosine protein kinase)	465	73.04	471	100	119	5	1705	299	1	465	0	648	KOG1164	Signal transduction mechanisms	CELLULAR PROCESSES AND SIGNALING	Arabidopsis thaliana	15218569
Locus_12283_Transcript_1/1_Confidence_1.000_Length_730	730	At5g55850	NA	79	56.25	80	100	31	1	115	354	1	76	2e-22	91.3	NA	NA	NA	NA	15241050
Locus_3141_Transcript_2/3_Confidence_0.667_Length_1498	1498	At2g31380	NA	237	57.5	240	100	99	1	365	1084	1	237	1e-87	274	NA	NA	NA	NA	15224667
Locus_3141_Transcript_1/3_Confidence_0.667_Length_1498	1498	At2g31380	NA	237	58.33	240	100	97	1	365	1084	1	237	1e-88	276	NA	NA	NA	NA	15224667
Locus_3141_Transcript_3/3_Confidence_0.667_Length_1498	1498	At2g31380	NA	237	58.33	240	100	97	1	365	1084	1	237	1e-88	276	NA	NA	NA	NA	15224667
Locus_3048_Transcript_1/1_Confidence_1.000_Length_2976	2976	At5g64030	NA	786	66.33	796	100	252	6	323	2695	1	785	0	1027	NA	NA	NA	NA	15237592
Locus_1449_Transcript_1/1_Confidence_1.000_Length_962	962	At1g62780	NA	237	69.17	240	100	71	2	97	816	1	237	6e-92	278	NA	NA	NA	NA	15221583
Locus_1603_Transcript_1/1_Confidence_1.000_Length_1665	1665	At4g34490	Adenylate cyclase-associated protein (CAP/Srv2p)	476	70.33	482	100	125	3	1587	178	1	476	0	662	KOG2675	Cytoskeleton # Signal transduction mechanisms	CELLULAR PROCESSES AND SIGNALING # CELLULAR PROCESSES AND SIGNALING	Arabidopsis thaliana	15236128
Locus_5230_Transcript_1/1_Confidence_1.000_Length_1804	1804	At5g60160	Aminopeptidase I zinc metalloprotease (M18)	477	75.98	483	100	108	3	1705	260	2	477	0	790	KOG2596	Amino acid transport and metabolism	METABOLISM	Arabidopsis thaliana	15238629
Locus_22323_Transcript_2/2_Confidence_0.750_Length_1494	1494	At4g15540_2	NA	319	56.35	323	100	103	6	1128	205	1	300	3e-99	307	NA	NA	NA	NA	NA
Locus_4334_Transcript_1/1_Confidence_1.000_Length_1130	1130	At3g10220	Alpha-tubulin folding cofactor B	240	74.07	243	100	60	1	125	853	1	240	2e-132	384	KOG3206	Posttranslational modification, protein turnover, chaperones	CELLULAR PROCESSES AND SIGNALING	Arabidopsis thaliana	15228225
Locus_6406_Transcript_3/4_Confidence_0.700_Length_1007	1007	At5g62140	NA	241	53.69	244	100	93	5	959	249	3	233	2e-61	201	NA	NA	NA	NA	15241700
Locus_1961_Transcript_1/1_Confidence_1.000_Length_1664	1664	At1g43710	Glutamate decarboxylase and related proteins	482	75	488	100	113	4	66	1520	1	482	0	761	KOG0629	Amino acid transport and metabolism	METABOLISM	Arabidopsis thaliana	15218445
Locus_7296_Transcript_1/1_Confidence_1.000_Length_2140	2140	At3g14390	Ornithine decarboxylase	484	78.78	490	100	90	5	332	1783	3	484	0	785	KOG0622	Amino acid transport and metabolism	METABOLISM	Arabidopsis thaliana	15231844
Locus_9340_Transcript_1/1_Confidence_1.000_Length_1186	1186	At5g06240	NA	162	67.07	164	100	51	2	904	416	1	162	9e-66	211	NA	NA	NA	NA	15239965
Locus_21461_Transcript_1/1_Confidence_1.000_Length_1211	1211	At2g31350	Glyoxylase	324	71.34	328	100	89	3	125	1108	1	323	4e-150	434	KOG0813	General function prediction only	POORLY CHARACTERIZED	Arabidopsis thaliana	15224661
Locus_10819_Transcript_1/1_Confidence_1.000_Length_1886	1886	At2g47900	Tub family proteins	407	73.06	412	100	94	5	436	1635	1	407	0	597	KOG2502	General function prediction only	POORLY CHARACTERIZED	Arabidopsis thaliana	15227154
Locus_289_Transcript_1/1_Confidence_1.000_Length_2999	2999	At5g19010	Mitogen-activated protein kinase	567	80.31	574	100	94	6	2288	603	1	567	0	904	KOG0660	Signal transduction mechanisms	CELLULAR PROCESSES AND SIGNALING	Arabidopsis thaliana	15239634
Locus_22539_Transcript_1/1_Confidence_1.000_Length_1196	1196	At2g16760	NA	327	63.75	331	100	104	7	100	1059	2	327	2e-138	404	NA	NA	NA	NA	18398204
Locus_6022_Transcript_1/1_Confidence_1.000_Length_2119	2119	At5g14620	NA	413	62.44	418	100	139	5	684	1931	6	407	6e-178	520	NA	NA	NA	NA	15241446
Locus_7156_Transcript_1/1_Confidence_1.000_Length_1473	1473	At3g07070	Serine/threonine protein kinase	414	66.83	419	100	123	4	114	1367	1	404	1e-180	518	KOG1187	Signal transduction mechanisms	CELLULAR PROCESSES AND SIGNALING	Arabidopsis thaliana	18397825
Locus_8846_Transcript_1/1_Confidence_1.000_Length_971	971	At3g58780	MADS box transcription factor	248	67.73	251	100	70	3	57	785	1	248	3e-106	316	KOG0014	Transcription	INFORMATION STORAGE AND PROCESSING	Arabidopsis thaliana	15231135
Locus_5344_Transcript_1/1_Confidence_1.000_Length_1913	1913	At3g54250	Mevalonate pyrophosphate decarboxylase	413	77.75	418	100	85	3	331	1581	3	413	0	647	KOG2833	Lipid transport and metabolism	METABOLISM	Arabidopsis thaliana	11281655
Locus_3242_Transcript_2/6_Confidence_0.462_Length_1442	1442	At5g26751	Glycogen synthase kinase-3	413	85.65	418	100	46	3	202	1431	1	412	0	735	KOG0658	Carbohydrate transport and metabolism	METABOLISM	Arabidopsis thaliana	15240369
Locus_140_Transcript_2/4_Confidence_0.636_Length_1840	1840	At3g07050	GTPase	582	68.59	589	100	163	5	1823	66	13	582	0	690	KOG2484	General function prediction only	POORLY CHARACTERIZED	Arabidopsis thaliana	15231373
Locus_140_Transcript_4/4_Confidence_0.636_Length_1840	1840	At3g07050	GTPase	582	69.1	589	100	160	5	1823	66	13	582	0	694	KOG2484	General function prediction only	POORLY CHARACTERIZED	Arabidopsis thaliana	15231373
Locus_3413_Transcript_1/1_Confidence_1.000_Length_1850	1850	At3g10230	NA	501	75.94	507	100	113	4	256	1767	1	501	0	765	NA	NA	NA	NA	15228239
Locus_3800_Transcript_3/3_Confidence_0.615_Length_4315	4315	At5g64740	NA	1084	82.41	1097	100	176	8	3837	556	1	1083	0	1792	NA	NA	NA	NA	15238231
Locus_3800_Transcript_1/3_Confidence_0.692_Length_3983	3983	At5g64740	NA	1084	82.59	1097	100	174	8	3837	556	1	1083	0	1795	NA	NA	NA	NA	15238231
Locus_6437_Transcript_1/2_Confidence_0.750_Length_2410	2410	At4g00660	ATP-dependent RNA helicase	499	82.77	505	100	72	4	2087	600	1	499	0	821	KOG0326	RNA processing and modification	INFORMATION STORAGE AND PROCESSING	Arabidopsis thaliana	15236892
Locus_6437_Transcript_2/2_Confidence_0.750_Length_2404	2404	At4g00660	ATP-dependent RNA helicase	499	82.77	505	100	72	4	2081	594	1	499	0	821	KOG0326	RNA processing and modification	INFORMATION STORAGE AND PROCESSING	Arabidopsis thaliana	15236892
Locus_7496_Transcript_1/1_Confidence_1.000_Length_1400	1400	At2g20560	Molecular chaperone (DnaJ superfamily)	337	61.88	341	100	102	3	1242	244	1	321	7e-138	405	KOG0714	Posttranslational modification, protein turnover, chaperones	CELLULAR PROCESSES AND SIGNALING	Arabidopsis thaliana	15225377
Locus_11195_Transcript_1/1_Confidence_1.000_Length_846	846	At5g60540	Imidazoleglycerol-phosphate synthase subunit H-like	253	68.36	256	100	68	4	805	62	3	253	1e-116	341	KOG3210	Coenzyme transport and metabolism	METABOLISM	Arabidopsis thaliana	15239361
Locus_324_Transcript_1/1_Confidence_1.000_Length_2261	2261	At1g04430	NA	670	71.39	678	100	130	8	2184	316	2	670	0	934	NA	NA	NA	NA	2341032
Locus_4443_Transcript_1/3_Confidence_0.714_Length_1851	1851	At3g44110	Molecular chaperone (DnaJ superfamily)	420	72	425	100	110	6	1639	377	1	420	0	529	KOG0712	Posttranslational modification, protein turnover, chaperones	CELLULAR PROCESSES AND SIGNALING	Arabidopsis thaliana	15229874
Locus_4443_Transcript_2/3_Confidence_0.714_Length_1848	1848	At3g44110	Molecular chaperone (DnaJ superfamily)	420	72	425	100	110	6	1639	377	1	420	0	529	KOG0712	Posttranslational modification, protein turnover, chaperones	CELLULAR PROCESSES AND SIGNALING	Arabidopsis thaliana	15229874
Locus_4443_Transcript_3/3_Confidence_0.714_Length_1848	1848	At3g44110	Molecular chaperone (DnaJ superfamily)	420	72	425	100	110	6	1639	377	1	420	0	529	KOG0712	Posttranslational modification, protein turnover, chaperones	CELLULAR PROCESSES AND SIGNALING	Arabidopsis thaliana	15229874
Locus_28265_Transcript_1/1_Confidence_1.000_Length_2017	2017	At5g05010	Medium subunit of clathrin adaptor complex	504	75.69	510	100	115	6	225	1745	1	504	0	754	KOG2635	Intracellular trafficking, secretion, and vesicular transport	CELLULAR PROCESSES AND SIGNALING	Arabidopsis thaliana	10178040
Locus_2810_Transcript_1/1_Confidence_1.000_Length_1381	1381	At4g17900	NA	254	61.87	257	100	67	3	216	902	1	254	1e-102	312	NA	NA	NA	NA	15236696
Locus_22624_Transcript_1/1_Confidence_1.000_Length_919	919	At2g44525	Uncharacterized conserved nuclear protein	170	75	172	100	41	1	801	286	1	170	2e-89	269	KOG3363	Function unknown	POORLY CHARACTERIZED	Arabidopsis thaliana	18406559
Locus_5507_Transcript_1/1_Confidence_1.000_Length_2957	2957	At3g06810	Predicted acyl-CoA dehydrogenase	423	78.97	428	100	67	2	1327	2610	16	420	0	682	KOG1469	General function prediction only	POORLY CHARACTERIZED	Arabidopsis thaliana	15231306
Locus_1114_Transcript_2/2_Confidence_0.750_Length_1454	1454	At3g15020	NAD-dependent malate dehydrogenase	341	79.13	345	100	46	3	1415	447	1	341	2e-179	512	KOG1494	Energy production and conversion	METABOLISM	Arabidopsis thaliana	15232468
Locus_7194_Transcript_1/2_Confidence_0.667_Length_1373	1373	At5g23250	Succinyl-CoA synthetase, alpha subunit	341	81.74	345	100	38	4	1316	345	1	341	3e-175	500	KOG1255	Energy production and conversion	METABOLISM	Arabidopsis thaliana	15237260
Locus_7194_Transcript_2/2_Confidence_0.667_Length_1373	1373	At5g23250	Succinyl-CoA synthetase, alpha subunit	341	81.74	345	100	38	4	1316	345	1	341	3e-175	500	KOG1255	Energy production and conversion	METABOLISM	Arabidopsis thaliana	15237260
Locus_1114_Transcript_1/2_Confidence_0.750_Length_1520	1520	At3g15020	NAD-dependent malate dehydrogenase	341	84.93	345	100	48	2	1481	447	1	341	0	565	KOG1494	Energy production and conversion	METABOLISM	Arabidopsis thaliana	15232468
Locus_57_Transcript_4/5_Confidence_0.154_Length_1642	1642	At1g55110	FOG	439	50.23	444	100	168	10	247	1473	4	429	4e-112	346	KOG1721	General function prediction only	POORLY CHARACTERIZED	Arabidopsis thaliana	15221992
Locus_4438_Transcript_1/1_Confidence_1.000_Length_1293	1293	At3g19000	Iron/ascorbate family oxidoreductases	352	55.62	356	100	147	4	55	1104	1	351	1e-118	355	KOG0143	Secondary metabolites biosynthesis, transport and catabolism # General function prediction only	METABOLISM # POORLY CHARACTERIZED	Arabidopsis thaliana	18402079
Locus_1764_Transcript_2/2_Confidence_0.750_Length_1755	1755	At5g45820	Serine/threonine protein kinase	439	60.14	444	100	158	3	277	1608	1	425	0	530	KOG0583	Signal transduction mechanisms	CELLULAR PROCESSES AND SIGNALING	Arabidopsis thaliana	15242509
Locus_11242_Transcript_1/3_Confidence_0.714_Length_1683	1683	At3g01480	NA	437	75.79	442	100	96	3	1597	275	6	437	0	686	NA	NA	NA	NA	15232123
Locus_28659_Transcript_1/1_Confidence_1.000_Length_1544	1544	At4g01100	Mitochondrial solute carrier protein	352	83.71	356	100	53	3	1326	262	1	352	0	560	KOG0752	Energy production and conversion	METABOLISM	Arabidopsis thaliana	15234063
Locus_8420_Transcript_1/1_Confidence_1.000_Length_1648	1648	At1g27620	NA	442	61.97	447	100	154	10	205	1521	3	441	0	532	NA	NA	NA	NA	15217644
Locus_17131_Transcript_1/2_Confidence_0.750_Length_1273	1273	At1g17020	Iron/ascorbate family oxidoreductases	358	53.59	362	100	152	4	1243	167	10	358	3e-131	387	KOG0143	Secondary metabolites biosynthesis, transport and catabolism # General function prediction only	METABOLISM # POORLY CHARACTERIZED	Arabidopsis thaliana	15219988
Locus_17131_Transcript_2/2_Confidence_0.750_Length_1237	1237	At1g17020	Iron/ascorbate family oxidoreductases	358	53.59	362	100	152	4	1207	131	10	358	2e-131	387	KOG0143	Secondary metabolites biosynthesis, transport and catabolism # General function prediction only	METABOLISM # POORLY CHARACTERIZED	Arabidopsis thaliana	15219988
Locus_6422_Transcript_1/1_Confidence_1.000_Length_1880	1880	At4g35920	NA	447	65.49	452	100	108	4	374	1612	4	446	0	549	NA	NA	NA	NA	15233403
Locus_4356_Transcript_1/1_Confidence_1.000_Length_2871	2871	At1g54130	Predicted guanosine polyphosphate pyrophosphohydrolase/synthase	715	67.91	723	100	183	10	519	2618	1	697	0	899	KOG1157	Signal transduction mechanisms	CELLULAR PROCESSES AND SIGNALING	Arabidopsis thaliana	4587556
Locus_84_Transcript_4/5_Confidence_0.667_Length_2068	2068	At1g25280	Tub family proteins	445	71.56	450	100	101	9	375	1658	1	445	0	580	KOG2502	General function prediction only	POORLY CHARACTERIZED	Arabidopsis thaliana	15222543
Locus_84_Transcript_1/5_Confidence_0.583_Length_1909	1909	At1g25280	Tub family proteins	445	73.11	450	100	95	9	213	1499	1	445	0	593	KOG2502	General function prediction only	POORLY CHARACTERIZED	Arabidopsis thaliana	15222543
Locus_84_Transcript_5/5_Confidence_0.667_Length_2071	2071	At1g25280	Tub family proteins	445	73.11	450	100	95	9	375	1661	1	445	0	593	KOG2502	General function prediction only	POORLY CHARACTERIZED	Arabidopsis thaliana	15222543
Locus_84_Transcript_2/5_Confidence_0.667_Length_2071	2071	At1g25280	Tub family proteins	445	73.56	450	100	93	9	375	1661	1	445	0	596	KOG2502	General function prediction only	POORLY CHARACTERIZED	Arabidopsis thaliana	15222543
Locus_28442_Transcript_1/1_Confidence_1.000_Length_1301	1301	At1g69330	NA	270	59.34	273	100	95	7	942	160	1	269	3e-94	290	NA	NA	NA	NA	18409246
Locus_4291_Transcript_1/1_Confidence_1.000_Length_1304	1304	At3g20920	Membrane component of ER protein translocation complex	365	68.02	369	100	98	7	1251	187	1	363	7e-160	461	KOG2927	Intracellular trafficking, secretion, and vesicular transport	CELLULAR PROCESSES AND SIGNALING	Arabidopsis thaliana	18402801
Locus_4861_Transcript_1/1_Confidence_1.000_Length_1489	1489	At5g10030	NA	364	68.21	368	100	108	3	175	1263	1	364	2e-165	478	NA	NA	NA	NA	15238046
Locus_1364_Transcript_1/1_Confidence_1.000_Length_1408	1408	At3g55530	FOG	273	78.26	276	100	54	4	1077	259	1	273	1e-108	328	KOG0800	Posttranslational modification, protein turnover, chaperones	CELLULAR PROCESSES AND SIGNALING	Arabidopsis thaliana	15233298
Locus_4420_Transcript_1/1_Confidence_1.000_Length_2165	2165	At1g58290	NA	543	78.32	549	100	103	6	180	1796	1	543	0	775	NA	NA	NA	NA	15217924
Locus_531_Transcript_1/1_Confidence_1.000_Length_1391	1391	At1g61520	NA	273	80.8	276	100	50	2	308	1135	1	273	7e-126	372	NA	NA	NA	NA	15219941
Locus_8305_Transcript_1/1_Confidence_1.000_Length_1467	1467	At1g77920	NA	367	53.37	371	100	144	5	106	1164	3	362	3e-126	378	NA	NA	NA	NA	6573762
Locus_35654_Transcript_1/1_Confidence_1.000_Length_1632	1632	At5g13810	Glutaredoxin-related protein	274	55.6	277	100	87	7	250	1047	23	274	7e-73	238	KOG2824	Posttranslational modification, protein turnover, chaperones	CELLULAR PROCESSES AND SIGNALING	Arabidopsis thaliana	15240723
Locus_29646_Transcript_1/1_Confidence_1.000_Length_821	821	At3g54040	NA	183	60	185	100	62	6	699	169	1	181	4e-67	211	NA	NA	NA	NA	15232407
Locus_29593_Transcript_1/3_Confidence_0.778_Length_1027	1027	At5g40190	NA	183	60.54	185	100	71	1	290	844	1	183	8e-65	208	NA	NA	NA	NA	15242603
Locus_29593_Transcript_3/3_Confidence_0.778_Length_1069	1069	At5g40190	NA	183	60.54	185	100	71	1	290	844	1	183	1e-64	208	NA	NA	NA	NA	15242603
Locus_29593_Transcript_2/3_Confidence_0.556_Length_1069	1069	At5g40190	NA	183	61.08	185	100	70	1	290	844	1	183	2e-64	207	NA	NA	NA	NA	15242603
Locus_1995_Transcript_1/1_Confidence_1.000_Length_1144	1144	At5g57490	Porin/voltage-dependent anion-selective channel protein	274	61.37	277	100	104	2	1107	277	1	274	1e-117	348	KOG3126	Inorganic ion transport and metabolism	METABOLISM	Arabidopsis thaliana	15242146
Locus_4198_Transcript_3/4_Confidence_0.625_Length_1187	1187	At5g13430	Ubiquinol cytochrome c reductase, subunit RIP1	274	71.12	277	100	71	3	69	881	1	274	3e-136	396	KOG1671	Energy production and conversion	METABOLISM	Arabidopsis thaliana	15240626
Locus_4198_Transcript_4/4_Confidence_0.625_Length_1115	1115	At5g13430	Ubiquinol cytochrome c reductase, subunit RIP1	274	71.12	277	100	71	3	69	881	1	274	1e-136	396	KOG1671	Energy production and conversion	METABOLISM	Arabidopsis thaliana	15240626
Locus_4198_Transcript_2/4_Confidence_0.625_Length_1115	1115	At5g13430	Ubiquinol cytochrome c reductase, subunit RIP1	274	71.48	277	100	70	3	69	881	1	274	4e-137	397	KOG1671	Energy production and conversion	METABOLISM	Arabidopsis thaliana	15240626
Locus_9102_Transcript_1/1_Confidence_1.000_Length_1419	1419	At4g35360	Uncharacterized conserved protein	370	65.78	374	100	67	4	1340	345	1	355	1e-152	444	KOG4584	General function prediction only	POORLY CHARACTERIZED	Arabidopsis thaliana	7486028
Locus_5566_Transcript_1/1_Confidence_1.000_Length_1886	1886	At5g55070	Dihydrolipoamide succinyltransferase (2-oxoglutarate dehydrogenase, E2 subunit)	464	66.74	469	100	142	7	175	1569	1	459	4e-179	521	KOG0559	Energy production and conversion	METABOLISM	Arabidopsis thaliana	15240454
Locus_6462_Transcript_1/1_Confidence_1.000_Length_1933	1933	At5g18580	Protein phosphatase 2 regulatory subunit	464	85.5	469	100	51	2	247	1650	1	453	0	773	KOG2562	RNA processing and modification	INFORMATION STORAGE AND PROCESSING	Arabidopsis thaliana	15238864
Locus_5956_Transcript_1/1_Confidence_1.000_Length_1890	1890	At3g07270	GTP cyclohydrolase I	466	60.93	471	100	166	7	1834	434	1	457	0	544	KOG2698	Coenzyme transport and metabolism	METABOLISM	Arabidopsis thaliana	15231435
Locus_12858_Transcript_1/1_Confidence_1.000_Length_609	609	7301981	Putative transcriptional regulator DJ-1	187	65.61	189	100	54	5	540	1	1	187	2e-68	212	KOG2764	General function prediction only # Defense mechanisms	POORLY CHARACTERIZED # CELLULAR PROCESSES AND SIGNALING	Drosophila melanogaster	7301981
Locus_12541_Transcript_3/3_Confidence_0.500_Length_1882	1882	At1g55810	Armadillo/beta-Catenin/plakoglobin	466	82.59	471	100	75	3	169	1575	1	466	0	783	KOG4203	Signal transduction mechanisms # Cytoskeleton	CELLULAR PROCESSES AND SIGNALING # CELLULAR PROCESSES AND SIGNALING	Arabidopsis thaliana	15222778
Locus_12541_Transcript_2/3_Confidence_0.500_Length_1904	1904	At1g55810	Armadillo/beta-Catenin/plakoglobin	466	83.86	471	100	69	3	169	1575	1	466	0	791	KOG4203	Signal transduction mechanisms # Cytoskeleton	CELLULAR PROCESSES AND SIGNALING # CELLULAR PROCESSES AND SIGNALING	Arabidopsis thaliana	15222778
Locus_6578_Transcript_1/1_Confidence_1.000_Length_2014	2014	At1g73100_2	Histone H3 (Lys9) methyltransferase SUV39H1/Clr4, required for transcriptional silencing	284	56.45	287	100	103	6	851	1657	1	283	6e-100	312	KOG1082	Chromatin structure and dynamics # Transcription	INFORMATION STORAGE AND PROCESSING # INFORMATION STORAGE AND PROCESSING	Arabidopsis thaliana	NA
Locus_14274_Transcript_1/1_Confidence_1.000_Length_1041	1041	At4g38620	Transcription factor, Myb superfamily	282	56.49	285	100	92	4	932	165	1	282	6e-89	273	KOG0048	Transcription	INFORMATION STORAGE AND PROCESSING	Arabidopsis thaliana	15233968
Locus_2280_Transcript_1/1_Confidence_1.000_Length_1993	1993	At1g73100_2	Histone H3 (Lys9) methyltransferase SUV39H1/Clr4, required for transcriptional silencing	284	61.32	287	100	106	2	1245	391	1	284	3e-126	380	KOG1082	Chromatin structure and dynamics # Transcription	INFORMATION STORAGE AND PROCESSING # INFORMATION STORAGE AND PROCESSING	Arabidopsis thaliana	NA
Locus_7966_Transcript_1/1_Confidence_1.000_Length_1993	1993	At1g12680	Ca2+/calmodulin-dependent protein kinase, EF-Hand protein superfamily	470	66.32	475	100	146	6	323	1720	1	470	0	626	KOG0032	Signal transduction mechanisms	CELLULAR PROCESSES AND SIGNALING	Arabidopsis thaliana	15222045
Locus_5065_Transcript_1/1_Confidence_1.000_Length_1409	1409	At2g26670	Heme oxygenase	282	68.07	285	100	80	3	426	1256	1	282	3e-127	376	KOG4480	Inorganic ion transport and metabolism	METABOLISM	Arabidopsis thaliana	15225771
Locus_5853_Transcript_1/1_Confidence_1.000_Length_1501	1501	At5g27450	Mevalonate kinase MVK/ERG12	378	69.37	382	100	108	5	131	1270	1	375	3e-158	460	KOG1511	Lipid transport and metabolism	METABOLISM	Arabidopsis thaliana	15240936
Locus_3838_Transcript_1/1_Confidence_1.000_Length_2146	2146	At3g56930	DHHC-type Zn-finger proteins	477	51.66	482	100	186	8	1675	341	4	475	4e-151	453	KOG1311	General function prediction only	POORLY CHARACTERIZED	Arabidopsis thaliana	15230173
Locus_8141_Transcript_1/1_Confidence_1.000_Length_1085	1085	At2g38610	RNA-binding protein Sam68 and related KH domain proteins	286	65.74	289	100	86	7	110	952	1	284	7e-121	356	KOG1588	RNA processing and modification	INFORMATION STORAGE AND PROCESSING	Arabidopsis thaliana	15224909
Locus_22449_Transcript_1/1_Confidence_1.000_Length_989	989	At2g01060	NA	286	67.13	289	100	79	4	974	117	5	280	2e-106	318	NA	NA	NA	NA	15226170
Locus_3199_Transcript_1/2_Confidence_0.750_Length_2560	2560	At5g67030	Kynurenine 3-monooxygenase and related flavoprotein monooxygenases	667	68.84	674	100	187	8	2341	362	1	665	0	860	KOG2614	Energy production and conversion # General function prediction only	METABOLISM # POORLY CHARACTERIZED	Arabidopsis thaliana	15240169
Locus_3199_Transcript_2/2_Confidence_0.750_Length_2467	2467	At5g67030	Kynurenine 3-monooxygenase and related flavoprotein monooxygenases	667	68.84	674	100	187	8	2248	269	1	665	0	861	KOG2614	Energy production and conversion # General function prediction only	METABOLISM # POORLY CHARACTERIZED	Arabidopsis thaliana	15240169
Locus_21252_Transcript_1/1_Confidence_1.000_Length_1363	1363	At1g20270	Prolyl 4-hydroxylase alpha subunit	287	71.72	290	100	78	2	141	1010	1	286	2e-144	419	KOG1591	Amino acid transport and metabolism	METABOLISM	Arabidopsis thaliana	18394842
Locus_12903_Transcript_1/1_Confidence_1.000_Length_304	304	At3g18280	NA	96	53.61	97	100	42	2	301	11	3	96	2e-30	108	NA	NA	NA	NA	15229614
Locus_29607_Transcript_1/1_Confidence_1.000_Length_1589	1589	At5g11730	NA	386	63.08	390	100	125	5	290	1414	1	386	2e-169	490	NA	NA	NA	NA	15239155
Locus_785_Transcript_1/2_Confidence_0.750_Length_1370	1370	At4g27800	Serine/threonine protein phosphatase	388	61.48	392	100	146	2	1293	121	1	388	3e-162	469	KOG0698	Signal transduction mechanisms	CELLULAR PROCESSES AND SIGNALING	Arabidopsis thaliana	15234274
Locus_151_Transcript_2/3_Confidence_0.625_Length_1996	1996	At1g28520	NA	486	68.43	491	100	105	7	135	1487	4	484	0	617	NA	NA	NA	NA	15218694
Locus_151_Transcript_3/3_Confidence_0.625_Length_1996	1996	At1g28520	NA	486	69.25	491	100	101	7	135	1487	4	484	0	623	NA	NA	NA	NA	15218694
Locus_8227_Transcript_1/2_Confidence_0.800_Length_2027	2027	At5g51050	Predicted mitochondrial carrier protein	487	73.17	492	100	116	5	1770	316	5	487	0	678	KOG0036	Nucleotide transport and metabolism	METABOLISM	Arabidopsis thaliana	15241360
Locus_8227_Transcript_2/2_Confidence_0.800_Length_2023	2023	At5g51050	Predicted mitochondrial carrier protein	487	73.17	492	100	116	5	1766	312	5	487	0	678	KOG0036	Nucleotide transport and metabolism	METABOLISM	Arabidopsis thaliana	15241360
Locus_1020_Transcript_1/1_Confidence_1.000_Length_1278	1278	At1g15080	Lipid phosphate phosphatase and related enzymes of the PAP2 family	290	76.45	293	100	65	2	15	893	1	289	2e-142	414	KOG3030	Lipid transport and metabolism	METABOLISM	Arabidopsis thaliana	15218051
Locus_5477_Transcript_1/1_Confidence_1.000_Length_1651	1651	At1g62990	Transcription factor MEIS1 and related HOX domain proteins	290	78.16	293	100	47	6	467	1306	1	289	1e-156	455	KOG0773	Transcription	INFORMATION STORAGE AND PROCESSING	Arabidopsis thaliana	15221645
Locus_34237_Transcript_1/2_Confidence_0.500_Length_1973	1973	At1g53840	NA	586	57.77	592	100	226	7	1973	237	1	581	0	655	NA	NA	NA	NA	15220958
Locus_400_Transcript_1/1_Confidence_1.000_Length_1482	1482	At5g46800	Mitochondrial carnitine-acylcarnitine carrier protein	294	76.09	297	100	68	1	426	1316	1	294	9e-155	448	KOG0758	Energy production and conversion	METABOLISM	Arabidopsis thaliana	9758516
Locus_758_Transcript_1/1_Confidence_1.000_Length_1263	1263	At5g46800	Mitochondrial carnitine-acylcarnitine carrier protein	294	77.1	297	100	65	1	223	1113	1	294	4e-147	426	KOG0758	Energy production and conversion	METABOLISM	Arabidopsis thaliana	9758516
Locus_24872_Transcript_1/1_Confidence_1.000_Length_1020	1020	At1g63780	U3 small nucleolar ribonucleoprotein (snoRNP) component	294	77.1	297	100	63	2	107	994	1	293	2e-171	484	KOG2781	RNA processing and modification	INFORMATION STORAGE AND PROCESSING	Arabidopsis thaliana	15222534
Locus_1736_Transcript_1/1_Confidence_1.000_Length_1235	1235	At4g32830	Serine/threonine protein kinase	294	88.22	297	100	31	1	118	1008	1	293	0	513	KOG0580	Cell cycle control, cell division, chromosome partitioning	CELLULAR PROCESSES AND SIGNALING	Arabidopsis thaliana	15233958
Locus_2760_Transcript_1/1_Confidence_1.000_Length_1697	1697	At4g11260_2	Suppressor of G2 allele of skp1	198	72.5	200	100	51	3	887	294	1	198	9e-91	282	KOG1309	Signal transduction mechanisms	CELLULAR PROCESSES AND SIGNALING	Arabidopsis thaliana	NA
Locus_1934_Transcript_1/2_Confidence_0.750_Length_1888	1888	At1g76700	Molecular chaperone (DnaJ superfamily)	398	74.63	402	100	98	3	1527	322	1	398	0	575	KOG0691	Posttranslational modification, protein turnover, chaperones	CELLULAR PROCESSES AND SIGNALING	Arabidopsis thaliana	15223142
Locus_1934_Transcript_2/2_Confidence_0.750_Length_1870	1870	At1g76700	Molecular chaperone (DnaJ superfamily)	398	74.63	402	100	98	3	1527	322	1	398	0	575	KOG0691	Posttranslational modification, protein turnover, chaperones	CELLULAR PROCESSES AND SIGNALING	Arabidopsis thaliana	15223142
Locus_307_Transcript_1/1_Confidence_1.000_Length_2818	2818	At2g40540	NA	792	77	800	100	166	7	2558	189	1	792	0	1191	NA	NA	NA	NA	15226710
Locus_20670_Transcript_1/1_Confidence_1.000_Length_1468	1468	At5g19760	Mitochondrial oxoglutarate/malate carrier proteins	298	83.72	301	100	46	1	195	1097	1	298	0	524	KOG0759	Energy production and conversion	METABOLISM	Arabidopsis thaliana	15241167
Locus_8727_Transcript_1/1_Confidence_1.000_Length_1211	1211	At5g10730	Predicted oxidoreductase	301	75.33	304	100	55	2	80	940	1	301	6e-143	414	KOG4288	General function prediction only	POORLY CHARACTERIZED	Arabidopsis thaliana	10129651
Locus_1065_Transcript_1/1_Confidence_1.000_Length_2274	2274	At4g00660	ATP-dependent RNA helicase	499	81.75	504	100	73	3	441	1913	2	499	0	791	KOG0326	RNA processing and modification	INFORMATION STORAGE AND PROCESSING	Arabidopsis thaliana	15236892
Locus_20_Transcript_4/4_Confidence_0.625_Length_1843	1843	At5g17330	Glutamate decarboxylase/sphingosine phosphate lyase	502	82.84	507	100	82	2	116	1636	1	502	0	882	KOG1383	Amino acid transport and metabolism	METABOLISM	Arabidopsis thaliana	15237949
Locus_1779_Transcript_1/2_Confidence_0.750_Length_2967	2967	At3g03940	Casein kinase (serine/threonine/tyrosine protein kinase)	701	82.91	708	100	114	3	2599	476	1	701	0	1182	KOG1164	Signal transduction mechanisms	CELLULAR PROCESSES AND SIGNALING	Arabidopsis thaliana	15228670
Locus_1779_Transcript_2/2_Confidence_0.750_Length_2962	2962	At3g03940	Casein kinase (serine/threonine/tyrosine protein kinase)	701	82.91	708	100	114	3	2599	476	1	701	0	1182	KOG1164	Signal transduction mechanisms	CELLULAR PROCESSES AND SIGNALING	Arabidopsis thaliana	15228670
Locus_31987_Transcript_1/1_Confidence_1.000_Length_1802	1802	At1g55150	ATP-dependent RNA helicase	501	83.6	506	100	78	2	1757	240	1	501	0	763	KOG0331	RNA processing and modification	INFORMATION STORAGE AND PROCESSING	Arabidopsis thaliana	15221998
Locus_20_Transcript_2/4_Confidence_0.625_Length_1839	1839	At5g17330	Glutamate decarboxylase/sphingosine phosphate lyase	502	83.63	507	100	78	2	112	1632	1	502	0	885	KOG1383	Amino acid transport and metabolism	METABOLISM	Arabidopsis thaliana	15237949
Locus_20908_Transcript_1/1_Confidence_1.000_Length_1160	1160	At1g13870	RNA polymerase II elongator associated protein	302	59.67	305	100	111	6	124	1017	1	300	1e-108	326	KOG3062	General function prediction only	POORLY CHARACTERIZED	Arabidopsis thaliana	15222972
Locus_6076_Transcript_1/4_Confidence_0.500_Length_753	753	At5g62150	NA	102	60.19	103	100	35	2	72	380	1	97	1e-29	111	NA	NA	NA	NA	15241722
Locus_6076_Transcript_2/4_Confidence_0.625_Length_844	844	At5g62150	NA	102	60.19	103	100	35	2	72	380	1	97	2e-29	111	NA	NA	NA	NA	15241722
Locus_6076_Transcript_3/4_Confidence_0.250_Length_574	574	At5g62150	NA	102	60.19	103	100	35	2	72	380	1	97	3e-30	111	NA	NA	NA	NA	15241722
Locus_6076_Transcript_4/4_Confidence_0.500_Length_702	702	At5g62150	NA	102	60.19	103	100	35	2	72	380	1	97	9e-30	111	NA	NA	NA	NA	15241722
Locus_6734_Transcript_1/1_Confidence_1.000_Length_1300	1300	At3g03800	SNARE protein Syntaxin 1 and related proteins	306	60.84	309	100	118	1	166	1092	1	306	1e-103	315	KOG0810	Intracellular trafficking, secretion, and vesicular transport	CELLULAR PROCESSES AND SIGNALING	Arabidopsis thaliana	15228637
Locus_10882_Transcript_1/1_Confidence_1.000_Length_1338	1338	At5g55260	Serine/threonine specific protein phosphatase involved in glycogen accumulation, PP2A-related	305	95.45	308	100	11	1	58	981	1	305	0	613	KOG0372	Carbohydrate transport and metabolism # Signal transduction mechanisms	METABOLISM # CELLULAR PROCESSES AND SIGNALING	Arabidopsis thaliana	15240488
Locus_1461_Transcript_1/1_Confidence_1.000_Length_2173	2173	At5g06560	NA	518	51.82	523	100	210	12	1816	359	1	518	3e-157	471	NA	NA	NA	NA	15240088
Locus_10039_Transcript_1/1_Confidence_1.000_Length_1744	1744	At5g24120	NA	517	59.39	522	100	192	11	95	1615	1	517	0	551	NA	NA	NA	NA	15237896
Locus_2035_Transcript_1/1_Confidence_1.000_Length_1764	1764	At5g01710	NA	513	67.18	518	100	154	6	35	1555	1	513	0	706	NA	NA	NA	NA	15241038
Locus_20722_Transcript_1/1_Confidence_1.000_Length_1111	1111	At4g25700	NA	310	68.37	313	100	73	4	154	1050	1	301	9e-140	405	NA	NA	NA	NA	15235959
Locus_21540_Transcript_1/2_Confidence_0.750_Length_1472	1472	At1g48450	NA	423	62.06	427	100	138	10	1342	122	1	423	6e-171	494	NA	NA	NA	NA	15221185
Locus_21540_Transcript_2/2_Confidence_0.750_Length_1466	1466	At1g48450	NA	423	62.06	427	100	136	11	1336	122	1	423	1e-168	488	NA	NA	NA	NA	15221185
Locus_181_Transcript_1/2_Confidence_0.750_Length_2625	2625	At4g34110	Polyadenylate-binding protein (RRM superfamily)	629	70.39	635	100	166	4	453	2354	1	614	0	822	KOG0123	RNA processing and modification # Translation, ribosomal structure and biogenesis	INFORMATION STORAGE AND PROCESSING # INFORMATION STORAGE AND PROCESSING	Arabidopsis thaliana	15235241
Locus_1973_Transcript_1/1_Confidence_1.000_Length_1150	1150	At5g18940	Conserved protein Mo25	315	72.64	318	100	57	1	1102	149	1	288	1e-162	464	KOG1566	Function unknown	POORLY CHARACTERIZED	Arabidopsis thaliana	15239613
Locus_20965_Transcript_1/1_Confidence_1.000_Length_2015	2015	At1g73390	NA	419	79.91	423	100	81	2	314	1582	1	419	0	634	NA	NA	NA	NA	15219459
Locus_1651_Transcript_1/1_Confidence_1.000_Length_1320	1320	At3g20800	Protein involved in cell differentiation/sexual development	316	81.82	319	100	46	4	1252	323	1	316	0	523	KOG3036	General function prediction only	POORLY CHARACTERIZED	Arabidopsis thaliana	15232369
Locus_3248_Transcript_2/2_Confidence_0.667_Length_1350	1350	At4g04020	NA	318	64.49	321	100	99	4	1331	399	1	316	6e-129	381	NA	NA	NA	NA	15233357
Locus_11365_Transcript_1/1_Confidence_1.000_Length_1775	1775	At1g65320	5'-AMP-activated protein kinase, gamma subunit	425	68.07	429	100	129	5	324	1601	1	424	7e-166	485	KOG1764	Energy production and conversion	METABOLISM	Arabidopsis thaliana	15218643
Locus_4601_Transcript_1/1_Confidence_1.000_Length_2065	2065	At2g01680	FOG	532	69.09	537	100	151	7	169	1749	1	532	0	733	KOG0504	General function prediction only	POORLY CHARACTERIZED	Arabidopsis thaliana	18379277
Locus_6565_Transcript_1/1_Confidence_1.000_Length_2165	2165	At3g26100	FOG	532	78.77	537	100	102	3	209	1801	1	531	0	820	KOG1426	Function unknown	POORLY CHARACTERIZED	Arabidopsis thaliana	9279617
Locus_6971_Transcript_1/1_Confidence_1.000_Length_718	718	At5g22280	NA	108	60.55	109	100	41	2	228	551	1	108	6e-27	103	NA	NA	NA	NA	15242200
Locus_28754_Transcript_1/1_Confidence_1.000_Length_1224	1224	At4g10260	Ribokinase	324	77.98	327	100	69	2	86	1066	1	324	0	531	KOG2855	Carbohydrate transport and metabolism	METABOLISM	Arabidopsis thaliana	15234986
Locus_5730_Transcript_2/2_Confidence_0.750_Length_1351	1351	At1g06400	GTPase Rab11/YPT3, small G protein superfamily	216	83.49	218	100	34	1	319	972	1	216	2e-131	384	KOG0087	Intracellular trafficking, secretion, and vesicular transport	CELLULAR PROCESSES AND SIGNALING	Arabidopsis thaliana	15221477
Locus_672_Transcript_1/1_Confidence_1.000_Length_844	844	At1g16920	GTPase Rab11/YPT3, small G protein superfamily	216	87.61	218	100	25	2	150	803	1	216	4e-136	389	KOG0087	Intracellular trafficking, secretion, and vesicular transport	CELLULAR PROCESSES AND SIGNALING	Arabidopsis thaliana	15219955
Locus_4299_Transcript_1/1_Confidence_1.000_Length_1368	1368	At1g07410	GTPase Rab11/YPT3, small G protein superfamily	214	88.43	216	100	23	1	313	960	1	214	2e-138	402	KOG0087	Intracellular trafficking, secretion, and vesicular transport	CELLULAR PROCESSES AND SIGNALING	Arabidopsis thaliana	15222396
Locus_7532_Transcript_1/1_Confidence_1.000_Length_1617	1617	At5g08120	NA	326	50.15	329	100	154	3	53	1039	6	324	2e-95	298	NA	NA	NA	NA	15241531
Locus_21102_Transcript_1/1_Confidence_1.000_Length_997	997	At2g39970	Predicted mitochondrial carrier protein	331	55.39	334	100	96	6	2	997	28	310	7e-105	315	KOG0769	Energy production and conversion	METABOLISM	Arabidopsis thaliana	15225602
Locus_21310_Transcript_1/2_Confidence_0.750_Length_1658	1658	At5g53050	Soluble epoxide hydrolase	438	60.18	442	100	127	4	27	1223	1	436	7e-169	491	KOG4178	Lipid transport and metabolism	METABOLISM	Arabidopsis thaliana	15237338
Locus_21310_Transcript_2/2_Confidence_0.750_Length_1601	1601	At5g53050	Soluble epoxide hydrolase	438	60.18	442	100	127	4	27	1223	1	436	4e-169	491	KOG4178	Lipid transport and metabolism	METABOLISM	Arabidopsis thaliana	15237338
Locus_165_Transcript_1/1_Confidence_1.000_Length_1093	1093	At4g32260	NA	219	60.63	221	100	76	3	172	813	3	219	3e-56	187	NA	NA	NA	NA	15236722
Locus_4991_Transcript_2/3_Confidence_0.714_Length_1076	1076	At1g56700	Predicted pyroglutamyl peptidase	219	68.33	221	100	67	2	917	255	1	218	1e-104	312	KOG4755	Posttranslational modification, protein turnover, chaperones	CELLULAR PROCESSES AND SIGNALING	Arabidopsis thaliana	18405940
Locus_4991_Transcript_1/3_Confidence_0.714_Length_1064	1064	At1g56700	Predicted pyroglutamyl peptidase	219	68.78	221	100	66	2	905	243	1	218	4e-105	313	KOG4755	Posttranslational modification, protein turnover, chaperones	CELLULAR PROCESSES AND SIGNALING	Arabidopsis thaliana	18405940
Locus_4991_Transcript_3/3_Confidence_0.714_Length_1076	1076	At1g56700	Predicted pyroglutamyl peptidase	219	68.78	221	100	66	2	917	255	1	218	4e-105	313	KOG4755	Posttranslational modification, protein turnover, chaperones	CELLULAR PROCESSES AND SIGNALING	Arabidopsis thaliana	18405940
Locus_6501_Transcript_1/1_Confidence_1.000_Length_1243	1243	At3g16310	Mitotic phosphoprotein	329	71.69	332	100	90	2	1116	124	1	329	3e-168	480	KOG4285	Cell cycle control, cell division, chromosome partitioning	CELLULAR PROCESSES AND SIGNALING	Arabidopsis thaliana	18401087
Locus_12650_Transcript_1/1_Confidence_1.000_Length_1479	1479	At1g65650	Ubiquitin C-terminal hydrolase	330	78.38	333	100	66	2	116	1111	1	328	3e-175	501	KOG2778	Posttranslational modification, protein turnover, chaperones	CELLULAR PROCESSES AND SIGNALING	Arabidopsis thaliana	18408331
Locus_13844_Transcript_1/1_Confidence_1.000_Length_878	878	At5g53070	Mitochondrial ribosomal protein L9	221	56.5	223	100	92	3	62	724	1	220	1e-78	243	KOG4607	Translation, ribosomal structure and biogenesis	INFORMATION STORAGE AND PROCESSING	Arabidopsis thaliana	15237342
Locus_1054_Transcript_1/1_Confidence_1.000_Length_1878	1878	At1g06570	4-hydroxyphenylpyruvate dioxygenase	445	73.5	449	100	100	5	214	1524	1	442	0	621	KOG0638	Amino acid transport and metabolism	METABOLISM	Arabidopsis thaliana	15221539
Locus_18225_Transcript_1/1_Confidence_1.000_Length_1350	1350	At1g56600	Glycosyl transferase, family 8 - glycogenin	335	73.67	338	100	78	3	100	1089	1	335	0	529	KOG1950	Carbohydrate transport and metabolism	METABOLISM	Arabidopsis thaliana	15223567
Locus_3931_Transcript_5/6_Confidence_0.684_Length_3049	3049	At4g23460	Vesicle coat complex AP-1/AP-2/AP-4, beta subunit	893	85.9	901	100	115	3	2981	285	1	891	0	1493	KOG1061	Intracellular trafficking, secretion, and vesicular transport	CELLULAR PROCESSES AND SIGNALING	Arabidopsis thaliana	15236506
Locus_5735_Transcript_1/1_Confidence_1.000_Length_743	743	At1g17460_1	NA	112	64.6	113	100	39	1	162	500	1	112	1e-42	145	NA	NA	NA	NA	NA
Locus_7906_Transcript_1/1_Confidence_1.000_Length_2137	2137	At1g70210	G1/S-specific cyclin D	339	61.11	342	100	121	5	2007	988	7	338	6e-117	360	KOG0656	Cell cycle control, cell division, chromosome partitioning	CELLULAR PROCESSES AND SIGNALING	Arabidopsis thaliana	15223075
Locus_21976_Transcript_1/1_Confidence_1.000_Length_1546	1546	At1g76900	Tub family proteins	455	69.72	459	100	105	9	16	1302	1	455	0	581	KOG2502	General function prediction only	POORLY CHARACTERIZED	Arabidopsis thaliana	15223772
Locus_4830_Transcript_1/1_Confidence_1.000_Length_1802	1802	At3g15610	Serine/threonine kinase receptor-associated protein	341	81.4	344	100	57	1	433	1464	1	337	0	573	KOG0278	Lipid transport and metabolism	METABOLISM	Arabidopsis thaliana	18400838
Locus_12469_Transcript_1/1_Confidence_1.000_Length_992	992	At5g56020	Membrane protein involved in ER to Golgi transport	230	70.69	232	100	55	4	907	239	3	230	6e-103	307	KOG2887	Intracellular trafficking, secretion, and vesicular transport	CELLULAR PROCESSES AND SIGNALING	Arabidopsis thaliana	15241114
Locus_2724_Transcript_1/1_Confidence_1.000_Length_2349	2349	At1g51500	Transporter, ABC superfamily (Breast cancer resistance protein)	687	73.16	693	100	175	4	132	2195	1	687	0	1019	KOG0061	Secondary metabolites biosynthesis, transport and catabolism	METABOLISM	Arabidopsis thaliana	15217942
Locus_570_Transcript_1/1_Confidence_1.000_Length_2586	2586	At1g17840	Transporter, ABC superfamily (Breast cancer resistance protein)	692	83.24	698	100	99	4	2146	71	1	686	0	1138	KOG0061	Secondary metabolites biosynthesis, transport and catabolism	METABOLISM	Arabidopsis thaliana	15220872
Locus_22813_Transcript_1/1_Confidence_1.000_Length_885	885	At1g52560	Molecular chaperone (small heat-shock protein Hsp26/Hsp42)	232	55.13	234	100	88	6	105	761	1	232	3e-54	181	KOG0710	Posttranslational modification, protein turnover, chaperones	CELLULAR PROCESSES AND SIGNALING	Arabidopsis thaliana	15219028
Locus_1944_Transcript_1/1_Confidence_1.000_Length_2004	2004	At3g07270	GTP cyclohydrolase I	466	61.06	470	100	163	8	1796	408	1	457	0	536	KOG2698	Coenzyme transport and metabolism	METABOLISM	Arabidopsis thaliana	15231435
Locus_7469_Transcript_1/1_Confidence_1.000_Length_2796	2796	At3g09920	Phosphatidylinositol-4-phosphate 5-kinase	815	74.7	822	100	191	6	2605	149	5	812	0	1244	KOG0229	Signal transduction mechanisms	CELLULAR PROCESSES AND SIGNALING	Arabidopsis thaliana	15232786
Locus_105_Transcript_1/2_Confidence_0.750_Length_1132	1132	At1g74050	60s ribosomal protein L6	233	75.74	235	100	55	1	1033	329	1	233	3e-105	315	KOG1694	Translation, ribosomal structure and biogenesis	INFORMATION STORAGE AND PROCESSING	Arabidopsis thaliana	15221126
Locus_2103_Transcript_1/3_Confidence_0.714_Length_2273	2273	At5g45380	Urea transporter	694	76.57	700	100	145	3	189	2273	4	689	0	1012	KOG2348	Amino acid transport and metabolism	METABOLISM	Arabidopsis thaliana	15242384
Locus_2103_Transcript_3/3_Confidence_0.714_Length_2273	2273	At5g45380	Urea transporter	694	76.71	700	100	144	3	189	2273	4	689	0	1013	KOG2348	Amino acid transport and metabolism	METABOLISM	Arabidopsis thaliana	15242384
Locus_2103_Transcript_2/3_Confidence_0.714_Length_2273	2273	At5g45380	Urea transporter	694	77	700	100	142	3	189	2273	4	689	0	1018	KOG2348	Amino acid transport and metabolism	METABOLISM	Arabidopsis thaliana	15242384
Locus_9918_Transcript_1/1_Confidence_1.000_Length_1848	1848	At1g72710	Casein kinase (serine/threonine/tyrosine protein kinase)	465	78.68	469	100	93	5	1667	270	1	465	0	650	KOG1164	Signal transduction mechanisms	CELLULAR PROCESSES AND SIGNALING	Arabidopsis thaliana	15218569
Locus_17693_Transcript_1/1_Confidence_1.000_Length_1305	1305	At5g09390	Uncharacterized protein involved in protein-protein interaction, contains polyproline-binding GYF domain	354	50.7	357	100	99	9	71	1108	61	351	1e-79	255	KOG2950	General function prediction only	POORLY CHARACTERIZED	Arabidopsis thaliana	9955526
Locus_7260_Transcript_1/1_Confidence_1.000_Length_2010	2010	At5g08560	WD40 repeat-containing protein	589	61.45	594	100	200	6	142	1854	1	588	0	743	KOG0293	Function unknown	POORLY CHARACTERIZED	Arabidopsis thaliana	15242311
Locus_22764_Transcript_1/1_Confidence_1.000_Length_602	602	At2g25720	NA	117	61.86	118	100	43	2	80	430	1	117	3e-30	112	NA	NA	NA	NA	18400916
Locus_4667_Transcript_1/1_Confidence_1.000_Length_962	962	At5g53490	NA	236	63.45	238	100	85	2	937	224	1	236	1e-98	296	NA	NA	NA	NA	15238759
Locus_26249_Transcript_1/1_Confidence_1.000_Length_1196	1196	At5g04850	Protein involved in vacuolar protein sorting	235	84.81	237	100	34	1	183	893	1	235	2e-142	410	KOG1655	Intracellular trafficking, secretion, and vesicular transport	CELLULAR PROCESSES AND SIGNALING	Arabidopsis thaliana	18414711
Locus_21599_Transcript_1/1_Confidence_1.000_Length_993	993	At3g10210	Hismacro and SEC14 domain-containing proteins	237	73.64	239	100	60	2	43	759	2	237	2e-111	328	KOG2633	Chromatin structure and dynamics # Transcription	INFORMATION STORAGE AND PROCESSING # INFORMATION STORAGE AND PROCESSING	Arabidopsis thaliana	18398797
Locus_7701_Transcript_1/2_Confidence_0.750_Length_1492	1492	At1g17280	Ubiquitin-protein ligase	237	76.57	239	100	53	2	1184	471	1	237	2e-112	338	KOG0894	Posttranslational modification, protein turnover, chaperones	CELLULAR PROCESSES AND SIGNALING	Arabidopsis thaliana	15220062
Locus_7701_Transcript_2/2_Confidence_0.750_Length_1403	1403	At1g17280	Ubiquitin-protein ligase	237	76.57	239	100	53	2	1095	382	1	237	6e-113	338	KOG0894	Posttranslational modification, protein turnover, chaperones	CELLULAR PROCESSES AND SIGNALING	Arabidopsis thaliana	15220062
Locus_6066_Transcript_1/1_Confidence_1.000_Length_2678	2678	At5g53130	K+-channel ERG and related proteins, contain PAS/PAC sensor domain	716	78.12	722	100	144	6	2378	237	1	716	0	1077	KOG0498	Inorganic ion transport and metabolism # Signal transduction mechanisms	METABOLISM # CELLULAR PROCESSES AND SIGNALING	Arabidopsis thaliana	15238657
Locus_37326_Transcript_1/1_Confidence_1.000_Length_723	723	At5g56710	60S ribosomal protein L31	119	82.5	120	100	20	1	52	411	1	119	9e-52	169	KOG0893	Translation, ribosomal structure and biogenesis	INFORMATION STORAGE AND PROCESSING	Arabidopsis thaliana	15241902
Locus_27428_Transcript_1/1_Confidence_1.000_Length_1037	1037	At5g16140	Peptidyl-tRNA hydrolase	240	65.7	242	100	78	4	860	141	2	240	2e-103	309	KOG2255	Translation, ribosomal structure and biogenesis	INFORMATION STORAGE AND PROCESSING	Arabidopsis thaliana	15237280
Locus_2346_Transcript_1/5_Confidence_0.600_Length_1531	1531	At3g53580	NA	362	67.4	365	100	115	2	172	1263	1	362	7e-163	472	NA	NA	NA	NA	15231841
Locus_2346_Transcript_2/5_Confidence_0.500_Length_1546	1546	At3g53580	NA	362	67.4	365	100	115	2	187	1278	1	362	9e-163	472	NA	NA	NA	NA	15231841
Locus_2346_Transcript_4/5_Confidence_0.600_Length_1685	1685	At3g53580	NA	362	67.4	365	100	115	2	326	1417	1	362	1e-161	470	NA	NA	NA	NA	15231841
Locus_2346_Transcript_5/5_Confidence_0.600_Length_1685	1685	At3g53580	NA	362	67.4	365	100	115	2	326	1417	1	362	4e-162	472	NA	NA	NA	NA	15231841
Locus_9424_Transcript_1/2_Confidence_0.500_Length_776	776	At3g29170	Predicted membrane protein	121	68.03	122	100	32	3	714	367	1	121	4e-33	121	KOG4753	Function unknown	POORLY CHARACTERIZED	Arabidopsis thaliana	18406086
Locus_9424_Transcript_2/2_Confidence_0.750_Length_935	935	At3g29170	Predicted membrane protein	121	68.03	122	100	32	3	714	367	1	121	5e-33	122	KOG4753	Function unknown	POORLY CHARACTERIZED	Arabidopsis thaliana	18406086
Locus_3744_Transcript_1/1_Confidence_1.000_Length_4493	4493	At2g29940	Pleiotropic drug resistance proteins (PDR1-15), ABC superfamily	1443	68.04	1455	100	426	9	4470	187	1	1443	0	2010	KOG0065	Secondary metabolites biosynthesis, transport and catabolism	METABOLISM	Arabidopsis thaliana	15227670
Locus_2144_Transcript_1/1_Confidence_1.000_Length_1530	1530	At2g43320	Predicted methyltransferase	368	67.65	371	100	92	7	1338	301	1	368	6e-172	495	KOG2920	General function prediction only	POORLY CHARACTERIZED	Arabidopsis thaliana	15224269
Locus_2681_Transcript_1/2_Confidence_0.750_Length_1638	1638	At5g56950	Nucleosome assembly protein NAP-1	368	70.62	371	100	103	2	116	1219	1	368	2e-119	362	KOG1507	Chromatin structure and dynamics # Cell cycle control, cell division, chromosome partitioning	INFORMATION STORAGE AND PROCESSING # CELLULAR PROCESSES AND SIGNALING	Arabidopsis thaliana	15241993
Locus_1149_Transcript_1/1_Confidence_1.000_Length_2501	2501	At5g49740	Ferric reductase, NADH/NADPH oxidase and related proteins	739	59.06	745	100	278	8	2402	225	3	739	0	858	KOG0039	Inorganic ion transport and metabolism # Secondary metabolites biosynthesis, transport and catabolism	METABOLISM # METABOLISM	Arabidopsis thaliana	15240541
Locus_1851_Transcript_1/2_Confidence_0.833_Length_2506	2506	At2g37570	NA	494	82.33	498	100	79	6	775	2253	1	494	0	789	NA	NA	NA	NA	18404463
Locus_1851_Transcript_2/2_Confidence_0.833_Length_2125	2125	At2g37570	NA	494	82.33	498	100	79	6	394	1872	1	494	0	789	NA	NA	NA	NA	18404463
Locus_7269_Transcript_1/3_Confidence_0.600_Length_1412	1412	At5g23280	NA	250	58.33	252	100	66	5	247	951	21	250	1e-53	184	NA	NA	NA	NA	15237274
Locus_18538_Transcript_1/1_Confidence_1.000_Length_1210	1210	At1g02860	NA	375	59.52	378	100	96	7	83	1054	1	375	7e-145	422	NA	NA	NA	NA	15218628
Locus_14691_Transcript_1/1_Confidence_1.000_Length_1206	1206	At3g42790	Uncharacterized PHD Zn-finger protein	250	78.57	252	100	48	4	1006	260	1	249	6e-115	341	KOG1632	General function prediction only	POORLY CHARACTERIZED	Arabidopsis thaliana	15229157
Locus_6130_Transcript_1/1_Confidence_1.000_Length_4423	4423	At4g16340	PH domain-containing protein	1120	79.36	1129	100	148	4	3560	333	24	1120	0	1695	KOG1997	Signal transduction mechanisms	CELLULAR PROCESSES AND SIGNALING	Arabidopsis thaliana	15234893
Locus_1838_Transcript_5/10_Confidence_0.654_Length_4078	4078	At1g15750	WD40 repeat-containing protein	1131	83.33	1140	100	172	8	244	3636	1	1131	0	1887	KOG0266	General function prediction only	POORLY CHARACTERIZED	Arabidopsis thaliana	18394279
Locus_4192_Transcript_1/1_Confidence_1.000_Length_1099	1099	At5g39250	NA	252	66.93	254	100	78	4	159	908	1	252	6e-116	342	NA	NA	NA	NA	15241675
Locus_181_Transcript_2/2_Confidence_0.750_Length_2613	2613	At4g34110	Polyadenylate-binding protein (RRM superfamily)	629	70.19	634	100	165	4	453	2342	1	614	0	820	KOG0123	RNA processing and modification # Translation, ribosomal structure and biogenesis	INFORMATION STORAGE AND PROCESSING # INFORMATION STORAGE AND PROCESSING	Arabidopsis thaliana	15235241
Locus_8733_Transcript_1/2_Confidence_0.667_Length_1590	1590	At3g17090	Protein phosphatase 2C/pyruvate dehydrogenase (lipoamide) phosphatase	379	70.94	382	100	102	4	1445	318	1	379	0	548	KOG0700	Signal transduction mechanisms	CELLULAR PROCESSES AND SIGNALING	Arabidopsis thaliana	7670033
Locus_21230_Transcript_1/1_Confidence_1.000_Length_993	993	At5g20720	Mitochondrial chaperonin	253	70.98	255	100	71	1	125	889	2	253	3e-122	357	KOG1641	Posttranslational modification, protein turnover, chaperones	CELLULAR PROCESSES AND SIGNALING	Arabidopsis thaliana	15242045
Locus_29672_Transcript_1/1_Confidence_1.000_Length_1691	1691	At5g51460	Trehalose-6-phosphate synthase component TPS1 and related subunits	385	68.56	388	100	109	6	331	1476	1	381	0	525	KOG1050	Carbohydrate transport and metabolism	METABOLISM	Arabidopsis thaliana	15242090
Locus_1440_Transcript_1/1_Confidence_1.000_Length_1548	1548	At5g61530	GTPase-activator protein	384	69.77	387	100	106	3	1455	319	1	384	0	527	KOG4270	Signal transduction mechanisms	CELLULAR PROCESSES AND SIGNALING	Arabidopsis thaliana	15240277
Locus_28606_Transcript_1/1_Confidence_1.000_Length_1039	1039	At3g48680	NA	256	76.74	258	100	58	1	1029	256	1	256	5e-143	410	NA	NA	NA	NA	15228424
Locus_3931_Transcript_4/6_Confidence_0.632_Length_3009	3009	At4g23460	Vesicle coat complex AP-1/AP-2/AP-4, beta subunit	893	85.22	900	100	124	3	2941	248	1	893	0	1470	KOG1061	Intracellular trafficking, secretion, and vesicular transport	CELLULAR PROCESSES AND SIGNALING	Arabidopsis thaliana	15236506
Locus_6071_Transcript_1/1_Confidence_1.000_Length_1706	1706	At5g24120	NA	517	60.84	521	100	195	4	1684	137	1	517	0	577	NA	NA	NA	NA	15237896
Locus_1323_Transcript_3/4_Confidence_0.571_Length_1467	1467	At3g57550	Guanylate kinase	391	62.44	394	100	139	4	94	1263	2	390	6e-161	467	KOG0707	Nucleotide transport and metabolism	METABOLISM	Arabidopsis thaliana	11357323
Locus_5170_Transcript_1/1_Confidence_1.000_Length_1720	1720	At2g01140	Fructose-biphosphate aldolase	391	86.04	394	100	48	3	177	1346	1	391	0	690	KOG1557	Carbohydrate transport and metabolism	METABOLISM	Arabidopsis thaliana	15226185
Locus_6700_Transcript_1/1_Confidence_1.000_Length_2151	2151	7300360	Multifunctional chaperone (14-3-3 family)	260	99.24	262	100	0	1	2002	1217	1	260	0	531	KOG0841	Posttranslational modification, protein turnover, chaperones	CELLULAR PROCESSES AND SIGNALING	Drosophila melanogaster	3023178
Locus_947_Transcript_1/1_Confidence_1.000_Length_1250	1250	At1g32050	Secretory carrier membrane protein	264	73.68	266	100	61	3	1	792	6	264	3e-122	361	KOG3088	Intracellular trafficking, secretion, and vesicular transport	CELLULAR PROCESSES AND SIGNALING	Arabidopsis thaliana	15222550
Locus_21944_Transcript_1/2_Confidence_0.750_Length_1578	1578	At4g32140	Predicted membrane protein	394	75.06	397	100	92	4	1442	264	1	394	0	524	KOG2765	Function unknown	POORLY CHARACTERIZED	Arabidopsis thaliana	15236684
Locus_17753_Transcript_1/1_Confidence_1.000_Length_1415	1415	At5g16040	FOG	396	81.45	399	100	68	3	142	1329	1	396	0	656	KOG1426	Function unknown	POORLY CHARACTERIZED	Arabidopsis thaliana	15237253
Locus_11895_Transcript_1/1_Confidence_1.000_Length_922	922	At4g17910_3	Uncharacterized membrane protein	267	56.51	269	100	77	3	895	89	39	267	2e-93	283	KOG0411	Function unknown	POORLY CHARACTERIZED	Arabidopsis thaliana	NA
Locus_4472_Transcript_1/1_Confidence_1.000_Length_2172	2172	At5g22740	NA	534	80.11	538	100	97	2	62	1675	5	532	0	903	NA	NA	NA	NA	15242959
Locus_6483_Transcript_1/1_Confidence_1.000_Length_1190	1190	At5g39790	Protein involved in Snf1 protein kinase complex assembly	271	57.14	273	100	89	6	282	1034	5	271	6e-95	290	KOG1616	Carbohydrate transport and metabolism	METABOLISM	Arabidopsis thaliana	15242473
Locus_10487_Transcript_1/1_Confidence_1.000_Length_1768	1768	At1g80560	3-isopropylmalate dehydrogenase	405	76.47	408	100	89	3	289	1500	1	405	0	637	KOG0786	Amino acid transport and metabolism	METABOLISM	Arabidopsis thaliana	15220167
Locus_26161_Transcript_1/1_Confidence_1.000_Length_1951	1951	At1g05170	Galactosyltransferases	404	78.38	407	100	85	1	251	1471	1	404	0	657	KOG2288	Carbohydrate transport and metabolism	METABOLISM	Arabidopsis thaliana	15220440
Locus_21381_Transcript_1/1_Confidence_1.000_Length_1483	1483	At1g71940	Predicted membrane protein	272	78.47	274	100	54	2	1273	461	1	272	4e-147	427	KOG3140	Function unknown	POORLY CHARACTERIZED	Arabidopsis thaliana	18409951
Locus_6872_Transcript_1/1_Confidence_1.000_Length_2050	2050	At5g35360	3-Methylcrotonyl-CoA carboxylase, biotin-containing subunit/Propionyl-CoA carboxylase, alpha chain/Acetyl-CoA carboxylase, biotin carboxylase subunit	537	83.36	541	100	83	5	1942	326	1	536	0	898	KOG0238	Lipid transport and metabolism # Amino acid transport and metabolism	METABOLISM # METABOLISM	Arabidopsis thaliana	15238482
Locus_3431_Transcript_2/3_Confidence_0.600_Length_1910	1910	At2g34590	Pyruvate dehydrogenase E1, beta subunit	406	83.37	409	100	58	4	1628	423	1	406	0	605	KOG0524	Energy production and conversion	METABOLISM	Arabidopsis thaliana	15226781
Locus_3431_Transcript_3/3_Confidence_0.600_Length_1706	1706	At2g34590	Pyruvate dehydrogenase E1, beta subunit	406	83.37	409	100	58	4	1424	219	1	406	0	605	KOG0524	Energy production and conversion	METABOLISM	Arabidopsis thaliana	15226781
Locus_28864_Transcript_1/1_Confidence_1.000_Length_1121	1121	At3g28480	Prolyl 4-hydroxylase alpha subunit	275	70.4	277	100	80	1	236	1066	1	275	1e-147	424	KOG1591	Amino acid transport and metabolism	METABOLISM	Arabidopsis thaliana	15233007
Locus_3242_Transcript_5/6_Confidence_0.385_Length_1615	1615	At5g26751	Glycogen synthase kinase-3	413	86.3	416	100	45	2	202	1425	1	412	0	752	KOG0658	Carbohydrate transport and metabolism	METABOLISM	Arabidopsis thaliana	15240369
Locus_3242_Transcript_3/6_Confidence_0.615_Length_2210	2210	At5g26751	Glycogen synthase kinase-3	413	87.02	416	100	42	2	202	1425	1	412	0	755	KOG0658	Carbohydrate transport and metabolism	METABOLISM	Arabidopsis thaliana	15240369
Locus_3242_Transcript_6/6_Confidence_0.615_Length_2210	2210	At5g26751	Glycogen synthase kinase-3	413	87.02	416	100	42	2	202	1425	1	412	0	755	KOG0658	Carbohydrate transport and metabolism	METABOLISM	Arabidopsis thaliana	15240369
Locus_3242_Transcript_4/6_Confidence_0.615_Length_2210	2210	At5g26751	Glycogen synthase kinase-3	413	87.5	416	100	40	2	202	1425	1	412	0	756	KOG0658	Carbohydrate transport and metabolism	METABOLISM	Arabidopsis thaliana	15240369
Locus_2194_Transcript_1/4_Confidence_0.667_Length_1523	1523	At3g02540	Nucleotide excision repair factor NEF2, RAD23 component	419	68.48	422	100	113	7	57	1271	1	419	3e-173	500	KOG0011	Replication, recombination and repair	INFORMATION STORAGE AND PROCESSING	Arabidopsis thaliana	15232924
Locus_2194_Transcript_3/4_Confidence_0.667_Length_1576	1576	At3g02540	Nucleotide excision repair factor NEF2, RAD23 component	419	68.48	422	100	113	7	57	1271	1	419	6e-173	500	KOG0011	Replication, recombination and repair	INFORMATION STORAGE AND PROCESSING	Arabidopsis thaliana	15232924
Locus_2194_Transcript_4/4_Confidence_0.667_Length_1590	1590	At3g02540	Nucleotide excision repair factor NEF2, RAD23 component	419	68.48	422	100	113	7	57	1271	1	419	7e-173	500	KOG0011	Replication, recombination and repair	INFORMATION STORAGE AND PROCESSING	Arabidopsis thaliana	15232924
Locus_2000_Transcript_1/1_Confidence_1.000_Length_1185	1185	At1g47250	20S proteasome, regulatory subunit alpha type PSMA1/PRE5	277	78.49	279	100	58	1	1136	300	1	277	6e-157	449	KOG0863	Posttranslational modification, protein turnover, chaperones	CELLULAR PROCESSES AND SIGNALING	Arabidopsis thaliana	15220151
Locus_3208_Transcript_1/1_Confidence_1.000_Length_1179	1179	At1g55170	NA	283	50.18	285	100	133	4	81	920	1	281	5e-84	263	NA	NA	NA	NA	18405242
Locus_21922_Transcript_1/1_Confidence_1.000_Length_767	767	At1g70780	FOG	140	60.99	141	100	53	1	526	104	2	140	8e-50	165	KOG4197	General function prediction only	POORLY CHARACTERIZED	Arabidopsis thaliana	18409673
Locus_838_Transcript_1/1_Confidence_1.000_Length_763	763	At2g14880	RNA polymerase I transcription factor UAF	141	61.27	142	100	41	4	654	268	1	141	6e-45	152	KOG1946	Transcription	INFORMATION STORAGE AND PROCESSING	Arabidopsis thaliana	18397658
Locus_7617_Transcript_1/1_Confidence_1.000_Length_2292	2292	At2g26280	Predicted MutS-related protein involved in mismatch repair	567	61.65	571	100	203	9	2085	388	8	567	0	658	KOG2401	Replication, recombination and repair	INFORMATION STORAGE AND PROCESSING	Arabidopsis thaliana	15225276
Locus_679_Transcript_1/1_Confidence_1.000_Length_2255	2255	At3g04350	NA	567	65.32	571	100	184	7	210	1892	1	567	0	776	NA	NA	NA	NA	18396859
Locus_22092_Transcript_1/1_Confidence_1.000_Length_1332	1332	At5g42820	U2 snRNP splicing factor, small subunit, and related proteins	283	66.32	285	100	88	3	35	877	1	281	4e-106	321	KOG2202	RNA processing and modification	INFORMATION STORAGE AND PROCESSING	Arabidopsis thaliana	15239067
Locus_2006_Transcript_1/1_Confidence_1.000_Length_1193	1193	At3g12090	NA	282	69.72	284	100	84	1	1076	225	1	282	5e-119	352	NA	NA	NA	NA	15229952
Locus_21008_Transcript_1/1_Confidence_1.000_Length_2603	2603	At1g02890_2	AAA+-type ATPase	563	73.19	567	100	145	4	2054	363	1	563	0	814	KOG0737	Posttranslational modification, protein turnover, chaperones	CELLULAR PROCESSES AND SIGNALING	Arabidopsis thaliana	NA
Locus_887_Transcript_1/1_Confidence_1.000_Length_2735	2735	At1g02890_2	AAA+-type ATPase	563	74.78	567	100	136	4	2164	473	1	563	0	805	KOG0737	Posttranslational modification, protein turnover, chaperones	CELLULAR PROCESSES AND SIGNALING	Arabidopsis thaliana	NA
Locus_2040_Transcript_1/6_Confidence_0.667_Length_4079	4079	At1g02890_2	AAA+-type ATPase	563	78.31	567	100	115	3	1984	296	1	563	0	892	KOG0737	Posttranslational modification, protein turnover, chaperones	CELLULAR PROCESSES AND SIGNALING	Arabidopsis thaliana	NA
Locus_2040_Transcript_2/6_Confidence_0.667_Length_4079	4079	At1g02890_2	AAA+-type ATPase	563	78.31	567	100	115	3	1984	296	1	563	0	893	KOG0737	Posttranslational modification, protein turnover, chaperones	CELLULAR PROCESSES AND SIGNALING	Arabidopsis thaliana	NA
Locus_2040_Transcript_3/6_Confidence_0.667_Length_4079	4079	At1g02890_2	AAA+-type ATPase	563	78.31	567	100	115	3	1984	296	1	563	0	891	KOG0737	Posttranslational modification, protein turnover, chaperones	CELLULAR PROCESSES AND SIGNALING	Arabidopsis thaliana	NA
Locus_2040_Transcript_5/6_Confidence_0.667_Length_4134	4134	At1g02890_2	AAA+-type ATPase	563	78.31	567	100	115	3	2039	351	1	563	0	889	KOG0737	Posttranslational modification, protein turnover, chaperones	CELLULAR PROCESSES AND SIGNALING	Arabidopsis thaliana	NA
Locus_2040_Transcript_6/6_Confidence_0.667_Length_4079	4079	At1g02890_2	AAA+-type ATPase	563	78.48	567	100	114	3	1984	296	1	563	0	892	KOG0737	Posttranslational modification, protein turnover, chaperones	CELLULAR PROCESSES AND SIGNALING	Arabidopsis thaliana	NA
Locus_1838_Transcript_6/10_Confidence_0.654_Length_4075	4075	At1g15750	WD40 repeat-containing protein	1131	84.11	1139	100	164	7	244	3633	1	1131	0	1898	KOG0266	General function prediction only	POORLY CHARACTERIZED	Arabidopsis thaliana	18394279
Locus_1838_Transcript_9/10_Confidence_0.577_Length_3988	3988	At1g15750	WD40 repeat-containing protein	1131	84.11	1139	100	163	7	244	3630	1	1131	0	1900	KOG0266	General function prediction only	POORLY CHARACTERIZED	Arabidopsis thaliana	18394279
Locus_1838_Transcript_1/10_Confidence_0.654_Length_3992	3992	At1g15750	WD40 repeat-containing protein	1131	84.37	1139	100	161	7	244	3633	1	1131	0	1905	KOG0266	General function prediction only	POORLY CHARACTERIZED	Arabidopsis thaliana	18394279
Locus_1838_Transcript_2/10_Confidence_0.654_Length_4075	4075	At1g15750	WD40 repeat-containing protein	1131	84.37	1139	100	161	7	244	3633	1	1131	0	1905	KOG0266	General function prediction only	POORLY CHARACTERIZED	Arabidopsis thaliana	18394279
Locus_1838_Transcript_3/10_Confidence_0.654_Length_4075	4075	At1g15750	WD40 repeat-containing protein	1131	84.37	1139	100	161	7	244	3633	1	1131	0	1905	KOG0266	General function prediction only	POORLY CHARACTERIZED	Arabidopsis thaliana	18394279
Locus_1838_Transcript_4/10_Confidence_0.654_Length_4075	4075	At1g15750	WD40 repeat-containing protein	1131	84.37	1139	100	161	7	244	3633	1	1131	0	1905	KOG0266	General function prediction only	POORLY CHARACTERIZED	Arabidopsis thaliana	18394279
Locus_1838_Transcript_10/10_Confidence_0.654_Length_4075	4075	At1g15750	WD40 repeat-containing protein	1131	84.37	1139	100	161	7	244	3633	1	1131	0	1905	KOG0266	General function prediction only	POORLY CHARACTERIZED	Arabidopsis thaliana	18394279
Locus_1838_Transcript_7/10_Confidence_0.654_Length_4084	4084	At1g15750	WD40 repeat-containing protein	1131	84.46	1139	100	163	7	244	3642	1	1131	0	1901	KOG0266	General function prediction only	POORLY CHARACTERIZED	Arabidopsis thaliana	18394279
Locus_1838_Transcript_8/10_Confidence_0.654_Length_4075	4075	At1g15750	WD40 repeat-containing protein	1131	84.46	1139	100	160	7	244	3633	1	1131	0	1909	KOG0266	General function prediction only	POORLY CHARACTERIZED	Arabidopsis thaliana	18394279
Locus_2905_Transcript_1/1_Confidence_1.000_Length_2282	2282	At4g00110	UDP-glucose 4-epimerase/UDP-sulfoquinovose synthase	430	86.37	433	100	54	2	1756	458	1	428	0	723	KOG1371	Cell wall/membrane/envelope biogenesis	CELLULAR PROCESSES AND SIGNALING	Arabidopsis thaliana	15236712
Locus_7145_Transcript_1/1_Confidence_1.000_Length_1229	1229	At5g50790	Multitransmembrane protein	289	50.17	291	100	137	5	80	934	1	289	2e-96	295	KOG1623	General function prediction only	POORLY CHARACTERIZED	Arabidopsis thaliana	15241265
Locus_10657_Transcript_1/2_Confidence_0.750_Length_1205	1205	At1g15080	Lipid phosphate phosphatase and related enzymes of the PAP2 family	290	61.64	292	100	107	1	1037	162	2	288	1e-104	316	KOG3030	Lipid transport and metabolism	METABOLISM	Arabidopsis thaliana	15218051
Locus_2322_Transcript_1/1_Confidence_1.000_Length_1803	1803	At5g17900	Microfibrillar-associated protein MFAP1	435	69.18	438	100	128	6	1612	311	1	435	3e-153	453	KOG1425	Cytoskeleton	CELLULAR PROCESSES AND SIGNALING	Arabidopsis thaliana	15238671
Locus_1955_Transcript_1/1_Confidence_1.000_Length_2005	2005	At5g53350	Putative ATP-dependent Clp-type protease (AAA+ ATPase superfamily)	579	69.98	583	100	116	11	181	1764	1	579	0	727	KOG0745	Posttranslational modification, protein turnover, chaperones	CELLULAR PROCESSES AND SIGNALING	Arabidopsis thaliana	18423503
Locus_7135_Transcript_1/1_Confidence_1.000_Length_1153	1153	At1g03900_2	Predicted ABC-type transport, ATPase component/CCR4 associated factor	290	75.34	292	100	68	3	1134	265	1	290	1e-140	407	KOG2355	General function prediction only # Transcription	POORLY CHARACTERIZED # INFORMATION STORAGE AND PROCESSING	Arabidopsis thaliana	NA
Locus_20968_Transcript_1/1_Confidence_1.000_Length_1531	1531	At3g22290	COPII vesicle protein	290	78.08	292	100	61	1	1207	332	1	289	9e-164	471	KOG2667	Intracellular trafficking, secretion, and vesicular transport	CELLULAR PROCESSES AND SIGNALING	Arabidopsis thaliana	15228718
Locus_6822_Transcript_1/3_Confidence_0.818_Length_1706	1706	At3g53520	dTDP-glucose 4-6-dehydratase/UDP-glucuronic acid decarboxylase	433	83.72	436	100	57	3	292	1566	1	433	0	715	KOG1429	Carbohydrate transport and metabolism # Cell wall/membrane/envelope biogenesis	METABOLISM # CELLULAR PROCESSES AND SIGNALING	Arabidopsis thaliana	15231829
Locus_6822_Transcript_2/3_Confidence_0.727_Length_1629	1629	At3g53520	dTDP-glucose 4-6-dehydratase/UDP-glucuronic acid decarboxylase	433	83.72	436	100	57	3	292	1566	1	433	0	715	KOG1429	Carbohydrate transport and metabolism # Cell wall/membrane/envelope biogenesis	METABOLISM # CELLULAR PROCESSES AND SIGNALING	Arabidopsis thaliana	15231829
Locus_6822_Transcript_3/3_Confidence_0.818_Length_1787	1787	At3g53520	dTDP-glucose 4-6-dehydratase/UDP-glucuronic acid decarboxylase	433	83.72	436	100	57	3	292	1566	1	433	0	715	KOG1429	Carbohydrate transport and metabolism # Cell wall/membrane/envelope biogenesis	METABOLISM # CELLULAR PROCESSES AND SIGNALING	Arabidopsis thaliana	15231829
Locus_1723_Transcript_2/2_Confidence_0.750_Length_3129	3129	At5g66310	Kinesin-like protein	1037	50.38	1044	100	369	24	272	3031	6	1024	0	880	KOG0242	Cytoskeleton	CELLULAR PROCESSES AND SIGNALING	Arabidopsis thaliana	15239340
Locus_6373_Transcript_1/1_Confidence_1.000_Length_764	764	At3g45210	NA	148	52.35	149	100	58	4	244	687	12	148	7e-39	137	NA	NA	NA	NA	15230636
Locus_12622_Transcript_1/2_Confidence_0.750_Length_1127	1127	At3g13700	RNA binding protein (contains RRM repeats)	296	54.7	298	100	91	6	131	898	1	296	3e-91	281	KOG1457	General function prediction only	POORLY CHARACTERIZED	Arabidopsis thaliana	15231331
Locus_19180_Transcript_1/1_Confidence_1.000_Length_1304	1304	At3g54390	Transcription factor GT-2 and related proteins, contains trihelix DNA-binding/SANT domain	296	58.72	298	100	86	6	316	1194	31	296	8e-92	285	KOG4282	Transcription	INFORMATION STORAGE AND PROCESSING	Arabidopsis thaliana	15232501
Locus_1272_Transcript_1/1_Confidence_1.000_Length_1346	1346	At3g61220	Dehydrogenases with different specificities (related to short-chain alcohol dehydrogenases)	296	60.07	298	100	105	6	1267	410	1	296	2e-118	353	KOG1208	Secondary metabolites biosynthesis, transport and catabolism	METABOLISM	Arabidopsis thaliana	15233062
Locus_23333_Transcript_1/2_Confidence_0.667_Length_1039	1039	At2g38270	Glutaredoxin-related protein	293	63.73	295	100	100	4	1013	141	1	292	1e-127	373	KOG0911	Posttranslational modification, protein turnover, chaperones	CELLULAR PROCESSES AND SIGNALING	Arabidopsis thaliana	18404699
Locus_23333_Transcript_2/2_Confidence_0.667_Length_1039	1039	At2g38270	Glutaredoxin-related protein	293	63.73	295	100	100	4	1013	141	1	292	1e-127	373	KOG0911	Posttranslational modification, protein turnover, chaperones	CELLULAR PROCESSES AND SIGNALING	Arabidopsis thaliana	18404699
Locus_2693_Transcript_2/3_Confidence_0.625_Length_777	777	At1g60950	NA	148	70.47	149	100	39	3	163	597	1	148	3e-67	210	NA	NA	NA	NA	15219837
Locus_3836_Transcript_1/1_Confidence_1.000_Length_935	935	At3g22480	Molecular chaperone Prefoldin, subunit 2	148	71.81	149	100	39	2	207	647	1	148	2e-65	207	KOG4098	Posttranslational modification, protein turnover, chaperones	CELLULAR PROCESSES AND SIGNALING	Arabidopsis thaliana	15228766
Locus_5441_Transcript_1/1_Confidence_1.000_Length_1090	1090	At5g24610	NA	146	73.47	147	100	34	4	200	631	1	145	3e-68	216	NA	NA	NA	NA	15238584
Locus_4074_Transcript_1/1_Confidence_1.000_Length_1154	1154	At5g24610	NA	146	76.19	147	100	30	4	32	463	1	145	5e-73	229	NA	NA	NA	NA	15238584
Locus_30_Transcript_3/3_Confidence_0.600_Length_1605	1605	At4g00430	Aquaporin (major intrinsic protein family)	295	84.85	297	100	34	3	1509	643	1	294	2e-175	502	KOG0223	Carbohydrate transport and metabolism	METABOLISM	Arabidopsis thaliana	7441247
Locus_25552_Transcript_1/2_Confidence_0.667_Length_619	619	At1g70600	60s ribosomal protein L15/L27	146	89.12	147	100	15	1	102	542	1	146	5e-91	268	KOG1742	Translation, ribosomal structure and biogenesis	INFORMATION STORAGE AND PROCESSING	Arabidopsis thaliana	15223190
Locus_25552_Transcript_2/2_Confidence_0.667_Length_631	631	At1g70600	60s ribosomal protein L15/L27	146	89.12	147	100	15	1	102	542	1	146	6e-91	268	KOG1742	Translation, ribosomal structure and biogenesis	INFORMATION STORAGE AND PROCESSING	Arabidopsis thaliana	15223190
Locus_2472_Transcript_2/4_Confidence_0.625_Length_1635	1635	At4g29040	26S proteasome regulatory complex, ATPase RPT2	443	95.96	446	100	15	1	55	1392	1	443	0	798	KOG0726	Posttranslational modification, protein turnover, chaperones	CELLULAR PROCESSES AND SIGNALING	Arabidopsis thaliana	15235544
Locus_2472_Transcript_3/4_Confidence_0.375_Length_1710	1710	At4g29040	26S proteasome regulatory complex, ATPase RPT2	443	96.41	446	100	13	1	93	1430	1	443	0	803	KOG0726	Posttranslational modification, protein turnover, chaperones	CELLULAR PROCESSES AND SIGNALING	Arabidopsis thaliana	15235544
Locus_2472_Transcript_1/4_Confidence_0.500_Length_1599	1599	At4g29040	26S proteasome regulatory complex, ATPase RPT2	443	96.64	446	100	12	1	93	1430	1	443	0	803	KOG0726	Posttranslational modification, protein turnover, chaperones	CELLULAR PROCESSES AND SIGNALING	Arabidopsis thaliana	15235544
Locus_2472_Transcript_4/4_Confidence_0.500_Length_1673	1673	At4g29040	26S proteasome regulatory complex, ATPase RPT2	443	96.64	446	100	12	1	93	1430	1	443	0	803	KOG0726	Posttranslational modification, protein turnover, chaperones	CELLULAR PROCESSES AND SIGNALING	Arabidopsis thaliana	15235544
Locus_11422_Transcript_1/1_Confidence_1.000_Length_1517	1517	At5g06150	Cyclin B and related kinase-activating proteins	445	57.81	448	100	167	6	108	1430	1	433	4e-169	491	KOG0653	Cell cycle control, cell division, chromosome partitioning	CELLULAR PROCESSES AND SIGNALING	Arabidopsis thaliana	15239938
Locus_11_Transcript_1/1_Confidence_1.000_Length_1994	1994	At3g51860	Ca2+/H+ antiporter VCX1 and related proteins	448	70.73	451	100	101	9	1821	508	6	438	4e-175	512	KOG1397	Inorganic ion transport and metabolism	METABOLISM	Arabidopsis thaliana	15231061
Locus_4859_Transcript_1/2_Confidence_0.667_Length_1165	1165	At5g09650	Inorganic pyrophosphatase/Nucleosome remodeling factor, subunit NURF38	300	71.85	302	100	71	2	37	909	1	299	8e-150	431	KOG1626	Energy production and conversion	METABOLISM	Arabidopsis thaliana	15242465
Locus_4859_Transcript_2/2_Confidence_0.667_Length_1255	1255	At5g09650	Inorganic pyrophosphatase/Nucleosome remodeling factor, subunit NURF38	300	71.85	302	100	71	2	37	909	1	299	2e-149	431	KOG1626	Energy production and conversion	METABOLISM	Arabidopsis thaliana	15242465
Locus_84_Transcript_3/5_Confidence_0.667_Length_1821	1821	At1g25280	Tub family proteins	445	72.1	448	100	99	9	375	1655	1	443	0	580	KOG2502	General function prediction only	POORLY CHARACTERIZED	Arabidopsis thaliana	15222543
Locus_30014_Transcript_1/2_Confidence_0.750_Length_1726	1726	At1g05350	Molybdopterin biosynthesis-related protein	445	72.32	448	100	101	6	167	1450	1	445	0	589	KOG2336	Coenzyme transport and metabolism	METABOLISM	Arabidopsis thaliana	15220493
Locus_30014_Transcript_2/2_Confidence_0.750_Length_1726	1726	At1g05350	Molybdopterin biosynthesis-related protein	445	74.78	448	100	90	6	167	1450	1	445	0	601	KOG2336	Coenzyme transport and metabolism	METABOLISM	Arabidopsis thaliana	15220493
Locus_3087_Transcript_1/1_Confidence_1.000_Length_652	652	At4g00100	40S ribosomal protein S13	150	92.72	151	100	10	1	626	174	1	150	5e-96	281	KOG0400	Translation, ribosomal structure and biogenesis	INFORMATION STORAGE AND PROCESSING	Arabidopsis thaliana	7440402
Locus_5175_Transcript_1/1_Confidence_1.000_Length_916	916	At4g00100	40S ribosomal protein S13	150	92.72	151	100	10	1	824	372	1	150	2e-94	281	KOG0400	Translation, ribosomal structure and biogenesis	INFORMATION STORAGE AND PROCESSING	Arabidopsis thaliana	7440402
Locus_13543_Transcript_1/1_Confidence_1.000_Length_782	782	At4g00100	40S ribosomal protein S13	150	92.72	151	100	10	1	678	226	1	150	4e-95	281	KOG0400	Translation, ribosomal structure and biogenesis	INFORMATION STORAGE AND PROCESSING	Arabidopsis thaliana	7440402
Locus_14248_Transcript_1/1_Confidence_1.000_Length_1529	1529	At1g53380	NA	453	54.17	456	100	191	5	26	1354	1	451	2e-164	479	NA	NA	NA	NA	15219282
Locus_4231_Transcript_1/1_Confidence_1.000_Length_2533	2533	At5g45030	NA	607	72.18	611	100	151	11	2228	432	1	604	0	797	NA	NA	NA	NA	15241646
Locus_3980_Transcript_1/3_Confidence_0.500_Length_811	811	At3g24730	Component of the U4/U6.U5 snRNP/mitosis protein DIM1	151	75.66	152	100	29	1	228	683	8	151	1e-80	245	KOG3414	RNA processing and modification # Cell cycle control, cell division, chromosome partitioning	INFORMATION STORAGE AND PROCESSING # CELLULAR PROCESSES AND SIGNALING	Arabidopsis thaliana	15230169
Locus_3980_Transcript_3/3_Confidence_0.667_Length_772	772	At3g24730	Component of the U4/U6.U5 snRNP/mitosis protein DIM1	151	76.32	152	100	28	1	189	644	8	151	4e-81	245	KOG3414	RNA processing and modification # Cell cycle control, cell division, chromosome partitioning	INFORMATION STORAGE AND PROCESSING # CELLULAR PROCESSES AND SIGNALING	Arabidopsis thaliana	15230169
Locus_2882_Transcript_1/1_Confidence_1.000_Length_1679	1679	At1g24030	Serine/threonine protein kinase	303	80.66	305	100	54	2	1364	453	1	301	2e-179	513	KOG1187	Signal transduction mechanisms	CELLULAR PROCESSES AND SIGNALING	Arabidopsis thaliana	15221649
Locus_4599_Transcript_1/1_Confidence_1.000_Length_765	765	At4g38580	Copper chaperone	153	81.17	154	100	28	1	640	179	1	153	1e-86	259	KOG1603	Inorganic ion transport and metabolism	METABOLISM	Arabidopsis thaliana	15233937
Locus_11168_Transcript_1/1_Confidence_1.000_Length_2142	2142	At2g41540	Glycerol-3-phosphate dehydrogenase/dihydroxyacetone 3-phosphate reductase	462	87.31	465	100	56	2	2002	608	1	462	0	821	KOG2711	Energy production and conversion	METABOLISM	Arabidopsis thaliana	15227377
Locus_7095_Transcript_1/1_Confidence_1.000_Length_867	867	At1g52220	NA	156	54.78	157	100	59	2	640	203	1	156	9e-32	119	NA	NA	NA	NA	18403896
Locus_11396_Transcript_1/1_Confidence_1.000_Length_1572	1572	At1g80570	Leucine rich repeat proteins, some proteins contain F-box	467	69.79	470	100	139	1	1540	131	1	467	0	633	KOG1947	General function prediction only	POORLY CHARACTERIZED	Arabidopsis thaliana	18412871
Locus_35640_Transcript_1/1_Confidence_1.000_Length_626	626	At5g08180	Box H/ACA snoRNP component, involved in ribosomal RNA pseudouridinylation	156	70.06	157	100	46	1	42	512	1	156	5e-67	207	KOG3167	RNA processing and modification	INFORMATION STORAGE AND PROCESSING	Arabidopsis thaliana	15241537
Locus_2434_Transcript_2/2_Confidence_0.500_Length_1367	1367	At5g51030	Dehydrogenases with different specificities (related to short-chain alcohol dehydrogenases)	314	71.2	316	100	88	2	1301	354	2	314	1e-169	485	KOG1208	Secondary metabolites biosynthesis, transport and catabolism	METABOLISM	Arabidopsis thaliana	15241346
Locus_2571_Transcript_1/1_Confidence_1.000_Length_3804	3804	At3g03380	Predicted signaling-associated protein (contains a PDZ domain)	627	71.47	631	100	168	6	3620	1728	5	623	0	824	KOG1421	General function prediction only	POORLY CHARACTERIZED	Arabidopsis thaliana	18396530
Locus_2644_Transcript_2/3_Confidence_0.714_Length_1299	1299	At5g61500	Protein involved in autophagocytosis during starvation	311	85.94	313	100	37	2	61	987	1	310	0	535	KOG2981	General function prediction only	POORLY CHARACTERIZED	Arabidopsis thaliana	15240273
Locus_2644_Transcript_1/3_Confidence_0.714_Length_1376	1376	At5g61500	Protein involved in autophagocytosis during starvation	311	87.22	313	100	37	1	61	999	1	310	0	550	KOG2981	General function prediction only	POORLY CHARACTERIZED	Arabidopsis thaliana	15240273
Locus_2644_Transcript_3/3_Confidence_0.714_Length_1311	1311	At5g61500	Protein involved in autophagocytosis during starvation	311	87.22	313	100	37	1	61	999	1	310	0	550	KOG2981	General function prediction only	POORLY CHARACTERIZED	Arabidopsis thaliana	15240273
Locus_7444_Transcript_3/3_Confidence_0.571_Length_2113	2113	At2g37700	NA	635	55.56	639	100	263	4	43	1908	1	635	0	671	NA	NA	NA	NA	15224345
Locus_18353_Transcript_1/1_Confidence_1.000_Length_1185	1185	At2g02570	Splicing factor SPF30	316	64.47	318	100	86	4	89	970	1	315	4e-138	402	KOG3026	RNA processing and modification	INFORMATION STORAGE AND PROCESSING	Arabidopsis thaliana	15226997
Locus_21786_Transcript_1/1_Confidence_1.000_Length_714	714	At1g68660	NA	159	68.12	160	100	49	2	675	199	1	159	1e-67	210	NA	NA	NA	NA	18409086
Locus_1082_Transcript_1/1_Confidence_1.000_Length_1088	1088	At4g20410	Protein required for fusion of vesicles in vesicular transport, gamma-SNAP	319	68.85	321	100	69	2	93	971	2	319	2e-156	447	KOG1585	Intracellular trafficking, secretion, and vesicular transport	CELLULAR PROCESSES AND SIGNALING	Arabidopsis thaliana	7486759
Locus_6230_Transcript_4/6_Confidence_0.643_Length_2418	2418	At5g19330	FOG	636	72.34	640	100	122	7	2269	359	11	598	0	817	KOG0167	Function unknown	POORLY CHARACTERIZED	Arabidopsis thaliana	15239713
Locus_6230_Transcript_3/6_Confidence_0.643_Length_2418	2418	At5g19330	FOG	636	73.28	640	100	116	7	2269	359	11	598	0	832	KOG0167	Function unknown	POORLY CHARACTERIZED	Arabidopsis thaliana	15239713
Locus_6230_Transcript_1/6_Confidence_0.643_Length_2377	2377	At5g19330	FOG	636	73.59	640	100	114	7	2228	318	11	598	0	834	KOG0167	Function unknown	POORLY CHARACTERIZED	Arabidopsis thaliana	15239713
Locus_6230_Transcript_6/6_Confidence_0.643_Length_2418	2418	At5g19330	FOG	636	73.59	640	100	114	7	2269	359	11	598	0	834	KOG0167	Function unknown	POORLY CHARACTERIZED	Arabidopsis thaliana	15239713
Locus_6230_Transcript_2/6_Confidence_0.643_Length_2418	2418	At5g19330	FOG	636	73.75	640	100	113	7	2269	359	11	598	0	835	KOG0167	Function unknown	POORLY CHARACTERIZED	Arabidopsis thaliana	15239713
Locus_6230_Transcript_5/6_Confidence_0.571_Length_2706	2706	At5g19330	FOG	636	74.38	640	100	109	7	2557	647	11	598	0	840	KOG0167	Function unknown	POORLY CHARACTERIZED	Arabidopsis thaliana	15239713
Locus_13229_Transcript_1/2_Confidence_0.667_Length_1557	1557	At3g06170	Tumor differentially expressed (TDE) protein	315	75.71	317	100	75	2	1204	254	1	315	9e-161	465	KOG2592	Function unknown	POORLY CHARACTERIZED	Arabidopsis thaliana	15230651
Locus_13229_Transcript_2/2_Confidence_0.667_Length_1471	1471	At3g06170	Tumor differentially expressed (TDE) protein	315	75.71	317	100	75	2	1118	168	1	315	3e-161	465	KOG2592	Function unknown	POORLY CHARACTERIZED	Arabidopsis thaliana	15230651
Locus_79_Transcript_1/1_Confidence_1.000_Length_951	951	At1g13950	Translation initiation factor 5A (eIF-5A)	158	86.16	159	100	21	1	75	551	1	158	3e-95	284	KOG3271	Translation, ribosomal structure and biogenesis	INFORMATION STORAGE AND PROCESSING	Arabidopsis thaliana	15223002
Locus_22209_Transcript_1/1_Confidence_1.000_Length_1244	1244	At1g13950	Translation initiation factor 5A (eIF-5A)	158	88.05	159	100	18	1	1079	603	1	158	2e-96	290	KOG3271	Translation, ribosomal structure and biogenesis	INFORMATION STORAGE AND PROCESSING	Arabidopsis thaliana	15223002
Locus_4629_Transcript_1/1_Confidence_1.000_Length_929	929	At1g13950	Translation initiation factor 5A (eIF-5A)	158	88.68	159	100	17	1	179	655	1	158	3e-98	291	KOG3271	Translation, ribosomal structure and biogenesis	INFORMATION STORAGE AND PROCESSING	Arabidopsis thaliana	15223002
Locus_3866_Transcript_1/1_Confidence_1.000_Length_980	980	At1g13950	Translation initiation factor 5A (eIF-5A)	158	89.94	159	100	15	1	810	334	1	158	5e-99	294	KOG3271	Translation, ribosomal structure and biogenesis	INFORMATION STORAGE AND PROCESSING	Arabidopsis thaliana	15223002
Locus_22868_Transcript_1/1_Confidence_1.000_Length_1658	1658	At2g15480	UDP-glucuronosyl and UDP-glucosyl transferase	484	50.72	487	100	218	7	1523	114	2	483	4e-168	491	KOG1192	Carbohydrate transport and metabolism # Energy production and conversion	METABOLISM # METABOLISM	Arabidopsis thaliana	15226534
Locus_5315_Transcript_1/1_Confidence_1.000_Length_2461	2461	At5g27920	Leucine rich repeat proteins, some proteins contain F-box	642	56.81	646	100	268	4	2137	221	1	642	0	561	KOG1947	General function prediction only	POORLY CHARACTERIZED	Arabidopsis thaliana	18421172
Locus_23158_Transcript_2/4_Confidence_0.500_Length_994	994	At4g14540	CCAAT-binding factor, subunit A (HAP3)	161	69.75	162	100	39	3	393	866	1	156	1e-64	206	KOG0869	Transcription	INFORMATION STORAGE AND PROCESSING	Arabidopsis thaliana	15233475
Locus_23158_Transcript_4/4_Confidence_0.625_Length_1414	1414	At4g14540	CCAAT-binding factor, subunit A (HAP3)	161	69.75	162	100	39	3	813	1286	1	156	6e-63	206	KOG0869	Transcription	INFORMATION STORAGE AND PROCESSING	Arabidopsis thaliana	15233475
Locus_23158_Transcript_1/4_Confidence_0.375_Length_645	645	At4g14540	CCAAT-binding factor, subunit A (HAP3)	161	72.22	162	100	35	4	44	517	1	156	4e-70	216	KOG0869	Transcription	INFORMATION STORAGE AND PROCESSING	Arabidopsis thaliana	15233475
Locus_33551_Transcript_1/3_Confidence_0.667_Length_1305	1305	At5g45020	Predicted glutathione S-transferase	325	77.06	327	100	73	1	59	1039	1	325	0	548	KOG2903	Posttranslational modification, protein turnover, chaperones	CELLULAR PROCESSES AND SIGNALING	Arabidopsis thaliana	15241645
Locus_8563_Transcript_1/1_Confidence_1.000_Length_1703	1703	At3g02360	6-phosphogluconate dehydrogenase	486	88.96	489	100	51	1	51	1517	1	486	0	880	KOG2653	Carbohydrate transport and metabolism	METABOLISM	Arabidopsis thaliana	15232888
Locus_5485_Transcript_1/1_Confidence_1.000_Length_1447	1447	At3g17790	Purple (tartrate-resistant) acid phosphatase	330	64.46	332	100	113	3	1256	270	1	330	3e-159	460	KOG2679	Posttranslational modification, protein turnover, chaperones	CELLULAR PROCESSES AND SIGNALING	Arabidopsis thaliana	15229523
Locus_14278_Transcript_1/1_Confidence_1.000_Length_1853	1853	At3g02750	Serine/threonine protein phosphatase	492	66.87	495	100	147	5	278	1720	1	492	0	580	KOG0698	Signal transduction mechanisms	CELLULAR PROCESSES AND SIGNALING	Arabidopsis thaliana	15232961
Locus_13159_Transcript_1/1_Confidence_1.000_Length_1329	1329	At1g52510	Predicted hydrolase/acyltransferase (alpha/beta hydrolase superfamily)	330	68.37	332	100	54	3	204	1196	49	330	2e-150	436	KOG1454	General function prediction only	POORLY CHARACTERIZED	Arabidopsis thaliana	15219019
Locus_1797_Transcript_1/2_Confidence_0.800_Length_1840	1840	At2g37570	NA	494	79.07	497	100	96	5	1594	119	1	494	0	750	NA	NA	NA	NA	18404463
Locus_1797_Transcript_2/2_Confidence_0.800_Length_1867	1867	At2g37570	NA	494	79.07	497	100	96	5	1594	119	1	494	0	750	NA	NA	NA	NA	18404463
Locus_26554_Transcript_1/1_Confidence_1.000_Length_857	857	At5g11340	Predicted N-acetyltransferase	164	80	165	100	32	1	160	654	1	164	6e-94	280	KOG3138	General function prediction only	POORLY CHARACTERIZED	Arabidopsis thaliana	15239024
Locus_9751_Transcript_1/1_Confidence_1.000_Length_1272	1272	At4g05440	Uncharacterized conserved protein	333	61.19	335	100	126	2	211	1209	1	333	3e-134	394	KOG2983	Function unknown	POORLY CHARACTERIZED	Arabidopsis thaliana	15235584
Locus_16660_Transcript_1/1_Confidence_1.000_Length_862	862	At1g20340	NA	167	64.29	168	100	56	2	722	228	1	167	2e-55	181	NA	NA	NA	NA	15217918
Locus_17809_Transcript_1/1_Confidence_1.000_Length_1009	1009	At2g30080	Fe2+/Zn2+ regulated transporter	341	65.6	343	100	93	6	42	1007	1	339	3e-145	419	KOG1558	Inorganic ion transport and metabolism	METABOLISM	Arabidopsis thaliana	15227702
Locus_6241_Transcript_1/1_Confidence_1.000_Length_3252	3252	At4g02260	Predicted guanosine polyphosphate pyrophosphohydrolase/synthase	849	70.26	854	100	243	6	269	2812	1	849	0	1164	KOG1157	Signal transduction mechanisms	CELLULAR PROCESSES AND SIGNALING	Arabidopsis thaliana	15235297
Locus_37846_Transcript_1/1_Confidence_1.000_Length_892	892	At1g51200	Predicted Zn-finger protein	173	55.17	174	100	70	4	664	158	3	173	2e-51	171	KOG3173	General function prediction only	POORLY CHARACTERIZED	Arabidopsis thaliana	18403408
Locus_9648_Transcript_1/1_Confidence_1.000_Length_1335	1335	At2g46080	NA	347	60.17	349	100	137	1	1256	210	1	347	5e-145	423	NA	NA	NA	NA	18406969
Locus_5699_Transcript_1/1_Confidence_1.000_Length_1110	1110	At2g23940	Predicted membrane protein	173	73.56	174	100	45	1	90	611	1	173	3e-81	251	KOG3269	Function unknown	POORLY CHARACTERIZED	Arabidopsis thaliana	18400414
Locus_11700_Transcript_1/1_Confidence_1.000_Length_2193	2193	At1g77590	Acyl-CoA synthetase	691	74.53	695	100	172	3	2186	105	1	691	0	1093	KOG1180	Lipid transport and metabolism	METABOLISM	Arabidopsis thaliana	15224012
Locus_5340_Transcript_1/1_Confidence_1.000_Length_1480	1480	At4g32120	Galactosyltransferases	345	76.37	347	100	77	2	49	1080	1	345	4e-167	481	KOG2288	Carbohydrate transport and metabolism	METABOLISM	Arabidopsis thaliana	15236681
Locus_6232_Transcript_1/1_Confidence_1.000_Length_1852	1852	At5g40760	Glucose-6-phosphate 1-dehydrogenase	515	84.17	518	100	79	2	109	1662	1	515	0	913	KOG0563	Carbohydrate transport and metabolism	METABOLISM	Arabidopsis thaliana	15237485
Locus_8061_Transcript_1/1_Confidence_1.000_Length_1860	1860	At5g40760	Glucose-6-phosphate 1-dehydrogenase	515	84.56	518	100	77	2	1713	160	1	515	0	911	KOG0563	Carbohydrate transport and metabolism	METABOLISM	Arabidopsis thaliana	15237485
Locus_5708_Transcript_1/2_Confidence_0.667_Length_1553	1553	At2g28760	dTDP-glucose 4-6-dehydratase/UDP-glucuronic acid decarboxylase	343	90.14	345	100	32	1	218	1252	1	343	0	637	KOG1429	Carbohydrate transport and metabolism # Cell wall/membrane/envelope biogenesis	METABOLISM # CELLULAR PROCESSES AND SIGNALING	Arabidopsis thaliana	15226950
Locus_5708_Transcript_2/2_Confidence_0.667_Length_1509	1509	At2g28760	dTDP-glucose 4-6-dehydratase/UDP-glucuronic acid decarboxylase	343	90.14	345	100	32	1	174	1208	1	343	0	635	KOG1429	Carbohydrate transport and metabolism # Cell wall/membrane/envelope biogenesis	METABOLISM # CELLULAR PROCESSES AND SIGNALING	Arabidopsis thaliana	15226950
Locus_2001_Transcript_1/3_Confidence_0.667_Length_1380	1380	At2g28760	dTDP-glucose 4-6-dehydratase/UDP-glucuronic acid decarboxylase	343	90.43	345	100	31	1	1264	230	1	343	0	633	KOG1429	Carbohydrate transport and metabolism # Cell wall/membrane/envelope biogenesis	METABOLISM # CELLULAR PROCESSES AND SIGNALING	Arabidopsis thaliana	15226950
Locus_2001_Transcript_2/3_Confidence_0.667_Length_1463	1463	At2g28760	dTDP-glucose 4-6-dehydratase/UDP-glucuronic acid decarboxylase	343	90.43	345	100	31	1	1264	230	1	343	0	633	KOG1429	Carbohydrate transport and metabolism # Cell wall/membrane/envelope biogenesis	METABOLISM # CELLULAR PROCESSES AND SIGNALING	Arabidopsis thaliana	15226950
Locus_2001_Transcript_3/3_Confidence_0.667_Length_1463	1463	At2g28760	dTDP-glucose 4-6-dehydratase/UDP-glucuronic acid decarboxylase	343	90.43	345	100	31	1	1264	230	1	343	0	633	KOG1429	Carbohydrate transport and metabolism # Cell wall/membrane/envelope biogenesis	METABOLISM # CELLULAR PROCESSES AND SIGNALING	Arabidopsis thaliana	15226950
Locus_7283_Transcript_1/1_Confidence_1.000_Length_1449	1449	At5g51180	Predicted alpha/beta hydrolase	349	66.67	351	100	108	3	76	1128	6	347	1e-165	477	KOG4372	General function prediction only	POORLY CHARACTERIZED	Arabidopsis thaliana	15241397
Locus_12087_Transcript_1/1_Confidence_1.000_Length_1129	1129	At4g29100_2	NA	175	67.61	176	100	45	7	682	188	1	175	2e-66	213	NA	NA	NA	NA	NA
Locus_19527_Transcript_1/1_Confidence_1.000_Length_2427	2427	At5g14870	K+-channel ERG and related proteins, contain PAS/PAC sensor domain	706	68.17	710	100	194	7	161	2209	2	706	0	1011	KOG0498	Inorganic ion transport and metabolism # Signal transduction mechanisms	METABOLISM # CELLULAR PROCESSES AND SIGNALING	Arabidopsis thaliana	15241516
Locus_2132_Transcript_1/1_Confidence_1.000_Length_1282	1282	At4g09010	NA	349	71.23	351	100	92	6	42	1079	3	349	1e-168	483	NA	NA	NA	NA	15236678
Locus_12417_Transcript_1/1_Confidence_1.000_Length_1362	1362	At3g54690	NA	350	75.57	352	100	74	2	52	1077	1	350	2e-173	496	NA	NA	NA	NA	15232565
Locus_5734_Transcript_1/1_Confidence_1.000_Length_1307	1307	At2g05260	NA	358	56.11	360	100	134	5	1168	152	1	357	1e-138	407	NA	NA	NA	NA	18396010
Locus_12873_Transcript_1/1_Confidence_1.000_Length_1413	1413	At2g05260	NA	358	56.39	360	100	138	4	1195	167	1	358	1e-139	410	NA	NA	NA	NA	18396010
Locus_2627_Transcript_2/2_Confidence_0.750_Length_1231	1231	At5g45370	NA	360	61.33	362	100	93	6	102	1115	20	358	8e-136	399	NA	NA	NA	NA	15242382
Locus_8779_Transcript_1/1_Confidence_1.000_Length_880	880	At1g44790	Predicted cation transporter	179	68.33	180	100	37	1	153	692	4	163	3e-85	258	KOG3182	Inorganic ion transport and metabolism	METABOLISM	Arabidopsis thaliana	15219446
Locus_2715_Transcript_1/1_Confidence_1.000_Length_2332	2332	At3g06720	Karyopherin (importin) alpha	532	83.55	535	100	82	5	2179	584	1	532	0	905	KOG0166	Intracellular trafficking, secretion, and vesicular transport	CELLULAR PROCESSES AND SIGNALING	Arabidopsis thaliana	15230778
Locus_3931_Transcript_2/6_Confidence_0.684_Length_3040	3040	At4g23460	Vesicle coat complex AP-1/AP-2/AP-4, beta subunit	893	85.41	898	100	122	3	2972	285	1	891	0	1469	KOG1061	Intracellular trafficking, secretion, and vesicular transport	CELLULAR PROCESSES AND SIGNALING	Arabidopsis thaliana	15236506
Locus_3931_Transcript_6/6_Confidence_0.684_Length_3040	3040	At4g23460	Vesicle coat complex AP-1/AP-2/AP-4, beta subunit	893	85.52	898	100	121	3	2972	285	1	891	0	1471	KOG1061	Intracellular trafficking, secretion, and vesicular transport	CELLULAR PROCESSES AND SIGNALING	Arabidopsis thaliana	15236506
Locus_5017_Transcript_1/1_Confidence_1.000_Length_1457	1457	At3g62370	NA	361	69.42	363	100	104	5	144	1223	1	359	0	522	NA	NA	NA	NA	15228739
Locus_21014_Transcript_1/1_Confidence_1.000_Length_1491	1491	At5g33370	NA	366	72.83	368	100	93	2	1406	309	4	366	0	561	NA	NA	NA	NA	15242808
Locus_2169_Transcript_1/1_Confidence_1.000_Length_1645	1645	At2g41970	Serine/threonine protein kinase	365	82.56	367	100	61	3	291	1388	1	365	0	583	KOG1187	Signal transduction mechanisms	CELLULAR PROCESSES AND SIGNALING	Arabidopsis thaliana	15227478
Locus_2086_Transcript_1/1_Confidence_1.000_Length_1950	1950	At5g17850	K+-dependent Na+	559	52.14	562	100	248	8	1905	232	12	556	5e-115	361	KOG2399	Inorganic ion transport and metabolism	METABOLISM	Arabidopsis thaliana	15238663
Locus_1212_Transcript_1/1_Confidence_1.000_Length_891	891	At3g09890	FOG	185	60.75	186	100	72	1	74	631	1	185	7e-60	194	KOG0504	General function prediction only	POORLY CHARACTERIZED	Arabidopsis thaliana	6681330
Locus_12225_Transcript_1/1_Confidence_1.000_Length_1852	1852	At5g14940	H+/oligopeptide symporter	552	60.9	555	100	187	11	226	1827	1	546	0	552	KOG1237	Amino acid transport and metabolism	METABOLISM	Arabidopsis thaliana	15242171
Locus_8109_Transcript_1/1_Confidence_1.000_Length_2122	2122	At5g05740	NA	556	62.97	559	100	152	7	131	1678	1	547	0	612	NA	NA	NA	NA	15239226
Locus_4094_Transcript_1/1_Confidence_1.000_Length_737	737	At1g69700	Protein involved in membrane traffic (YOP1/TB2/DP1/HVA22 family)	184	64.32	185	100	55	4	82	615	4	184	7e-78	238	KOG1725	Intracellular trafficking, secretion, and vesicular transport	CELLULAR PROCESSES AND SIGNALING	Arabidopsis thaliana	15222421
Locus_1147_Transcript_1/1_Confidence_1.000_Length_1939	1939	At5g07120	Membrane coat complex Retromer, subunit VPS5/SNX1, Sorting nexins, and related PX domain-containing proteins	554	70.56	557	100	149	4	1837	203	1	554	0	714	KOG2273	Intracellular trafficking, secretion, and vesicular transport	CELLULAR PROCESSES AND SIGNALING	Arabidopsis thaliana	15240700
Locus_6261_Transcript_1/1_Confidence_1.000_Length_3247	3247	At5g62000	NA	371	80.97	373	100	57	3	254	1336	1	371	0	617	NA	NA	NA	NA	15240402
Locus_2043_Transcript_1/1_Confidence_1.000_Length_3095	3095	At5g62000	NA	371	81.5	373	100	51	4	229	1299	1	371	0	606	NA	NA	NA	NA	15240402
Locus_26431_Transcript_1/1_Confidence_1.000_Length_970	970	At5g28050	Cytosine deaminase FCY1 and related enzymes	185	82.26	186	100	32	1	294	851	1	185	6e-94	282	KOG1018	Nucleotide transport and metabolism	METABOLISM	Arabidopsis thaliana	15241124
Locus_1287_Transcript_1/1_Confidence_1.000_Length_1479	1479	At4g04640	F0F1-type ATP synthase, gamma subunit	373	84	375	100	54	3	128	1246	1	371	0	570	KOG1531	Energy production and conversion	METABOLISM	Arabidopsis thaliana	18412632
Locus_7881_Transcript_1/1_Confidence_1.000_Length_1926	1926	At5g28470	H+/oligopeptide symporter	561	53.01	564	100	246	8	1882	200	6	553	0	580	KOG1237	Amino acid transport and metabolism	METABOLISM	Arabidopsis thaliana	15241816
Locus_24154_Transcript_1/1_Confidence_1.000_Length_883	883	At5g51040	Uncharacterized conserved protein	188	58.73	189	100	67	4	107	646	2	188	4e-72	225	KOG3326	Function unknown	POORLY CHARACTERIZED	Arabidopsis thaliana	15241359
Locus_4576_Transcript_1/1_Confidence_1.000_Length_1189	1189	At1g60550	Enoyl-CoA hydratase	378	67.11	380	100	76	5	100	1098	1	378	2e-178	508	KOG1680	Lipid transport and metabolism	METABOLISM	Arabidopsis thaliana	15219750
Locus_11497_Transcript_1/1_Confidence_1.000_Length_2001	2001	At3g19820	FAD-binding protein DIMINUTO	561	83.87	564	100	87	2	50	1738	1	561	0	992	KOG1262	General function prediction only	POORLY CHARACTERIZED	Arabidopsis thaliana	15230955
Locus_7822_Transcript_1/1_Confidence_1.000_Length_1662	1662	At4g01370	Mitogen-activated protein kinase	376	85.98	378	100	43	1	1511	378	5	372	0	691	KOG0660	Signal transduction mechanisms	CELLULAR PROCESSES AND SIGNALING	Arabidopsis thaliana	15234152
Locus_9356_Transcript_1/6_Confidence_0.667_Length_1302	1302	At2g01410	NA	387	60.41	389	100	134	9	3	1115	1	387	2e-150	438	NA	NA	NA	NA	15226267
Locus_5983_Transcript_1/1_Confidence_1.000_Length_1565	1565	At3g07300	Translation initiation factor 2B, beta subunit (eIF-2Bbeta/GCD7)	384	78.24	386	100	76	3	96	1235	1	384	0	553	KOG1465	Translation, ribosomal structure and biogenesis	INFORMATION STORAGE AND PROCESSING	Arabidopsis thaliana	15231439
Locus_8848_Transcript_1/1_Confidence_1.000_Length_2043	2043	At2g23420	Nicotinic acid phosphoribosyltransferase	574	78.86	577	100	99	4	81	1751	1	574	0	940	KOG2511	Coenzyme transport and metabolism	METABOLISM	Arabidopsis thaliana	15227832
Locus_8079_Transcript_1/2_Confidence_0.800_Length_2858	2858	At1g77280	NA	781	54.14	785	100	250	13	253	2451	55	781	0	772	NA	NA	NA	NA	15223890
Locus_12663_Transcript_1/1_Confidence_1.000_Length_1157	1157	At1g22790	NA	196	54.31	197	100	79	5	210	770	1	196	2e-41	148	NA	NA	NA	NA	2505872
Locus_32188_Transcript_1/1_Confidence_1.000_Length_2090	2090	At5g55230	Microtubule-associated protein essential for anaphase spindle elongation	587	74.75	590	100	137	6	202	1944	1	587	0	818	KOG4302	Cell cycle control, cell division, chromosome partitioning # Cytoskeleton	CELLULAR PROCESSES AND SIGNALING # CELLULAR PROCESSES AND SIGNALING	Arabidopsis thaliana	15240485
Locus_10316_Transcript_1/1_Confidence_1.000_Length_2213	2213	At1g03050	Clathrin assembly protein AP180 and related proteins, contain ENTH domain	599	58.47	602	100	229	11	1969	215	1	598	0	636	KOG0251	Signal transduction mechanisms # Intracellular trafficking, secretion, and vesicular transport	CELLULAR PROCESSES AND SIGNALING # CELLULAR PROCESSES AND SIGNALING	Arabidopsis thaliana	15218697
Locus_1991_Transcript_1/1_Confidence_1.000_Length_1436	1436	At5g07050	NA	402	67.57	404	100	125	3	86	1285	1	402	3e-177	508	NA	NA	NA	NA	15240683
Locus_21386_Transcript_1/1_Confidence_1.000_Length_1496	1496	At2g20360	NADH	400	74.13	402	100	96	3	1399	212	1	400	0	587	KOG2865	Energy production and conversion	METABOLISM	Arabidopsis thaliana	15225347
Locus_2212_Transcript_1/3_Confidence_0.600_Length_1299	1299	At5g23120	Sortilin and related receptors	403	78.27	405	100	69	4	22	1185	1	403	0	587	KOG3511	General function prediction only	POORLY CHARACTERIZED	Arabidopsis thaliana	15237225
Locus_2212_Transcript_3/3_Confidence_0.600_Length_1438	1438	At5g23120	Sortilin and related receptors	403	78.27	405	100	69	4	22	1185	1	403	0	587	KOG3511	General function prediction only	POORLY CHARACTERIZED	Arabidopsis thaliana	15237225
Locus_22872_Transcript_1/1_Confidence_1.000_Length_1041	1041	At4g35750	Hismacro and SEC14 domain-containing proteins	202	78.82	203	100	42	1	155	763	1	202	4e-108	320	KOG2633	Chromatin structure and dynamics # Transcription	INFORMATION STORAGE AND PROCESSING # INFORMATION STORAGE AND PROCESSING	Arabidopsis thaliana	15237117
Locus_33603_Transcript_1/2_Confidence_0.667_Length_848	848	At2g15890	NA	203	57.35	204	100	80	4	718	122	2	203	6e-66	209	NA	NA	NA	NA	18397956
Locus_33603_Transcript_2/2_Confidence_0.667_Length_842	842	At2g15890	NA	203	57.35	204	100	80	4	712	116	2	203	6e-66	209	NA	NA	NA	NA	18397956
Locus_22849_Transcript_1/1_Confidence_1.000_Length_881	881	At2g34690	Uncharacterized conserved protein	206	67.15	207	100	66	2	696	79	1	206	3e-97	290	KOG4189	Function unknown	POORLY CHARACTERIZED	Arabidopsis thaliana	15226804
Locus_6039_Transcript_1/1_Confidence_1.000_Length_1562	1562	At3g49680	Branched chain aminotransferase BCAT1, pyridoxal phosphate enzymes type IV superfamily	410	72.09	412	100	102	5	141	1346	1	409	0	564	KOG0975	Amino acid transport and metabolism	METABOLISM	Arabidopsis thaliana	11280250
Locus_34204_Transcript_1/1_Confidence_1.000_Length_830	830	At5g10860	NA	206	79.23	207	100	41	2	3	620	1	206	2e-116	338	NA	NA	NA	NA	15238284
Locus_1283_Transcript_1/3_Confidence_0.714_Length_1724	1724	At1g65930	NADP-dependent isocitrate dehydrogenase	410	88.11	412	100	47	1	149	1384	1	410	0	770	KOG1526	Energy production and conversion	METABOLISM	Arabidopsis thaliana	15218869
Locus_1283_Transcript_3/3_Confidence_0.714_Length_1728	1728	At1g65930	NADP-dependent isocitrate dehydrogenase	410	88.11	412	100	47	1	149	1384	1	410	0	770	KOG1526	Energy production and conversion	METABOLISM	Arabidopsis thaliana	15218869
Locus_1283_Transcript_2/3_Confidence_0.429_Length_1728	1728	At1g65930	NADP-dependent isocitrate dehydrogenase	410	88.35	412	100	46	1	149	1384	1	410	0	770	KOG1526	Energy production and conversion	METABOLISM	Arabidopsis thaliana	15218869
Locus_5834_Transcript_1/1_Confidence_1.000_Length_1612	1612	At3g13920	Translation initiation factor 4F, helicase subunit (eIF-4A) and related helicases	412	92.27	414	100	29	2	155	1393	1	412	0	791	KOG0327	Translation, ribosomal structure and biogenesis	INFORMATION STORAGE AND PROCESSING	Arabidopsis thaliana	18400210
Locus_3140_Transcript_1/1_Confidence_1.000_Length_1880	1880	At3g13920	Translation initiation factor 4F, helicase subunit (eIF-4A) and related helicases	412	92.51	414	100	28	2	1688	450	1	412	0	794	KOG0327	Translation, ribosomal structure and biogenesis	INFORMATION STORAGE AND PROCESSING	Arabidopsis thaliana	18400210
Locus_3592_Transcript_1/1_Confidence_1.000_Length_1744	1744	At3g13920	Translation initiation factor 4F, helicase subunit (eIF-4A) and related helicases	412	92.51	414	100	28	2	1552	314	1	412	0	791	KOG0327	Translation, ribosomal structure and biogenesis	INFORMATION STORAGE AND PROCESSING	Arabidopsis thaliana	18400210
Locus_1723_Transcript_1/2_Confidence_0.500_Length_3152	3152	At5g66310	Kinesin-like protein	1037	50.19	1042	100	370	24	301	3054	8	1024	0	877	KOG0242	Cytoskeleton	CELLULAR PROCESSES AND SIGNALING	Arabidopsis thaliana	15239340
Locus_28764_Transcript_1/1_Confidence_1.000_Length_909	909	At4g32900	Uncharacterized conserved protein	210	53.08	211	100	52	4	173	676	1	207	7e-62	200	KOG3282	Function unknown	POORLY CHARACTERIZED	Arabidopsis thaliana	7486213
Locus_8564_Transcript_1/1_Confidence_1.000_Length_1263	1263	At3g25250	Putative serine/threonine protein kinase	421	57.68	423	100	163	5	3	1253	9	421	3e-157	456	KOG0610	General function prediction only	POORLY CHARACTERIZED	Arabidopsis thaliana	15230825
Locus_3814_Transcript_1/2_Confidence_0.750_Length_998	998	At5g20240	MADS box transcription factor	208	62.2	209	100	71	3	932	309	1	202	5e-83	255	KOG0014	Transcription	INFORMATION STORAGE AND PROCESSING	Arabidopsis thaliana	15241299
Locus_4462_Transcript_1/1_Confidence_1.000_Length_1563	1563	At5g53000	Protein phosphatase 2A-associated protein	413	66.27	415	100	125	3	1493	288	1	413	2e-147	434	KOG2830	Signal transduction mechanisms	CELLULAR PROCESSES AND SIGNALING	Arabidopsis thaliana	8809589
Locus_724_Transcript_1/1_Confidence_1.000_Length_2404	2404	At3g20580	NA	633	62.58	636	100	227	8	2123	234	3	633	0	825	NA	NA	NA	NA	15232304
Locus_15580_Transcript_1/1_Confidence_1.000_Length_930	930	At2g37970	NA	215	66.67	216	100	56	2	762	160	1	215	2e-96	289	NA	NA	NA	NA	18404601
Locus_4924_Transcript_1/1_Confidence_1.000_Length_773	773	At1g45170	NA	212	69.95	213	100	63	1	49	687	1	212	5e-108	316	NA	NA	NA	NA	15219540
Locus_5237_Transcript_1/1_Confidence_1.000_Length_1667	1667	At4g38500	NA	425	72.83	427	100	88	4	1203	1	1	425	0	626	NA	NA	NA	NA	7452444
Locus_17661_Transcript_1/1_Confidence_1.000_Length_955	955	At1g03950	Vacuolar assembly/sorting protein DID4	213	75.7	214	100	47	2	147	776	1	213	6e-95	285	KOG3230	Intracellular trafficking, secretion, and vesicular transport	CELLULAR PROCESSES AND SIGNALING	Arabidopsis thaliana	4204294
Locus_286_Transcript_1/1_Confidence_1.000_Length_1611	1611	At5g35630	Glutamine synthetase	430	82.64	432	100	73	2	1555	260	1	430	0	713	KOG0683	Amino acid transport and metabolism	METABOLISM	Arabidopsis thaliana	15238559
Locus_3393_Transcript_1/1_Confidence_1.000_Length_1055	1055	At1g56700	Predicted pyroglutamyl peptidase	219	69.09	220	100	65	2	163	822	1	217	7e-109	322	KOG4755	Posttranslational modification, protein turnover, chaperones	CELLULAR PROCESSES AND SIGNALING	Arabidopsis thaliana	18405940
Locus_5561_Transcript_1/1_Confidence_1.000_Length_1590	1590	At3g58140	Phenylalanyl-tRNA synthetase	435	73.91	437	100	102	5	94	1377	2	435	0	662	KOG2783	Translation, ribosomal structure and biogenesis	INFORMATION STORAGE AND PROCESSING	Arabidopsis thaliana	11271752
Locus_4253_Transcript_2/2_Confidence_0.857_Length_3450	3450	At5g64740	NA	1084	77.41	1089	100	226	7	1	3249	9	1083	0	1600	NA	NA	NA	NA	15238231
Locus_1879_Transcript_1/2_Confidence_0.900_Length_2424	2424	At1g79750	NADP+-dependent malic enzyme	646	78.12	649	100	134	3	200	2131	1	646	0	984	KOG1257	Energy production and conversion	METABOLISM	Arabidopsis thaliana	15219980
Locus_1879_Transcript_2/2_Confidence_0.900_Length_2431	2431	At1g79750	NADP+-dependent malic enzyme	646	78.12	649	100	134	3	207	2138	1	646	0	983	KOG1257	Energy production and conversion	METABOLISM	Arabidopsis thaliana	15219980
Locus_3049_Transcript_1/1_Confidence_1.000_Length_1023	1023	At5g09260	Uncharacterized conserved protein predicted to be involved in protein sorting	216	79.26	217	100	41	2	165	806	1	216	7e-86	263	KOG2910	General function prediction only	POORLY CHARACTERIZED	Arabidopsis thaliana	15242368
Locus_1801_Transcript_1/1_Confidence_1.000_Length_1085	1085	At3g53620	Inorganic pyrophosphatase/Nucleosome remodeling factor, subunit NURF38	216	85.71	217	100	30	1	154	804	1	216	2e-135	390	KOG1626	Energy production and conversion	METABOLISM	Arabidopsis thaliana	15231849
Locus_664_Transcript_1/1_Confidence_1.000_Length_1829	1829	At3g26618	Peptide chain release factor 1 (eRF1)	435	92.91	437	100	29	2	1669	359	1	435	0	803	KOG0688	Translation, ribosomal structure and biogenesis	INFORMATION STORAGE AND PROCESSING	Arabidopsis thaliana	15230028
Locus_20687_Transcript_1/1_Confidence_1.000_Length_861	861	At3g09270	Glutathione S-transferase	224	51.11	225	100	106	4	52	717	1	224	3e-66	211	KOG0406	Posttranslational modification, protein turnover, chaperones	CELLULAR PROCESSES AND SIGNALING	Arabidopsis thaliana	15232628
Locus_20912_Transcript_1/2_Confidence_0.857_Length_755	755	At3g09270	Glutathione S-transferase	224	52.44	225	100	102	5	73	735	1	224	3e-79	243	KOG0406	Posttranslational modification, protein turnover, chaperones	CELLULAR PROCESSES AND SIGNALING	Arabidopsis thaliana	15232628
Locus_20912_Transcript_2/2_Confidence_0.857_Length_755	755	At3g09270	Glutathione S-transferase	224	52.44	225	100	102	5	73	735	1	224	5e-79	242	KOG0406	Posttranslational modification, protein turnover, chaperones	CELLULAR PROCESSES AND SIGNALING	Arabidopsis thaliana	15232628
Locus_22036_Transcript_1/1_Confidence_1.000_Length_1030	1030	At3g29100	V-SNARE	221	63.96	222	100	79	1	115	780	1	221	3e-86	265	KOG1666	Intracellular trafficking, secretion, and vesicular transport	CELLULAR PROCESSES AND SIGNALING	Arabidopsis thaliana	15228600
Locus_9547_Transcript_1/1_Confidence_1.000_Length_2482	2482	At5g53550	NA	669	67.11	672	100	205	9	2363	369	3	665	0	835	NA	NA	NA	NA	15238775
Locus_5045_Transcript_1/1_Confidence_1.000_Length_2224	2224	At1g78570	Putative NAD+-dependent epimerases	669	71.73	672	100	167	5	136	2097	3	669	0	976	KOG0747	Carbohydrate transport and metabolism	METABOLISM	Arabidopsis thaliana	15218420
Locus_22002_Transcript_1/1_Confidence_1.000_Length_1826	1826	At5g63860	FOG	440	74.89	442	100	108	2	1671	349	1	440	0	691	KOG1426	Function unknown	POORLY CHARACTERIZED	Arabidopsis thaliana	15237540
Locus_11955_Transcript_1/1_Confidence_1.000_Length_1046	1046	At2g03390	NA	220	75.11	221	100	53	2	906	247	1	220	4e-105	313	NA	NA	NA	NA	15227625
Locus_231_Transcript_1/2_Confidence_0.833_Length_1809	1809	At2g39730	26S proteasome regulatory complex, ATPase RPT4	446	80.13	448	100	81	4	1715	378	1	442	0	753	KOG0651	Posttranslational modification, protein turnover, chaperones	CELLULAR PROCESSES AND SIGNALING	Arabidopsis thaliana	7438144
Locus_231_Transcript_2/2_Confidence_0.833_Length_1963	1963	At2g39730	26S proteasome regulatory complex, ATPase RPT4	446	80.13	448	100	81	4	1715	378	1	442	0	754	KOG0651	Posttranslational modification, protein turnover, chaperones	CELLULAR PROCESSES AND SIGNALING	Arabidopsis thaliana	7438144
Locus_3475_Transcript_1/1_Confidence_1.000_Length_948	948	At1g15880	SNARE protein GS28	223	80.36	224	100	43	1	5	676	1	223	4e-127	367	KOG3208	Intracellular trafficking, secretion, and vesicular transport	CELLULAR PROCESSES AND SIGNALING	Arabidopsis thaliana	18394296
Locus_6720_Transcript_1/1_Confidence_1.000_Length_994	994	At5g66450	Dolichyl pyrophosphate phosphatase and related acid phosphatases	227	51.75	228	100	103	4	243	911	1	226	7e-71	224	KOG3146	Lipid transport and metabolism	METABOLISM	Arabidopsis thaliana	15239972
Locus_17966_Transcript_1/6_Confidence_0.571_Length_1132	1132	At3g60360	Uncharacterized conserved protein	228	60.7	229	100	89	1	105	791	1	228	2e-82	256	KOG3237	Function unknown	POORLY CHARACTERIZED	Arabidopsis thaliana	15232305
Locus_17966_Transcript_2/6_Confidence_0.643_Length_1208	1208	At3g60360	Uncharacterized conserved protein	228	60.7	229	100	89	1	178	864	1	228	6e-82	256	KOG3237	Function unknown	POORLY CHARACTERIZED	Arabidopsis thaliana	15232305
Locus_17966_Transcript_5/6_Confidence_0.643_Length_1205	1205	At3g60360	Uncharacterized conserved protein	228	60.7	229	100	89	1	178	864	1	228	6e-82	256	KOG3237	Function unknown	POORLY CHARACTERIZED	Arabidopsis thaliana	15232305
Locus_17966_Transcript_6/6_Confidence_0.643_Length_1205	1205	At3g60360	Uncharacterized conserved protein	228	60.7	229	100	89	1	178	864	1	228	6e-82	256	KOG3237	Function unknown	POORLY CHARACTERIZED	Arabidopsis thaliana	15232305
Locus_17966_Transcript_4/6_Confidence_0.643_Length_1205	1205	At3g60360	Uncharacterized conserved protein	228	61.14	229	100	88	1	178	864	1	228	9e-83	258	KOG3237	Function unknown	POORLY CHARACTERIZED	Arabidopsis thaliana	15232305
Locus_23364_Transcript_1/1_Confidence_1.000_Length_994	994	At2g36900	Golgi SNAP receptor complex member	225	61.5	226	100	78	2	820	146	8	225	8e-92	278	KOG3251	Intracellular trafficking, secretion, and vesicular transport	CELLULAR PROCESSES AND SIGNALING	Arabidopsis thaliana	15228050
Locus_1292_Transcript_1/1_Confidence_1.000_Length_2293	2293	At4g26850	Predicted hydrolase (HIT family)	459	67.68	461	100	120	5	1595	294	1	459	0	620	KOG2720	General function prediction only	POORLY CHARACTERIZED	Arabidopsis thaliana	7452423
Locus_2333_Transcript_1/1_Confidence_1.000_Length_2063	2063	At1g11390	Predicted unusual protein kinase	456	75.33	458	100	82	3	539	1825	1	456	0	723	KOG1236	General function prediction only	POORLY CHARACTERIZED	Arabidopsis thaliana	15220360
Locus_20503_Transcript_1/1_Confidence_1.000_Length_961	961	At5g21070	NA	225	91.15	226	100	18	1	840	163	1	224	2e-125	364	NA	NA	NA	NA	15242149
Locus_2243_Transcript_1/1_Confidence_1.000_Length_1393	1393	At1g75710	NA	462	60.78	464	100	127	9	117	1349	1	462	3e-157	459	NA	NA	NA	NA	15222333
Locus_6038_Transcript_1/1_Confidence_1.000_Length_1887	1887	At3g22890	ATP sulfurylase (sulfate adenylyltransferase)	463	80	465	100	90	2	176	1570	1	462	0	765	KOG0636	Inorganic ion transport and metabolism	METABOLISM	Arabidopsis thaliana	15228889
Locus_1585_Transcript_1/1_Confidence_1.000_Length_1106	1106	At5g42680	NA	238	64.85	239	100	76	4	142	837	1	238	3e-102	306	NA	NA	NA	NA	15239035
Locus_20818_Transcript_1/1_Confidence_1.000_Length_1245	1245	At2g21870	NA	240	69.71	241	100	72	1	1123	401	1	240	2e-102	309	NA	NA	NA	NA	15227104
Locus_8261_Transcript_1/1_Confidence_1.000_Length_1945	1945	At4g27080	COPII vesicle protein	480	74.27	482	100	122	1	122	1567	1	480	0	766	KOG2667	Intracellular trafficking, secretion, and vesicular transport	CELLULAR PROCESSES AND SIGNALING	Arabidopsis thaliana	7487378
Locus_1038_Transcript_1/1_Confidence_1.000_Length_1967	1967	At4g00720	Glycogen synthase kinase-3	472	77.22	474	100	97	5	77	1489	1	466	0	765	KOG0658	Carbohydrate transport and metabolism	METABOLISM	Arabidopsis thaliana	15236918
Locus_16755_Transcript_1/1_Confidence_1.000_Length_2628	2628	At4g01400_2	Golgi transport complex COD1 protein	711	80.25	714	100	135	4	2441	309	1	711	0	1158	KOG0412	Intracellular trafficking, secretion, and vesicular transport	CELLULAR PROCESSES AND SIGNALING	Arabidopsis thaliana	NA
Locus_31915_Transcript_1/1_Confidence_1.000_Length_1746	1746	At5g62790	NA	477	82.05	479	100	77	3	1625	207	2	477	0	792	NA	NA	NA	NA	15241970
Locus_3151_Transcript_1/1_Confidence_1.000_Length_3079	3079	At2g41900	CCCH-type Zn-finger protein	727	61.78	730	100	208	21	2762	648	44	727	0	709	KOG1595	General function prediction only	POORLY CHARACTERIZED	Arabidopsis thaliana	15227460
Locus_6927_Transcript_1/1_Confidence_1.000_Length_1104	1104	At3g23050	NA	243	73.36	244	100	44	6	83	769	6	243	3e-114	337	NA	NA	NA	NA	15228943
Locus_10044_Transcript_1/1_Confidence_1.000_Length_1348	1348	At2g42670	Uncharacterized conserved protein	242	73.66	243	100	60	2	323	1042	1	242	2e-127	374	KOG4281	Function unknown	POORLY CHARACTERIZED	Arabidopsis thaliana	15227976
Locus_183_Transcript_1/1_Confidence_1.000_Length_1844	1844	At3g21280	Ubiquitin-specific protease	488	73.88	490	100	115	4	1759	323	1	488	0	724	KOG1872	Posttranslational modification, protein turnover, chaperones	CELLULAR PROCESSES AND SIGNALING	Arabidopsis thaliana	15232516
Locus_5680_Transcript_1/1_Confidence_1.000_Length_1093	1093	At4g04860	Predicted membrane protein	244	88.57	245	100	27	1	970	236	1	244	2e-149	427	KOG0858	Function unknown	POORLY CHARACTERIZED	Arabidopsis thaliana	15234480
Locus_4402_Transcript_1/6_Confidence_0.615_Length_1991	1991	At4g38510	Vacuolar H+-ATPase V1 sector, subunit B	487	95.71	489	100	19	2	1934	468	1	487	0	951	KOG1351	Energy production and conversion	METABOLISM	Arabidopsis thaliana	15233891
Locus_4402_Transcript_2/6_Confidence_0.615_Length_1992	1992	At4g38510	Vacuolar H+-ATPase V1 sector, subunit B	487	95.71	489	100	19	2	1934	468	1	487	0	951	KOG1351	Energy production and conversion	METABOLISM	Arabidopsis thaliana	15233891
Locus_4402_Transcript_6/6_Confidence_0.615_Length_1992	1992	At4g38510	Vacuolar H+-ATPase V1 sector, subunit B	487	95.71	489	100	19	2	1934	468	1	487	0	951	KOG1351	Energy production and conversion	METABOLISM	Arabidopsis thaliana	15233891
Locus_4402_Transcript_3/6_Confidence_0.538_Length_2068	2068	At4g38510	Vacuolar H+-ATPase V1 sector, subunit B	487	95.91	489	100	18	2	1934	468	1	487	0	953	KOG1351	Energy production and conversion	METABOLISM	Arabidopsis thaliana	15233891
Locus_4402_Transcript_5/6_Confidence_0.615_Length_1835	1835	At4g38510	Vacuolar H+-ATPase V1 sector, subunit B	487	96.11	489	100	17	2	1777	311	1	487	0	952	KOG1351	Energy production and conversion	METABOLISM	Arabidopsis thaliana	15233891
Locus_28443_Transcript_1/2_Confidence_0.750_Length_1246	1246	At3g01210	NA	249	55.6	250	100	105	2	193	942	1	244	1e-66	217	NA	NA	NA	NA	15232063
Locus_28443_Transcript_2/2_Confidence_0.750_Length_1233	1233	At3g01210	NA	249	55.6	250	100	105	2	180	929	1	244	2e-66	216	NA	NA	NA	NA	15232063
Locus_2152_Transcript_2/2_Confidence_0.833_Length_1093	1093	At3g02310	MADS box transcription factor	250	75.7	251	100	53	7	31	762	1	250	1e-128	374	KOG0014	Transcription	INFORMATION STORAGE AND PROCESSING	Arabidopsis thaliana	15232883
Locus_18740_Transcript_1/1_Confidence_1.000_Length_1036	1036	At3g42790	Uncharacterized PHD Zn-finger protein	250	76.1	251	100	57	2	213	962	1	249	9e-104	310	KOG1632	General function prediction only	POORLY CHARACTERIZED	Arabidopsis thaliana	15229157
Locus_409_Transcript_1/2_Confidence_0.667_Length_1176	1176	At2g36830	Aquaporin (major intrinsic protein family)	251	76.59	252	100	57	2	1103	351	1	251	5e-122	358	KOG0223	Carbohydrate transport and metabolism	METABOLISM	Arabidopsis thaliana	15228041
Locus_409_Transcript_2/2_Confidence_0.667_Length_1192	1192	At2g36830	Aquaporin (major intrinsic protein family)	251	76.59	252	100	57	2	1103	351	1	251	6e-122	358	KOG0223	Carbohydrate transport and metabolism	METABOLISM	Arabidopsis thaliana	15228041
Locus_2226_Transcript_1/1_Confidence_1.000_Length_1025	1025	At2g03090	NA	248	76.71	249	100	48	2	47	769	1	247	2e-124	363	NA	NA	NA	NA	15227530
Locus_10427_Transcript_1/1_Confidence_1.000_Length_943	943	At2g36830	Aquaporin (major intrinsic protein family)	251	79.37	252	100	51	1	63	818	1	251	4e-140	402	KOG0223	Carbohydrate transport and metabolism	METABOLISM	Arabidopsis thaliana	15228041
Locus_20_Transcript_3/4_Confidence_0.500_Length_1901	1901	At5g17330	Glutamate decarboxylase/sphingosine phosphate lyase	502	83.53	504	100	77	3	116	1615	1	502	0	887	KOG1383	Amino acid transport and metabolism	METABOLISM	Arabidopsis thaliana	15237949
Locus_2024_Transcript_1/1_Confidence_1.000_Length_1082	1082	At2g46170	Reticulon	255	64.84	256	100	85	1	1018	251	1	251	5e-94	286	KOG1792	Intracellular trafficking, secretion, and vesicular transport	CELLULAR PROCESSES AND SIGNALING	Arabidopsis thaliana	18406991
Locus_9218_Transcript_1/1_Confidence_1.000_Length_1022	1022	At2g18030	Peptide methionine sulfoxide reductase	254	65.49	255	100	83	2	50	802	1	254	2e-121	355	KOG1635	Posttranslational modification, protein turnover, chaperones	CELLULAR PROCESSES AND SIGNALING	Arabidopsis thaliana	15227955
Locus_4754_Transcript_1/1_Confidence_1.000_Length_1013	1013	At3g52760	Rab GTPase interacting factor, Golgi membrane protein	257	69.38	258	100	66	5	155	892	1	257	1e-114	338	KOG3103	Intracellular trafficking, secretion, and vesicular transport	CELLULAR PROCESSES AND SIGNALING	Arabidopsis thaliana	15231678
Locus_11012_Transcript_1/1_Confidence_1.000_Length_1435	1435	At1g69640	Sphingolipid hydroxylase	258	78.76	259	100	54	1	192	968	1	258	1e-130	384	KOG0874	Lipid transport and metabolism	METABOLISM	Arabidopsis thaliana	15222389
Locus_5618_Transcript_1/1_Confidence_1.000_Length_1223	1223	At2g39700	NA	257	81.01	258	100	48	1	1172	399	1	257	2e-152	437	NA	NA	NA	NA	15225530
Locus_4670_Transcript_1/1_Confidence_1.000_Length_1180	1180	At3g49720	NA	261	67.94	262	100	80	2	966	190	1	261	2e-111	332	NA	NA	NA	NA	18408931
Locus_14695_Transcript_1/1_Confidence_1.000_Length_1209	1209	At1g77290	Uncharacterized conserved protein (Ganglioside-induced differentiation associated protein 1, GDAP1)	266	69.29	267	100	81	1	1136	336	1	266	4e-132	385	KOG4420	Function unknown	POORLY CHARACTERIZED	Arabidopsis thaliana	15223891
Locus_20939_Transcript_1/1_Confidence_1.000_Length_2108	2108	At5g61790	Calnexin	530	76.13	532	100	119	4	1933	341	6	530	0	656	KOG0675	Posttranslational modification, protein turnover, chaperones	CELLULAR PROCESSES AND SIGNALING	Arabidopsis thaliana	15240353
Locus_22969_Transcript_1/1_Confidence_1.000_Length_1730	1730	At5g19220	GDP-mannose pyrophosphorylase/mannose-1-phosphate guanylyltransferase	522	76.53	524	100	118	3	1620	58	1	522	0	818	KOG1322	Cell wall/membrane/envelope biogenesis	CELLULAR PROCESSES AND SIGNALING	Arabidopsis thaliana	15239684
Locus_3548_Transcript_1/1_Confidence_1.000_Length_1229	1229	At3g58730	Vacuolar H+-ATPase V1 sector, subunit D	261	77.1	262	100	57	2	112	891	1	261	2e-141	409	KOG1647	Energy production and conversion	METABOLISM	Arabidopsis thaliana	15231126
Locus_4453_Transcript_1/1_Confidence_1.000_Length_1740	1740	At3g06720	Karyopherin (importin) alpha	532	83.52	534	100	83	2	1610	18	1	532	0	922	KOG0166	Intracellular trafficking, secretion, and vesicular transport	CELLULAR PROCESSES AND SIGNALING	Arabidopsis thaliana	15230778
Locus_30027_Transcript_1/1_Confidence_1.000_Length_1030	1030	At2g29570	DNA polymerase delta processivity factor (proliferating cell nuclear antigen)	264	89.81	265	100	26	1	69	863	1	264	1e-177	498	KOG1636	Replication, recombination and repair	INFORMATION STORAGE AND PROCESSING	Arabidopsis thaliana	15227564
Locus_28382_Transcript_1/1_Confidence_1.000_Length_1946	1946	At3g03450	NA	547	64.66	549	100	141	9	286	1914	45	546	0	667	NA	NA	NA	NA	15228553
Locus_35797_Transcript_1/1_Confidence_1.000_Length_1205	1205	At4g38800	NA	267	65.67	268	100	91	1	1114	311	1	267	6e-111	331	NA	NA	NA	NA	15234791
Locus_5651_Transcript_1/1_Confidence_1.000_Length_1980	1980	At3g44880	NA	537	68.09	539	100	162	4	1746	139	6	537	0	787	NA	NA	NA	NA	15230543
Locus_23124_Transcript_1/1_Confidence_1.000_Length_2051	2051	At1g04510	mRNA splicing factor	535	73	537	100	127	4	1963	389	1	531	0	803	KOG0289	General function prediction only	POORLY CHARACTERIZED	Arabidopsis thaliana	15219739
Locus_16125_Transcript_1/1_Confidence_1.000_Length_1873	1873	At1g20080	Ca2+-dependent lipid-binding protein CLB1/vesicle protein vp115/Granuphilin A, contains C2 domain	535	73.18	537	100	140	2	155	1765	1	533	0	813	KOG1012	General function prediction only	POORLY CHARACTERIZED	Arabidopsis thaliana	15223764
Locus_921_Transcript_1/1_Confidence_1.000_Length_1188	1188	At5g20920	Translation initiation factor 2, beta subunit (eIF-2beta)	268	76.95	269	100	57	4	138	932	1	268	1e-125	369	KOG2768	Translation, ribosomal structure and biogenesis	INFORMATION STORAGE AND PROCESSING	Arabidopsis thaliana	15242100
Locus_21500_Transcript_1/1_Confidence_1.000_Length_1181	1181	At5g18650	Zn-finger protein	267	82.09	268	100	47	1	74	877	1	267	6e-165	469	KOG1940	General function prediction only	POORLY CHARACTERIZED	Arabidopsis thaliana	15238890
Locus_701_Transcript_1/1_Confidence_1.000_Length_3753	3753	At4g32410	NA	1081	86.82	1085	100	135	5	3629	384	1	1080	0	1889	NA	NA	NA	NA	15236786
Locus_5008_Transcript_1/3_Confidence_0.667_Length_940	940	At3g04770	40S ribosomal protein SA (P40)/Laminin receptor 1	280	72.6	281	100	58	4	94	927	12	276	4e-136	392	KOG0830	Translation, ribosomal structure and biogenesis	INFORMATION STORAGE AND PROCESSING	Arabidopsis thaliana	15229347
Locus_974_Transcript_1/1_Confidence_1.000_Length_2187	2187	At3g25230	FKBP-type peptidyl-prolyl cis-trans isomerase	551	81.74	553	100	98	3	221	1879	1	550	0	828	KOG0543	Posttranslational modification, protein turnover, chaperones	CELLULAR PROCESSES AND SIGNALING	Arabidopsis thaliana	15230823
Locus_12317_Transcript_3/5_Confidence_0.533_Length_2065	2065	At5g26360	Chaperonin complex component, TCP-1 gamma subunit (CCT3)	555	87.79	557	100	64	2	1891	227	1	555	0	993	KOG0364	Posttranslational modification, protein turnover, chaperones	CELLULAR PROCESSES AND SIGNALING	Arabidopsis thaliana	15240317
Locus_12317_Transcript_2/5_Confidence_0.533_Length_2071	2071	At5g26360	Chaperonin complex component, TCP-1 gamma subunit (CCT3)	555	88.51	557	100	62	1	1897	227	1	555	0	1004	KOG0364	Posttranslational modification, protein turnover, chaperones	CELLULAR PROCESSES AND SIGNALING	Arabidopsis thaliana	15240317
Locus_12317_Transcript_4/5_Confidence_0.533_Length_2091	2091	At5g26360	Chaperonin complex component, TCP-1 gamma subunit (CCT3)	555	88.69	557	100	61	1	1917	247	1	555	0	1009	KOG0364	Posttranslational modification, protein turnover, chaperones	CELLULAR PROCESSES AND SIGNALING	Arabidopsis thaliana	15240317
Locus_12317_Transcript_5/5_Confidence_0.467_Length_2071	2071	At5g26360	Chaperonin complex component, TCP-1 gamma subunit (CCT3)	555	88.69	557	100	61	1	1897	227	1	555	0	1007	KOG0364	Posttranslational modification, protein turnover, chaperones	CELLULAR PROCESSES AND SIGNALING	Arabidopsis thaliana	15240317
Locus_3195_Transcript_1/1_Confidence_1.000_Length_958	958	At3g01800	Ribosome recycling factor	284	55.09	285	100	103	4	868	86	1	284	1e-93	285	KOG4759	Translation, ribosomal structure and biogenesis	INFORMATION STORAGE AND PROCESSING	Arabidopsis thaliana	15232198
Locus_501_Transcript_2/2_Confidence_0.750_Length_1015	1015	At4g38620	Transcription factor, Myb superfamily	282	56.54	283	100	85	4	179	916	1	282	3e-95	289	KOG0048	Transcription	INFORMATION STORAGE AND PROCESSING	Arabidopsis thaliana	15233968
Locus_19_Transcript_1/1_Confidence_1.000_Length_3134	3134	At1g55020	NA	859	56.73	862	100	339	12	2919	376	18	859	0	940	NA	NA	NA	NA	15221970
Locus_2376_Transcript_1/1_Confidence_1.000_Length_1102	1102	At4g12790	Putative transcription factor FET5	282	64.31	283	100	58	2	824	57	1	267	6e-112	333	KOG1534	Transcription	INFORMATION STORAGE AND PROCESSING	Arabidopsis thaliana	7487264
Locus_6185_Transcript_1/1_Confidence_1.000_Length_1221	1221	At5g57300	Ubiquinone biosynthesis methyltransferase COQ5	288	72.66	289	100	78	1	144	1010	1	288	4e-155	445	KOG1540	Coenzyme transport and metabolism	METABOLISM	Arabidopsis thaliana	15242092
Locus_21019_Transcript_1/1_Confidence_1.000_Length_1190	1190	At4g35000	NA	287	79.86	288	100	56	2	82	942	1	287	2e-156	448	NA	NA	NA	NA	15236239
Locus_11460_Transcript_2/2_Confidence_0.833_Length_1812	1812	At5g52920	Pyruvate kinase	579	80.03	581	100	97	2	1780	77	1	575	0	966	KOG2323	Carbohydrate transport and metabolism	METABOLISM	Arabidopsis thaliana	15237303
Locus_717_Transcript_1/2_Confidence_0.667_Length_1200	1200	At3g54820	Aquaporin (major intrinsic protein family)	286	82.93	287	100	44	2	50	898	1	286	1e-162	464	KOG0223	Carbohydrate transport and metabolism	METABOLISM	Arabidopsis thaliana	15233102
Locus_7693_Transcript_1/1_Confidence_1.000_Length_1297	1297	At2g37170	Aquaporin (major intrinsic protein family)	285	83.57	286	100	46	1	82	939	1	285	5e-163	466	KOG0223	Carbohydrate transport and metabolism	METABOLISM	Arabidopsis thaliana	15228095
Locus_5113_Transcript_1/3_Confidence_0.600_Length_2221	2221	At1g12000	Pyrophosphate-dependent phosphofructo-1-kinase	566	83.98	568	100	88	3	2159	459	1	566	0	934	KOG2440	Carbohydrate transport and metabolism	METABOLISM	Arabidopsis thaliana	15221156
Locus_5113_Transcript_3/3_Confidence_0.600_Length_2227	2227	At1g12000	Pyrophosphate-dependent phosphofructo-1-kinase	566	84.33	568	100	82	4	2147	459	1	566	0	931	KOG2440	Carbohydrate transport and metabolism	METABOLISM	Arabidopsis thaliana	15221156
Locus_4386_Transcript_1/1_Confidence_1.000_Length_1170	1170	At2g45960	Aquaporin (major intrinsic protein family)	286	84.67	287	100	43	1	1035	175	1	286	3e-178	503	KOG0223	Carbohydrate transport and metabolism	METABOLISM	Arabidopsis thaliana	15225913
Locus_3926_Transcript_1/1_Confidence_1.000_Length_2147	2147	At1g76490	3-hydroxy-3-methylglutaryl-CoA (HMG-CoA) reductase	592	69.02	594	100	148	4	133	1842	1	582	0	793	KOG2480	Lipid transport and metabolism	METABOLISM	Arabidopsis thaliana	15223072
Locus_5620_Transcript_1/1_Confidence_1.000_Length_2089	2089	At2g40460	H+/oligopeptide symporter	583	72.14	585	100	154	4	91	1836	1	579	0	862	KOG1237	Amino acid transport and metabolism	METABOLISM	Arabidopsis thaliana	15226687
Locus_5696_Transcript_1/1_Confidence_1.000_Length_2197	2197	At5g55230	Microtubule-associated protein essential for anaphase spindle elongation	587	78.1	589	100	120	6	201	1946	1	587	0	870	KOG4302	Cell cycle control, cell division, chromosome partitioning # Cytoskeleton	CELLULAR PROCESSES AND SIGNALING # CELLULAR PROCESSES AND SIGNALING	Arabidopsis thaliana	15240485
Locus_2696_Transcript_1/1_Confidence_1.000_Length_1351	1351	At5g61210	SNAP-25 (synaptosome-associated protein) component of SNARE complex	300	59.8	301	100	112	3	248	1126	1	300	4e-97	299	KOG3065	Intracellular trafficking, secretion, and vesicular transport	CELLULAR PROCESSES AND SIGNALING	Arabidopsis thaliana	15240163
Locus_21260_Transcript_1/1_Confidence_1.000_Length_1193	1193	At4g39860	NA	299	63.67	300	100	106	2	1123	224	1	297	7e-124	365	NA	NA	NA	NA	15236057
Locus_2311_Transcript_1/1_Confidence_1.000_Length_2513	2513	At5g45030	NA	607	66.5	609	100	177	12	2254	464	1	594	0	711	NA	NA	NA	NA	15241646
Locus_4235_Transcript_1/1_Confidence_1.000_Length_3401	3401	At5g58140	NA	920	71.83	923	100	214	11	3019	281	31	917	0	1278	NA	NA	NA	NA	15242958
Locus_6297_Transcript_1/1_Confidence_1.000_Length_1145	1145	At3g03800	SNARE protein Syntaxin 1 and related proteins	306	73.94	307	100	79	1	969	49	1	306	3e-117	348	KOG0810	Intracellular trafficking, secretion, and vesicular transport	CELLULAR PROCESSES AND SIGNALING	Arabidopsis thaliana	15228637
Locus_1802_Transcript_2/2_Confidence_0.750_Length_2303	2303	At2g44160	5,10-methylenetetrahydrofolate reductase	606	79.61	608	100	110	2	158	1945	1	606	0	1031	KOG0564	Amino acid transport and metabolism	METABOLISM	Arabidopsis thaliana	6093430
Locus_1802_Transcript_1/2_Confidence_0.750_Length_2303	2303	At2g44160	5,10-methylenetetrahydrofolate reductase	606	79.77	608	100	109	2	158	1945	1	606	0	1036	KOG0564	Amino acid transport and metabolism	METABOLISM	Arabidopsis thaliana	6093430
Locus_10112_Transcript_1/1_Confidence_1.000_Length_1626	1626	At2g24320	Predicted alpha/beta hydrolase	316	71.61	317	100	65	3	395	1273	1	316	5e-157	456	KOG1552	General function prediction only	POORLY CHARACTERIZED	Arabidopsis thaliana	15224121
Locus_7171_Transcript_1/1_Confidence_1.000_Length_1243	1243	At3g20000	Translocase of outer mitochondrial membrane complex, subunit TOM40	309	71.94	310	100	81	3	93	1007	1	309	7e-166	473	KOG3296	Intracellular trafficking, secretion, and vesicular transport	CELLULAR PROCESSES AND SIGNALING	Arabidopsis thaliana	15231008
Locus_7412_Transcript_1/1_Confidence_1.000_Length_1337	1337	At3g58040	Zn finger protein	308	78.32	309	100	66	1	1094	168	1	308	7e-170	485	KOG3002	General function prediction only	POORLY CHARACTERIZED	Arabidopsis thaliana	15230936
Locus_745_Transcript_1/5_Confidence_0.667_Length_1057	1057	At5g23540	26S proteasome regulatory complex, subunit RPN11	308	94.5	309	100	16	1	929	3	1	308	0	558	KOG1555	Posttranslational modification, protein turnover, chaperones	CELLULAR PROCESSES AND SIGNALING	Arabidopsis thaliana	15237785
Locus_745_Transcript_2/5_Confidence_0.667_Length_1092	1092	At5g23540	26S proteasome regulatory complex, subunit RPN11	308	94.5	309	100	16	1	929	3	1	308	0	560	KOG1555	Posttranslational modification, protein turnover, chaperones	CELLULAR PROCESSES AND SIGNALING	Arabidopsis thaliana	15237785
Locus_745_Transcript_3/5_Confidence_0.667_Length_1057	1057	At5g23540	26S proteasome regulatory complex, subunit RPN11	308	94.5	309	100	16	1	929	3	1	308	0	558	KOG1555	Posttranslational modification, protein turnover, chaperones	CELLULAR PROCESSES AND SIGNALING	Arabidopsis thaliana	15237785
Locus_745_Transcript_4/5_Confidence_0.667_Length_1057	1057	At5g23540	26S proteasome regulatory complex, subunit RPN11	308	94.5	309	100	16	1	929	3	1	308	0	558	KOG1555	Posttranslational modification, protein turnover, chaperones	CELLULAR PROCESSES AND SIGNALING	Arabidopsis thaliana	15237785
Locus_745_Transcript_5/5_Confidence_0.667_Length_1057	1057	At5g23540	26S proteasome regulatory complex, subunit RPN11	308	94.5	309	100	16	1	929	3	1	308	0	558	KOG1555	Posttranslational modification, protein turnover, chaperones	CELLULAR PROCESSES AND SIGNALING	Arabidopsis thaliana	15237785
Locus_22749_Transcript_1/1_Confidence_1.000_Length_1371	1371	At2g42500	Serine/threonine protein phosphatase 2A, catalytic subunit	313	94.59	314	100	16	1	163	1104	1	313	0	629	KOG0371	Signal transduction mechanisms	CELLULAR PROCESSES AND SIGNALING	Arabidopsis thaliana	18405985
Locus_8199_Transcript_1/1_Confidence_1.000_Length_2393	2393	At4g21580	Zinc-binding oxidoreductase	325	50	326	100	162	1	232	1209	1	325	3e-93	300	KOG1198	Energy production and conversion # General function prediction only	METABOLISM # POORLY CHARACTERIZED	Arabidopsis thaliana	15234529
Locus_9371_Transcript_1/1_Confidence_1.000_Length_1174	1174	At1g59960	Aldo/keto reductase family proteins	326	52.91	327	100	143	5	1160	207	1	325	7e-119	353	KOG1577	General function prediction only	POORLY CHARACTERIZED	Arabidopsis thaliana	15218960
Locus_2064_Transcript_2/2_Confidence_0.750_Length_1189	1189	At5g67370	NA	327	68.6	328	100	86	4	173	1108	1	327	7e-143	415	NA	NA	NA	NA	15240715
Locus_28152_Transcript_1/1_Confidence_1.000_Length_1235	1235	At2g21270	Ubiquitin fusion-degradation protein	320	75.08	321	100	70	5	1235	294	3	320	1e-152	440	KOG1816	Posttranslational modification, protein turnover, chaperones	CELLULAR PROCESSES AND SIGNALING	Arabidopsis thaliana	15226505
Locus_1899_Transcript_1/2_Confidence_0.500_Length_2525	2525	At1g12360	Vesicle trafficking protein Sec1	637	77.78	639	100	136	4	2120	216	1	637	0	1038	KOG1300	Intracellular trafficking, secretion, and vesicular transport	CELLULAR PROCESSES AND SIGNALING	Arabidopsis thaliana	15221288
Locus_15624_Transcript_1/1_Confidence_1.000_Length_1202	1202	At1g59725	Molecular chaperone (DnaJ superfamily)	331	50.9	332	100	104	4	217	1047	4	331	3e-106	322	KOG0714	Posttranslational modification, protein turnover, chaperones	CELLULAR PROCESSES AND SIGNALING	Arabidopsis thaliana	15218901
Locus_1093_Transcript_1/3_Confidence_0.667_Length_2459	2459	At3g51895	Sulfate/bicarbonate/oxalate exchanger SAT-1 and related transporters (SLC26 family)	658	75.45	660	100	158	4	2329	356	1	658	0	991	KOG0236	Inorganic ion transport and metabolism	METABOLISM	Arabidopsis thaliana	15231069
Locus_1093_Transcript_3/3_Confidence_0.667_Length_2471	2471	At3g51895	Sulfate/bicarbonate/oxalate exchanger SAT-1 and related transporters (SLC26 family)	658	75.45	660	100	158	4	2329	356	1	658	0	990	KOG0236	Inorganic ion transport and metabolism	METABOLISM	Arabidopsis thaliana	15231069
Locus_8782_Transcript_1/1_Confidence_1.000_Length_2328	2328	At3g27020	NA	672	80.56	674	100	127	2	2140	122	1	671	0	1063	NA	NA	NA	NA	15232060
Locus_20728_Transcript_1/1_Confidence_1.000_Length_2507	2507	At1g78570	Putative NAD+-dependent epimerases	669	88.82	671	100	70	2	117	2120	1	669	0	1253	KOG0747	Carbohydrate transport and metabolism	METABOLISM	Arabidopsis thaliana	15218420
Locus_11685_Transcript_1/1_Confidence_1.000_Length_2881	2881	At5g49580	Molecular chaperone (DnaJ superfamily)	695	53.08	697	100	291	11	253	2310	1	672	0	645	KOG0720	Posttranslational modification, protein turnover, chaperones	CELLULAR PROCESSES AND SIGNALING	Arabidopsis thaliana	15240510
Locus_1945_Transcript_1/3_Confidence_0.600_Length_1235	1235	At2g37790	Aldo/keto reductase family proteins	350	63.53	351	100	89	3	1179	241	1	350	5e-146	424	KOG1577	General function prediction only	POORLY CHARACTERIZED	Arabidopsis thaliana	15224367
Locus_1945_Transcript_3/3_Confidence_0.600_Length_1216	1216	At2g37790	Aldo/keto reductase family proteins	350	63.53	351	100	89	3	1160	222	1	350	4e-146	424	KOG1577	General function prediction only	POORLY CHARACTERIZED	Arabidopsis thaliana	15224367
Locus_8157_Transcript_1/1_Confidence_1.000_Length_1305	1305	At1g17020	Iron/ascorbate family oxidoreductases	358	62.67	359	100	130	3	72	1139	1	358	7e-150	436	KOG0143	Secondary metabolites biosynthesis, transport and catabolism # General function prediction only	METABOLISM # POORLY CHARACTERIZED	Arabidopsis thaliana	15219988
Locus_7383_Transcript_1/2_Confidence_0.875_Length_2508	2508	At1g53730	NA	719	63.38	721	100	244	11	215	2350	8	717	0	832	NA	NA	NA	NA	15220928
Locus_7383_Transcript_2/2_Confidence_0.875_Length_2513	2513	At1g53730	NA	719	63.38	721	100	244	11	215	2350	8	717	0	832	NA	NA	NA	NA	15220928
Locus_5145_Transcript_1/1_Confidence_1.000_Length_3075	3075	At2g20190	CLIP-associating protein	351	66.48	352	100	115	3	1748	2803	1	349	2e-131	406	KOG2956	General function prediction only	POORLY CHARACTERIZED	Arabidopsis thaliana	15225320
Locus_462_Transcript_7/9_Confidence_0.565_Length_1937	1937	At1g72680	Alcohol dehydrogenase, class V	355	73.31	356	100	94	1	437	1504	1	355	9e-176	509	KOG0023	Secondary metabolites biosynthesis, transport and catabolism	METABOLISM	Arabidopsis thaliana	15218564
Locus_4676_Transcript_1/1_Confidence_1.000_Length_1344	1344	At5g13500	NA	358	75.77	359	100	84	1	80	1156	1	356	0	543	NA	NA	NA	NA	15240642
Locus_4037_Transcript_1/1_Confidence_1.000_Length_1351	1351	At5g54160	Hydroxyindole-O-methyltransferase and related SAM-dependent methyltransferases	363	77.2	364	100	81	1	70	1161	1	362	0	589	KOG3178	General function prediction only	POORLY CHARACTERIZED	Arabidopsis thaliana	15239571
Locus_195_Transcript_1/1_Confidence_1.000_Length_2508	2508	At4g24280	Molecular chaperones mortalin/PBP74/GRP75, HSP70 superfamily	718	85.14	720	100	84	6	2361	265	1	718	0	1138	KOG0102	Posttranslational modification, protein turnover, chaperones	CELLULAR PROCESSES AND SIGNALING	Arabidopsis thaliana	15233779
Locus_1429_Transcript_1/1_Confidence_1.000_Length_1580	1580	At2g26830	Ethanolamine kinase	374	61.6	375	100	142	1	1395	271	1	373	5e-170	491	KOG4720	Lipid transport and metabolism	METABOLISM	Arabidopsis thaliana	15225800
Locus_2681_Transcript_2/2_Confidence_0.750_Length_1632	1632	At5g56950	Nucleosome assembly protein NAP-1	368	71	369	100	103	2	116	1213	1	368	1e-119	363	KOG1507	Chromatin structure and dynamics # Cell cycle control, cell division, chromosome partitioning	INFORMATION STORAGE AND PROCESSING # CELLULAR PROCESSES AND SIGNALING	Arabidopsis thaliana	15241993
Locus_8099_Transcript_1/1_Confidence_1.000_Length_1361	1361	At1g76340	Nucleotide-sugar transporter VRG4/SQV-7	372	76.14	373	100	79	4	78	1184	4	370	2e-151	441	KOG1444	Carbohydrate transport and metabolism # Posttranslational modification, protein turnover, chaperones # Intracellular trafficking, secretion, and vesicular transport	METABOLISM # CELLULAR PROCESSES AND SIGNALING # CELLULAR PROCESSES AND SIGNALING	Arabidopsis thaliana	15223013
Locus_3949_Transcript_1/1_Confidence_1.000_Length_1621	1621	At4g34460	G-protein beta subunit	377	82.28	378	100	65	2	187	1317	1	377	0	619	KOG0286	General function prediction only	POORLY CHARACTERIZED	Arabidopsis thaliana	15236122
Locus_6391_Transcript_1/1_Confidence_1.000_Length_1437	1437	At4g37880	Predicted E3 ubiquitin ligase	388	52.96	389	100	178	5	63	1217	1	388	8e-141	415	KOG2817	Posttranslational modification, protein turnover, chaperones	CELLULAR PROCESSES AND SIGNALING	Arabidopsis thaliana	15235735
Locus_645_Transcript_1/1_Confidence_1.000_Length_2747	2747	At5g67360	NA	757	63.37	759	100	262	4	163	2430	12	757	0	940	NA	NA	NA	NA	18425181
Locus_1323_Transcript_4/4_Confidence_0.571_Length_1625	1625	At3g57550	Guanylate kinase	391	63.52	392	100	136	5	94	1257	2	390	5e-168	487	KOG0707	Nucleotide transport and metabolism	METABOLISM	Arabidopsis thaliana	11357323
Locus_11864_Transcript_1/1_Confidence_1.000_Length_1680	1680	At1g64710	Alcohol dehydrogenase, class III	380	66.67	381	100	124	2	183	1322	2	380	6e-166	482	KOG0022	Secondary metabolites biosynthesis, transport and catabolism	METABOLISM	Arabidopsis thaliana	15217715
Locus_8733_Transcript_2/2_Confidence_0.667_Length_1463	1463	At3g17090	Protein phosphatase 2C/pyruvate dehydrogenase (lipoamide) phosphatase	379	70	380	100	107	3	1318	197	1	379	0	537	KOG0700	Signal transduction mechanisms	CELLULAR PROCESSES AND SIGNALING	Arabidopsis thaliana	7670033
Locus_21910_Transcript_1/1_Confidence_1.000_Length_1502	1502	At2g33700	Serine/threonine protein phosphatase	380	71.92	381	100	96	4	1313	186	3	377	0	552	KOG0698	Signal transduction mechanisms	CELLULAR PROCESSES AND SIGNALING	Arabidopsis thaliana	15226152
Locus_21777_Transcript_1/1_Confidence_1.000_Length_1623	1623	At1g66430	Ribokinase	384	77.66	385	100	82	3	268	1416	1	383	3e-165	479	KOG2855	Carbohydrate transport and metabolism	METABOLISM	Arabidopsis thaliana	12322265
Locus_3868_Transcript_1/2_Confidence_0.667_Length_2786	2786	At3g57520	NA	773	78.32	775	100	165	3	176	2497	1	773	0	1267	NA	NA	NA	NA	15230330
Locus_3868_Transcript_2/2_Confidence_0.667_Length_2793	2793	At3g57520	NA	773	78.32	775	100	165	3	176	2497	1	773	0	1267	NA	NA	NA	NA	15230330
Locus_22411_Transcript_3/3_Confidence_0.571_Length_1611	1611	At1g80950	Predicted phosphate acyltransferase, contains PlsC domain	398	65.16	399	100	105	4	1424	300	1	389	3e-178	513	KOG4666	Lipid transport and metabolism	METABOLISM	Arabidopsis thaliana	18412918
Locus_13836_Transcript_1/1_Confidence_1.000_Length_1569	1569	At5g64560	Magnesium transporters	394	70.89	395	100	104	5	1386	232	1	394	4e-173	499	KOG2662	Inorganic ion transport and metabolism	METABOLISM	Arabidopsis thaliana	15237735
Locus_21979_Transcript_1/1_Confidence_1.000_Length_1856	1856	At1g80360	Kynurenine aminotransferase, glutamine transaminase K	394	70.89	395	100	114	1	318	1502	1	394	0	605	KOG0257	Amino acid transport and metabolism	METABOLISM	Arabidopsis thaliana	15220119
Locus_18381_Transcript_1/2_Confidence_0.667_Length_1504	1504	At5g67020	NA	394	72.66	395	100	101	3	80	1249	1	393	3e-157	458	NA	NA	NA	NA	15240167
Locus_19492_Transcript_1/1_Confidence_1.000_Length_1840	1840	At1g62640	NA	404	75.31	405	100	91	6	244	1437	1	403	0	613	NA	NA	NA	NA	15221522
Locus_4547_Transcript_1/1_Confidence_1.000_Length_2878	2878	At1g25350	Glutaminyl-tRNA synthetase	786	75.76	788	100	176	4	92	2443	1	777	0	1218	KOG1148	Translation, ribosomal structure and biogenesis	INFORMATION STORAGE AND PROCESSING	Arabidopsis thaliana	15222563
Locus_4391_Transcript_1/1_Confidence_1.000_Length_1896	1896	At5g64560	Magnesium transporters	394	77.97	395	100	85	2	360	1541	1	394	0	571	KOG2662	Inorganic ion transport and metabolism	METABOLISM	Arabidopsis thaliana	15237735
Locus_9612_Transcript_1/2_Confidence_0.667_Length_1650	1650	At2g39450	Mitochondrial Fe2+ transporter MMT1 and related transporters (cation diffusion facilitator superfamily)	394	82.53	395	100	67	1	1573	389	1	393	0	617	KOG1485	Inorganic ion transport and metabolism	METABOLISM	Arabidopsis thaliana	15225468
Locus_9612_Transcript_2/2_Confidence_0.667_Length_1651	1651	At2g39450	Mitochondrial Fe2+ transporter MMT1 and related transporters (cation diffusion facilitator superfamily)	394	82.53	395	100	67	1	1574	390	1	393	0	617	KOG1485	Inorganic ion transport and metabolism	METABOLISM	Arabidopsis thaliana	15225468
Locus_6541_Transcript_1/2_Confidence_1.000_Length_1992	1992	At2g30510	NA	415	63.94	416	100	137	5	643	1857	2	415	2e-174	509	NA	NA	NA	NA	15224516
Locus_6541_Transcript_2/2_Confidence_0.667_Length_1862	1862	At2g30510	NA	415	63.94	416	100	137	5	513	1727	2	415	1e-175	510	NA	NA	NA	NA	15224516
Locus_3981_Transcript_1/1_Confidence_1.000_Length_2025	2025	At1g71980	Predicted E3 ubiquitin ligase	424	67.06	425	100	127	3	300	1544	3	424	1e-154	459	KOG4628	Posttranslational modification, protein turnover, chaperones	CELLULAR PROCESSES AND SIGNALING	Arabidopsis thaliana	15218300
Locus_7110_Transcript_1/1_Confidence_1.000_Length_1728	1728	At1g43580	Uncharacterized conserved protein	421	71.8	422	100	113	3	111	1367	3	421	0	555	KOG3058	Function unknown	POORLY CHARACTERIZED	Arabidopsis thaliana	18400935
Locus_8044_Transcript_1/1_Confidence_1.000_Length_1613	1613	At3g51670	Phosphatidylinositol transfer protein SEC14 and related proteins	409	74.88	410	100	95	4	326	1552	6	408	0	589	KOG1471	Lipid transport and metabolism	METABOLISM	Arabidopsis thaliana	15230555
Locus_12872_Transcript_1/1_Confidence_1.000_Length_1884	1884	At2g45260	NA	425	77.93	426	100	86	4	1638	382	1	425	0	693	NA	NA	NA	NA	15225441
Locus_8342_Transcript_1/1_Confidence_1.000_Length_1679	1679	At4g34640	Squalene synthetase	410	78.1	411	100	87	2	202	1428	1	410	0	691	KOG1459	Lipid transport and metabolism	METABOLISM	Arabidopsis thaliana	15236168
Locus_20989_Transcript_1/1_Confidence_1.000_Length_1705	1705	At3g44110	Molecular chaperone (DnaJ superfamily)	420	81.95	421	100	71	4	213	1463	1	420	0	538	KOG0712	Posttranslational modification, protein turnover, chaperones	CELLULAR PROCESSES AND SIGNALING	Arabidopsis thaliana	15229874
Locus_18544_Transcript_1/1_Confidence_1.000_Length_1319	1319	At3g45300	Isovaleryl-CoA dehydrogenase	409	83.17	410	100	68	1	41	1270	1	409	0	690	KOG0141	Amino acid transport and metabolism # Lipid transport and metabolism	METABOLISM # METABOLISM	Arabidopsis thaliana	15230664
Locus_2037_Transcript_1/1_Confidence_1.000_Length_1424	1424	At3g44110	Molecular chaperone (DnaJ superfamily)	420	83.37	421	100	65	3	110	1360	1	420	0	586	KOG0712	Posttranslational modification, protein turnover, chaperones	CELLULAR PROCESSES AND SIGNALING	Arabidopsis thaliana	15229874
Locus_4000_Transcript_1/1_Confidence_1.000_Length_1755	1755	At3g05840	Glycogen synthase kinase-3	409	90.49	410	100	38	1	1574	345	1	409	0	788	KOG0658	Carbohydrate transport and metabolism	METABOLISM	Arabidopsis thaliana	15230058
Locus_175_Transcript_1/1_Confidence_1.000_Length_1834	1834	At4g30960	Serine/threonine protein kinase	441	71.95	442	100	105	5	287	1576	7	441	0	610	KOG0583	Signal transduction mechanisms	CELLULAR PROCESSES AND SIGNALING	Arabidopsis thaliana	15235768
Locus_8435_Transcript_1/2_Confidence_0.750_Length_1690	1690	At2g26800	Hydroxymethylglutaryl-CoA lyase	433	73.96	434	100	111	2	1634	336	1	433	0	561	KOG2368	Energy production and conversion # Amino acid transport and metabolism	METABOLISM # METABOLISM	Arabidopsis thaliana	7436675
Locus_8435_Transcript_2/2_Confidence_0.750_Length_1689	1689	At2g26800	Hydroxymethylglutaryl-CoA lyase	433	73.96	434	100	111	2	1633	335	1	433	0	561	KOG2368	Energy production and conversion # Amino acid transport and metabolism	METABOLISM # METABOLISM	Arabidopsis thaliana	7436675
Locus_6299_Transcript_1/3_Confidence_0.600_Length_1525	1525	At2g36530	Enolase	444	86.97	445	100	57	1	3	1337	1	444	0	803	KOG2670	Carbohydrate transport and metabolism	METABOLISM	Arabidopsis thaliana	15227987
Locus_6299_Transcript_2/3_Confidence_0.600_Length_1525	1525	At2g36530	Enolase	444	87.19	445	100	56	1	3	1337	1	444	0	806	KOG2670	Carbohydrate transport and metabolism	METABOLISM	Arabidopsis thaliana	15227987
Locus_6299_Transcript_3/3_Confidence_0.600_Length_1525	1525	At2g36530	Enolase	444	87.19	445	100	56	1	3	1337	1	444	0	806	KOG2670	Carbohydrate transport and metabolism	METABOLISM	Arabidopsis thaliana	15227987
Locus_8156_Transcript_1/1_Confidence_1.000_Length_1950	1950	At1g13180	Actin-related protein Arp2/3 complex, subunit Arp3	427	87.38	428	100	49	2	1749	478	1	427	0	758	KOG0678	Cytoskeleton	CELLULAR PROCESSES AND SIGNALING	Arabidopsis thaliana	15222206
Locus_4735_Transcript_1/1_Confidence_1.000_Length_2063	2063	At5g43960	RasGAP SH3 binding protein rasputin, contains NTF2 and RRM domains	450	52.11	451	100	189	9	1739	426	1	437	2e-111	349	KOG0116	Signal transduction mechanisms	CELLULAR PROCESSES AND SIGNALING	Arabidopsis thaliana	15240057
Locus_25149_Transcript_1/1_Confidence_1.000_Length_1735	1735	At3g09030	SETA binding protein SB1 and related proteins, contain BTB/POZ domain	460	58.79	461	100	178	3	1600	224	9	459	2e-179	520	KOG2714	General function prediction only	POORLY CHARACTERIZED	Arabidopsis thaliana	15232005
Locus_2265_Transcript_1/1_Confidence_1.000_Length_2008	2008	At3g59360	Predicted UDP-galactose transporter	458	72.55	459	100	67	5	1670	465	1	457	0	622	KOG2234	Carbohydrate transport and metabolism	METABOLISM	Arabidopsis thaliana	11358902
Locus_8360_Transcript_1/3_Confidence_0.667_Length_1846	1846	At1g76990	NA	453	75.11	454	100	102	6	1546	212	1	452	0	701	NA	NA	NA	NA	18411317
Locus_8360_Transcript_3/3_Confidence_0.667_Length_1846	1846	At1g76990	NA	453	75.11	454	100	102	6	1546	212	1	452	0	701	NA	NA	NA	NA	18411317
Locus_23823_Transcript_1/2_Confidence_0.667_Length_1679	1679	At4g01320	Metalloprotease	459	76.52	460	100	71	3	110	1381	1	459	0	650	KOG2719	General function prediction only	POORLY CHARACTERIZED	Arabidopsis thaliana	7267629
Locus_4552_Transcript_1/1_Confidence_1.000_Length_2474	2474	At4g11810_2	Predicted transporter/transmembrane protein	455	77.85	456	100	92	2	838	2181	1	455	0	667	KOG2325	General function prediction only	POORLY CHARACTERIZED	Arabidopsis thaliana	NA
Locus_9237_Transcript_1/1_Confidence_1.000_Length_1756	1756	At4g11820	Hydroxymethylglutaryl-CoA synthase	461	80.3	462	100	85	3	1649	279	1	461	0	783	KOG1393	Lipid transport and metabolism	METABOLISM	Arabidopsis thaliana	15234313
Locus_7687_Transcript_1/1_Confidence_1.000_Length_3240	3240	At5g58100	NA	945	58.92	947	100	257	9	376	3015	64	945	0	1037	NA	NA	NA	NA	15242948
Locus_5471_Transcript_1/1_Confidence_1.000_Length_1890	1890	At2g47010	NA	471	67.37	472	100	109	7	244	1593	23	471	0	653	NA	NA	NA	NA	7459476
Locus_339_Transcript_1/1_Confidence_1.000_Length_1716	1716	At4g10790	Predicted regulator of the ubiquitin pathway (contains UAS and UBX domains)	480	68.19	481	100	126	4	190	1554	1	480	9e-153	452	KOG1363	Signal transduction mechanisms	CELLULAR PROCESSES AND SIGNALING	Arabidopsis thaliana	15236931
Locus_24065_Transcript_1/1_Confidence_1.000_Length_1633	1633	At1g78880	NA	468	70.15	469	100	117	4	1	1392	18	468	0	642	NA	NA	NA	NA	15219232
Locus_658_Transcript_1/1_Confidence_1.000_Length_1902	1902	At3g59830	Tyrosine kinase specific for activated (GTP-bound) p21cdc42Hs	476	75.68	477	100	113	2	1723	299	1	476	0	769	KOG0192	Signal transduction mechanisms	CELLULAR PROCESSES AND SIGNALING	Arabidopsis thaliana	15232181
Locus_3514_Transcript_1/1_Confidence_1.000_Length_1757	1757	At1g75220	Predicted transporter (major facilitator superfamily)	487	79.92	488	100	96	2	1571	111	1	487	0	717	KOG0254	General function prediction only	POORLY CHARACTERIZED	Arabidopsis thaliana	15222158
Locus_22274_Transcript_1/1_Confidence_1.000_Length_1816	1816	At5g46290	3-oxoacyl-(acyl-carrier-protein) synthase (I and II)	473	82.7	474	100	76	2	1750	344	1	473	0	805	KOG1394	Lipid transport and metabolism # Secondary metabolites biosynthesis, transport and catabolism	METABOLISM # METABOLISM	Arabidopsis thaliana	15237422
Locus_21220_Transcript_1/1_Confidence_1.000_Length_1917	1917	At5g41670	6-phosphogluconate dehydrogenase	487	85.86	488	100	67	2	152	1615	1	486	0	877	KOG2653	Carbohydrate transport and metabolism	METABOLISM	Arabidopsis thaliana	15238151
Locus_21060_Transcript_1/1_Confidence_1.000_Length_3280	3280	At3g14940	NA	968	86.91	970	100	123	3	3179	276	1	968	0	1716	NA	NA	NA	NA	15232442
Locus_176_Transcript_1/1_Confidence_1.000_Length_2082	2082	At2g34250	Transport protein Sec61, alpha subunit	475	93.7	476	100	29	1	1959	532	1	475	0	911	KOG1373	Intracellular trafficking, secretion, and vesicular transport # Posttranslational modification, protein turnover, chaperones	CELLULAR PROCESSES AND SIGNALING # CELLULAR PROCESSES AND SIGNALING	Arabidopsis thaliana	15226261
Locus_1269_Transcript_1/2_Confidence_0.889_Length_1878	1878	At2g34250	Transport protein Sec61, alpha subunit	475	94.33	476	100	26	1	98	1525	1	475	0	915	KOG1373	Intracellular trafficking, secretion, and vesicular transport # Posttranslational modification, protein turnover, chaperones	CELLULAR PROCESSES AND SIGNALING # CELLULAR PROCESSES AND SIGNALING	Arabidopsis thaliana	15226261
Locus_1269_Transcript_2/2_Confidence_0.889_Length_1982	1982	At2g34250	Transport protein Sec61, alpha subunit	475	94.33	476	100	26	1	98	1525	1	475	0	915	KOG1373	Intracellular trafficking, secretion, and vesicular transport # Posttranslational modification, protein turnover, chaperones	CELLULAR PROCESSES AND SIGNALING # CELLULAR PROCESSES AND SIGNALING	Arabidopsis thaliana	15226261
Locus_4402_Transcript_4/6_Confidence_0.615_Length_1989	1989	At4g38510	Vacuolar H+-ATPase V1 sector, subunit B	487	95.7	488	100	20	1	1931	468	1	487	0	954	KOG1351	Energy production and conversion	METABOLISM	Arabidopsis thaliana	15233891
Locus_1432_Transcript_2/2_Confidence_0.750_Length_1698	1698	At3g06580	Galactokinase	496	76.46	497	100	116	1	1656	166	1	496	0	781	KOG0631	Carbohydrate transport and metabolism	METABOLISM	Arabidopsis thaliana	15230749
Locus_12345_Transcript_1/2_Confidence_0.750_Length_1971	1971	At1g01610	NA	503	79.56	504	100	98	2	1834	326	1	500	0	731	NA	NA	NA	NA	15223437
Locus_12345_Transcript_2/2_Confidence_0.750_Length_1962	1962	At1g01610	NA	503	79.56	504	100	98	2	1825	317	1	500	0	731	NA	NA	NA	NA	15223437
Locus_24_Transcript_1/1_Confidence_1.000_Length_2392	2392	At2g32950_2	NA	493	80.16	494	100	94	3	1750	275	2	493	0	830	NA	NA	NA	NA	NA
Locus_28165_Transcript_1/1_Confidence_1.000_Length_2198	2198	At5g04420	Kelch repeat-containing proteins	514	59.42	515	100	201	2	311	1837	1	513	0	583	KOG0379	General function prediction only	POORLY CHARACTERIZED	Arabidopsis thaliana	15237715
Locus_6507_Transcript_1/1_Confidence_1.000_Length_2186	2186	At4g39210	GDP-mannose pyrophosphorylase/mannose-1-phosphate guanylyltransferase	521	70.88	522	100	136	3	1895	339	13	521	0	777	KOG1322	Cell wall/membrane/envelope biogenesis	CELLULAR PROCESSES AND SIGNALING	Arabidopsis thaliana	15234972
Locus_325_Transcript_1/1_Confidence_1.000_Length_1923	1923	At4g37930	Glycine/serine hydroxymethyltransferase	517	88.8	518	100	57	1	68	1621	1	517	0	965	KOG2467	Amino acid transport and metabolism	METABOLISM	Arabidopsis thaliana	15235745
Locus_5598_Transcript_1/1_Confidence_1.000_Length_1969	1969	At3g18190	Chaperonin complex component, TCP-1 delta subunit (CCT4)	536	89.01	537	100	55	2	1851	250	1	536	0	922	KOG0358	Posttranslational modification, protein turnover, chaperones	CELLULAR PROCESSES AND SIGNALING	Arabidopsis thaliana	15229595
Locus_4632_Transcript_1/1_Confidence_1.000_Length_4112	4112	At3g63460	Vesicle coat complex COPII, subunit SEC31	1097	63.88	1099	100	349	13	3805	554	32	1097	0	1284	KOG0307	Intracellular trafficking, secretion, and vesicular transport	CELLULAR PROCESSES AND SIGNALING	Arabidopsis thaliana	15229437
Locus_6625_Transcript_3/3_Confidence_0.714_Length_2508	2508	At3g12670	CTP synthase (UTP-ammonia lyase)	591	74.49	592	100	128	6	297	2054	15	589	0	839	KOG2387	Nucleotide transport and metabolism	METABOLISM	Arabidopsis thaliana	15230562
Locus_6533_Transcript_1/1_Confidence_1.000_Length_2135	2135	At2g15620	Sulfite reductase (ferredoxin)	586	78.88	587	100	118	4	2053	308	1	586	0	968	KOG0560	Inorganic ion transport and metabolism	METABOLISM	Arabidopsis thaliana	15226573
Locus_1029_Transcript_1/2_Confidence_0.750_Length_2911	2911	At4g30600	Signal recognition particle receptor, alpha subunit	634	74.02	635	100	145	10	200	2056	1	631	0	851	KOG0781	Intracellular trafficking, secretion, and vesicular transport	CELLULAR PROCESSES AND SIGNALING	Arabidopsis thaliana	15234792
Locus_226_Transcript_3/4_Confidence_0.571_Length_2203	2203	At5g46210	Cullins	617	85.44	618	100	85	2	317	2158	1	617	0	1061	KOG2167	Cell cycle control, cell division, chromosome partitioning	CELLULAR PROCESSES AND SIGNALING	Arabidopsis thaliana	9757989
Locus_226_Transcript_4/4_Confidence_0.571_Length_2275	2275	At5g46210	Cullins	617	85.44	618	100	85	2	317	2158	1	617	0	1062	KOG2167	Cell cycle control, cell division, chromosome partitioning	CELLULAR PROCESSES AND SIGNALING	Arabidopsis thaliana	9757989
Locus_3299_Transcript_1/3_Confidence_0.667_Length_2252	2252	At5g27540	Predicted Ras related/Rac-GTP binding protein	648	73.04	649	100	170	4	2229	295	1	648	0	915	KOG1707	Defense mechanisms	CELLULAR PROCESSES AND SIGNALING	Arabidopsis thaliana	15240981
Locus_3299_Transcript_3/3_Confidence_0.667_Length_2389	2389	At5g27540	Predicted Ras related/Rac-GTP binding protein	648	73.96	649	100	165	3	2232	295	1	648	0	917	KOG1707	Defense mechanisms	CELLULAR PROCESSES AND SIGNALING	Arabidopsis thaliana	15240981
Locus_309_Transcript_1/1_Confidence_1.000_Length_2290	2290	At5g02500	Molecular chaperones HSP70/HSC70, HSP70 superfamily	651	92.33	652	100	46	2	107	2053	1	651	0	1177	KOG0101	Posttranslational modification, protein turnover, chaperones	CELLULAR PROCESSES AND SIGNALING	Arabidopsis thaliana	15241849
Locus_11418_Transcript_1/1_Confidence_1.000_Length_2596	2596	At5g63770	Diacylglycerol kinase	712	67.74	713	100	212	5	244	2337	1	710	0	983	KOG1169	Lipid transport and metabolism # Signal transduction mechanisms	METABOLISM # CELLULAR PROCESSES AND SIGNALING	Arabidopsis thaliana	15242890
Locus_6211_Transcript_1/1_Confidence_1.000_Length_2495	2495	At5g15410	K+-channel ERG and related proteins, contain PAS/PAC sensor domain	726	75.24	727	100	164	7	45	2180	1	726	0	999	KOG0498	Inorganic ion transport and metabolism # Signal transduction mechanisms	METABOLISM # CELLULAR PROCESSES AND SIGNALING	Arabidopsis thaliana	15242291
Locus_4701_Transcript_4/4_Confidence_0.667_Length_2689	2689	At2g04160	NA	755	60.19	756	100	268	4	120	2381	31	755	0	900	NA	NA	NA	NA	18395677
Locus_4701_Transcript_3/4_Confidence_0.667_Length_2431	2431	At2g04160	NA	755	60.32	756	100	267	4	120	2381	31	755	0	903	NA	NA	NA	NA	18395677
Locus_7754_Transcript_1/1_Confidence_1.000_Length_2686	2686	At5g37510	NADH-ubiquinone oxidoreductase, NDUFS1/75 kDa subunit	745	80.43	746	100	145	1	162	2399	1	745	0	1213	KOG2282	Energy production and conversion	METABOLISM	Arabidopsis thaliana	10177435
Locus_495_Transcript_1/1_Confidence_1.000_Length_2780	2780	At5g20710	Beta-galactosidase	824	56	825	100	335	18	72	2501	13	824	0	936	KOG0496	Carbohydrate transport and metabolism	METABOLISM	Arabidopsis thaliana	15242043
Locus_1496_Transcript_1/3_Confidence_0.700_Length_3020	3020	At1g52360	Vesicle coat complex COPI, beta' subunit	926	87.06	927	100	112	3	2896	137	1	926	0	1657	KOG0276	Intracellular trafficking, secretion, and vesicular transport	CELLULAR PROCESSES AND SIGNALING	Arabidopsis thaliana	15218215
Locus_1496_Transcript_3/3_Confidence_0.800_Length_3318	3318	At1g52360	Vesicle coat complex COPI, beta' subunit	926	87.06	927	100	112	3	3194	435	1	926	0	1657	KOG0276	Intracellular trafficking, secretion, and vesicular transport	CELLULAR PROCESSES AND SIGNALING	Arabidopsis thaliana	15218215
Locus_6051_Transcript_1/1_Confidence_1.000_Length_4415	4415	At5g13630	NA	1381	86.32	1382	100	184	2	43	4176	1	1381	0	2479	NA	NA	NA	NA	15240675
Locus_13725_Transcript_2/4_Confidence_0.556_Length_359	359	At4g38840	NA	99	50.51	99	100	37	2	280	20	1	99	4e-29	105	NA	NA	NA	NA	15234825
Locus_2220_Transcript_1/2_Confidence_0.750_Length_853	853	At1g79660	NA	93	50.54	93	100	39	2	521	258	1	91	4e-18	79.7	NA	NA	NA	NA	18412461
Locus_2220_Transcript_2/2_Confidence_0.750_Length_770	770	At1g79660	NA	93	50.54	93	100	39	2	521	258	1	91	4e-18	79.7	NA	NA	NA	NA	18412461
Locus_10026_Transcript_1/1_Confidence_1.000_Length_402	402	At3g18280	NA	96	51.04	96	100	47	0	44	331	1	96	2e-23	91.7	NA	NA	NA	NA	15229614
Locus_7257_Transcript_1/1_Confidence_1.000_Length_1375	1375	At1g19640	NA	389	51.41	389	100	165	5	1319	225	1	389	3e-109	333	NA	NA	NA	NA	15223601
Locus_31067_Transcript_1/1_Confidence_1.000_Length_536	536	At4g38840	NA	99	52.53	99	100	39	2	89	361	1	99	5e-23	91.7	NA	NA	NA	NA	15234825
Locus_29383_Transcript_1/1_Confidence_1.000_Length_1095	1095	At2g03710	MADS box transcription factor	258	52.71	258	100	107	4	99	827	1	258	3e-74	236	KOG0014	Transcription	INFORMATION STORAGE AND PROCESSING	Arabidopsis thaliana	15227694
Locus_12900_Transcript_1/1_Confidence_1.000_Length_1554	1554	At5g57240	Oxysterol-binding protein	379	52.77	379	100	173	4	213	1340	1	376	4e-128	384	KOG2210	Signal transduction mechanisms	CELLULAR PROCESSES AND SIGNALING	Arabidopsis thaliana	15242072
Locus_23496_Transcript_1/1_Confidence_1.000_Length_1744	1744	At2g26150	Heat shock transcription factor	345	53.33	345	100	125	7	1517	498	32	345	1e-116	355	KOG0627	Transcription	INFORMATION STORAGE AND PROCESSING	Arabidopsis thaliana	15225255
Locus_12744_Transcript_1/1_Confidence_1.000_Length_466	466	At4g38840	NA	99	53.54	99	100	37	2	76	345	1	99	2e-31	112	NA	NA	NA	NA	15234825
Locus_13725_Transcript_3/4_Confidence_0.556_Length_329	329	At4g38840	NA	99	53.54	99	100	34	2	280	20	1	99	3e-29	105	NA	NA	NA	NA	15234825
Locus_13725_Transcript_4/4_Confidence_0.556_Length_329	329	At4g38840	NA	99	53.54	99	100	34	2	280	20	1	99	1e-29	106	NA	NA	NA	NA	15234825
Locus_28398_Transcript_1/1_Confidence_1.000_Length_1859	1859	At4g02940	Uncharacterized conserved protein	569	53.78	569	100	190	13	140	1687	20	568	0	530	KOG4176	Function unknown	POORLY CHARACTERIZED	Arabidopsis thaliana	15236223
Locus_4475_Transcript_1/2_Confidence_0.750_Length_1026	1026	At1g68090	Annexin	316	53.8	316	100	145	1	985	38	1	315	6e-116	343	KOG0819	Intracellular trafficking, secretion, and vesicular transport	CELLULAR PROCESSES AND SIGNALING	Arabidopsis thaliana	12324083
Locus_3521_Transcript_1/1_Confidence_1.000_Length_993	993	At5g57950	26S proteasome regulatory complex, subunit PSMD9	275	54.18	275	100	114	4	963	145	9	273	1e-77	244	KOG3129	Posttranslational modification, protein turnover, chaperones	CELLULAR PROCESSES AND SIGNALING	Arabidopsis thaliana	9758364
Locus_21432_Transcript_1/1_Confidence_1.000_Length_790	790	At1g02870	Nucleolar protein (NOP16) involved in 60S ribosomal subunit biogenesis	193	54.4	193	100	64	3	57	563	1	193	1e-62	200	KOG4771	Translation, ribosomal structure and biogenesis	INFORMATION STORAGE AND PROCESSING	Arabidopsis thaliana	18379024
Locus_8500_Transcript_1/1_Confidence_1.000_Length_422	422	At4g38840	NA	99	54.55	99	100	37	2	46	318	1	99	2e-29	107	NA	NA	NA	NA	15234825
Locus_13725_Transcript_1/4_Confidence_0.667_Length_389	389	At4g38840	NA	99	54.55	99	100	33	2	340	80	1	99	3e-30	108	NA	NA	NA	NA	15234825
Locus_31227_Transcript_1/1_Confidence_1.000_Length_2132	2132	At5g39590	Uncharacterized conserved protein with TLDc domain	542	54.61	542	100	230	5	2075	498	1	542	0	610	KOG4636	Function unknown	POORLY CHARACTERIZED	Arabidopsis thaliana	15241814
Locus_5424_Transcript_1/1_Confidence_1.000_Length_1135	1135	At2g34050	Mitochondrial F1-ATPase assembly protein	210	54.76	210	100	57	2	255	884	39	210	1e-71	227	KOG3281	Posttranslational modification, protein turnover, chaperones	CELLULAR PROCESSES AND SIGNALING	Arabidopsis thaliana	15226203
Locus_14028_Transcript_1/1_Confidence_1.000_Length_941	941	At3g10980_2	NA	162	54.94	162	100	64	2	112	582	4	161	1e-54	180	NA	NA	NA	NA	NA
Locus_9605_Transcript_1/1_Confidence_1.000_Length_1761	1761	At5g55530	NA	439	55.13	439	100	161	12	1508	213	30	439	5e-143	427	NA	NA	NA	NA	15240529
Locus_20840_Transcript_1/1_Confidence_1.000_Length_419	419	At5g08040	NA	54	55.56	54	100	24	0	352	191	1	54	3e-18	77	NA	NA	NA	NA	15241504
Locus_7502_Transcript_1/1_Confidence_1.000_Length_1185	1185	At5g63220	Uncharacterized conserved protein	316	56.33	316	100	106	4	145	999	1	315	9e-121	358	KOG3024	Function unknown	POORLY CHARACTERIZED	Arabidopsis thaliana	15242662
Locus_1472_Transcript_1/2_Confidence_0.750_Length_1037	1037	At2g27580	Predicted Zn-finger protein	163	56.44	163	100	60	3	312	767	1	163	1e-50	170	KOG3173	General function prediction only	POORLY CHARACTERIZED	Arabidopsis thaliana	15225894
Locus_1472_Transcript_2/2_Confidence_0.750_Length_946	946	At2g27580	Predicted Zn-finger protein	163	56.44	163	100	60	3	221	676	1	163	1e-50	170	KOG3173	General function prediction only	POORLY CHARACTERIZED	Arabidopsis thaliana	15225894
Locus_8050_Transcript_1/2_Confidence_0.667_Length_1226	1226	At5g42860	NA	320	56.56	320	100	110	7	46	930	1	316	2e-89	278	NA	NA	NA	NA	15239097
Locus_8050_Transcript_2/2_Confidence_0.667_Length_1228	1228	At5g42860	NA	320	56.56	320	100	110	7	46	930	1	316	2e-89	278	NA	NA	NA	NA	15239097
Locus_3640_Transcript_1/1_Confidence_1.000_Length_447	447	At4g38840	NA	99	56.57	99	100	35	2	439	167	1	99	4e-31	112	NA	NA	NA	NA	15234825
Locus_3054_Transcript_1/1_Confidence_1.000_Length_708	708	At5g43750	NA	212	56.6	212	100	89	2	18	644	1	212	3e-82	249	NA	NA	NA	NA	18422368
Locus_28621_Transcript_1/1_Confidence_1.000_Length_936	936	At4g14440	NA	238	57.14	238	100	98	3	113	823	1	235	7e-76	237	NA	NA	NA	NA	15236499
Locus_14853_Transcript_1/2_Confidence_0.667_Length_969	969	At4g05400	NA	250	57.6	250	100	97	3	74	796	1	250	7e-77	241	NA	NA	NA	NA	15235571
Locus_14853_Transcript_2/2_Confidence_0.667_Length_973	973	At4g05400	NA	250	57.6	250	100	97	3	74	796	1	250	7e-77	241	NA	NA	NA	NA	15235571
Locus_13792_Transcript_1/1_Confidence_1.000_Length_912	912	At1g27290	NA	142	57.75	142	100	46	2	252	635	1	142	4e-37	133	NA	NA	NA	NA	18396280
Locus_501_Transcript_1/2_Confidence_0.750_Length_1027	1027	At4g38620	Transcription factor, Myb superfamily	282	58.16	282	100	86	6	179	928	1	282	1e-93	286	KOG0048	Transcription	INFORMATION STORAGE AND PROCESSING	Arabidopsis thaliana	15233968
Locus_1406_Transcript_1/1_Confidence_1.000_Length_1174	1174	At1g72510	NA	165	58.18	165	100	62	4	774	301	1	165	2e-58	192	NA	NA	NA	NA	15218503
Locus_28677_Transcript_1/1_Confidence_1.000_Length_940	940	At2g36320	Predicted Zn-finger protein	161	58.39	161	100	62	1	886	419	1	161	6e-54	178	KOG3173	General function prediction only	POORLY CHARACTERIZED	Arabidopsis thaliana	18404102
Locus_3919_Transcript_1/1_Confidence_1.000_Length_983	983	At3g16190	NA	239	58.58	239	100	55	4	175	759	1	239	7e-73	230	NA	NA	NA	NA	15233309
Locus_13321_Transcript_1/1_Confidence_1.000_Length_452	452	At4g38840	NA	99	58.59	99	100	32	2	24	293	1	99	4e-31	111	NA	NA	NA	NA	15234825
Locus_2461_Transcript_1/1_Confidence_1.000_Length_962	962	At5g16010	Steroid reductase	268	58.96	268	100	105	2	129	917	1	268	3e-113	334	KOG1638	Lipid transport and metabolism	METABOLISM	Arabidopsis thaliana	15237245
Locus_10030_Transcript_1/1_Confidence_1.000_Length_478	478	At5g11630	NA	93	59.14	93	100	37	1	20	295	1	93	1e-25	97.8	NA	NA	NA	NA	15239120
Locus_8085_Transcript_1/1_Confidence_1.000_Length_721	721	At5g53730	NA	213	59.15	213	100	83	2	6	632	1	213	1e-74	230	NA	NA	NA	NA	15238828
Locus_14126_Transcript_2/2_Confidence_0.667_Length_937	937	At1g04040	NA	271	59.41	271	100	95	5	67	834	1	271	4e-110	326	NA	NA	NA	NA	18379219
Locus_7241_Transcript_1/1_Confidence_1.000_Length_2120	2120	At2g36990	NA	369	59.62	369	100	140	2	754	1860	10	369	1e-151	451	NA	NA	NA	NA	15228065
Locus_21411_Transcript_1/1_Confidence_1.000_Length_1415	1415	At2g46080	NA	347	59.65	347	100	140	0	1279	239	1	347	7e-146	426	NA	NA	NA	NA	18406969
Locus_8656_Transcript_1/1_Confidence_1.000_Length_853	853	At3g51040	Uncharacterized conserved protein	231	59.74	231	100	89	3	80	766	3	231	2e-87	265	KOG3150	Function unknown	POORLY CHARACTERIZED	Arabidopsis thaliana	15230386
Locus_30877_Transcript_1/1_Confidence_1.000_Length_440	440	At3g62930	Glutaredoxin and related proteins	102	59.8	102	100	41	0	55	360	1	102	1e-44	146	KOG1752	Posttranslational modification, protein turnover, chaperones	CELLULAR PROCESSES AND SIGNALING	Arabidopsis thaliana	15229353
Locus_2637_Transcript_1/1_Confidence_1.000_Length_451	451	At3g52630	NA	107	59.81	107	100	42	1	370	53	1	107	3e-40	135	NA	NA	NA	NA	15231278
Locus_22904_Transcript_1/1_Confidence_1.000_Length_694	694	At1g70810	Predicted Ca2+-dependent phospholipid-binding protein	165	60	165	100	66	0	565	71	1	165	7e-69	214	KOG1030	General function prediction only	POORLY CHARACTERIZED	Arabidopsis thaliana	18409682
Locus_24132_Transcript_1/1_Confidence_1.000_Length_1315	1315	At5g57850	Branched chain aminotransferase BCAT1, pyridoxal phosphate enzymes type IV superfamily	296	60.14	296	100	117	1	158	1042	1	296	5e-126	372	KOG0975	Amino acid transport and metabolism	METABOLISM	Arabidopsis thaliana	15242885
Locus_21946_Transcript_1/1_Confidence_1.000_Length_1173	1173	At5g14790	Uncharacterized conserved protein	346	60.4	346	100	113	6	128	1120	1	337	4e-126	373	KOG2933	Function unknown	POORLY CHARACTERIZED	Arabidopsis thaliana	15241493
Locus_7209_Transcript_2/2_Confidence_0.857_Length_1178	1178	At1g22990	Copper chaperone	152	60.53	152	100	54	2	266	703	1	152	3e-59	194	KOG1603	Inorganic ion transport and metabolism	METABOLISM	Arabidopsis thaliana	15219990
Locus_23006_Transcript_1/3_Confidence_0.714_Length_443	443	At4g38840	NA	99	60.61	99	100	30	2	354	85	1	99	2e-32	114	NA	NA	NA	NA	15234825
Locus_23006_Transcript_3/3_Confidence_0.714_Length_552	552	At4g38840	NA	99	60.61	99	100	30	2	463	194	1	99	7e-32	115	NA	NA	NA	NA	15234825
Locus_25068_Transcript_1/1_Confidence_1.000_Length_894	894	At3g01050	NA	117	60.68	117	100	46	0	143	493	1	117	1e-47	160	NA	NA	NA	NA	15232032
Locus_890_Transcript_1/1_Confidence_1.000_Length_1041	1041	At5g66860	NA	249	61.04	249	100	91	4	1028	294	1	247	1e-97	294	NA	NA	NA	NA	15240108
Locus_7209_Transcript_1/2_Confidence_0.857_Length_1178	1178	At1g22990	Copper chaperone	152	61.18	152	100	53	2	266	703	1	152	5e-59	193	KOG1603	Inorganic ion transport and metabolism	METABOLISM	Arabidopsis thaliana	15219990
Locus_9072_Transcript_1/1_Confidence_1.000_Length_563	563	At2g28430	NA	85	61.18	85	100	31	1	458	210	1	85	2e-17	76.6	NA	NA	NA	NA	18401736
Locus_22607_Transcript_1/1_Confidence_1.000_Length_1348	1348	At1g71840	Angio-associated migratory cell protein (contains WD40 repeats)	390	61.28	390	100	135	5	32	1183	7	386	4e-164	474	KOG0296	Function unknown	POORLY CHARACTERIZED	Arabidopsis thaliana	15217587
Locus_20524_Transcript_1/1_Confidence_1.000_Length_1307	1307	At2g37630	Transcription factor, Myb superfamily	367	61.31	367	100	119	6	177	1220	1	363	4e-117	352	KOG0048	Transcription	INFORMATION STORAGE AND PROCESSING	Arabidopsis thaliana	15224328
Locus_7085_Transcript_4/4_Confidence_0.556_Length_954	954	At2g30860	Glutathione S-transferase	215	61.4	215	100	83	0	81	725	1	215	9e-100	298	KOG0867	Posttranslational modification, protein turnover, chaperones	CELLULAR PROCESSES AND SIGNALING	Arabidopsis thaliana	15224581
Locus_2754_Transcript_1/3_Confidence_0.714_Length_1036	1036	At3g56950	Aquaporin (major intrinsic protein family)	237	61.6	237	100	90	1	903	196	1	237	4e-103	308	KOG0223	Carbohydrate transport and metabolism	METABOLISM	Arabidopsis thaliana	15230175
Locus_2754_Transcript_3/3_Confidence_0.714_Length_1036	1036	At3g56950	Aquaporin (major intrinsic protein family)	237	61.6	237	100	90	1	903	196	1	237	3e-103	308	KOG0223	Carbohydrate transport and metabolism	METABOLISM	Arabidopsis thaliana	15230175
Locus_8206_Transcript_1/1_Confidence_1.000_Length_1478	1478	At1g06040	NA	248	61.69	248	100	85	6	258	971	1	248	4e-92	285	NA	NA	NA	NA	15221367
Locus_7085_Transcript_1/4_Confidence_0.667_Length_954	954	At2g30860	Glutathione S-transferase	215	61.86	215	100	82	0	81	725	1	215	4e-100	298	KOG0867	Posttranslational modification, protein turnover, chaperones	CELLULAR PROCESSES AND SIGNALING	Arabidopsis thaliana	15224581
Locus_7085_Transcript_2/4_Confidence_0.556_Length_954	954	At2g30860	Glutathione S-transferase	215	61.86	215	100	82	0	81	725	1	215	4e-100	298	KOG0867	Posttranslational modification, protein turnover, chaperones	CELLULAR PROCESSES AND SIGNALING	Arabidopsis thaliana	15224581
Locus_2061_Transcript_1/1_Confidence_1.000_Length_753	753	At1g60870	NA	147	61.9	147	100	56	0	70	510	1	147	2e-28	109	NA	NA	NA	NA	18406916
Locus_2754_Transcript_2/3_Confidence_0.714_Length_1036	1036	At3g56950	Aquaporin (major intrinsic protein family)	237	62.03	237	100	89	1	903	196	1	237	3e-103	308	KOG0223	Carbohydrate transport and metabolism	METABOLISM	Arabidopsis thaliana	15230175
Locus_785_Transcript_2/2_Confidence_0.750_Length_1358	1358	At4g27800	Serine/threonine protein phosphatase	388	62.11	388	100	146	1	1281	121	1	388	2e-164	474	KOG0698	Signal transduction mechanisms	CELLULAR PROCESSES AND SIGNALING	Arabidopsis thaliana	15234274
Locus_19222_Transcript_1/1_Confidence_1.000_Length_291	291	At4g10270	NA	90	62.22	90	100	32	2	265	2	1	90	4e-27	99	NA	NA	NA	NA	15234987
Locus_22049_Transcript_1/1_Confidence_1.000_Length_1602	1602	At3g21190	NA	422	62.32	422	100	154	1	143	1393	1	422	0	553	NA	NA	NA	NA	18402919
Locus_22143_Transcript_1/1_Confidence_1.000_Length_573	573	At5g53650	NA	72	62.5	72	100	27	0	57	272	1	72	2e-15	70.5	NA	NA	NA	NA	18423537
Locus_20633_Transcript_1/1_Confidence_1.000_Length_935	935	At3g11660	NA	209	62.68	209	100	76	1	67	687	1	209	3e-82	252	NA	NA	NA	NA	18399308
Locus_6131_Transcript_1/1_Confidence_1.000_Length_728	728	At2g45180	NA	134	62.69	134	100	45	2	50	436	1	134	5e-44	149	NA	NA	NA	NA	18406723
Locus_2224_Transcript_3/3_Confidence_0.714_Length_873	873	At3g23600	Predicted hydrolase related to dienelactone hydrolase	239	62.76	239	100	89	0	76	792	1	239	1e-105	313	KOG3043	General function prediction only	POORLY CHARACTERIZED	Arabidopsis thaliana	18403820
Locus_21622_Transcript_1/1_Confidence_1.000_Length_1112	1112	At5g54240	NA	282	62.77	282	100	86	3	130	918	1	282	1e-118	350	NA	NA	NA	NA	15239579
Locus_28253_Transcript_2/2_Confidence_0.750_Length_881	881	At4g32930	Uncharacterized conserved protein	181	62.98	181	100	52	2	82	579	1	181	3e-76	235	KOG1296	Function unknown	POORLY CHARACTERIZED	Arabidopsis thaliana	7486215
Locus_511_Transcript_1/1_Confidence_1.000_Length_692	692	At3g60210	Mitochondrial chaperonin	138	63.04	138	100	47	2	584	183	1	138	8e-60	189	KOG1641	Posttranslational modification, protein turnover, chaperones	CELLULAR PROCESSES AND SIGNALING	Arabidopsis thaliana	15232279
Locus_2663_Transcript_1/1_Confidence_1.000_Length_1621	1621	At5g15610	Uncharacterized conserved protein, contains PCI domain	442	63.12	442	100	131	2	1513	284	1	442	0	583	KOG2753	General function prediction only	POORLY CHARACTERIZED	Arabidopsis thaliana	15242346
Locus_2966_Transcript_1/1_Confidence_1.000_Length_1314	1314	At5g54240	NA	282	63.12	282	100	92	2	233	1042	1	282	2e-127	375	NA	NA	NA	NA	15239579
Locus_2484_Transcript_1/1_Confidence_1.000_Length_1176	1176	At3g62940	OTU (ovarian tumor)-like cysteine protease	332	63.25	332	100	105	4	35	1000	1	325	3e-111	334	KOG2606	Signal transduction mechanisms # Posttranslational modification, protein turnover, chaperones	CELLULAR PROCESSES AND SIGNALING # CELLULAR PROCESSES AND SIGNALING	Arabidopsis thaliana	15229354
Locus_1374_Transcript_1/1_Confidence_1.000_Length_1118	1118	At5g52810	Mu-crystallin	325	63.38	325	100	115	2	1057	83	1	321	2e-138	403	KOG3007	Amino acid transport and metabolism	METABOLISM	Arabidopsis thaliana	15237269
Locus_28253_Transcript_1/2_Confidence_0.750_Length_881	881	At4g32930	Uncharacterized conserved protein	181	63.54	181	100	51	2	82	579	1	181	9e-77	237	KOG1296	Function unknown	POORLY CHARACTERIZED	Arabidopsis thaliana	7486215
Locus_22032_Transcript_1/1_Confidence_1.000_Length_561	561	At5g09250	Transcriptional coactivator	107	63.55	107	100	38	1	519	202	1	107	8e-36	125	KOG2712	Transcription	INFORMATION STORAGE AND PROCESSING	Arabidopsis thaliana	15242365
Locus_2479_Transcript_1/1_Confidence_1.000_Length_959	959	At5g38900	NA	217	63.59	217	100	79	0	827	177	1	217	1e-100	300	NA	NA	NA	NA	15241578
Locus_2224_Transcript_1/3_Confidence_0.714_Length_873	873	At3g23600	Predicted hydrolase related to dienelactone hydrolase	239	63.6	239	100	87	0	76	792	1	239	9e-109	320	KOG3043	General function prediction only	POORLY CHARACTERIZED	Arabidopsis thaliana	18403820
Locus_28264_Transcript_1/1_Confidence_1.000_Length_1122	1122	At1g02920	Glutathione S-transferase	209	63.64	209	100	76	0	110	736	1	209	2e-89	273	KOG0867	Posttranslational modification, protein turnover, chaperones	CELLULAR PROCESSES AND SIGNALING	Arabidopsis thaliana	15218639
Locus_3327_Transcript_1/1_Confidence_1.000_Length_1052	1052	At3g18940	Uncharacterized conserved protein	281	63.7	281	100	101	1	33	872	1	281	2e-121	357	KOG3112	Function unknown	POORLY CHARACTERIZED	Arabidopsis thaliana	18402055
Locus_21235_Transcript_1/1_Confidence_1.000_Length_631	631	At1g63220	Predicted Ca2+-dependent phospholipid-binding protein	147	63.95	147	100	51	1	582	148	1	147	1e-62	196	KOG1030	General function prediction only	POORLY CHARACTERIZED	Arabidopsis thaliana	15221718
Locus_11386_Transcript_1/1_Confidence_1.000_Length_1356	1356	At1g65280_2	Uncharacterized conserved protein	175	64	175	100	55	1	779	279	1	175	7e-71	227	KOG4188	Function unknown	POORLY CHARACTERIZED	Arabidopsis thaliana	NA
Locus_20039_Transcript_1/1_Confidence_1.000_Length_1175	1175	At4g33350	NA	268	64.18	268	100	81	4	33	800	1	265	4e-118	349	NA	NA	NA	NA	15234162
Locus_34846_Transcript_1/2_Confidence_0.667_Length_1091	1091	At4g39230	NA	308	64.29	308	100	110	0	69	992	1	308	2e-143	414	NA	NA	NA	NA	15234993
Locus_34846_Transcript_2/2_Confidence_0.667_Length_1091	1091	At4g39230	NA	308	64.29	308	100	110	0	69	992	1	308	2e-143	414	NA	NA	NA	NA	15234993
Locus_2224_Transcript_2/3_Confidence_0.714_Length_873	873	At3g23600	Predicted hydrolase related to dienelactone hydrolase	239	64.44	239	100	85	0	76	792	1	239	3e-108	319	KOG3043	General function prediction only	POORLY CHARACTERIZED	Arabidopsis thaliana	18403820
Locus_6739_Transcript_1/1_Confidence_1.000_Length_949	949	At5g11900	Density-regulated protein related to translation initiation factor 1 (eIF-1/SUI1)	228	64.47	228	100	45	1	900	325	1	228	4e-82	253	KOG3239	General function prediction only	POORLY CHARACTERIZED	Arabidopsis thaliana	15239805
Locus_10547_Transcript_1/1_Confidence_1.000_Length_1732	1732	At5g42650	NA	518	64.48	518	100	175	3	1666	137	1	517	0	659	NA	NA	NA	NA	15239032
Locus_2633_Transcript_1/1_Confidence_1.000_Length_1550	1550	At2g22670	NA	321	64.49	321	100	84	7	1214	279	19	318	1e-127	380	NA	NA	NA	NA	15227275
Locus_1180_Transcript_1/1_Confidence_1.000_Length_1398	1398	At5g54840	Ras GTPases	288	64.58	288	100	94	5	91	936	1	286	3e-118	353	KOG1673	General function prediction only	POORLY CHARACTERIZED	Arabidopsis thaliana	15239761
Locus_12545_Transcript_1/2_Confidence_0.750_Length_1476	1476	At5g26605_1	Tuftelin-interacting protein TIP39, contains G-patch domain	116	64.66	116	100	41	0	1340	993	1	116	7e-45	157	KOG2184	RNA processing and modification	INFORMATION STORAGE AND PROCESSING	Arabidopsis thaliana	NA
Locus_1211_Transcript_1/2_Confidence_0.750_Length_1832	1832	At1g71880	Sucrose transporter and related proteins	513	64.72	513	100	166	8	1800	289	7	513	0	589	KOG0637	Carbohydrate transport and metabolism	METABOLISM	Arabidopsis thaliana	15217601
Locus_1211_Transcript_2/2_Confidence_0.750_Length_1831	1831	At1g71880	Sucrose transporter and related proteins	513	64.72	513	100	166	8	1799	288	7	513	0	589	KOG0637	Carbohydrate transport and metabolism	METABOLISM	Arabidopsis thaliana	15217601
Locus_1302_Transcript_1/1_Confidence_1.000_Length_1464	1464	At3g63490	50S ribosomal protein L1	346	64.74	346	100	115	4	55	1089	2	341	2e-143	421	KOG1569	Translation, ribosomal structure and biogenesis	INFORMATION STORAGE AND PROCESSING	Arabidopsis thaliana	15229443
Locus_21700_Transcript_1/1_Confidence_1.000_Length_1661	1661	At1g67190	NA	419	64.92	419	100	147	0	1448	192	1	419	2e-169	492	NA	NA	NA	NA	15220367
Locus_20257_Transcript_1/1_Confidence_1.000_Length_751	751	At5g45130	GTPase Rab5/YPT51 and related small G protein superfamily GTPases	200	65	200	100	69	1	24	620	1	200	1e-85	259	KOG0092	Intracellular trafficking, secretion, and vesicular transport	CELLULAR PROCESSES AND SIGNALING	Arabidopsis thaliana	15242309
Locus_3364_Transcript_1/2_Confidence_0.800_Length_1405	1405	At4g29100_2	NA	175	65.14	175	100	49	7	775	1269	2	174	7e-61	201	NA	NA	NA	NA	NA
Locus_2378_Transcript_2/3_Confidence_0.429_Length_1431	1431	At2g47420	Ribosomal RNA adenine dimethylase	353	65.16	353	100	88	4	261	1220	1	351	2e-148	433	KOG0820	RNA processing and modification	INFORMATION STORAGE AND PROCESSING	Arabidopsis thaliana	15226591
Locus_16278_Transcript_1/2_Confidence_0.667_Length_926	926	At5g19510	Elongation factor 1 beta/delta chain	224	65.18	224	100	78	0	52	723	1	224	5e-76	237	KOG1668	Transcription	INFORMATION STORAGE AND PROCESSING	Arabidopsis thaliana	6686821
Locus_7472_Transcript_1/1_Confidence_1.000_Length_1453	1453	At3g52180_1	Dual specificity phosphatase	248	65.32	248	100	80	2	1216	491	1	248	4e-106	321	KOG1716	Defense mechanisms	CELLULAR PROCESSES AND SIGNALING	Arabidopsis thaliana	NA
Locus_21435_Transcript_1/1_Confidence_1.000_Length_1210	1210	At2g20920	NA	287	65.51	287	100	92	5	1127	279	4	287	3e-109	328	NA	NA	NA	NA	15226418
Locus_8528_Transcript_1/1_Confidence_1.000_Length_1353	1353	At3g12050	Uncharacterized conserved protein	360	65.56	360	100	116	1	139	1194	1	360	2e-168	483	KOG2936	Function unknown	POORLY CHARACTERIZED	Arabidopsis thaliana	18399461
Locus_28673_Transcript_1/1_Confidence_1.000_Length_619	619	At1g01470	NA	151	65.56	151	100	52	0	6	458	1	151	3e-68	210	NA	NA	NA	NA	15223413
Locus_19387_Transcript_1/1_Confidence_1.000_Length_589	589	At5g18600	Glutaredoxin and related proteins	102	65.69	102	100	35	0	143	448	1	102	8e-43	143	KOG1752	Posttranslational modification, protein turnover, chaperones	CELLULAR PROCESSES AND SIGNALING	Arabidopsis thaliana	15238885
Locus_13607_Transcript_1/2_Confidence_0.667_Length_1090	1090	At2g02400	Flavonol reductase/cinnamoyl-CoA reductase	318	65.72	318	100	103	3	1062	118	4	318	7e-147	424	KOG1502	Defense mechanisms	CELLULAR PROCESSES AND SIGNALING	Arabidopsis thaliana	15226955
Locus_13607_Transcript_2/2_Confidence_0.667_Length_1091	1091	At2g02400	Flavonol reductase/cinnamoyl-CoA reductase	318	65.72	318	100	103	3	1063	119	4	318	7e-147	424	KOG1502	Defense mechanisms	CELLULAR PROCESSES AND SIGNALING	Arabidopsis thaliana	15226955
Locus_2627_Transcript_1/2_Confidence_0.500_Length_1457	1457	At5g45370	NA	360	66.11	360	100	91	4	102	1157	20	356	9e-146	427	NA	NA	NA	NA	15242382
Locus_98_Transcript_1/1_Confidence_1.000_Length_1237	1237	At1g06060	LisH motif-containing protein	213	66.67	213	100	70	1	103	738	1	213	1e-97	295	KOG2659	Cytoskeleton	CELLULAR PROCESSES AND SIGNALING	Arabidopsis thaliana	18390607
Locus_21535_Transcript_2/5_Confidence_0.636_Length_752	752	At1g72020	NA	97	67.01	97	100	31	1	539	252	1	97	4e-39	135	NA	NA	NA	NA	18409974
Locus_21535_Transcript_5/5_Confidence_0.636_Length_752	752	At1g72020	NA	97	67.01	97	100	31	1	539	252	1	97	4e-39	135	NA	NA	NA	NA	18409974
Locus_15494_Transcript_1/1_Confidence_1.000_Length_1303	1303	At4g11290	NA	326	67.18	326	100	102	2	1204	242	1	326	4e-161	463	NA	NA	NA	NA	15237128
Locus_32652_Transcript_1/1_Confidence_1.000_Length_1114	1114	At1g31860	Histidinol dehydrogenase	281	67.26	281	100	83	3	59	880	1	279	6e-130	379	KOG4311	Amino acid transport and metabolism	METABOLISM	Arabidopsis thaliana	15222496
Locus_14060_Transcript_1/2_Confidence_0.667_Length_1008	1008	At1g76060	NA	156	67.31	156	100	43	2	961	518	1	156	2e-51	172	NA	NA	NA	NA	15222952
Locus_1397_Transcript_1/1_Confidence_1.000_Length_960	960	At3g50830	NA	203	67.49	203	100	63	2	158	763	1	201	2e-94	284	NA	NA	NA	NA	15230325
Locus_12701_Transcript_1/1_Confidence_1.000_Length_699	699	At2g28370	NA	179	67.6	179	100	57	1	3	536	1	179	3e-77	236	NA	NA	NA	NA	18401722
Locus_2346_Transcript_3/5_Confidence_0.600_Length_1620	1620	At3g53580	NA	362	67.68	362	100	113	2	326	1408	1	359	2e-162	471	NA	NA	NA	NA	15231841
Locus_22014_Transcript_1/1_Confidence_1.000_Length_827	827	At4g24990	NA	118	67.8	118	100	38	0	155	508	1	118	3e-55	179	NA	NA	NA	NA	15234839
Locus_166_Transcript_1/7_Confidence_0.647_Length_2095	2095	At2g02040	H+/oligopeptide symporter	585	67.86	585	100	187	1	2019	265	1	584	0	847	KOG1237	Amino acid transport and metabolism	METABOLISM	Arabidopsis thaliana	15226861
Locus_166_Transcript_2/7_Confidence_0.647_Length_2218	2218	At2g02040	H+/oligopeptide symporter	585	67.86	585	100	187	1	2019	265	1	584	0	847	KOG1237	Amino acid transport and metabolism	METABOLISM	Arabidopsis thaliana	15226861
Locus_5706_Transcript_1/1_Confidence_1.000_Length_826	826	At1g50740	Predicted membrane protein	119	68.07	119	100	38	0	759	403	1	119	1e-54	177	KOG4267	Function unknown	POORLY CHARACTERIZED	Arabidopsis thaliana	18403201
Locus_3414_Transcript_1/1_Confidence_1.000_Length_1075	1075	At5g66010	Splicing factor hnRNP-F and related RNA-binding proteins	248	68.15	248	100	64	4	842	105	1	235	4e-104	311	KOG4211	RNA processing and modification	INFORMATION STORAGE AND PROCESSING	Arabidopsis thaliana	15239233
Locus_755_Transcript_1/1_Confidence_1.000_Length_817	817	At1g01470	NA	151	68.21	151	100	48	0	165	617	1	151	3e-71	221	NA	NA	NA	NA	15223413
Locus_8633_Transcript_1/3_Confidence_0.714_Length_1246	1246	At4g20380	NA	189	68.25	189	100	46	4	259	783	1	189	2e-70	225	NA	NA	NA	NA	7488436
Locus_19079_Transcript_1/1_Confidence_1.000_Length_1140	1140	At5g54680	NA	234	68.38	234	100	62	4	932	267	1	234	3e-90	276	NA	NA	NA	NA	15239706
Locus_29252_Transcript_1/1_Confidence_1.000_Length_1907	1907	At1g24120	Molecular chaperone (DnaJ superfamily)	447	68.46	447	100	102	3	273	1496	1	447	0	624	KOG0713	Posttranslational modification, protein turnover, chaperones	CELLULAR PROCESSES AND SIGNALING	Arabidopsis thaliana	15221672
Locus_21092_Transcript_1/1_Confidence_1.000_Length_782	782	At1g17460_1	NA	112	68.75	112	100	35	0	654	319	1	112	4e-47	157	NA	NA	NA	NA	NA
Locus_8246_Transcript_1/1_Confidence_1.000_Length_1282	1282	At1g52920	Lanthionine synthetase C-like protein 1	401	68.83	401	100	118	2	66	1247	1	401	0	558	KOG2787	Defense mechanisms	CELLULAR PROCESSES AND SIGNALING	Arabidopsis thaliana	15219126
Locus_2227_Transcript_2/2_Confidence_0.800_Length_688	688	At1g48440	NA	129	68.99	129	100	40	0	105	491	1	129	7e-57	181	NA	NA	NA	NA	18402194
Locus_2100_Transcript_1/1_Confidence_1.000_Length_2956	2956	At1g77760_1	Sulfite oxidase, molybdopterin-binding component	500	69	500	100	126	2	118	1530	1	500	0	744	KOG0535	Energy production and conversion	METABOLISM	Arabidopsis thaliana	NA
Locus_2392_Transcript_1/1_Confidence_1.000_Length_781	781	At3g03270	NA	159	69.18	159	100	48	1	13	489	1	158	4e-72	223	NA	NA	NA	NA	6714413
Locus_4276_Transcript_1/1_Confidence_1.000_Length_922	922	At1g52590	NA	172	69.19	172	100	53	0	24	539	1	172	1e-81	249	NA	NA	NA	NA	18404093
Locus_2087_Transcript_2/3_Confidence_0.600_Length_1119	1119	At4g04260	BAH domain proteins	156	69.23	156	100	31	3	960	544	1	156	9e-66	210	KOG1886	Transcription	INFORMATION STORAGE AND PROCESSING	Arabidopsis thaliana	15233439
Locus_2596_Transcript_1/1_Confidence_1.000_Length_1073	1073	At3g23600	Predicted hydrolase related to dienelactone hydrolase	239	69.46	239	100	69	3	967	263	1	239	2e-111	330	KOG3043	General function prediction only	POORLY CHARACTERIZED	Arabidopsis thaliana	18403820
Locus_11280_Transcript_1/1_Confidence_1.000_Length_1458	1458	At1g75380	NA	325	69.54	325	100	90	3	250	1209	1	321	2e-157	455	NA	NA	NA	NA	15222221
Locus_4043_Transcript_1/1_Confidence_1.000_Length_1372	1372	At5g67500	Porin/voltage-dependent anion-selective channel protein	276	69.57	276	100	84	0	187	1014	1	276	1e-132	389	KOG3126	Inorganic ion transport and metabolism	METABOLISM	Arabidopsis thaliana	15240765
Locus_21727_Transcript_1/1_Confidence_1.000_Length_1361	1361	At3g01280	Porin/voltage-dependent anion-selective channel protein	276	69.57	276	100	84	0	1292	465	1	276	1e-135	397	KOG3126	Inorganic ion transport and metabolism	METABOLISM	Arabidopsis thaliana	15232074
Locus_2693_Transcript_1/3_Confidence_0.625_Length_955	955	At1g60950	NA	148	69.59	148	100	41	3	163	597	1	147	2e-53	176	NA	NA	NA	NA	15219837
Locus_2693_Transcript_3/3_Confidence_0.750_Length_952	952	At1g60950	NA	148	69.59	148	100	40	3	163	594	1	147	3e-53	176	NA	NA	NA	NA	15219837
Locus_3982_Transcript_1/1_Confidence_1.000_Length_955	955	At2g47580	Spliceosomal protein snRNP-U1A/U2B	250	69.6	250	100	66	5	925	203	2	250	2e-95	288	KOG4206	RNA processing and modification	INFORMATION STORAGE AND PROCESSING	Arabidopsis thaliana	15226631
Locus_189_Transcript_1/1_Confidence_1.000_Length_1035	1035	At2g42210	Mitochondrial import inner membrane translocase, subunit TIM22	159	69.81	159	100	48	0	145	621	1	159	2e-65	209	KOG3225	Intracellular trafficking, secretion, and vesicular transport	CELLULAR PROCESSES AND SIGNALING	Arabidopsis thaliana	18405910
Locus_6201_Transcript_1/2_Confidence_0.750_Length_1068	1068	At1g12390	ER vesicle integral membrane protein involved in establishing cell polarity, signaling and protein degradation	126	69.84	126	100	38	0	73	450	1	126	2e-58	190	KOG2729	Posttranslational modification, protein turnover, chaperones # Intracellular trafficking, secretion, and vesicular transport # Signal transduction mechanisms	CELLULAR PROCESSES AND SIGNALING # CELLULAR PROCESSES AND SIGNALING # CELLULAR PROCESSES AND SIGNALING	Arabidopsis thaliana	15221321
Locus_2087_Transcript_1/3_Confidence_0.600_Length_944	944	At4g04260	BAH domain proteins	156	69.87	156	100	30	3	786	370	1	156	4e-66	209	KOG1886	Transcription	INFORMATION STORAGE AND PROCESSING	Arabidopsis thaliana	15233439
Locus_2087_Transcript_3/3_Confidence_0.600_Length_1118	1118	At4g04260	BAH domain proteins	156	69.87	156	100	30	3	960	544	1	156	3e-65	209	KOG1886	Transcription	INFORMATION STORAGE AND PROCESSING	Arabidopsis thaliana	15233439
Locus_4248_Transcript_1/1_Confidence_1.000_Length_1430	1430	At5g66470	Ras-like GTPase ERA	353	69.97	353	100	73	1	340	1299	1	353	2e-171	492	KOG1423	Cell cycle control, cell division, chromosome partitioning # Signal transduction mechanisms	CELLULAR PROCESSES AND SIGNALING # CELLULAR PROCESSES AND SIGNALING	Arabidopsis thaliana	15239974
Locus_4806_Transcript_1/1_Confidence_1.000_Length_1170	1170	At3g56740	Uncharacterized conserved protein	293	69.97	293	100	87	1	58	933	1	293	2e-131	384	KOG4463	Function unknown	POORLY CHARACTERIZED	Arabidopsis thaliana	15228999
Locus_10313_Transcript_1/1_Confidence_1.000_Length_1201	1201	At2g19580	NA	270	70	270	100	80	1	1022	216	1	270	2e-87	271	NA	NA	NA	NA	15224802
Locus_24119_Transcript_1/1_Confidence_1.000_Length_2444	2444	At4g11810_2	Predicted transporter/transmembrane protein	455	70.11	455	100	129	3	902	2245	1	455	0	603	KOG2325	General function prediction only	POORLY CHARACTERIZED	Arabidopsis thaliana	NA
Locus_22755_Transcript_1/1_Confidence_1.000_Length_1082	1082	At5g11480	Predicted GTPase	318	70.13	318	100	73	3	96	983	1	318	1e-143	415	KOG2486	General function prediction only	POORLY CHARACTERIZED	Arabidopsis thaliana	15239069
Locus_5683_Transcript_1/2_Confidence_0.750_Length_1746	1746	At4g15210	NA	499	70.14	499	100	146	3	1719	232	1	499	0	742	NA	NA	NA	NA	7428175
Locus_5683_Transcript_2/2_Confidence_0.750_Length_1746	1746	At4g15210	NA	499	70.14	499	100	146	3	1719	232	1	499	0	739	NA	NA	NA	NA	7428175
Locus_21337_Transcript_1/1_Confidence_1.000_Length_1422	1422	At5g45670	NA	362	70.17	362	100	107	1	1353	271	1	362	0	542	NA	NA	NA	NA	15242458
Locus_6265_Transcript_1/1_Confidence_1.000_Length_965	965	At5g63030	Glutaredoxin and related proteins	111	70.27	111	100	33	0	531	199	1	111	4e-51	169	KOG1752	Posttranslational modification, protein turnover, chaperones	CELLULAR PROCESSES AND SIGNALING	Arabidopsis thaliana	9758303
Locus_8854_Transcript_1/4_Confidence_0.625_Length_859	859	At5g14680	NA	175	70.29	175	100	52	0	135	659	1	175	1e-91	274	NA	NA	NA	NA	15241464
Locus_33054_Transcript_1/1_Confidence_1.000_Length_1135	1135	At3g01280	Porin/voltage-dependent anion-selective channel protein	276	70.29	276	100	82	0	123	950	1	276	2e-140	406	KOG3126	Inorganic ion transport and metabolism	METABOLISM	Arabidopsis thaliana	15232074
Locus_21512_Transcript_1/1_Confidence_1.000_Length_949	949	At1g04750	Synaptobrevin/VAMP-like protein	219	70.32	219	100	65	0	91	747	1	219	3e-104	309	KOG0859	Intracellular trafficking, secretion, and vesicular transport	CELLULAR PROCESSES AND SIGNALING	Arabidopsis thaliana	15220943
Locus_616_Transcript_1/1_Confidence_1.000_Length_982	982	At5g19510	Elongation factor 1 beta/delta chain	224	70.54	224	100	66	0	57	728	1	224	6e-78	243	KOG1668	Transcription	INFORMATION STORAGE AND PROCESSING	Arabidopsis thaliana	6686821
Locus_14844_Transcript_1/1_Confidence_1.000_Length_1038	1038	At5g23320	Farnesyl cysteine-carboxyl methyltransferase	197	70.56	197	100	58	0	897	307	1	197	3e-96	289	KOG2628	Posttranslational modification, protein turnover, chaperones	CELLULAR PROCESSES AND SIGNALING	Arabidopsis thaliana	15237283
Locus_10817_Transcript_1/1_Confidence_1.000_Length_725	725	At2g29500	Molecular chaperone (small heat-shock protein Hsp26/Hsp42)	153	70.59	153	100	36	3	101	532	1	153	1e-57	185	KOG0710	Posttranslational modification, protein turnover, chaperones	CELLULAR PROCESSES AND SIGNALING	Arabidopsis thaliana	15227552
Locus_25829_Transcript_1/1_Confidence_1.000_Length_1346	1346	At1g33990	NA	348	70.69	348	100	95	3	97	1119	1	348	2e-165	475	NA	NA	NA	NA	15218463
Locus_5240_Transcript_1/1_Confidence_1.000_Length_1570	1570	At1g76900	Tub family proteins	455	70.77	455	100	101	10	1431	163	1	455	0	573	KOG2502	General function prediction only	POORLY CHARACTERIZED	Arabidopsis thaliana	15223772
Locus_760_Transcript_1/1_Confidence_1.000_Length_2449	2449	At5g57800	NA	566	70.85	566	100	160	2	537	2219	1	566	0	809	NA	NA	NA	NA	15242878
Locus_6944_Transcript_1/1_Confidence_1.000_Length_797	797	At3g18430	Ca2+/calmodulin-dependent protein phosphatase (calcineurin subunit B), EF-Hand superfamily protein	175	70.86	175	100	51	0	774	250	1	175	2e-90	270	KOG0034	Signal transduction mechanisms	CELLULAR PROCESSES AND SIGNALING	Arabidopsis thaliana	18401887
Locus_3345_Transcript_1/1_Confidence_1.000_Length_1077	1077	At4g17510	Ubiquitin C-terminal hydrolase UCHL1	234	70.94	234	100	66	1	36	731	1	234	4e-122	357	KOG1415	Posttranslational modification, protein turnover, chaperones	CELLULAR PROCESSES AND SIGNALING	Arabidopsis thaliana	15236549
Locus_1527_Transcript_1/1_Confidence_1.000_Length_1306	1306	At1g35720	Annexin	317	70.98	317	100	91	1	80	1027	1	317	5e-164	470	KOG0819	Intracellular trafficking, secretion, and vesicular transport	CELLULAR PROCESSES AND SIGNALING	Arabidopsis thaliana	15220216
Locus_1381_Transcript_2/4_Confidence_0.700_Length_905	905	At4g14110	COP9 signalosome, subunit CSN8	197	71.07	197	100	52	1	80	655	1	197	2e-96	288	KOG4414	Posttranslational modification, protein turnover, chaperones # Signal transduction mechanisms	CELLULAR PROCESSES AND SIGNALING # CELLULAR PROCESSES AND SIGNALING	Arabidopsis thaliana	15236410
Locus_11702_Transcript_1/2_Confidence_0.750_Length_1356	1356	At1g18180	Predicted steroid reductase	292	71.23	292	100	84	0	40	915	1	292	3e-137	402	KOG4650	General function prediction only	POORLY CHARACTERIZED	Arabidopsis thaliana	15221003
Locus_11702_Transcript_2/2_Confidence_0.750_Length_1315	1315	At1g18180	Predicted steroid reductase	292	71.23	292	100	84	0	40	915	1	292	2e-137	402	KOG4650	General function prediction only	POORLY CHARACTERIZED	Arabidopsis thaliana	15221003
Locus_16482_Transcript_1/1_Confidence_1.000_Length_701	701	At1g75580	NA	108	71.3	108	100	21	1	63	356	1	108	2e-48	159	NA	NA	NA	NA	15222294
Locus_26250_Transcript_1/1_Confidence_1.000_Length_844	844	At1g17460_1	NA	112	71.43	112	100	32	0	225	560	1	112	3e-49	163	NA	NA	NA	NA	NA
Locus_2903_Transcript_1/1_Confidence_1.000_Length_1673	1673	At5g16880	Cytosolic sorting protein GGA2/TOM1	407	71.5	407	100	107	5	184	1377	1	407	0	556	KOG1087	Intracellular trafficking, secretion, and vesicular transport	CELLULAR PROCESSES AND SIGNALING	Arabidopsis thaliana	15237869
Locus_1567_Transcript_3/3_Confidence_0.667_Length_2679	2679	At4g08180	Oxysterol-binding protein	830	71.57	830	100	177	9	2569	245	1	826	0	1100	KOG1737	Lipid transport and metabolism	METABOLISM	Arabidopsis thaliana	15236424
Locus_9440_Transcript_1/1_Confidence_1.000_Length_792	792	At2g03420	NA	103	71.84	103	100	29	0	462	154	1	103	5e-38	133	NA	NA	NA	NA	15227630
Locus_3139_Transcript_1/1_Confidence_1.000_Length_1158	1158	At5g43830	NA	251	72.11	251	100	69	1	1037	288	1	251	2e-130	380	NA	NA	NA	NA	15239993
Locus_1018_Transcript_1/1_Confidence_1.000_Length_766	766	At5g55850	NA	79	72.15	79	100	22	0	64	300	1	79	4e-32	117	NA	NA	NA	NA	15241050
Locus_6618_Transcript_1/1_Confidence_1.000_Length_1181	1181	At5g40670	Cystine transporter Cystinosin	270	72.22	270	100	70	2	1129	335	1	270	7e-125	367	KOG3145	Amino acid transport and metabolism	METABOLISM	Arabidopsis thaliana	15237468
Locus_23586_Transcript_1/1_Confidence_1.000_Length_688	688	At3g10860	NA	72	72.22	72	100	20	0	172	387	1	72	8e-33	117	NA	NA	NA	NA	15228390
Locus_21254_Transcript_1/1_Confidence_1.000_Length_736	736	At1g19130	NA	192	72.4	192	100	50	3	696	124	3	192	5e-93	277	NA	NA	NA	NA	15221954
Locus_13415_Transcript_1/2_Confidence_0.750_Length_784	784	At1g07830	Mitochondrial/chloroplast ribosomal protein L4/L29	144	72.92	144	100	37	1	218	643	1	144	1e-67	211	KOG3331	Translation, ribosomal structure and biogenesis	INFORMATION STORAGE AND PROCESSING	Arabidopsis thaliana	15223019
Locus_13415_Transcript_2/2_Confidence_0.750_Length_776	776	At1g07830	Mitochondrial/chloroplast ribosomal protein L4/L29	144	72.92	144	100	37	1	210	635	1	144	1e-67	211	KOG3331	Translation, ribosomal structure and biogenesis	INFORMATION STORAGE AND PROCESSING	Arabidopsis thaliana	15223019
Locus_3672_Transcript_1/2_Confidence_0.667_Length_618	618	At1g77350	Uncharacterized conserved protein	122	72.95	122	100	32	1	573	211	1	122	7e-46	152	KOG4615	Function unknown	POORLY CHARACTERIZED	Arabidopsis thaliana	18411497
Locus_3672_Transcript_2/2_Confidence_0.667_Length_544	544	At1g77350	Uncharacterized conserved protein	122	72.95	122	100	32	1	499	137	1	122	3e-46	152	KOG4615	Function unknown	POORLY CHARACTERIZED	Arabidopsis thaliana	18411497
Locus_303_Transcript_3/6_Confidence_0.615_Length_2834	2834	At5g56680	Asparaginyl-tRNA synthetase (mitochondrial)	572	73.08	572	100	149	2	339	2039	1	572	0	890	KOG0554	Translation, ribosomal structure and biogenesis	INFORMATION STORAGE AND PROCESSING	Arabidopsis thaliana	15241897
Locus_5769_Transcript_1/1_Confidence_1.000_Length_1007	1007	At5g05670	Signal recognition particle receptor, beta subunit (small G protein superfamily)	260	73.08	260	100	66	2	121	897	4	260	3e-118	347	KOG0090	Intracellular trafficking, secretion, and vesicular transport	CELLULAR PROCESSES AND SIGNALING	Arabidopsis thaliana	15239201
Locus_21398_Transcript_1/1_Confidence_1.000_Length_1122	1122	At5g66410	ATP binding protein	234	73.08	234	100	57	1	979	296	1	234	2e-93	284	KOG1672	Posttranslational modification, protein turnover, chaperones # Energy production and conversion	CELLULAR PROCESSES AND SIGNALING # METABOLISM	Arabidopsis thaliana	10177522
Locus_1381_Transcript_1/4_Confidence_0.700_Length_821	821	At4g14110	COP9 signalosome, subunit CSN8	197	73.1	197	100	53	0	80	670	1	197	5e-103	303	KOG4414	Posttranslational modification, protein turnover, chaperones # Signal transduction mechanisms	CELLULAR PROCESSES AND SIGNALING # CELLULAR PROCESSES AND SIGNALING	Arabidopsis thaliana	15236410
Locus_1381_Transcript_4/4_Confidence_0.700_Length_920	920	At4g14110	COP9 signalosome, subunit CSN8	197	73.1	197	100	53	0	80	670	1	197	2e-102	303	KOG4414	Posttranslational modification, protein turnover, chaperones # Signal transduction mechanisms	CELLULAR PROCESSES AND SIGNALING # CELLULAR PROCESSES AND SIGNALING	Arabidopsis thaliana	15236410
Locus_24596_Transcript_1/1_Confidence_1.000_Length_674	674	At2g29700	NA	145	73.1	145	100	39	0	96	530	1	145	3e-77	234	NA	NA	NA	NA	18402122
Locus_7930_Transcript_1/1_Confidence_1.000_Length_1104	1104	At5g48630	CDK8 kinase-activating protein cyclin C	253	73.12	253	100	68	0	114	872	1	253	5e-116	342	KOG0794	Transcription	INFORMATION STORAGE AND PROCESSING	Arabidopsis thaliana	15239664
Locus_303_Transcript_1/6_Confidence_0.538_Length_2545	2545	At5g56680	Asparaginyl-tRNA synthetase (mitochondrial)	572	73.25	572	100	148	2	50	1750	1	572	0	889	KOG0554	Translation, ribosomal structure and biogenesis	INFORMATION STORAGE AND PROCESSING	Arabidopsis thaliana	15241897
Locus_303_Transcript_2/6_Confidence_0.615_Length_2843	2843	At5g56680	Asparaginyl-tRNA synthetase (mitochondrial)	572	73.25	572	100	148	2	339	2039	1	572	0	889	KOG0554	Translation, ribosomal structure and biogenesis	INFORMATION STORAGE AND PROCESSING	Arabidopsis thaliana	15241897
Locus_303_Transcript_6/6_Confidence_0.615_Length_2834	2834	At5g56680	Asparaginyl-tRNA synthetase (mitochondrial)	572	73.25	572	100	148	2	339	2039	1	572	0	889	KOG0554	Translation, ribosomal structure and biogenesis	INFORMATION STORAGE AND PROCESSING	Arabidopsis thaliana	15241897
Locus_2779_Transcript_1/1_Confidence_1.000_Length_817	817	At1g32410_1	Leptin receptor gene-related protein	124	73.39	124	100	32	1	96	464	1	124	9e-59	188	KOG2174	Signal transduction mechanisms	CELLULAR PROCESSES AND SIGNALING	Arabidopsis thaliana	NA
Locus_6222_Transcript_1/1_Confidence_1.000_Length_624	624	At1g78190	Uncharacterized conserved protein	124	73.39	124	100	31	2	481	116	1	124	6e-46	152	KOG1088	Function unknown	POORLY CHARACTERIZED	Arabidopsis thaliana	15218237
Locus_1239_Transcript_1/2_Confidence_0.750_Length_1521	1521	At1g34750	Serine/threonine protein phosphatase	282	73.4	282	100	74	1	262	1104	1	282	4e-136	400	KOG0698	Signal transduction mechanisms	CELLULAR PROCESSES AND SIGNALING	Arabidopsis thaliana	15218759
Locus_1239_Transcript_2/2_Confidence_0.750_Length_1290	1290	At1g34750	Serine/threonine protein phosphatase	282	73.4	282	100	74	1	262	1104	1	282	3e-137	400	KOG0698	Signal transduction mechanisms	CELLULAR PROCESSES AND SIGNALING	Arabidopsis thaliana	15218759
Locus_2781_Transcript_1/1_Confidence_1.000_Length_909	909	At4g29410	60S ribosomal protein L28	143	73.43	143	100	38	0	88	516	1	143	3e-71	221	KOG3412	Translation, ribosomal structure and biogenesis	INFORMATION STORAGE AND PROCESSING	Arabidopsis thaliana	15233567
Locus_978_Transcript_1/1_Confidence_1.000_Length_1073	1073	At1g29330	ER lumen protein retaining receptor	215	73.49	215	100	57	0	184	828	1	215	3e-108	321	KOG3106	Intracellular trafficking, secretion, and vesicular transport	CELLULAR PROCESSES AND SIGNALING	Arabidopsis thaliana	18397049
Locus_9536_Transcript_1/1_Confidence_1.000_Length_2767	2767	At2g17790	Membrane coat complex Retromer, subunit VPS35	830	73.49	830	100	174	2	1	2361	4	830	0	1215	KOG1107	Intracellular trafficking, secretion, and vesicular transport	CELLULAR PROCESSES AND SIGNALING	Arabidopsis thaliana	15227901
Locus_1010_Transcript_1/1_Confidence_1.000_Length_1777	1777	At2g43330	Predicted transporter (major facilitator superfamily)	521	73.51	521	100	117	4	126	1625	1	521	0	654	KOG0254	General function prediction only	POORLY CHARACTERIZED	Arabidopsis thaliana	15224270
Locus_32498_Transcript_1/1_Confidence_1.000_Length_377	377	At2g20835	NA	68	73.53	68	100	18	0	290	87	1	68	5e-30	107	NA	NA	NA	NA	15226409
Locus_31957_Transcript_1/1_Confidence_1.000_Length_749	749	At3g01390	Vacuolar H+-ATPase V1 sector, subunit G	110	73.64	110	100	29	0	644	315	1	110	7e-27	103	KOG1772	Energy production and conversion	METABOLISM	Arabidopsis thaliana	15232110
Locus_21779_Transcript_1/1_Confidence_1.000_Length_1788	1788	At3g03090	Predicted transporter (major facilitator superfamily)	342	73.68	342	100	90	0	483	1508	1	342	2e-165	481	KOG0254	General function prediction only	POORLY CHARACTERIZED	Arabidopsis thaliana	15228458
Locus_1087_Transcript_1/1_Confidence_1.000_Length_1248	1248	At4g39230	NA	308	73.7	308	100	79	1	40	963	1	306	8e-165	471	NA	NA	NA	NA	15234993
Locus_6638_Transcript_1/1_Confidence_1.000_Length_1104	1104	At3g15260	Serine/threonine protein phosphatase	289	73.7	289	100	70	1	1067	219	1	289	2e-147	424	KOG0698	Signal transduction mechanisms	CELLULAR PROCESSES AND SIGNALING	Arabidopsis thaliana	15232538
Locus_8854_Transcript_2/4_Confidence_0.625_Length_858	858	At5g14680	NA	175	73.71	175	100	46	0	135	659	1	175	1e-96	287	NA	NA	NA	NA	15241464
Locus_8854_Transcript_4/4_Confidence_0.625_Length_859	859	At5g14680	NA	175	73.71	175	100	46	0	135	659	1	175	1e-96	287	NA	NA	NA	NA	15241464
Locus_15448_Transcript_1/1_Confidence_1.000_Length_1876	1876	At5g03560_2	Uridine permease/thiamine transporter/allantoin transport	483	73.71	483	100	125	2	261	1703	1	483	0	610	KOG2466	Nucleotide transport and metabolism # Coenzyme transport and metabolism	METABOLISM # METABOLISM	Arabidopsis thaliana	NA
Locus_1687_Transcript_1/1_Confidence_1.000_Length_1287	1287	At3g01280	Porin/voltage-dependent anion-selective channel protein	276	73.91	276	100	72	0	1158	331	1	276	1e-148	429	KOG3126	Inorganic ion transport and metabolism	METABOLISM	Arabidopsis thaliana	15232074
Locus_4720_Transcript_1/1_Confidence_1.000_Length_1345	1345	At4g05530	Reductases with broad range of substrate specificities	254	74.02	254	100	64	1	75	830	1	254	5e-104	315	KOG0725	General function prediction only	POORLY CHARACTERIZED	Arabidopsis thaliana	18412959
Locus_1808_Transcript_1/2_Confidence_0.667_Length_1739	1739	At3g20500	Purple acid phosphatase	378	74.07	378	100	98	0	1521	388	1	378	0	615	KOG1378	Carbohydrate transport and metabolism	METABOLISM	Arabidopsis thaliana	15232288
Locus_1808_Transcript_2/2_Confidence_0.667_Length_1698	1698	At3g20500	Purple acid phosphatase	378	74.07	378	100	98	0	1480	347	1	378	0	615	KOG1378	Carbohydrate transport and metabolism	METABOLISM	Arabidopsis thaliana	15232288
Locus_4920_Transcript_1/1_Confidence_1.000_Length_2059	2059	At3g27740	Multifunctional pyrimidine synthesis protein CAD (includes carbamoyl-phophate synthetase, aspartate transcarbamylase, and glutamine amidotransferase)	428	74.07	428	100	100	3	95	1354	1	425	0	664	KOG0370	General function prediction only	POORLY CHARACTERIZED	Arabidopsis thaliana	2462781
Locus_11594_Transcript_1/1_Confidence_1.000_Length_1096	1096	At4g21570	Predicted seven transmembrane receptor - rhodopsin family	294	74.15	294	100	76	0	1030	149	1	294	3e-165	469	KOG2641	Signal transduction mechanisms	CELLULAR PROCESSES AND SIGNALING	Arabidopsis thaliana	15234526
Locus_2894_Transcript_1/3_Confidence_0.571_Length_2203	2203	At2g02040	H+/oligopeptide symporter	585	74.19	585	100	143	3	2008	275	1	584	0	922	KOG1237	Amino acid transport and metabolism	METABOLISM	Arabidopsis thaliana	15226861
Locus_2894_Transcript_3/3_Confidence_0.714_Length_2209	2209	At2g02040	H+/oligopeptide symporter	585	74.19	585	100	143	3	2014	281	1	584	0	922	KOG1237	Amino acid transport and metabolism	METABOLISM	Arabidopsis thaliana	15226861
Locus_2981_Transcript_1/2_Confidence_0.667_Length_1115	1115	At3g29100	V-SNARE	221	74.21	221	100	57	0	167	829	1	221	2e-109	325	KOG1666	Intracellular trafficking, secretion, and vesicular transport	CELLULAR PROCESSES AND SIGNALING	Arabidopsis thaliana	15228600
Locus_2981_Transcript_2/2_Confidence_0.667_Length_1107	1107	At3g29100	V-SNARE	221	74.21	221	100	57	0	159	821	1	221	1e-109	325	KOG1666	Intracellular trafficking, secretion, and vesicular transport	CELLULAR PROCESSES AND SIGNALING	Arabidopsis thaliana	15228600
Locus_5821_Transcript_1/1_Confidence_1.000_Length_1236	1236	At3g25900	Homocysteine S-methyltransferase	326	74.23	326	100	84	0	1165	188	1	326	9e-180	509	KOG1579	Amino acid transport and metabolism	METABOLISM	Arabidopsis thaliana	15230929
Locus_31953_Transcript_1/1_Confidence_1.000_Length_790	790	At2g33470	Glycolipid transfer protein	202	74.26	202	100	52	0	678	73	1	202	3e-113	329	KOG3221	Carbohydrate transport and metabolism	METABOLISM	Arabidopsis thaliana	18403285
Locus_35646_Transcript_1/1_Confidence_1.000_Length_435	435	At3g17210	NA	109	74.31	109	100	28	0	90	416	1	109	9e-56	175	NA	NA	NA	NA	18401423
Locus_91_Transcript_1/1_Confidence_1.000_Length_890	890	At3g16640	Microtubule-binding protein (translationally controlled tumor protein)	168	74.4	168	100	42	1	104	604	1	168	7e-77	237	KOG1727	Cell cycle control, cell division, chromosome partitioning # Cytoskeleton	CELLULAR PROCESSES AND SIGNALING # CELLULAR PROCESSES AND SIGNALING	Arabidopsis thaliana	15228276
Locus_5587_Transcript_1/1_Confidence_1.000_Length_1846	1846	At2g46420	NA	279	74.55	279	100	63	3	1308	487	1	276	1e-142	421	NA	NA	NA	NA	15225979
Locus_23272_Transcript_2/2_Confidence_0.667_Length_861	861	At2g44620	Acyl carrier protein/NADH-ubiquinone oxidoreductase, NDUFAB1/SDAP subunit	122	74.59	122	100	28	1	37	393	1	122	2e-56	182	KOG1748	Energy production and conversion # Lipid transport and metabolism # Secondary metabolites biosynthesis, transport and catabolism	METABOLISM # METABOLISM # METABOLISM	Arabidopsis thaliana	15224918
Locus_28172_Transcript_1/1_Confidence_1.000_Length_1443	1443	At3g53140	Hydroxyindole-O-methyltransferase and related SAM-dependent methyltransferases	359	74.65	359	100	84	3	73	1128	1	359	0	560	KOG3178	General function prediction only	POORLY CHARACTERIZED	Arabidopsis thaliana	15231756
Locus_28615_Transcript_1/1_Confidence_1.000_Length_1522	1522	At4g11260_2	Suppressor of G2 allele of skp1	198	74.75	198	100	50	0	817	224	1	198	2e-93	287	KOG1309	Signal transduction mechanisms	CELLULAR PROCESSES AND SIGNALING	Arabidopsis thaliana	NA
Locus_9292_Transcript_1/1_Confidence_1.000_Length_1065	1065	At4g17510	Ubiquitin C-terminal hydrolase UCHL1	234	74.79	234	100	57	1	76	771	1	234	5e-127	369	KOG1415	Posttranslational modification, protein turnover, chaperones	CELLULAR PROCESSES AND SIGNALING	Arabidopsis thaliana	15236549
Locus_6418_Transcript_1/1_Confidence_1.000_Length_2065	2065	At1g70820	Phosphoglucomutase/phosphomannomutase	615	74.8	615	100	144	5	2019	193	1	610	0	956	KOG1220	Carbohydrate transport and metabolism	METABOLISM	Arabidopsis thaliana	15223252
Locus_11215_Transcript_1/1_Confidence_1.000_Length_1408	1408	At4g12110	C-4 sterol methyl oxidase	298	74.83	298	100	71	2	1203	322	1	298	5e-170	486	KOG0873	Lipid transport and metabolism	METABOLISM	Arabidopsis thaliana	15234416
Locus_1139_Transcript_2/2_Confidence_0.750_Length_1394	1394	At1g02090	COP9 signalosome, subunit CSN7	260	75	260	100	63	2	1213	437	1	259	1e-132	389	KOG3250	Posttranslational modification, protein turnover, chaperones # Signal transduction mechanisms	CELLULAR PROCESSES AND SIGNALING # CELLULAR PROCESSES AND SIGNALING	Arabidopsis thaliana	18378920
Locus_1290_Transcript_1/1_Confidence_1.000_Length_1902	1902	At5g53850_2	Enolase-phosphatase E-1	240	75	240	100	60	0	1034	1753	1	240	4e-130	387	KOG2630	Amino acid transport and metabolism	METABOLISM	Arabidopsis thaliana	NA
Locus_6011_Transcript_1/1_Confidence_1.000_Length_1313	1313	At3g56740	Uncharacterized conserved protein	293	75.09	293	100	72	1	100	975	1	293	1e-133	392	KOG4463	Function unknown	POORLY CHARACTERIZED	Arabidopsis thaliana	15228999
Locus_21039_Transcript_1/1_Confidence_1.000_Length_2038	2038	At2g26250	NA	550	75.09	550	100	114	5	73	1665	5	550	0	874	NA	NA	NA	NA	15225270
Locus_21181_Transcript_1/1_Confidence_1.000_Length_1069	1069	At1g75270	Intracellular Cl- channel CLIC, contains GST domain	213	75.12	213	100	52	1	887	252	1	213	5e-113	333	KOG1422	Inorganic ion transport and metabolism	METABOLISM	Arabidopsis thaliana	15222163
Locus_5281_Transcript_1/2_Confidence_0.800_Length_1368	1368	At3g63410	Ubiquinone biosynthesis methyltransferase COQ5	338	75.15	338	100	77	4	78	1070	1	338	7e-169	484	KOG1540	Coenzyme transport and metabolism	METABOLISM	Arabidopsis thaliana	15229430
Locus_5570_Transcript_1/1_Confidence_1.000_Length_1098	1098	At3g10850	Glyoxylase	258	75.19	258	100	64	0	1024	251	1	258	1e-149	428	KOG0813	General function prediction only	POORLY CHARACTERIZED	Arabidopsis thaliana	15228389
Locus_5770_Transcript_1/1_Confidence_1.000_Length_871	871	At3g13200	Uncharacterized conserved protein	230	75.22	230	100	55	2	37	720	1	230	1e-69	220	KOG3228	Function unknown	POORLY CHARACTERIZED	Arabidopsis thaliana	18399903
Locus_23816_Transcript_1/2_Confidence_0.667_Length_849	849	At3g02790	NA	105	75.24	105	100	26	0	663	349	1	105	5e-52	170	NA	NA	NA	NA	18396326
Locus_23816_Transcript_2/2_Confidence_0.667_Length_867	867	At3g02790	NA	105	75.24	105	100	26	0	663	349	1	105	6e-52	170	NA	NA	NA	NA	18396326
Locus_3819_Transcript_1/1_Confidence_1.000_Length_487	487	At1g48140	NA	89	75.28	89	100	22	0	110	376	1	89	9e-46	149	NA	NA	NA	NA	18402057
Locus_21522_Transcript_1/1_Confidence_1.000_Length_1792	1792	At3g48170	Aldehyde dehydrogenase	503	75.35	503	100	124	0	1764	256	1	503	0	820	KOG2450	Energy production and conversion	METABOLISM	Arabidopsis thaliana	15228346
Locus_20817_Transcript_1/1_Confidence_1.000_Length_1357	1357	At3g17940	Predicted mutarotase	341	75.37	341	100	79	3	204	1211	1	341	1e-176	504	KOG1604	Carbohydrate transport and metabolism	METABOLISM	Arabidopsis thaliana	9294498
Locus_5281_Transcript_2/2_Confidence_0.800_Length_1292	1292	At3g63410	Ubiquinone biosynthesis methyltransferase COQ5	338	75.44	338	100	76	4	2	994	1	338	7e-170	486	KOG1540	Coenzyme transport and metabolism	METABOLISM	Arabidopsis thaliana	15229430
Locus_11112_Transcript_1/1_Confidence_1.000_Length_1091	1091	At5g51020	NA	269	75.46	269	100	60	2	104	892	1	269	1e-148	426	NA	NA	NA	NA	15241343
Locus_4967_Transcript_1/2_Confidence_0.667_Length_1770	1770	At1g36050	COPII vesicle protein	416	75.48	416	100	72	2	295	1452	1	416	0	622	KOG2667	Intracellular trafficking, secretion, and vesicular transport	CELLULAR PROCESSES AND SIGNALING	Arabidopsis thaliana	18399998
Locus_4967_Transcript_2/2_Confidence_0.667_Length_1861	1861	At1g36050	COPII vesicle protein	416	75.48	416	100	72	2	295	1452	1	416	0	622	KOG2667	Intracellular trafficking, secretion, and vesicular transport	CELLULAR PROCESSES AND SIGNALING	Arabidopsis thaliana	18399998
Locus_5971_Transcript_1/1_Confidence_1.000_Length_1050	1050	At3g08740	NA	184	75.54	184	100	45	0	267	818	1	184	8e-103	305	NA	NA	NA	NA	12322730
Locus_5062_Transcript_2/3_Confidence_0.500_Length_1885	1885	At3g20410	Ca2+/calmodulin-dependent protein kinase, EF-Hand protein superfamily	541	75.6	541	100	111	3	33	1610	1	535	0	847	KOG0032	Signal transduction mechanisms	CELLULAR PROCESSES AND SIGNALING	Arabidopsis thaliana	15231140
Locus_22359_Transcript_1/2_Confidence_0.400_Length_851	851	At4g38920	Vacuolar H+-ATPase V0 sector, subunits c/c'	164	75.61	164	100	3	1	749	369	1	164	1e-49	166	KOG0232	Energy production and conversion	METABOLISM	Arabidopsis thaliana	15234868
Locus_7646_Transcript_1/1_Confidence_1.000_Length_1839	1839	At3g13340	NA	447	75.84	447	100	108	0	99	1439	1	447	0	706	NA	NA	NA	NA	18399975
Locus_15734_Transcript_1/1_Confidence_1.000_Length_732	732	At5g41340	Ubiquitin-protein ligase	187	75.94	187	100	41	1	656	108	1	187	1e-95	283	KOG0416	Posttranslational modification, protein turnover, chaperones	CELLULAR PROCESSES AND SIGNALING	Arabidopsis thaliana	18422085
Locus_1428_Transcript_1/4_Confidence_0.600_Length_873	873	At5g58740	Nuclear distribution protein NUDC	158	75.95	158	100	15	1	356	760	1	158	4e-81	247	KOG2265	Signal transduction mechanisms	CELLULAR PROCESSES AND SIGNALING	Arabidopsis thaliana	15237742
Locus_12054_Transcript_1/1_Confidence_1.000_Length_842	842	At1g30110	NA	175	76	175	100	40	1	172	690	1	175	3e-95	283	NA	NA	NA	NA	15220667
Locus_147_Transcript_1/1_Confidence_1.000_Length_1316	1316	At1g79870	Glyoxylate/hydroxypyruvate reductase (D-isomer-specific 2-hydroxy acid dehydrogenase superfamily)	313	76.04	313	100	75	0	1162	224	1	313	2e-137	402	KOG0069	Energy production and conversion	METABOLISM	Arabidopsis thaliana	15220005
Locus_7551_Transcript_1/1_Confidence_1.000_Length_2239	2239	At3g26810	Leucine rich repeat proteins, some proteins contain F-box	575	76.17	575	100	134	1	274	1989	1	575	0	892	KOG1947	General function prediction only	POORLY CHARACTERIZED	Arabidopsis thaliana	18405102
Locus_32229_Transcript_1/1_Confidence_1.000_Length_1988	1988	At1g56720	Serine/threonine protein kinase	492	76.22	492	100	105	5	1889	417	1	481	0	669	KOG1187	Signal transduction mechanisms	CELLULAR PROCESSES AND SIGNALING	Arabidopsis thaliana	18405946
Locus_11939_Transcript_1/1_Confidence_1.000_Length_1059	1059	At3g44620	Protein tyrosine phosphatase	177	76.27	177	100	41	1	237	764	1	177	4e-94	283	KOG3217	Signal transduction mechanisms	CELLULAR PROCESSES AND SIGNALING	Arabidopsis thaliana	15230459
Locus_9016_Transcript_1/1_Confidence_1.000_Length_1412	1412	At4g05330_2	Predicted Ca2+-dependent phospholipid-binding protein	165	76.36	165	100	39	0	653	159	1	165	6e-76	240	KOG1030	General function prediction only	POORLY CHARACTERIZED	Arabidopsis thaliana	NA
Locus_21034_Transcript_1/1_Confidence_1.000_Length_621	621	At3g52730	Ubiquinol cytochrome c oxidoreductase, subunit QCR9	72	76.39	72	100	17	0	162	377	1	72	1e-32	117	KOG3494	Energy production and conversion	METABOLISM	Arabidopsis thaliana	15231675
Locus_675_Transcript_1/2_Confidence_0.750_Length_833	833	At2g29500	Molecular chaperone (small heat-shock protein Hsp26/Hsp42)	153	76.47	153	100	30	2	833	378	6	153	4e-58	187	KOG0710	Posttranslational modification, protein turnover, chaperones	CELLULAR PROCESSES AND SIGNALING	Arabidopsis thaliana	15227552
Locus_675_Transcript_2/2_Confidence_0.750_Length_833	833	At2g29500	Molecular chaperone (small heat-shock protein Hsp26/Hsp42)	153	76.47	153	100	30	2	833	378	6	153	4e-58	187	KOG0710	Posttranslational modification, protein turnover, chaperones	CELLULAR PROCESSES AND SIGNALING	Arabidopsis thaliana	15227552
Locus_1890_Transcript_1/1_Confidence_1.000_Length_1202	1202	At1g05010	Iron/ascorbate family oxidoreductases	323	76.47	323	100	70	3	1141	191	1	323	5e-158	454	KOG0143	Secondary metabolites biosynthesis, transport and catabolism # General function prediction only	METABOLISM # POORLY CHARACTERIZED	Arabidopsis thaliana	15220386
Locus_6984_Transcript_1/1_Confidence_1.000_Length_1878	1878	At1g76130	Alpha-amylase	413	76.51	413	100	97	0	337	1575	1	413	0	684	KOG0471	Carbohydrate transport and metabolism	METABOLISM	Arabidopsis thaliana	15222959
Locus_17069_Transcript_1/1_Confidence_1.000_Length_1830	1830	At5g07720	Subunit of Golgi mannosyltransferase complex	457	76.59	457	100	95	4	187	1521	1	457	0	724	KOG4748	Carbohydrate transport and metabolism # Cell wall/membrane/envelope biogenesis	METABOLISM # CELLULAR PROCESSES AND SIGNALING	Arabidopsis thaliana	15240848
Locus_22012_Transcript_1/1_Confidence_1.000_Length_830	830	At5g42190	SCF ubiquitin ligase, Skp1 component	171	76.61	171	100	24	1	150	614	1	171	3e-82	250	KOG1724	Posttranslational modification, protein turnover, chaperones	CELLULAR PROCESSES AND SIGNALING	Arabidopsis thaliana	18422184
Locus_22627_Transcript_1/1_Confidence_1.000_Length_959	959	At5g42190	SCF ubiquitin ligase, Skp1 component	171	76.61	171	100	24	1	31	495	1	171	3e-80	246	KOG1724	Posttranslational modification, protein turnover, chaperones	CELLULAR PROCESSES AND SIGNALING	Arabidopsis thaliana	18422184
Locus_24086_Transcript_1/1_Confidence_1.000_Length_1031	1031	At4g39100_1	BAH domain proteins	137	76.64	137	100	32	0	33	443	1	137	2e-75	233	KOG1886	Transcription	INFORMATION STORAGE AND PROCESSING	Arabidopsis thaliana	NA
Locus_1746_Transcript_1/1_Confidence_1.000_Length_2007	2007	At3g48990	Acyl-CoA synthetase	514	76.65	514	100	113	3	1967	432	5	513	0	786	KOG1176	Lipid transport and metabolism	METABOLISM	Arabidopsis thaliana	15229062
Locus_4715_Transcript_1/1_Confidence_1.000_Length_1232	1232	At4g38690	Glycosylphosphatidylinositol-specific phospholipase C	318	76.73	318	100	73	1	1128	178	1	318	3e-176	500	KOG4306	Signal transduction mechanisms	CELLULAR PROCESSES AND SIGNALING	Arabidopsis thaliana	15234016
Locus_4201_Transcript_1/3_Confidence_0.286_Length_601	601	At5g53940	Predicted Yippee-type zinc-binding protein	129	76.74	129	100	30	0	461	75	1	129	7e-69	211	KOG3399	General function prediction only	POORLY CHARACTERIZED	Arabidopsis thaliana	15238881
Locus_4201_Transcript_3/3_Confidence_0.571_Length_899	899	At5g53940	Predicted Yippee-type zinc-binding protein	129	76.74	129	100	30	0	759	373	1	129	2e-67	211	KOG3399	General function prediction only	POORLY CHARACTERIZED	Arabidopsis thaliana	15238881
Locus_2761_Transcript_2/4_Confidence_0.556_Length_2309	2309	At3g62980	Leucine rich repeat proteins, some proteins contain F-box	594	76.77	594	100	127	3	163	1932	3	589	0	915	KOG1947	General function prediction only	POORLY CHARACTERIZED	Arabidopsis thaliana	18412567
Locus_1610_Transcript_1/1_Confidence_1.000_Length_1715	1715	At3g27820	Monodehydroascorbate/ferredoxin reductase	488	76.84	488	100	101	4	64	1491	1	488	0	712	KOG1336	General function prediction only	POORLY CHARACTERIZED	Arabidopsis thaliana	15232273
Locus_5040_Transcript_1/2_Confidence_0.750_Length_1552	1552	At3g01910	Sulfite oxidase, molybdopterin-binding component	393	76.84	393	100	91	0	1490	312	1	393	0	659	KOG0535	Energy production and conversion	METABOLISM	Arabidopsis thaliana	15232230
Locus_5040_Transcript_2/2_Confidence_0.750_Length_1543	1543	At3g01910	Sulfite oxidase, molybdopterin-binding component	393	76.84	393	100	91	0	1481	303	1	393	0	659	KOG0535	Energy production and conversion	METABOLISM	Arabidopsis thaliana	15232230
Locus_9116_Transcript_3/4_Confidence_0.600_Length_1214	1214	At1g34750	Serine/threonine protein phosphatase	282	76.95	282	100	57	1	58	879	1	282	5e-151	434	KOG0698	Signal transduction mechanisms	CELLULAR PROCESSES AND SIGNALING	Arabidopsis thaliana	15218759
Locus_3390_Transcript_1/1_Confidence_1.000_Length_1870	1870	At1g05170	Galactosyltransferases	404	76.98	404	100	93	0	275	1486	1	404	0	639	KOG2288	Carbohydrate transport and metabolism	METABOLISM	Arabidopsis thaliana	15220440
Locus_21472_Transcript_1/1_Confidence_1.000_Length_1377	1377	At3g02720	Putative transcriptional regulator DJ-1	388	77.06	388	100	88	1	65	1225	1	388	0	603	KOG2764	General function prediction only # Defense mechanisms	POORLY CHARACTERIZED # CELLULAR PROCESSES AND SIGNALING	Arabidopsis thaliana	15232958
Locus_23613_Transcript_1/1_Confidence_1.000_Length_1351	1351	At1g30300	NA	323	77.09	323	100	70	2	1282	314	5	323	0	528	NA	NA	NA	NA	15220711
Locus_3112_Transcript_1/1_Confidence_1.000_Length_3351	3351	At1g63770	Puromycin-sensitive aminopeptidase and related aminopeptidases	964	77.28	964	100	189	6	195	3071	26	964	0	1508	KOG1046	Amino acid transport and metabolism # Posttranslational modification, protein turnover, chaperones	METABOLISM # CELLULAR PROCESSES AND SIGNALING	Arabidopsis thaliana	15222531
Locus_4528_Transcript_1/1_Confidence_1.000_Length_691	691	At1g23100	Mitochondrial chaperonin	97	77.32	97	100	22	0	520	230	1	97	6e-48	157	KOG1641	Posttranslational modification, protein turnover, chaperones	CELLULAR PROCESSES AND SIGNALING	Arabidopsis thaliana	15220018
Locus_29110_Transcript_1/1_Confidence_1.000_Length_1596	1596	At5g27470	Seryl-tRNA synthetase	451	77.38	451	100	98	2	1558	218	1	451	0	754	KOG2509	Translation, ribosomal structure and biogenesis	INFORMATION STORAGE AND PROCESSING	Arabidopsis thaliana	15240939
Locus_4051_Transcript_2/2_Confidence_0.667_Length_1747	1747	At4g14040	Selenium-binding protein	487	77.41	487	100	110	0	44	1504	1	487	0	827	KOG0918	Inorganic ion transport and metabolism	METABOLISM	Arabidopsis thaliana	15236386
Locus_310_Transcript_1/1_Confidence_1.000_Length_1170	1170	At2g03090	NA	248	77.42	248	100	47	2	117	833	1	248	2e-126	370	NA	NA	NA	NA	15227530
Locus_39118_Transcript_1/1_Confidence_1.000_Length_649	649	At5g53940	Predicted Yippee-type zinc-binding protein	129	77.52	129	100	29	0	591	205	1	129	2e-73	223	KOG3399	General function prediction only	POORLY CHARACTERIZED	Arabidopsis thaliana	15238881
Locus_33551_Transcript_2/3_Confidence_0.667_Length_1392	1392	At5g45020	Predicted glutathione S-transferase	325	77.54	325	100	73	0	152	1126	1	325	0	552	KOG2903	Posttranslational modification, protein turnover, chaperones	CELLULAR PROCESSES AND SIGNALING	Arabidopsis thaliana	15241645
Locus_33551_Transcript_3/3_Confidence_0.667_Length_1299	1299	At5g45020	Predicted glutathione S-transferase	325	77.54	325	100	73	0	59	1033	1	325	0	553	KOG2903	Posttranslational modification, protein turnover, chaperones	CELLULAR PROCESSES AND SIGNALING	Arabidopsis thaliana	15241645
Locus_9076_Transcript_1/1_Confidence_1.000_Length_2286	2286	At2g35690	Acyl-CoA oxidase	664	77.56	664	100	149	0	2233	242	1	664	0	1108	KOG0136	Lipid transport and metabolism	METABOLISM	Arabidopsis thaliana	15227469
Locus_8588_Transcript_1/1_Confidence_1.000_Length_1134	1134	At4g29830	FOG	321	77.57	321	100	72	0	28	990	1	321	0	518	KOG4155	General function prediction only	POORLY CHARACTERIZED	Arabidopsis thaliana	15233721
Locus_16394_Transcript_1/1_Confidence_1.000_Length_658	658	At1g65420	NA	121	77.69	121	100	26	1	435	76	1	121	6e-54	174	NA	NA	NA	NA	6136502
Locus_26556_Transcript_1/1_Confidence_1.000_Length_637	637	At3g24500	Transcription factor MBF1	148	77.7	148	100	29	1	58	489	1	148	7e-73	223	KOG3398	Transcription	INFORMATION STORAGE AND PROCESSING	Arabidopsis thaliana	15230125
Locus_28904_Transcript_1/1_Confidence_1.000_Length_1901	1901	At5g13040	Uncharacterized conserved protein (YdiU family)	305	77.7	305	100	68	0	918	1832	1	305	0	523	KOG2542	Function unknown	POORLY CHARACTERIZED	Arabidopsis thaliana	15239995
Locus_3071_Transcript_1/1_Confidence_1.000_Length_1444	1444	At3g09740	NA	266	77.82	266	100	57	1	143	934	1	266	4e-141	411	NA	NA	NA	NA	18398623
Locus_3563_Transcript_1/1_Confidence_1.000_Length_1597	1597	At5g48930	NA	433	77.83	433	100	96	0	46	1344	1	433	0	722	NA	NA	NA	NA	15239747
Locus_9874_Transcript_1/1_Confidence_1.000_Length_1689	1689	At5g48930	NA	433	77.83	433	100	93	1	144	1433	1	433	0	680	NA	NA	NA	NA	15239747
Locus_15438_Transcript_1/1_Confidence_1.000_Length_629	629	At5g27430	Signal peptidase complex subunit	167	77.84	167	100	37	0	624	124	1	167	1e-98	289	KOG3372	Intracellular trafficking, secretion, and vesicular transport	CELLULAR PROCESSES AND SIGNALING	Arabidopsis thaliana	15240934
Locus_6942_Transcript_1/1_Confidence_1.000_Length_1378	1378	At3g15260	Serine/threonine protein phosphatase	289	77.85	289	100	57	2	1116	271	1	289	1e-160	461	KOG0698	Signal transduction mechanisms	CELLULAR PROCESSES AND SIGNALING	Arabidopsis thaliana	15232538
Locus_29551_Transcript_1/1_Confidence_1.000_Length_773	773	At5g39600	NA	127	77.95	127	100	28	0	638	258	1	127	6e-67	208	NA	NA	NA	NA	15241817
Locus_19365_Transcript_1/1_Confidence_1.000_Length_579	579	At4g08570	Copper chaperone	150	78	150	100	32	1	100	546	1	150	2e-76	231	KOG1603	Inorganic ion transport and metabolism	METABOLISM	Arabidopsis thaliana	15236529
Locus_8009_Transcript_1/1_Confidence_1.000_Length_387	387	At3g62400	NA	64	78.12	64	100	14	0	25	216	1	64	6e-31	109	NA	NA	NA	NA	11357240
Locus_28729_Transcript_1/2_Confidence_0.750_Length_508	508	At3g46430	NA	55	78.18	55	100	12	0	448	284	1	55	2e-25	96.7	NA	NA	NA	NA	15231430
Locus_28729_Transcript_2/2_Confidence_0.750_Length_477	477	At3g46430	NA	55	78.18	55	100	12	0	417	253	1	55	1e-25	96.7	NA	NA	NA	NA	15231430
Locus_5375_Transcript_1/1_Confidence_1.000_Length_2047	2047	At5g62530	Aldehyde dehydrogenase	563	78.33	563	100	112	3	84	1742	1	563	0	951	KOG2451	Energy production and conversion	METABOLISM	Arabidopsis thaliana	15241863
Locus_7092_Transcript_1/1_Confidence_1.000_Length_929	929	At5g43430	Electron transfer flavoprotein, beta subunit	251	78.49	251	100	54	0	103	855	1	251	9e-146	416	KOG3180	Energy production and conversion	METABOLISM	Arabidopsis thaliana	15239866
Locus_2705_Transcript_2/2_Confidence_0.750_Length_1032	1032	At3g17590	SWI-SNF chromatin remodeling complex, Snf5 subunit	240	78.75	240	100	49	1	871	158	1	240	8e-138	397	KOG1649	Chromatin structure and dynamics # Transcription	INFORMATION STORAGE AND PROCESSING # INFORMATION STORAGE AND PROCESSING	Arabidopsis thaliana	18401571
Locus_20630_Transcript_1/2_Confidence_0.833_Length_1083	1083	At3g17980	Predicted Ca2+-dependent phospholipid-binding protein	165	78.79	165	100	35	0	281	775	1	165	1e-91	276	KOG1030	General function prediction only	POORLY CHARACTERIZED	Arabidopsis thaliana	15229560
Locus_20630_Transcript_2/2_Confidence_0.833_Length_980	980	At3g17980	Predicted Ca2+-dependent phospholipid-binding protein	165	78.79	165	100	35	0	178	672	1	165	6e-92	276	KOG1030	General function prediction only	POORLY CHARACTERIZED	Arabidopsis thaliana	15229560
Locus_417_Transcript_1/1_Confidence_1.000_Length_1451	1451	At1g07890	NA	250	78.8	250	100	53	0	1333	584	1	250	6e-145	421	NA	NA	NA	NA	15223049
Locus_861_Transcript_1/1_Confidence_1.000_Length_941	941	At5g63400	Adenylate kinase	246	78.86	246	100	52	0	119	856	1	246	1e-147	420	KOG3078	Nucleotide transport and metabolism	METABOLISM	Arabidopsis thaliana	15242753
Locus_5901_Transcript_2/4_Confidence_0.600_Length_2194	2194	At2g43020	Amine oxidase	490	78.98	490	100	103	0	413	1882	1	490	0	789	KOG0029	Secondary metabolites biosynthesis, transport and catabolism	METABOLISM	Arabidopsis thaliana	15224204
Locus_5626_Transcript_1/2_Confidence_0.667_Length_1671	1671	At3g22750	Tyrosine kinase specific for activated (GTP-bound) p21cdc42Hs	378	79.1	378	100	75	2	1569	439	4	378	0	615	KOG0192	Signal transduction mechanisms	CELLULAR PROCESSES AND SIGNALING	Arabidopsis thaliana	18403507
Locus_5626_Transcript_2/2_Confidence_0.667_Length_1837	1837	At3g22750	Tyrosine kinase specific for activated (GTP-bound) p21cdc42Hs	378	79.1	378	100	75	2	1569	439	4	378	0	616	KOG0192	Signal transduction mechanisms	CELLULAR PROCESSES AND SIGNALING	Arabidopsis thaliana	18403507
Locus_14541_Transcript_1/1_Confidence_1.000_Length_777	777	At3g11530	Leptin receptor gene-related protein	134	79.1	134	100	20	1	644	267	1	134	4e-62	196	KOG2174	Signal transduction mechanisms	CELLULAR PROCESSES AND SIGNALING	Arabidopsis thaliana	12322900
Locus_26322_Transcript_1/1_Confidence_1.000_Length_1216	1216	At3g10970	Predicted haloacid-halidohydrolase and related hydrolases	201	79.1	201	100	42	0	526	1128	1	201	1e-113	336	KOG2914	General function prediction only	POORLY CHARACTERIZED	Arabidopsis thaliana	6016697
Locus_33710_Transcript_1/1_Confidence_1.000_Length_768	768	At1g73820	Protein involved in transcription start site selection	193	79.27	193	100	40	0	136	714	1	193	3e-106	311	KOG2424	Transcription	INFORMATION STORAGE AND PROCESSING	Arabidopsis thaliana	15219558
Locus_31929_Transcript_1/3_Confidence_0.600_Length_363	363	At5g18790	Mitochondrial/chloroplast ribosomal protein L33-like	58	79.31	58	100	11	1	72	242	1	58	3e-24	92	KOG3505	Translation, ribosomal structure and biogenesis	INFORMATION STORAGE AND PROCESSING	Arabidopsis thaliana	15239562
Locus_31929_Transcript_2/3_Confidence_0.600_Length_481	481	At5g18790	Mitochondrial/chloroplast ribosomal protein L33-like	58	79.31	58	100	11	1	155	325	1	58	9e-24	92	KOG3505	Translation, ribosomal structure and biogenesis	INFORMATION STORAGE AND PROCESSING	Arabidopsis thaliana	15239562
Locus_31929_Transcript_3/3_Confidence_0.600_Length_398	398	At5g18790	Mitochondrial/chloroplast ribosomal protein L33-like	58	79.31	58	100	11	1	72	242	1	58	4e-24	92	KOG3505	Translation, ribosomal structure and biogenesis	INFORMATION STORAGE AND PROCESSING	Arabidopsis thaliana	15239562
Locus_20929_Transcript_1/1_Confidence_1.000_Length_1138	1138	At3g09820	Possible pfkB family carbohydrate kinase	344	79.36	344	100	71	0	1060	29	1	344	0	582	KOG2854	Carbohydrate transport and metabolism	METABOLISM	Arabidopsis thaliana	15232763
Locus_105_Transcript_2/2_Confidence_0.750_Length_1126	1126	At1g74050	60s ribosomal protein L6	233	79.4	233	100	48	0	1027	329	1	233	3e-107	320	KOG1694	Translation, ribosomal structure and biogenesis	INFORMATION STORAGE AND PROCESSING	Arabidopsis thaliana	15221126
Locus_4422_Transcript_1/1_Confidence_1.000_Length_1264	1264	At5g02040	NA	209	79.43	209	100	43	0	1037	411	1	209	2e-105	316	NA	NA	NA	NA	15241668
Locus_29302_Transcript_1/1_Confidence_1.000_Length_1551	1551	At4g05390	NADP/FAD dependent oxidoreductase	360	79.44	360	100	73	1	261	1337	1	360	0	587	KOG1158	Energy production and conversion	METABOLISM	Arabidopsis thaliana	7267299
Locus_1822_Transcript_1/2_Confidence_0.875_Length_679	679	At5g25450	Ubiquinol cytochrome c reductase, subunit QCR7	122	79.51	122	100	25	0	559	194	1	122	8e-51	166	KOG3440	Energy production and conversion	METABOLISM	Arabidopsis thaliana	15239430
Locus_1822_Transcript_2/2_Confidence_0.875_Length_679	679	At5g25450	Ubiquinol cytochrome c reductase, subunit QCR7	122	79.51	122	100	25	0	559	194	1	122	8e-51	166	KOG3440	Energy production and conversion	METABOLISM	Arabidopsis thaliana	15239430
Locus_8060_Transcript_1/1_Confidence_1.000_Length_727	727	At3g22320	RNA polymerase, 25-kDa subunit (common to polymerases I, II and III)	205	79.51	205	100	42	0	83	697	1	205	6e-121	348	KOG3218	Transcription	INFORMATION STORAGE AND PROCESSING	Arabidopsis thaliana	15228724
Locus_1572_Transcript_1/1_Confidence_1.000_Length_1957	1957	At3g48170	Aldehyde dehydrogenase	503	79.52	503	100	103	0	112	1620	1	503	0	809	KOG2450	Energy production and conversion	METABOLISM	Arabidopsis thaliana	15228346
Locus_2069_Transcript_1/1_Confidence_1.000_Length_1209	1209	At2g31200	Actin depolymerizing factor	132	79.55	132	100	27	0	165	560	1	132	2e-64	207	KOG1735	Cytoskeleton	CELLULAR PROCESSES AND SIGNALING	Arabidopsis thaliana	13926245
Locus_15106_Transcript_1/1_Confidence_1.000_Length_1171	1171	At4g30930_2	Mitochondrial/chloroplast ribosomal L21 protein	132	79.55	132	100	27	0	727	332	1	132	3e-49	167	KOG1686	Translation, ribosomal structure and biogenesis	INFORMATION STORAGE AND PROCESSING	Arabidopsis thaliana	NA
Locus_23032_Transcript_1/3_Confidence_0.714_Length_1025	1025	At5g57440	Predicted haloacid-halidohydrolase and related hydrolases	220	79.55	220	100	45	0	849	190	1	220	1e-126	367	KOG2914	General function prediction only	POORLY CHARACTERIZED	Arabidopsis thaliana	9758306
Locus_2705_Transcript_1/2_Confidence_0.750_Length_1038	1038	At3g17590	SWI-SNF chromatin remodeling complex, Snf5 subunit	240	79.58	240	100	49	0	877	158	1	240	2e-141	405	KOG1649	Chromatin structure and dynamics # Transcription	INFORMATION STORAGE AND PROCESSING # INFORMATION STORAGE AND PROCESSING	Arabidopsis thaliana	18401571
Locus_1859_Transcript_1/1_Confidence_1.000_Length_1852	1852	At1g68410	Serine/threonine protein phosphatase	436	79.59	436	100	82	4	1585	296	1	435	0	677	KOG0698	Signal transduction mechanisms	CELLULAR PROCESSES AND SIGNALING	Arabidopsis thaliana	15221404
Locus_17517_Transcript_1/1_Confidence_1.000_Length_619	619	At4g29850	Predicted membrane protein	103	79.61	103	100	21	0	408	100	1	103	6e-54	172	KOG4753	Function unknown	POORLY CHARACTERIZED	Arabidopsis thaliana	15233726
Locus_22152_Transcript_1/1_Confidence_1.000_Length_1226	1226	At4g23900	Nucleoside diphosphate kinase	237	79.75	237	100	48	0	1117	407	1	237	9e-110	327	KOG0888	Nucleotide transport and metabolism	METABOLISM	Arabidopsis thaliana	18416233
[truncated: 12,027 more rows]
