# Supplementary material for: Unravelling molecular mechanisms from floral initiation to lipid biosynthesis in a promising biofuel tree species, Pongamia pinnata using transcriptome analysis
Source: Sci Rep. 2016 Sep 28;6:34315. doi: 10.1038/srep34315 (PMC5039640; doi:10.1038/srep34315)
Supplement: Supplementary Data 3 [file srep34315-s4.xls]

## Sheet: Protein homology_Legume
Query_ID	Query_length	Subject_ID	Subject_length	%Identity	Alignment_length	Query_coverage	Subject_coverage	No.Of_mismatches	No.Of_gaps	Query_start	Query_end	Subject_start	Subject_end	E-value	Score	Protein names	Gene names	EC number	Pathway	Gene ontology (biological process)	Gene ontology (molecular function)	Gene ontology (cellular component)	Gene ontology IDs	Subcellular location [CC]	Organism
gene_1|GeneMark.hmm|112_aa|-|68|406	112	tr|A0A0B2S1A7|A0A0B2S1A7_GLYSO	1099	90.18	112	100	10.19	11	0	1	112	988	1099	1e-68	226	Putative white-brown complex like protein 30	glysoja_017329	NA	NA	NA	ATPase activity [GO:0016887]; ATP binding [GO:0005524]	integral component of membrane [GO:0016021]	GO:0005524; GO:0016887; GO:0016021	NA	Glycine soja (Wild soybean)
gene_1000|GeneMark.hmm|254_aa|-|244|1008	254	tr|A0A0S3SQI3|A0A0S3SQI3_PHAAN	261	83.27	263	100	100	31	5	1	253	1	260	2e-145	414	Uncharacterized protein	Vigan.08G169300 VIGAN_08169300	NA	NA	NA	NA	NA	NA	NA	Vigna angularis var. angularis
gene_10011|GeneMark.hmm|1391_aa|+|28|4203	1391	tr|K7KZV0|K7KZV0_SOYBN	1839	86.29	1393	100	75.75	178	5	1	1391	458	1839	0	2377	Uncharacterized protein	GLYMA_07G055900	NA	NA	NA	NA	cytoplasm [GO:0005737]	GO:0005737	NA	Glycine max (Soybean) (Glycine hispida)
gene_10014|GeneMark.hmm|385_aa|+|319|1476	385	tr|V7AJ45|V7AJ45_PHAVU	469	85.45	385	100	82.09	52	1	1	385	89	469	0	703	3-ketoacyl-CoA synthase (EC 2.3.1.-)	PHAVU_011G068900g	2.3.1.-	PATHWAY: Lipid metabolism; fatty acid biosynthesis. {ECO:0000256|PIRNR:PIRNR036417}.	fatty acid biosynthetic process [GO:0006633]	transferase activity, transferring acyl groups other than amino-acyl groups [GO:0016747]	membrane [GO:0016020]	GO:0006633; GO:0016020; GO:0016747	NA	Phaseolus vulgaris (Kidney bean) (French bean)
gene_10015|GeneMark.hmm|329_aa|+|2|991	329	tr|I1MAV9|I1MAV9_SOYBN	314	84.23	317	96.35	100	43	4	16	329	2	314	0	541	Uncharacterized protein	GLYMA_14G176400	NA	NA	NA	NA	NA	NA	NA	Glycine max (Soybean) (Glycine hispida)
gene_10016|GeneMark.hmm|323_aa|+|3|974	323	tr|I1MAV9|I1MAV9_SOYBN	314	84.86	317	98.14	100	41	4	10	323	2	314	0	545	Uncharacterized protein	GLYMA_14G176400	NA	NA	NA	NA	NA	NA	NA	Glycine max (Soybean) (Glycine hispida)
gene_10017|GeneMark.hmm|323_aa|+|3|974	323	tr|I1MAV9|I1MAV9_SOYBN	314	85.39	308	95.36	98.09	39	3	18	323	11	314	0	541	Uncharacterized protein	GLYMA_14G176400	NA	NA	NA	NA	NA	NA	NA	Glycine max (Soybean) (Glycine hispida)
gene_10018|GeneMark.hmm|305_aa|+|3|920	305	tr|I1MAV9|I1MAV9_SOYBN	314	85.99	307	100	97.77	37	3	1	305	12	314	0	540	Uncharacterized protein	GLYMA_14G176400	NA	NA	NA	NA	NA	NA	NA	Glycine max (Soybean) (Glycine hispida)
gene_10019|GeneMark.hmm|323_aa|+|3|974	323	tr|I1MAV9|I1MAV9_SOYBN	314	84.54	317	98.14	100	42	4	10	323	2	314	0	541	Uncharacterized protein	GLYMA_14G176400	NA	NA	NA	NA	NA	NA	NA	Glycine max (Soybean) (Glycine hispida)
gene_1002|GeneMark.hmm|265_aa|+|278|1075	265	tr|A0A0B2SQ16|A0A0B2SQ16_GLYSO	265	95.85	265	100	100	11	0	1	265	1	265	0	518	Chlorophyll a-b binding protein 215, chloroplastic	glysoja_031228	NA	NA	photosynthesis, light harvesting [GO:0009765]; protein-chromophore linkage [GO:0018298]	chlorophyll binding [GO:0016168]; metal ion binding [GO:0046872]	chloroplast [GO:0009507]; integral component of membrane [GO:0016021]; photosystem I [GO:0009522]; photosystem II [GO:0009523]	GO:0016168; GO:0009507; GO:0016021; GO:0046872; GO:0009765; GO:0009522; GO:0009523; GO:0018298	NA	Glycine soja (Wild soybean)
gene_10020|GeneMark.hmm|323_aa|+|3|974	323	tr|I1MAV9|I1MAV9_SOYBN	314	85.39	308	95.36	98.09	39	3	18	323	11	314	0	540	Uncharacterized protein	GLYMA_14G176400	NA	NA	NA	NA	NA	NA	NA	Glycine max (Soybean) (Glycine hispida)
gene_10021|GeneMark.hmm|323_aa|+|3|974	323	tr|I1MAV9|I1MAV9_SOYBN	314	85.39	308	95.36	98.09	39	3	18	323	11	314	0	541	Uncharacterized protein	GLYMA_14G176400	NA	NA	NA	NA	NA	NA	NA	Glycine max (Soybean) (Glycine hispida)
gene_10022|GeneMark.hmm|409_aa|+|1|1230	409	tr|V7CTS6|V7CTS6_PHAVU	371	73.42	365	89.24	98.38	53	10	75	408	19	370	3e-154	447	Uncharacterized protein	PHAVU_001G082900g	NA	NA	NA	NA	NA	NA	NA	Phaseolus vulgaris (Kidney bean) (French bean)
gene_10023|GeneMark.hmm|443_aa|+|92|1423	443	tr|A0A0B2PAG4|A0A0B2PAG4_GLYSO	443	81.49	443	100	100	82	0	1	443	1	443	0	756	F-box protein SKIP16	glysoja_031638	NA	NA	NA	NA	NA	NA	NA	Glycine soja (Wild soybean)
gene_10024|GeneMark.hmm|435_aa|+|2|1309	435	tr|A0A0B2PAG4|A0A0B2PAG4_GLYSO	443	81.38	435	100	98.19	81	0	1	435	9	443	0	739	F-box protein SKIP16	glysoja_031638	NA	NA	NA	NA	NA	NA	NA	Glycine soja (Wild soybean)
gene_10025|GeneMark.hmm|443_aa|+|92|1423	443	tr|A0A0B2PAG4|A0A0B2PAG4_GLYSO	443	81.49	443	100	100	82	0	1	443	1	443	0	756	F-box protein SKIP16	glysoja_031638	NA	NA	NA	NA	NA	NA	NA	Glycine soja (Wild soybean)
gene_10026|GeneMark.hmm|164_aa|+|117|611	164	tr|A0A072V2K5|A0A072V2K5_MEDTR	671	88.97	145	88.41	21.61	15	1	1	145	1	144	3e-84	266	Poly(A) polymerase-like protein (Uncharacterized protein)	MTR_3g110375	NA	NA	RNA 3'-end processing [GO:0031123]; RNA polyadenylation [GO:0043631]	polynucleotide adenylyltransferase activity [GO:0004652]; RNA binding [GO:0003723]	nucleus [GO:0005634]	GO:0031123; GO:0003723; GO:0043631; GO:0005634; GO:0004652	NA	Medicago truncatula (Barrel medic) (Medicago tribuloides)
gene_10027|GeneMark.hmm|261_aa|+|611|1396	261	tr|I1JUY6|I1JUY6_SOYBN	651	96.09	256	98.08	39.32	10	0	1	256	161	416	0	523	Uncharacterized protein	NA	NA	NA	RNA 3'-end processing [GO:0031123]; RNA polyadenylation [GO:0043631]	polynucleotide adenylyltransferase activity [GO:0004652]; RNA binding [GO:0003723]	nucleus [GO:0005634]	GO:0031123; GO:0003723; GO:0043631; GO:0005634; GO:0004652	NA	Glycine max (Soybean) (Glycine hispida)
gene_10028|GeneMark.hmm|275_aa|+|1432|2259	275	tr|I1K9H6|I1K9H6_SOYBN	721	82.61	276	100	38.28	46	1	1	274	441	716	7e-159	466	Uncharacterized protein	GLYMA_06G088500	NA	NA	RNA 3'-end processing [GO:0031123]; RNA polyadenylation [GO:0043631]	polynucleotide adenylyltransferase activity [GO:0004652]; RNA binding [GO:0003723]	nucleus [GO:0005634]	GO:0031123; GO:0003723; GO:0043631; GO:0005634; GO:0004652	NA	Glycine max (Soybean) (Glycine hispida)
gene_10029|GeneMark.hmm|164_aa|+|117|611	164	tr|A0A072V2K5|A0A072V2K5_MEDTR	671	88.97	145	88.41	21.61	15	1	1	145	1	144	3e-84	266	Poly(A) polymerase-like protein (Uncharacterized protein)	MTR_3g110375	NA	NA	RNA 3'-end processing [GO:0031123]; RNA polyadenylation [GO:0043631]	polynucleotide adenylyltransferase activity [GO:0004652]; RNA binding [GO:0003723]	nucleus [GO:0005634]	GO:0031123; GO:0003723; GO:0043631; GO:0005634; GO:0004652	NA	Medicago truncatula (Barrel medic) (Medicago tribuloides)
gene_10030|GeneMark.hmm|261_aa|+|611|1396	261	tr|I1JUY6|I1JUY6_SOYBN	651	96.09	256	98.08	39.32	10	0	1	256	161	416	0	523	Uncharacterized protein	NA	NA	NA	RNA 3'-end processing [GO:0031123]; RNA polyadenylation [GO:0043631]	polynucleotide adenylyltransferase activity [GO:0004652]; RNA binding [GO:0003723]	nucleus [GO:0005634]	GO:0031123; GO:0003723; GO:0043631; GO:0005634; GO:0004652	NA	Glycine max (Soybean) (Glycine hispida)
gene_10031|GeneMark.hmm|281_aa|+|1432|2277	281	tr|I1K9H6|I1K9H6_SOYBN	721	82.33	283	100	39.25	46	2	1	281	441	721	1e-160	471	Uncharacterized protein	GLYMA_06G088500	NA	NA	RNA 3'-end processing [GO:0031123]; RNA polyadenylation [GO:0043631]	polynucleotide adenylyltransferase activity [GO:0004652]; RNA binding [GO:0003723]	nucleus [GO:0005634]	GO:0031123; GO:0003723; GO:0043631; GO:0005634; GO:0004652	NA	Glycine max (Soybean) (Glycine hispida)
gene_10032|GeneMark.hmm|155_aa|+|2|469	155	tr|A0A0B2P390|A0A0B2P390_GLYSO	202	87.9	157	100	77.72	17	2	1	155	46	202	1e-98	288	Uncharacterized protein	glysoja_046468	NA	NA	NA	NA	integral component of membrane [GO:0016021]	GO:0016021	NA	Glycine soja (Wild soybean)
gene_10033|GeneMark.hmm|590_aa|-|137|1909	590	tr|V7CBW5|V7CBW5_PHAVU	620	83.64	593	100	95.65	94	1	1	590	28	620	0	1035	Uncharacterized protein (Fragment)	PHAVU_003G218500g	NA	NA	oligopeptide transport [GO:0006857]	transporter activity [GO:0005215]	integral component of membrane [GO:0016021]	GO:0016021; GO:0006857; GO:0005215	SUBCELLULAR LOCATION: Membrane {ECO:0000256|RuleBase:RU003755}; Multi-pass membrane protein {ECO:0000256|RuleBase:RU003755}.	Phaseolus vulgaris (Kidney bean) (French bean)
gene_10034|GeneMark.hmm|280_aa|+|125|967	280	tr|A0A072VLL1|A0A072VLL1_MEDTR	279	82.86	280	100	100	47	1	1	280	1	279	3e-171	481	Adaptin ear-binding coat-associated protein 1 (Uncharacterized protein)	MTR_1g069765	NA	NA	cell growth [GO:0016049]; cell morphogenesis [GO:0000902]; endocytosis [GO:0006897]; extracellular transport [GO:0006858]; Golgi vesicle transport [GO:0048193]	ATPase activity, coupled to transmembrane movement of substances [GO:0042626]	extracellular region [GO:0005576]; intracellular [GO:0005622]; membrane [GO:0016020]	GO:0042626; GO:0048193; GO:0016049; GO:0000902; GO:0006897; GO:0005576; GO:0006858; GO:0005622; GO:0016020	NA	Medicago truncatula (Barrel medic) (Medicago tribuloides)
gene_10035|GeneMark.hmm|95_aa|+|3|287	95	tr|Q1HEQ3|Q1HEQ3_SOYBN	466	86.02	93	97.89	19.96	6	1	1	93	345	430	4e-46	158	G93-GW (Fragment)	g93	NA	NA	NA	metal ion binding [GO:0046872]	NA	GO:0046872	NA	Glycine max (Soybean) (Glycine hispida)
gene_10036|GeneMark.hmm|196_aa|+|1|588	196	tr|A0A0B2RD46|A0A0B2RD46_GLYSO	849	90.15	203	100	23.91	13	1	1	196	458	660	5e-122	371	Subtilisin-like protease SDD1	glysoja_036348	NA	NA	NA	serine-type endopeptidase activity [GO:0004252]	NA	GO:0004252	NA	Glycine soja (Wild soybean)
gene_10037|GeneMark.hmm|523_aa|+|1|1572	523	tr|K7LJD7|K7LJD7_SOYBN	953	58.77	604	100	63.38	153	13	2	523	364	953	4e-159	484	Uncharacterized protein	GLYMA_10G142500	NA	NA	NA	NA	NA	NA	NA	Glycine max (Soybean) (Glycine hispida)
gene_1004|GeneMark.hmm|88_aa|+|278|544	88	tr|A0A0B2SQ16|A0A0B2SQ16_GLYSO	265	90.8	87	98.86	32.83	8	0	1	87	1	87	6e-50	163	Chlorophyll a-b binding protein 215, chloroplastic	glysoja_031228	NA	NA	photosynthesis, light harvesting [GO:0009765]; protein-chromophore linkage [GO:0018298]	chlorophyll binding [GO:0016168]; metal ion binding [GO:0046872]	chloroplast [GO:0009507]; integral component of membrane [GO:0016021]; photosystem I [GO:0009522]; photosystem II [GO:0009523]	GO:0016168; GO:0009507; GO:0016021; GO:0046872; GO:0009765; GO:0009522; GO:0009523; GO:0018298	NA	Glycine soja (Wild soybean)
gene_10044|GeneMark.hmm|110_aa|+|2|331	110	tr|A0A0S3RAN5|A0A0S3RAN5_PHAAN	1080	78.38	111	100	10.28	23	1	1	110	491	601	7e-48	168	Uncharacterized protein	Vigan.02G028900 VIGAN_02028900	NA	NA	NA	NA	NA	NA	NA	Vigna angularis var. angularis
gene_10047|GeneMark.hmm|120_aa|-|296|658	120	tr|V7CHE0|V7CHE0_PHAVU	120	100	120	100	100	0	0	1	120	1	120	1e-80	238	Uncharacterized protein	PHAVU_002G085600g	NA	NA	translation [GO:0006412]	structural constituent of ribosome [GO:0003735]	ribosome [GO:0005840]	GO:0005840; GO:0003735; GO:0006412	NA	Phaseolus vulgaris (Kidney bean) (French bean)
gene_10048|GeneMark.hmm|120_aa|-|207|569	120	tr|A0A0B2PV84|A0A0B2PV84_GLYSO	120	97.5	120	100	100	3	0	1	120	1	120	7e-79	234	60S ribosomal protein L34	glysoja_006052	NA	NA	translation [GO:0006412]	structural constituent of ribosome [GO:0003735]	ribosome [GO:0005840]	GO:0005840; GO:0003735; GO:0006412	NA	Glycine soja (Wild soybean)
gene_1005|GeneMark.hmm|454_aa|-|310|1674	454	tr|I1LMF8|I1LMF8_SOYBN	676	72.39	460	100	68.05	119	6	1	454	214	671	0	653	Uncharacterized protein	GLYMA_11G219500	NA	NA	NA	DNA binding [GO:0003677]	NA	GO:0003677	NA	Glycine max (Soybean) (Glycine hispida)
gene_10051|GeneMark.hmm|811_aa|-|404|2839	811	tr|A0A0B2QNL7|A0A0B2QNL7_GLYSO	910	80.83	824	100	90.55	123	8	1	811	109	910	0	1277	Uncharacterized protein	glysoja_027623	NA	NA	NA	NA	NA	NA	NA	Glycine soja (Wild soybean)
gene_10052|GeneMark.hmm|436_aa|+|1|1308	436	tr|A0A0B2QKH8|A0A0B2QKH8_GLYSO	435	63.3	455	100	100	116	18	3	436	1	425	1e-153	449	Uncharacterized protein	glysoja_008838	NA	NA	NA	NA	NA	NA	NA	Glycine soja (Wild soybean)
gene_10055|GeneMark.hmm|273_aa|+|164|985	273	tr|K7KEQ2|K7KEQ2_SOYBN	274	89.78	274	100	100	27	1	1	273	1	274	6e-176	493	Pyrroline-5-carboxylate reductase (EC 1.5.1.2)	GLYMA_03G129100	1.5.1.2	PATHWAY: Amino-acid biosynthesis; L-proline biosynthesis; L-proline from L-glutamate 5-semialdehyde: step 1/1. {ECO:0000256|RuleBase:RU003903}.	L-proline biosynthetic process [GO:0055129]	pyrroline-5-carboxylate reductase activity [GO:0004735]	NA	GO:0055129; GO:0004735	NA	Glycine max (Soybean) (Glycine hispida)
gene_10056|GeneMark.hmm|205_aa|+|1|618	205	tr|A0A0B2P131|A0A0B2P131_GLYSO	182	93.92	181	88.29	99.45	8	1	27	204	1	181	4e-124	355	HVA22-like protein	glysoja_008106	NA	NA	NA	oxidoreductase activity [GO:0016491]	integral component of membrane [GO:0016021]	GO:0016021; GO:0016491	SUBCELLULAR LOCATION: Membrane {ECO:0000256|RuleBase:RU362006}; Multi-pass membrane protein {ECO:0000256|RuleBase:RU362006}.	Glycine soja (Wild soybean)
gene_10057|GeneMark.hmm|376_aa|-|139|1269	376	tr|V7CHT1|V7CHT1_PHAVU	378	92.59	378	100	100	26	1	1	376	1	378	0	735	Uncharacterized protein	PHAVU_002G028700g	NA	NA	NA	NA	NA	NA	NA	Phaseolus vulgaris (Kidney bean) (French bean)
gene_10058|GeneMark.hmm|332_aa|+|3|1001	332	tr|A0A0B2RJV4|A0A0B2RJV4_GLYSO	640	69.54	348	100	54.37	74	9	2	324	1	341	4e-116	355	Uncharacterized protein	glysoja_022291	NA	NA	NA	NA	NA	NA	NA	Glycine soja (Wild soybean)
gene_10059|GeneMark.hmm|291_aa|+|976|1851	291	tr|A0A0B2RJV4|A0A0B2RJV4_GLYSO	640	80.41	291	100	45.47	57	0	1	291	350	640	3e-176	508	Uncharacterized protein	glysoja_022291	NA	NA	NA	NA	NA	NA	NA	Glycine soja (Wild soybean)
gene_1006|GeneMark.hmm|199_aa|-|1668|2267	199	tr|I1LMF7|I1LMF7_SOYBN	679	56.37	204	100	30.04	69	2	1	188	1	200	3e-61	207	Uncharacterized protein	GLYMA_11G219500	NA	NA	NA	double-stranded telomeric DNA binding [GO:0003691]	nuclear telomere cap complex [GO:0000783]	GO:0003691; GO:0000783	NA	Glycine max (Soybean) (Glycine hispida)
gene_10060|GeneMark.hmm|448_aa|+|3|1346	448	tr|I1KWS5|I1KWS5_SOYBN	669	72.91	443	98.88	66.22	114	6	3	444	144	581	0	617	Uncharacterized protein	NA	NA	NA	defense response [GO:0006952]	ADP binding [GO:0043531]	NA	GO:0043531; GO:0006952	NA	Glycine max (Soybean) (Glycine hispida)
gene_10061|GeneMark.hmm|99_aa|+|2|301	99	tr|B7FL93|B7FL93_MEDTR	290	63.27	98	98.99	33.79	36	0	1	98	193	290	2e-36	129	2-methoxy-6-polyprenyl-1,4-benzoquinol methylase (Uncharacterized protein)	MTR_4g009880	NA	NA	NA	methyltransferase activity [GO:0008168]	NA	GO:0008168	NA	Medicago truncatula (Barrel medic) (Medicago tribuloides)
gene_10062|GeneMark.hmm|411_aa|+|3|1238	411	tr|K7N2F7|K7N2F7_SOYBN	427	90.59	393	95.62	92.04	37	0	7	399	23	415	0	741	Uncharacterized protein	NA	NA	NA	DNA repair [GO:0006281]	DNA binding [GO:0003677]; nuclease activity [GO:0004518]	mitochondrion [GO:0005739]; nucleus [GO:0005634]	GO:0003677; GO:0006281; GO:0005739; GO:0004518; GO:0005634	NA	Glycine max (Soybean) (Glycine hispida)
gene_10063|GeneMark.hmm|270_aa|+|38|850	270	tr|A0A0B2S7Q7|A0A0B2S7Q7_GLYSO	269	89.26	270	100	100	28	1	1	270	1	269	7e-178	497	Protein usf (EC 3.1.1.45)	glysoja_017284	3.1.1.45	NA	NA	carboxymethylenebutenolidase activity [GO:0008806]	NA	GO:0008806	NA	Glycine soja (Wild soybean)
gene_10064|GeneMark.hmm|262_aa|+|1|789	262	tr|A0A0S3SF17|A0A0S3SF17_PHAAN	324	80.08	261	99.62	80.56	52	0	2	262	64	324	5e-157	446	Uncharacterized protein	Vigan.07G002200 VIGAN_07002200	NA	NA	NA	NA	NA	NA	NA	Vigna angularis var. angularis
gene_10065|GeneMark.hmm|449_aa|+|492|1841	449	tr|K7LE35|K7LE35_SOYBN	394	67	403	89.76	100	109	9	12	410	12	394	2e-173	499	Uncharacterized protein	GLYMA_09G152500	NA	NA	activation of protein kinase activity [GO:0032147]; regulation of mitotic spindle organization [GO:0060236]	NA	microtubule [GO:0005874]; spindle [GO:0005819]	GO:0032147; GO:0005874; GO:0060236; GO:0005819	NA	Glycine max (Soybean) (Glycine hispida)
gene_10066|GeneMark.hmm|483_aa|+|272|1723	483	tr|G7LGG4|G7LGG4_MEDTR	527	92.34	483	100	91.65	37	0	1	483	45	527	0	911	Ferrochelatase (EC 4.99.1.1)	MTR_8g095320	4.99.1.1	PATHWAY: Porphyrin-containing compound metabolism; protoheme biosynthesis; protoheme from protoporphyrin-IX: step 1/1. {ECO:0000256|RuleBase:RU000607}.	heme biosynthetic process [GO:0006783]	ferrochelatase activity [GO:0004325]	NA	GO:0004325; GO:0006783	NA	Medicago truncatula (Barrel medic) (Medicago tribuloides)
gene_10068|GeneMark.hmm|131_aa|-|323|718	131	tr|I3SDB5|I3SDB5_LOTJA	131	91.6	131	100	100	11	0	1	131	1	131	7e-87	255	Profilin	NA	NA	NA	NA	NA	cytoskeleton [GO:0005856]	GO:0005856	NA	Lotus japonicus (Lotus corniculatus var. japonicus)
gene_10069|GeneMark.hmm|131_aa|-|346|741	131	tr|I3SDB5|I3SDB5_LOTJA	131	90.84	131	100	100	12	0	1	131	1	131	6e-86	253	Profilin	NA	NA	NA	NA	NA	cytoskeleton [GO:0005856]	GO:0005856	NA	Lotus japonicus (Lotus corniculatus var. japonicus)
gene_1007|GeneMark.hmm|204_aa|-|2|613	204	tr|I1LMF7|I1LMF7_SOYBN	679	54.55	220	100	32.4	80	2	1	204	1	216	3e-63	212	Uncharacterized protein	GLYMA_11G219500	NA	NA	NA	double-stranded telomeric DNA binding [GO:0003691]	nuclear telomere cap complex [GO:0000783]	GO:0003691; GO:0000783	NA	Glycine max (Soybean) (Glycine hispida)
gene_10071|GeneMark.hmm|131_aa|-|323|718	131	tr|I3SDB5|I3SDB5_LOTJA	131	90.84	131	100	100	12	0	1	131	1	131	6e-86	253	Profilin	NA	NA	NA	NA	NA	cytoskeleton [GO:0005856]	GO:0005856	NA	Lotus japonicus (Lotus corniculatus var. japonicus)
gene_10073|GeneMark.hmm|353_aa|+|626|1687	353	tr|I1NDS3|I1NDS3_SOYBN	608	94.38	338	95.75	55.59	19	0	15	352	269	606	0	650	3-hydroxy-3-methylglutaryl coenzyme A reductase (HMG-CoA reductase) (EC 1.1.1.34)	GLYMA_20G058000	1.1.1.34	PATHWAY: Metabolic intermediate biosynthesis; (R)-mevalonate biosynthesis; (R)-mevalonate from acetyl-CoA: step 3/3. {ECO:0000256|RuleBase:RU361219}.	coenzyme A metabolic process [GO:0015936]; isoprenoid biosynthetic process [GO:0008299]; sterol biosynthetic process [GO:0016126]	hydroxymethylglutaryl-CoA reductase (NADPH) activity [GO:0004420]; NADP binding [GO:0050661]	endoplasmic reticulum membrane [GO:0005789]; integral component of membrane [GO:0016021]; peroxisomal membrane [GO:0005778]	GO:0050661; GO:0015936; GO:0005789; GO:0004420; GO:0016021; GO:0008299; GO:0005778; GO:0016126	SUBCELLULAR LOCATION: Endoplasmic reticulum membrane {ECO:0000256|RuleBase:RU361219}; Multi-pass membrane protein {ECO:0000256|RuleBase:RU361219}.	Glycine max (Soybean) (Glycine hispida)
gene_10074|GeneMark.hmm|340_aa|+|2|1024	340	tr|A0A0L9UH56|A0A0L9UH56_PHAAN	339	89.09	339	99.71	100	33	2	2	338	1	337	0	624	Uncharacterized protein	LR48_Vigan04g210000	NA	NA	centromere complex assembly [GO:0034508]	NA	kinetochore [GO:0000776]	GO:0034508; GO:0000776	NA	Phaseolus angularis (Azuki bean) (Vigna angularis)
gene_10075|GeneMark.hmm|334_aa|+|2|1006	334	tr|A0A0L9UH56|A0A0L9UH56_PHAAN	339	88.92	334	100	98.53	33	2	2	333	1	332	0	610	Uncharacterized protein	LR48_Vigan04g210000	NA	NA	centromere complex assembly [GO:0034508]	NA	kinetochore [GO:0000776]	GO:0034508; GO:0000776	NA	Phaseolus angularis (Azuki bean) (Vigna angularis)
gene_10076|GeneMark.hmm|1024_aa|+|1|3075	1024	tr|E1CI63|E1CI63_SOYBN	1168	92.97	1024	100	87.67	69	2	1	1024	148	1168	0	1895	GIGANTEA	GmGIb	NA	NA	regulation of photoperiodism, flowering [GO:2000028]	NA	NA	GO:2000028	NA	Glycine max (Soybean) (Glycine hispida)
gene_10077|GeneMark.hmm|78_aa|+|3|236	78	tr|A0A0S3RKY7|A0A0S3RKY7_PHAAN	180	63.38	71	91.03	39.44	26	0	1	71	13	83	9e-25	95.9	Uncharacterized protein	Vigan.03G095800 VIGAN_03095800	NA	NA	NA	NA	NA	NA	NA	Vigna angularis var. angularis
gene_10078|GeneMark.hmm|147_aa|-|2|442	147	tr|A0A0R0EYH8|A0A0R0EYH8_SOYBN	554	88.44	147	100	26.53	17	0	1	147	394	540	2e-90	279	Uncharacterized protein	GLYMA_19G142100	NA	NA	NA	NA	NA	NA	NA	Glycine max (Soybean) (Glycine hispida)
gene_10079|GeneMark.hmm|82_aa|+|3|248	82	tr|V7CVV6|V7CVV6_PHAVU	644	97.56	82	100	12.73	2	0	1	82	308	389	2e-46	160	Uncharacterized protein	PHAVU_001G136200g	NA	NA	NA	ATP binding [GO:0005524]; DNA binding [GO:0003677]	NA	GO:0005524; GO:0003677	NA	Phaseolus vulgaris (Kidney bean) (French bean)
gene_10080|GeneMark.hmm|451_aa|+|110|1465	451	tr|A0A0B2NU93|A0A0B2NU93_GLYSO	451	74.13	460	100	100	99	6	1	450	1	450	0	615	E3 SUMO-protein ligase RanBP2	glysoja_030825	NA	NA	intracellular transport [GO:0046907]	ligase activity [GO:0016874]	nuclear pore [GO:0005643]	GO:0046907; GO:0016874; GO:0005643	NA	Glycine soja (Wild soybean)
gene_10081|GeneMark.hmm|451_aa|+|212|1567	451	tr|A0A0B2NU93|A0A0B2NU93_GLYSO	451	73.91	460	100	100	100	6	1	450	1	450	0	615	E3 SUMO-protein ligase RanBP2	glysoja_030825	NA	NA	intracellular transport [GO:0046907]	ligase activity [GO:0016874]	nuclear pore [GO:0005643]	GO:0046907; GO:0016874; GO:0005643	NA	Glycine soja (Wild soybean)
gene_10082|GeneMark.hmm|451_aa|+|110|1465	451	tr|A0A0B2NU93|A0A0B2NU93_GLYSO	451	74.13	460	100	100	99	6	1	450	1	450	0	617	E3 SUMO-protein ligase RanBP2	glysoja_030825	NA	NA	intracellular transport [GO:0046907]	ligase activity [GO:0016874]	nuclear pore [GO:0005643]	GO:0046907; GO:0016874; GO:0005643	NA	Glycine soja (Wild soybean)
gene_10083|GeneMark.hmm|477_aa|+|110|1543	477	tr|A0A0B2NU93|A0A0B2NU93_GLYSO	451	70.21	480	100	100	109	7	1	476	1	450	0	609	E3 SUMO-protein ligase RanBP2	glysoja_030825	NA	NA	intracellular transport [GO:0046907]	ligase activity [GO:0016874]	nuclear pore [GO:0005643]	GO:0046907; GO:0016874; GO:0005643	NA	Glycine soja (Wild soybean)
gene_10084|GeneMark.hmm|451_aa|+|110|1465	451	tr|A0A0B2NU93|A0A0B2NU93_GLYSO	451	74.35	460	100	100	98	6	1	450	1	450	0	618	E3 SUMO-protein ligase RanBP2	glysoja_030825	NA	NA	intracellular transport [GO:0046907]	ligase activity [GO:0016874]	nuclear pore [GO:0005643]	GO:0046907; GO:0016874; GO:0005643	NA	Glycine soja (Wild soybean)
gene_10086|GeneMark.hmm|75_aa|-|267|494	75	tr|I1KPL2|I1KPL2_SOYBN	926	80.26	76	100	8.21	14	1	1	75	851	926	8e-33	123	Uncharacterized protein	GLYMA_08G023900	NA	NA	chloroplast fission [GO:0010020]; microtubule nucleation [GO:0007020]; proteolysis [GO:0006508]	ATP binding [GO:0005524]; ATP-dependent peptidase activity [GO:0004176]; metalloendopeptidase activity [GO:0004222]; metallopeptidase activity [GO:0008237]	chloroplast envelope [GO:0009941]; integral component of membrane [GO:0016021]; mitochondrion [GO:0005739]	GO:0005524; GO:0004176; GO:0009941; GO:0010020; GO:0016021; GO:0004222; GO:0008237; GO:0007020; GO:0005739; GO:0006508	NA	Glycine max (Soybean) (Glycine hispida)
gene_10087|GeneMark.hmm|101_aa|-|481|786	101	tr|A0A0B2Q5C1|A0A0B2Q5C1_GLYSO	926	96.94	98	97.03	10.58	3	0	1	98	740	837	2e-61	204	ATP-dependent zinc metalloprotease FTSH 2, chloroplastic (EC 3.4.24.-)	glysoja_002828	3.4.24.-	NA	NA	ATP binding [GO:0005524]; metalloendopeptidase activity [GO:0004222]	integral component of membrane [GO:0016021]	GO:0005524; GO:0016021; GO:0004222	NA	Glycine soja (Wild soybean)
gene_10088|GeneMark.hmm|378_aa|+|2|1138	378	tr|I1KPL3|I1KPL3_SOYBN	725	94.1	373	98.68	51.45	22	0	1	373	302	674	0	721	Uncharacterized protein	GLYMA_08G023900	NA	NA	NA	ATP binding [GO:0005524]	integral component of membrane [GO:0016021]	GO:0005524; GO:0016021	NA	Glycine max (Soybean) (Glycine hispida)
gene_10089|GeneMark.hmm|194_aa|-|265|849	194	tr|G7IFC9|G7IFC9_MEDTR	164	64.42	163	84.02	99.39	54	2	36	194	2	164	2e-76	232	CAP, cysteine-rich secretory protein, antigen 5 (Uncharacterized protein) (Fragment)	MTR_2g010580	NA	NA	NA	NA	extracellular region [GO:0005576]	GO:0005576	NA	Medicago truncatula (Barrel medic) (Medicago tribuloides)
gene_1009|GeneMark.hmm|198_aa|+|201|797	198	tr|A0A0B2QV17|A0A0B2QV17_GLYSO	197	94.48	181	91.41	91.88	9	1	1	181	1	180	7e-123	352	Rac-like GTP-binding protein RAC1	glysoja_010388	NA	NA	protein transport [GO:0015031]; small GTPase mediated signal transduction [GO:0007264]	GTP binding [GO:0005525]	intracellular [GO:0005622]; membrane [GO:0016020]	GO:0005525; GO:0005622; GO:0016020; GO:0015031; GO:0007264	NA	Glycine soja (Wild soybean)
gene_10090|GeneMark.hmm|181_aa|+|1|546	181	tr|A0A0B2PUJ4|A0A0B2PUJ4_GLYSO	468	88.37	129	71.27	27.56	15	0	1	129	45	173	7e-79	248	Uncharacterized protein	glysoja_027289	NA	NA	carbohydrate metabolic process [GO:0005975]	hydrolase activity, hydrolyzing O-glycosyl compounds [GO:0004553]	integral component of membrane [GO:0016021]	GO:0005975; GO:0004553; GO:0016021	NA	Glycine soja (Wild soybean)
gene_10091|GeneMark.hmm|87_aa|+|543|806	87	tr|A0A0R0LD26|A0A0R0LD26_SOYBN	501	92.42	66	75.86	13.17	5	0	1	66	264	329	4e-37	134	Uncharacterized protein	GLYMA_01G194300	NA	NA	carbohydrate metabolic process [GO:0005975]	hydrolase activity, hydrolyzing O-glycosyl compounds [GO:0004553]	NA	GO:0005975; GO:0004553	NA	Glycine max (Soybean) (Glycine hispida)
gene_10092|GeneMark.hmm|147_aa|+|815|1258	147	tr|A0A0B2PUJ4|A0A0B2PUJ4_GLYSO	468	95.24	147	100	31.41	7	0	1	147	322	468	1e-101	305	Uncharacterized protein	glysoja_027289	NA	NA	carbohydrate metabolic process [GO:0005975]	hydrolase activity, hydrolyzing O-glycosyl compounds [GO:0004553]	integral component of membrane [GO:0016021]	GO:0005975; GO:0004553; GO:0016021	NA	Glycine soja (Wild soybean)
gene_10093|GeneMark.hmm|232_aa|+|3|701	232	tr|G7K2X8|G7K2X8_MEDTR	255	66.81	229	98.71	89.8	76	0	4	232	27	255	5e-115	335	Late embryogenesis abundant hydroxyproline-rich glycoprotein (Uncharacterized protein)	MTR_5g087760	NA	NA	NA	NA	integral component of membrane [GO:0016021]	GO:0016021	NA	Medicago truncatula (Barrel medic) (Medicago tribuloides)
gene_10094|GeneMark.hmm|345_aa|-|423|1460	345	tr|I1JQQ6|I1JQQ6_SOYBN	343	92.46	345	100	100	24	1	1	345	1	343	0	655	Uncharacterized protein	GLYMA_03G218300	NA	NA	protein folding [GO:0006457]	NA	NA	GO:0006457	NA	Glycine max (Soybean) (Glycine hispida)
gene_10096|GeneMark.hmm|204_aa|+|95|709	204	tr|A0A0B2PGR6|A0A0B2PGR6_GLYSO	204	86.76	204	100	100	27	0	1	204	1	204	8e-110	319	Reticulon-like protein	glysoja_021314	NA	NA	NA	transferase activity [GO:0016740]	endoplasmic reticulum membrane [GO:0005789]; integral component of membrane [GO:0016021]	GO:0005789; GO:0016021; GO:0016740	SUBCELLULAR LOCATION: Endoplasmic reticulum membrane {ECO:0000256|RuleBase:RU210713}; Multi-pass membrane protein {ECO:0000256|RuleBase:RU210713}.	Glycine soja (Wild soybean)
gene_10098|GeneMark.hmm|163_aa|+|2|493	163	tr|V7AV27|V7AV27_PHAVU	585	70	160	98.16	27.35	43	4	1	156	229	387	2e-65	215	Uncharacterized protein	PHAVU_009G047000g	NA	NA	developmental process [GO:0032502]; regulation of transcription, DNA-templated [GO:0006355]; transcription, DNA-templated [GO:0006351]	ATP binding [GO:0005524]	nucleus [GO:0005634]	GO:0005524; GO:0032502; GO:0005634; GO:0006355; GO:0006351	NA	Phaseolus vulgaris (Kidney bean) (French bean)
gene_101|GeneMark.hmm|369_aa|-|367|1476	369	tr|I1M108|I1M108_SOYBN	450	85.68	370	100	82.22	52	1	1	369	81	450	0	651	Uncharacterized protein	GLYMA_13G205300	NA	NA	NA	NA	NA	NA	NA	Glycine max (Soybean) (Glycine hispida)
gene_10100|GeneMark.hmm|771_aa|+|3|2318	771	tr|I1NBN5|I1NBN5_SOYBN	1026	93.76	785	100	76.51	35	1	1	771	242	1026	0	1523	Uncharacterized protein	GLYMA_19G226200	NA	NA	ER to Golgi vesicle-mediated transport [GO:0006888]; intracellular protein transport [GO:0006886]	zinc ion binding [GO:0008270]	COPII vesicle coat [GO:0030127]	GO:0030127; GO:0006888; GO:0006886; GO:0008270	NA	Glycine max (Soybean) (Glycine hispida)
gene_10101|GeneMark.hmm|771_aa|+|3|2318	771	tr|I1NBN5|I1NBN5_SOYBN	1026	93.76	785	100	76.51	35	1	1	771	242	1026	0	1523	Uncharacterized protein	GLYMA_19G226200	NA	NA	ER to Golgi vesicle-mediated transport [GO:0006888]; intracellular protein transport [GO:0006886]	zinc ion binding [GO:0008270]	COPII vesicle coat [GO:0030127]	GO:0030127; GO:0006888; GO:0006886; GO:0008270	NA	Glycine max (Soybean) (Glycine hispida)
gene_10102|GeneMark.hmm|697_aa|+|116|2209	697	tr|I1LR28|I1LR28_SOYBN	658	95.76	660	94.69	100	25	2	37	696	1	657	0	1267	Uncharacterized protein	GLYMA_12G074700	NA	NA	negative regulation of translation [GO:0017148]; nuclear-transcribed mRNA catabolic process, deadenylation-dependent decay [GO:0000288]; regulation of transcription, DNA-templated [GO:0006355]	NA	CCR4-NOT core complex [GO:0030015]; cytoplasmic mRNA processing body [GO:0000932]; nucleus [GO:0005634]	GO:0030015; GO:0000932; GO:0017148; GO:0000288; GO:0005634; GO:0006355	NA	Glycine max (Soybean) (Glycine hispida)
gene_10103|GeneMark.hmm|595_aa|+|60|1847	595	tr|K7KNB1|K7KNB1_SOYBN	597	91.46	597	100	100	49	1	1	595	1	597	0	1104	Uncharacterized protein	GLYMA_05G070600	NA	NA	NA	transporter activity [GO:0005215]	integral component of membrane [GO:0016021]	GO:0016021; GO:0005215	NA	Glycine max (Soybean) (Glycine hispida)
gene_10107|GeneMark.hmm|174_aa|+|1|525	174	tr|A0A0L9U992|A0A0L9U992_PHAAN	402	78.53	177	100	44.03	34	1	1	173	224	400	1e-95	289	Uncharacterized protein	LR48_Vigan03g273000	NA	NA	NA	transferase activity, transferring acyl groups other than amino-acyl groups [GO:0016747]	NA	GO:0016747	NA	Phaseolus angularis (Azuki bean) (Vigna angularis)
gene_10108|GeneMark.hmm|317_aa|-|164|1117	317	tr|V7CEG7|V7CEG7_PHAVU	316	74.45	317	100	100	80	1	1	317	1	316	0	509	Uncharacterized protein	PHAVU_003G295100g	NA	NA	NA	hydrolase activity [GO:0016787]	NA	GO:0016787	NA	Phaseolus vulgaris (Kidney bean) (French bean)
gene_10109|GeneMark.hmm|104_aa|+|98|412	104	tr|I1J8D3|I1J8D3_SOYBN	595	92.63	95	91.35	15.97	7	0	1	95	1	95	2e-56	188	Uncharacterized protein	GLYMA_01G159400	NA	NA	NA	phosphatidylinositol phosphate phosphatase activity [GO:0052866]	integral component of membrane [GO:0016021]	GO:0016021; GO:0052866	NA	Glycine max (Soybean) (Glycine hispida)
gene_1011|GeneMark.hmm|197_aa|+|201|794	197	tr|A0A0B2QV17|A0A0B2QV17_GLYSO	197	100	197	100	100	0	0	1	197	1	197	4e-145	408	Rac-like GTP-binding protein RAC1	glysoja_010388	NA	NA	protein transport [GO:0015031]; small GTPase mediated signal transduction [GO:0007264]	GTP binding [GO:0005525]	intracellular [GO:0005622]; membrane [GO:0016020]	GO:0005525; GO:0005622; GO:0016020; GO:0015031; GO:0007264	NA	Glycine soja (Wild soybean)
gene_10110|GeneMark.hmm|130_aa|+|576|968	130	tr|A0A0L9URR2|A0A0L9URR2_PHAAN	454	96.85	127	97.69	27.97	4	0	1	127	14	140	2e-86	265	Uncharacterized protein	LR48_Vigan06g058800	NA	NA	NA	phosphatidylinositol phosphate phosphatase activity [GO:0052866]	integral component of membrane [GO:0016021]	GO:0016021; GO:0052866	NA	Phaseolus angularis (Azuki bean) (Vigna angularis)
gene_10111|GeneMark.hmm|286_aa|+|1006|1866	286	tr|A0A0R0LK19|A0A0R0LK19_SOYBN	597	93.36	286	100	47.91	19	0	1	286	312	597	0	560	Uncharacterized protein	GLYMA_01G159400	NA	NA	NA	phosphatidylinositol phosphate phosphatase activity [GO:0052866]	NA	GO:0052866	NA	Glycine max (Soybean) (Glycine hispida)
gene_10112|GeneMark.hmm|315_aa|+|1|948	315	tr|C6TEQ8|C6TEQ8_SOYBN	322	73.62	326	100	100	54	10	16	314	1	321	2e-144	416	Auxin-induced protein	GLYMA_08G203100	NA	NA	auxin-activated signaling pathway [GO:0009734]; regulation of transcription, DNA-templated [GO:0006355]; transcription, DNA-templated [GO:0006351]	NA	nucleus [GO:0005634]	GO:0009734; GO:0005634; GO:0006355; GO:0006351	SUBCELLULAR LOCATION: Nucleus {ECO:0000256|RuleBase:RU004549, ECO:0000256|SAAS:SAAS00513073}.	Glycine max (Soybean) (Glycine hispida)
gene_10114|GeneMark.hmm|717_aa|+|299|2452	717	tr|A0A0S3SGI6|A0A0S3SGI6_PHAAN	735	93.59	718	100	97.69	45	1	1	717	18	735	0	1402	Uncharacterized protein	Vigan.07G062600 VIGAN_07062600	NA	NA	NA	NA	NA	NA	NA	Vigna angularis var. angularis
gene_10116|GeneMark.hmm|170_aa|+|410|922	170	tr|K7MZD7|K7MZD7_SOYBN	433	79.41	170	100	39.26	34	1	1	170	25	193	5e-90	275	Uncharacterized protein	NA	NA	NA	NA	NA	integral component of membrane [GO:0016021]	GO:0016021	NA	Glycine max (Soybean) (Glycine hispida)
gene_10117|GeneMark.hmm|279_aa|+|927|1766	279	tr|I1NAX5|I1NAX5_SOYBN	468	80.43	281	100	60.04	43	4	1	279	198	468	8e-160	459	Uncharacterized protein	GLYMA_19G202800	NA	NA	NA	NA	integral component of membrane [GO:0016021]	GO:0016021	NA	Glycine max (Soybean) (Glycine hispida)
gene_10118|GeneMark.hmm|235_aa|-|424|1131	235	tr|A0A0B2QS25|A0A0B2QS25_GLYSO	235	90.64	235	100	100	22	0	1	235	1	235	9e-157	441	Mannose-P-dolichol utilization defect 1 protein like 2	glysoja_041162	NA	NA	NA	NA	integral component of membrane [GO:0016021]	GO:0016021	NA	Glycine soja (Wild soybean)
gene_10119|GeneMark.hmm|608_aa|-|232|2058	608	tr|A0A0B2QT82|A0A0B2QT82_GLYSO	689	80.32	620	100	89.99	103	8	2	608	76	689	0	980	Protein phosphatase 1 regulatory subunit pprA	glysoja_020802	NA	NA	NA	NA	NA	NA	NA	Glycine soja (Wild soybean)
gene_1012|GeneMark.hmm|265_aa|-|245|1042	265	tr|I1MV75|I1MV75_SOYBN	264	82.53	269	100	100	37	7	2	265	1	264	4e-151	429	Uncharacterized protein	GLYMA_17G147900	NA	NA	NA	NA	integral component of membrane [GO:0016021]	GO:0016021	NA	Glycine max (Soybean) (Glycine hispida)
gene_10120|GeneMark.hmm|74_aa|-|2045|2269	74	tr|I1KF88|I1KF88_SOYBN	679	69.7	66	89.19	9.72	19	1	1	65	1	66	4e-21	90.1	Uncharacterized protein	GLYMA_06G300800	NA	NA	NA	NA	NA	NA	NA	Glycine max (Soybean) (Glycine hispida)
gene_10123|GeneMark.hmm|127_aa|-|1|381	127	tr|A0A0B2QT82|A0A0B2QT82_GLYSO	689	63.92	97	76.38	14.08	26	1	2	89	76	172	8e-29	114	Protein phosphatase 1 regulatory subunit pprA	glysoja_020802	NA	NA	NA	NA	NA	NA	NA	Glycine soja (Wild soybean)
gene_10124|GeneMark.hmm|74_aa|-|368|592	74	tr|I1KF88|I1KF88_SOYBN	679	69.7	66	89.19	9.72	19	1	1	65	1	66	4e-21	90.1	Uncharacterized protein	GLYMA_06G300800	NA	NA	NA	NA	NA	NA	NA	Glycine max (Soybean) (Glycine hispida)
gene_10127|GeneMark.hmm|368_aa|+|91|1197	368	tr|A0A0B2Q132|A0A0B2Q132_GLYSO	367	86.99	369	100	100	43	3	1	367	1	366	0	639	ADIPOR-like receptor CG5315-like protein	glysoja_011663	NA	NA	NA	NA	integral component of membrane [GO:0016021]	GO:0016021	NA	Glycine soja (Wild soybean)
gene_10128|GeneMark.hmm|282_aa|-|168|1016	282	tr|A0A0R0FR81|A0A0R0FR81_SOYBN	533	84.27	286	100	53.66	37	3	1	282	252	533	9e-173	495	Uncharacterized protein	GLYMA_17G245900	NA	NA	NA	DNA binding [GO:0003677]	NA	GO:0003677	NA	Glycine max (Soybean) (Glycine hispida)
gene_10129|GeneMark.hmm|236_aa|-|1117|1827	236	tr|A0A0B2QI83|A0A0B2QI83_GLYSO	600	82.91	234	99.15	39	38	2	1	233	39	271	3e-132	392	B3 domain-containing protein	glysoja_009328	NA	NA	regulation of transcription, DNA-templated [GO:0006355]; transcription, DNA-templated [GO:0006351]	DNA binding [GO:0003677]	nucleus [GO:0005634]	GO:0003677; GO:0005634; GO:0006355; GO:0006351	NA	Glycine soja (Wild soybean)
gene_1013|GeneMark.hmm|265_aa|-|245|1042	265	tr|I1MV75|I1MV75_SOYBN	264	82.53	269	100	100	37	7	2	265	1	264	6e-151	429	Uncharacterized protein	GLYMA_17G147900	NA	NA	NA	NA	integral component of membrane [GO:0016021]	GO:0016021	NA	Glycine max (Soybean) (Glycine hispida)
gene_10130|GeneMark.hmm|405_aa|-|2|1216	405	tr|I1JTF7|I1JTF7_SOYBN	516	80.64	377	93.09	73.06	73	0	1	377	37	413	0	630	Uncharacterized protein	NA	NA	NA	NA	NA	NA	NA	NA	Glycine max (Soybean) (Glycine hispida)
gene_10134|GeneMark.hmm|73_aa|+|951|1172	73	tr|A0A0S3TCR2|A0A0S3TCR2_PHAAN	194	52.05	73	100	37.63	34	1	1	73	25	96	8e-14	66.2	Uncharacterized protein	Vigan.11G242500 VIGAN_11242500	NA	NA	NA	NA	NA	NA	NA	Vigna angularis var. angularis
gene_10139|GeneMark.hmm|73_aa|+|1041|1262	73	tr|A0A0S3TCR2|A0A0S3TCR2_PHAAN	194	52.05	73	100	37.63	34	1	1	73	25	96	8e-14	66.2	Uncharacterized protein	Vigan.11G242500 VIGAN_11242500	NA	NA	NA	NA	NA	NA	NA	Vigna angularis var. angularis
gene_1014|GeneMark.hmm|706_aa|-|201|2321	706	tr|I1L4U3|I1L4U3_SOYBN	787	92.63	706	100	89.71	51	1	1	705	82	787	0	1335	Uncharacterized protein	GLYMA_09G202100	NA	NA	peptide metabolic process [GO:0006518]	metal ion binding [GO:0046872]; metalloendopeptidase activity [GO:0004222]	chloroplast [GO:0009507]	GO:0009507; GO:0046872; GO:0004222; GO:0006518	NA	Glycine max (Soybean) (Glycine hispida)
gene_10142|GeneMark.hmm|158_aa|+|3|479	158	tr|A0A0B2Q4G0|A0A0B2Q4G0_GLYSO	506	85.62	160	100	31.62	19	2	1	158	349	506	4e-91	280	Sodium/hydrogen exchanger 2	glysoja_012141	NA	NA	potassium ion homeostasis [GO:0055075]; response to salt stress [GO:0009651]; sodium ion transport [GO:0006814]	solute:proton antiporter activity [GO:0015299]	integral component of membrane [GO:0016021]; plasma membrane [GO:0005886]; vacuolar membrane [GO:0005774]	GO:0016021; GO:0005886; GO:0055075; GO:0009651; GO:0006814; GO:0015299; GO:0005774	NA	Glycine soja (Wild soybean)
gene_10143|GeneMark.hmm|546_aa|+|595|2235	546	tr|A0A0B2QIY8|A0A0B2QIY8_GLYSO	546	91.42	548	100	100	43	2	1	546	1	546	0	1022	Sodium/hydrogen exchanger	glysoja_023747	NA	NA	potassium ion homeostasis [GO:0055075]; regulation of pH [GO:0006885]; response to salt stress [GO:0009651]	sodium:proton antiporter activity [GO:0015385]	integral component of membrane [GO:0016021]; plasma membrane [GO:0005886]; vacuolar membrane [GO:0005774]	GO:0016021; GO:0005886; GO:0055075; GO:0006885; GO:0009651; GO:0015385; GO:0005774	NA	Glycine soja (Wild soybean)
gene_10144|GeneMark.hmm|546_aa|+|233|1873	546	tr|Q330L2|Q330L2_SOYBN	546	89.6	548	100	100	53	2	1	546	1	546	0	1003	Sodium/hydrogen exchanger	NA	NA	NA	potassium ion homeostasis [GO:0055075]; regulation of pH [GO:0006885]; response to salt stress [GO:0009651]	sodium:proton antiporter activity [GO:0015385]	integral component of membrane [GO:0016021]; plasma membrane [GO:0005886]; vacuolar membrane [GO:0005774]	GO:0016021; GO:0005886; GO:0055075; GO:0006885; GO:0009651; GO:0015385; GO:0005774	NA	Glycine max (Soybean) (Glycine hispida)
gene_10145|GeneMark.hmm|248_aa|+|595|1341	248	tr|F2X1X4|F2X1X4_SOYBN	546	88.57	245	98.79	44.87	27	1	1	245	1	244	7e-151	438	Sodium/hydrogen exchanger	GLYMA_10G158700	NA	NA	potassium ion homeostasis [GO:0055075]; regulation of pH [GO:0006885]; response to salt stress [GO:0009651]	sodium:proton antiporter activity [GO:0015385]	integral component of membrane [GO:0016021]; plasma membrane [GO:0005886]; vacuolar membrane [GO:0005774]	GO:0016021; GO:0005886; GO:0055075; GO:0006885; GO:0009651; GO:0015385; GO:0005774	NA	Glycine max (Soybean) (Glycine hispida)
gene_10146|GeneMark.hmm|290_aa|+|1352|2224	290	tr|A0A0B2QIY8|A0A0B2QIY8_GLYSO	546	89.73	292	100	53.48	26	2	1	290	257	546	0	535	Sodium/hydrogen exchanger	glysoja_023747	NA	NA	potassium ion homeostasis [GO:0055075]; regulation of pH [GO:0006885]; response to salt stress [GO:0009651]	sodium:proton antiporter activity [GO:0015385]	integral component of membrane [GO:0016021]; plasma membrane [GO:0005886]; vacuolar membrane [GO:0005774]	GO:0016021; GO:0005886; GO:0055075; GO:0006885; GO:0009651; GO:0015385; GO:0005774	NA	Glycine soja (Wild soybean)
gene_10147|GeneMark.hmm|546_aa|+|595|2235	546	tr|Q330L2|Q330L2_SOYBN	546	85.61	549	100	100	73	4	1	546	1	546	0	943	Sodium/hydrogen exchanger	NA	NA	NA	potassium ion homeostasis [GO:0055075]; regulation of pH [GO:0006885]; response to salt stress [GO:0009651]	sodium:proton antiporter activity [GO:0015385]	integral component of membrane [GO:0016021]; plasma membrane [GO:0005886]; vacuolar membrane [GO:0005774]	GO:0016021; GO:0005886; GO:0055075; GO:0006885; GO:0009651; GO:0015385; GO:0005774	NA	Glycine max (Soybean) (Glycine hispida)
gene_10148|GeneMark.hmm|546_aa|+|595|2235	546	tr|A0A0B2QIY8|A0A0B2QIY8_GLYSO	546	91.79	548	100	100	41	2	1	546	1	546	0	1027	Sodium/hydrogen exchanger	glysoja_023747	NA	NA	potassium ion homeostasis [GO:0055075]; regulation of pH [GO:0006885]; response to salt stress [GO:0009651]	sodium:proton antiporter activity [GO:0015385]	integral component of membrane [GO:0016021]; plasma membrane [GO:0005886]; vacuolar membrane [GO:0005774]	GO:0016021; GO:0005886; GO:0055075; GO:0006885; GO:0009651; GO:0015385; GO:0005774	NA	Glycine soja (Wild soybean)
gene_10149|GeneMark.hmm|546_aa|+|595|2235	546	tr|A0A0B2QIY8|A0A0B2QIY8_GLYSO	546	91.42	548	100	100	43	2	1	546	1	546	0	1022	Sodium/hydrogen exchanger	glysoja_023747	NA	NA	potassium ion homeostasis [GO:0055075]; regulation of pH [GO:0006885]; response to salt stress [GO:0009651]	sodium:proton antiporter activity [GO:0015385]	integral component of membrane [GO:0016021]; plasma membrane [GO:0005886]; vacuolar membrane [GO:0005774]	GO:0016021; GO:0005886; GO:0055075; GO:0006885; GO:0009651; GO:0015385; GO:0005774	NA	Glycine soja (Wild soybean)
gene_1015|GeneMark.hmm|280_aa|+|151|993	280	tr|A0A0S3R9Y3|A0A0S3R9Y3_PHAAN	278	96.07	280	100	100	9	1	1	280	1	278	0	541	Uncharacterized protein	Vigan.02G003000 VIGAN_02003000	NA	NA	NA	NA	NA	NA	NA	Vigna angularis var. angularis
gene_10150|GeneMark.hmm|178_aa|-|367|903	178	tr|A0A0S3RPB1|A0A0S3RPB1_PHAAN	178	96.63	178	100	100	6	0	1	178	1	178	2e-121	347	Uncharacterized protein	Vigan.03G245400 VIGAN_03245400	NA	NA	NA	NA	NA	NA	NA	Vigna angularis var. angularis
gene_10151|GeneMark.hmm|490_aa|+|35|1507	490	tr|V7CWU6|V7CWU6_PHAVU	490	76.83	492	100	100	110	2	1	490	1	490	0	795	Protein DETOXIFICATION (Multidrug and toxic compound extrusion protein)	PHAVU_001G103200g	NA	NA	NA	antiporter activity [GO:0015297]; drug transmembrane transporter activity [GO:0015238]	integral component of membrane [GO:0016021]	GO:0015297; GO:0015238; GO:0016021	NA	Phaseolus vulgaris (Kidney bean) (French bean)
gene_10152|GeneMark.hmm|282_aa|+|2|850	282	tr|A0A0B2PAY6|A0A0B2PAY6_GLYSO	368	88.97	281	99.65	76.36	31	0	1	281	84	364	0	514	Shikimate kinase (EC 2.7.1.71)	glysoja_024214	2.7.1.71	NA	NA	shikimate kinase activity [GO:0004765]	NA	GO:0004765	NA	Glycine soja (Wild soybean)
gene_10154|GeneMark.hmm|101_aa|+|135|440	101	tr|K7L3F7|K7L3F7_SOYBN	115	65.22	115	100	100	19	2	1	97	1	112	1e-36	125	Uncharacterized protein	GLYMA_07G232600	NA	NA	NA	NA	NA	NA	NA	Glycine max (Soybean) (Glycine hispida)
gene_10155|GeneMark.hmm|109_aa|+|1|330	109	tr|K7L3F7|K7L3F7_SOYBN	115	64.55	110	100	95.65	18	2	14	105	6	112	3e-34	119	Uncharacterized protein	GLYMA_07G232600	NA	NA	NA	NA	NA	NA	NA	Glycine max (Soybean) (Glycine hispida)
gene_10156|GeneMark.hmm|105_aa|+|3|320	105	tr|A0A0B2PEM1|A0A0B2PEM1_GLYSO	809	90.41	73	69.52	9.02	7	0	1	73	47	119	6e-42	150	DENN domain-containing protein 5B	glysoja_035989	NA	NA	NA	NA	NA	NA	NA	Glycine soja (Wild soybean)
gene_10157|GeneMark.hmm|462_aa|+|317|1705	462	tr|I1MHF0|I1MHF0_SOYBN	809	84.99	453	98.05	56	58	5	1	445	145	595	0	755	Uncharacterized protein	GLYMA_15G176600	NA	NA	NA	NA	NA	NA	NA	Glycine max (Soybean) (Glycine hispida)
gene_10158|GeneMark.hmm|164_aa|+|1800|2294	164	tr|I1MHF0|I1MHF0_SOYBN	809	94.51	164	100	20.27	9	0	1	164	646	809	1e-104	323	Uncharacterized protein	GLYMA_15G176600	NA	NA	NA	NA	NA	NA	NA	Glycine max (Soybean) (Glycine hispida)
gene_10159|GeneMark.hmm|466_aa|+|109|1509	466	tr|G0Z355|G0Z355_SOYBN	478	80.75	478	100	100	80	4	1	466	1	478	0	768	Uncharacterized protein (Violaxanthin de-epoxidase 2)	GLYMA_19G251000	NA	NA	NA	violaxanthin de-epoxidase activity [GO:0046422]	chloroplast [GO:0009507]	GO:0009507; GO:0046422	NA	Glycine max (Soybean) (Glycine hispida)
gene_1016|GeneMark.hmm|119_aa|+|1|357	119	tr|I1LUW6|I1LUW6_SOYBN	484	75.21	117	98.32	24.17	26	1	3	119	259	372	7e-52	175	Uncharacterized protein	GLYMA_12G219800	NA	NA	NA	GTPase activator activity [GO:0005096]	NA	GO:0005096	NA	Glycine max (Soybean) (Glycine hispida)
gene_10162|GeneMark.hmm|201_aa|-|399|1004	201	tr|V7APZ2|V7APZ2_PHAVU	252	87.62	202	100	80.16	23	1	2	201	51	252	8e-127	364	Uncharacterized protein	PHAVU_010G153800g	NA	NA	NA	hydro-lyase activity [GO:0016836]	NA	GO:0016836	NA	Phaseolus vulgaris (Kidney bean) (French bean)
gene_10164|GeneMark.hmm|201_aa|-|394|999	201	tr|V7APZ2|V7APZ2_PHAVU	252	87.62	202	100	80.16	23	1	2	201	51	252	8e-127	364	Uncharacterized protein	PHAVU_010G153800g	NA	NA	NA	hydro-lyase activity [GO:0016836]	NA	GO:0016836	NA	Phaseolus vulgaris (Kidney bean) (French bean)
gene_10166|GeneMark.hmm|201_aa|-|399|1004	201	tr|V7APZ2|V7APZ2_PHAVU	252	87.62	202	100	80.16	23	1	2	201	51	252	8e-127	364	Uncharacterized protein	PHAVU_010G153800g	NA	NA	NA	hydro-lyase activity [GO:0016836]	NA	GO:0016836	NA	Phaseolus vulgaris (Kidney bean) (French bean)
gene_10169|GeneMark.hmm|148_aa|+|265|711	148	tr|G7INF6|G7INF6_MEDTR	998	51.47	136	91.89	13.63	65	1	1	135	818	953	2e-38	143	Heavy metal P-type ATPase (Uncharacterized protein)	MTR_2g035840	NA	NA	metal ion transport [GO:0030001]	cation-transporting ATPase activity [GO:0019829]; copper ion binding [GO:0005507]; nucleotide binding [GO:0000166]	integral component of membrane [GO:0016021]	GO:0019829; GO:0005507; GO:0016021; GO:0030001; GO:0000166	SUBCELLULAR LOCATION: Membrane {ECO:0000256|RuleBase:RU362081}.	Medicago truncatula (Barrel medic) (Medicago tribuloides)
gene_1017|GeneMark.hmm|116_aa|+|1|348	116	tr|I1LUW6|I1LUW6_SOYBN	484	78.07	114	98.28	23.55	25	0	3	116	259	372	2e-54	181	Uncharacterized protein	GLYMA_12G219800	NA	NA	NA	GTPase activator activity [GO:0005096]	NA	GO:0005096	NA	Glycine max (Soybean) (Glycine hispida)
gene_10172|GeneMark.hmm|750_aa|-|324|2576	750	tr|A0A0L9U0T4|A0A0L9U0T4_PHAAN	1046	83.38	752	100	71.89	120	4	1	750	298	1046	0	1303	Uncharacterized protein	LR48_Vigan02g215900	NA	NA	valyl-tRNA aminoacylation [GO:0006438]	aminoacyl-tRNA editing activity [GO:0002161]; ATP binding [GO:0005524]; valine-tRNA ligase activity [GO:0004832]	NA	GO:0005524; GO:0002161; GO:0004832; GO:0006438	NA	Phaseolus angularis (Azuki bean) (Vigna angularis)
gene_10173|GeneMark.hmm|230_aa|-|2558|3250	230	tr|V7BC06|V7BC06_PHAVU	1045	84.75	223	96.96	21.34	34	0	3	225	63	285	1e-133	407	Uncharacterized protein	PHAVU_007G066400g	NA	NA	valyl-tRNA aminoacylation [GO:0006438]	aminoacyl-tRNA editing activity [GO:0002161]; ATP binding [GO:0005524]; valine-tRNA ligase activity [GO:0004832]	NA	GO:0005524; GO:0002161; GO:0004832; GO:0006438	NA	Phaseolus vulgaris (Kidney bean) (French bean)
gene_10175|GeneMark.hmm|1040_aa|-|324|3446	1040	tr|V7BC06|V7BC06_PHAVU	1045	85.7	1042	100	99.71	143	3	3	1040	6	1045	0	1804	Uncharacterized protein	PHAVU_007G066400g	NA	NA	valyl-tRNA aminoacylation [GO:0006438]	aminoacyl-tRNA editing activity [GO:0002161]; ATP binding [GO:0005524]; valine-tRNA ligase activity [GO:0004832]	NA	GO:0005524; GO:0002161; GO:0004832; GO:0006438	NA	Phaseolus vulgaris (Kidney bean) (French bean)
gene_10176|GeneMark.hmm|755_aa|-|110|2377	755	tr|A0A0L9U0T4|A0A0L9U0T4_PHAAN	1046	80.05	752	99.6	71.89	146	3	1	751	298	1046	0	1253	Uncharacterized protein	LR48_Vigan02g215900	NA	NA	valyl-tRNA aminoacylation [GO:0006438]	aminoacyl-tRNA editing activity [GO:0002161]; ATP binding [GO:0005524]; valine-tRNA ligase activity [GO:0004832]	NA	GO:0005524; GO:0002161; GO:0004832; GO:0006438	NA	Phaseolus angularis (Azuki bean) (Vigna angularis)
gene_10177|GeneMark.hmm|289_aa|-|2359|3228	289	tr|V7BC06|V7BC06_PHAVU	1045	82.98	282	97.58	26.99	46	1	3	284	6	285	7e-146	442	Uncharacterized protein	PHAVU_007G066400g	NA	NA	valyl-tRNA aminoacylation [GO:0006438]	aminoacyl-tRNA editing activity [GO:0002161]; ATP binding [GO:0005524]; valine-tRNA ligase activity [GO:0004832]	NA	GO:0005524; GO:0002161; GO:0004832; GO:0006438	NA	Phaseolus vulgaris (Kidney bean) (French bean)
gene_10178|GeneMark.hmm|750_aa|-|324|2576	750	tr|A0A0L9U0T4|A0A0L9U0T4_PHAAN	1046	83.38	752	100	71.89	120	4	1	750	298	1046	0	1303	Uncharacterized protein	LR48_Vigan02g215900	NA	NA	valyl-tRNA aminoacylation [GO:0006438]	aminoacyl-tRNA editing activity [GO:0002161]; ATP binding [GO:0005524]; valine-tRNA ligase activity [GO:0004832]	NA	GO:0005524; GO:0002161; GO:0004832; GO:0006438	NA	Phaseolus angularis (Azuki bean) (Vigna angularis)
gene_10179|GeneMark.hmm|289_aa|-|2558|3427	289	tr|V7BC06|V7BC06_PHAVU	1045	82.98	282	97.58	26.99	46	1	3	284	6	285	7e-146	442	Uncharacterized protein	PHAVU_007G066400g	NA	NA	valyl-tRNA aminoacylation [GO:0006438]	aminoacyl-tRNA editing activity [GO:0002161]; ATP binding [GO:0005524]; valine-tRNA ligase activity [GO:0004832]	NA	GO:0005524; GO:0002161; GO:0004832; GO:0006438	NA	Phaseolus vulgaris (Kidney bean) (French bean)
gene_1018|GeneMark.hmm|162_aa|+|1|489	162	tr|V7AIS5|V7AIS5_PHAVU	319	81.82	143	88.27	44.83	20	1	26	162	177	319	2e-72	226	Uncharacterized protein	PHAVU_011G155000g	NA	NA	NA	NA	NA	NA	NA	Phaseolus vulgaris (Kidney bean) (French bean)
gene_10180|GeneMark.hmm|186_aa|+|3|563	186	tr|A0A0S3RXY7|A0A0S3RXY7_PHAAN	345	89.73	185	99.46	53.62	19	0	1	185	88	272	6e-117	342	Uncharacterized protein	Vigan.04G301400 VIGAN_04301400	NA	NA	NA	NA	NA	NA	NA	Vigna angularis var. angularis
gene_10181|GeneMark.hmm|67_aa|+|577|780	67	tr|A0A0B2QCA3|A0A0B2QCA3_GLYSO	344	88.06	67	100	19.48	8	0	1	67	278	344	4e-35	125	F-box/kelch-repeat protein SKIP30	glysoja_028239	NA	NA	NA	NA	NA	NA	NA	Glycine soja (Wild soybean)
gene_10182|GeneMark.hmm|225_aa|+|3|677	225	tr|A0A0S3RXY7|A0A0S3RXY7_PHAAN	345	91.11	225	100	65.22	19	1	1	225	88	311	3e-147	421	Uncharacterized protein	Vigan.04G301400 VIGAN_04301400	NA	NA	NA	NA	NA	NA	NA	Vigna angularis var. angularis
gene_10183|GeneMark.hmm|186_aa|+|3|563	186	tr|A0A0S3RXY7|A0A0S3RXY7_PHAAN	345	90.81	185	99.46	53.62	17	0	1	185	88	272	1e-119	348	Uncharacterized protein	Vigan.04G301400 VIGAN_04301400	NA	NA	NA	NA	NA	NA	NA	Vigna angularis var. angularis
gene_10184|GeneMark.hmm|67_aa|+|577|780	67	tr|A0A0B2QCA3|A0A0B2QCA3_GLYSO	344	88.06	67	100	19.48	8	0	1	67	278	344	4e-35	125	F-box/kelch-repeat protein SKIP30	glysoja_028239	NA	NA	NA	NA	NA	NA	NA	Glycine soja (Wild soybean)
gene_10185|GeneMark.hmm|399_aa|-|372|1571	399	tr|I1KE52|I1KE52_SOYBN	1174	83.25	400	100	34.07	63	2	1	399	778	1174	0	671	Uncharacterized protein	GLYMA_06G254500	NA	NA	NA	ATP binding [GO:0005524]; motor activity [GO:0003774]	myosin complex [GO:0016459]	GO:0005524; GO:0003774; GO:0016459	NA	Glycine max (Soybean) (Glycine hispida)
gene_10186|GeneMark.hmm|163_aa|-|2084|2575	163	tr|A0A0B2R755|A0A0B2R755_GLYSO	1196	78.77	146	89.57	12.21	30	1	1	145	442	587	1e-70	235	Myosin-J heavy chain	glysoja_007751	NA	NA	NA	ATP binding [GO:0005524]; motor activity [GO:0003774]	myosin complex [GO:0016459]	GO:0005524; GO:0003774; GO:0016459	NA	Glycine soja (Wild soybean)
gene_10188|GeneMark.hmm|864_aa|-|155|2749	864	tr|V7BTC4|V7BTC4_PHAVU	941	86.82	865	100	91.92	113	1	1	864	77	941	0	1533	Uncharacterized protein	PHAVU_005G054700g	NA	NA	NA	zinc ion binding [GO:0008270]	nucleus [GO:0005634]	GO:0005634; GO:0008270	NA	Phaseolus vulgaris (Kidney bean) (French bean)
gene_10190|GeneMark.hmm|150_aa|+|43|492	150	tr|G7J0B1|G7J0B1_MEDTR	391	87.16	148	98.67	37.85	17	1	5	150	1	148	7e-86	262	Uncharacterized protein (Vacuolar protein sorting-associated protein VPS9)	MTR_3g009180	NA	NA	NA	NA	NA	NA	NA	Medicago truncatula (Barrel medic) (Medicago tribuloides)
gene_10193|GeneMark.hmm|202_aa|-|266|874	202	tr|A0A0B2PW51|A0A0B2PW51_GLYSO	266	91.58	202	100	75.94	17	0	1	202	65	266	2e-142	404	Peptide methionine sulfoxide reductase A4, chloroplastic (EC 1.8.4.11)	glysoja_019897	1.8.4.11	NA	protein repair [GO:0030091]; response to oxidative stress [GO:0006979]	peptide-methionine (S)-S-oxide reductase activity [GO:0008113]	NA	GO:0008113; GO:0030091; GO:0006979	NA	Glycine soja (Wild soybean)
gene_10195|GeneMark.hmm|510_aa|-|230|1762	510	tr|A0A0B2PIF2|A0A0B2PIF2_GLYSO	970	86.27	510	100	52.58	69	1	1	510	462	970	0	919	F-box protein	glysoja_021772	NA	NA	NA	NA	NA	NA	NA	Glycine soja (Wild soybean)
gene_10196|GeneMark.hmm|360_aa|+|104|1186	360	tr|A0A0B2QM75|A0A0B2QM75_GLYSO	365	91.23	365	100	100	27	2	1	360	1	365	0	681	Uncharacterized protein	glysoja_036225	NA	NA	NA	NA	integral component of membrane [GO:0016021]	GO:0016021	NA	Glycine soja (Wild soybean)
gene_10197|GeneMark.hmm|164_aa|-|1|492	164	tr|V7BAU1|V7BAU1_PHAVU	222	90.85	164	100	73.87	15	0	1	164	48	211	3e-105	306	Uncharacterized protein	PHAVU_008G243100g	NA	NA	dUTP metabolic process [GO:0046080]	dUTP diphosphatase activity [GO:0004170]	NA	GO:0004170; GO:0046080	NA	Phaseolus vulgaris (Kidney bean) (French bean)
gene_10198|GeneMark.hmm|175_aa|-|165|692	175	tr|V7BAU1|V7BAU1_PHAVU	222	91.43	175	100	78.83	15	0	1	175	48	222	6e-114	329	Uncharacterized protein	PHAVU_008G243100g	NA	NA	dUTP metabolic process [GO:0046080]	dUTP diphosphatase activity [GO:0004170]	NA	GO:0004170; GO:0046080	NA	Phaseolus vulgaris (Kidney bean) (French bean)
gene_10199|GeneMark.hmm|84_aa|+|369|623	84	tr|A0A0R0JTQ5|A0A0R0JTQ5_SOYBN	391	92.11	76	90.48	19.44	6	0	1	76	209	284	3e-45	154	Uncharacterized protein	GLYMA_06G285800	NA	NA	NA	NA	NA	NA	NA	Glycine max (Soybean) (Glycine hispida)
gene_1020|GeneMark.hmm|316_aa|+|155|1105	316	tr|G7JJF6|G7JJF6_MEDTR	313	81.73	312	98.73	99.68	56	1	5	316	3	313	0	533	D-glycerate dehydrogenase/hydroxypyruvate reductase (Uncharacterized protein)	MTR_4g013090	NA	NA	NA	NAD binding [GO:0051287]; oxidoreductase activity, acting on the CH-OH group of donors, NAD or NADP as acceptor [GO:0016616]	NA	GO:0051287; GO:0016616	NA	Medicago truncatula (Barrel medic) (Medicago tribuloides)
gene_10200|GeneMark.hmm|72_aa|+|727|945	72	tr|A0A0R0JTQ5|A0A0R0JTQ5_SOYBN	391	88.24	68	94.44	17.39	8	0	5	72	324	391	1e-32	119	Uncharacterized protein	GLYMA_06G285800	NA	NA	NA	NA	NA	NA	NA	Glycine max (Soybean) (Glycine hispida)
gene_10201|GeneMark.hmm|166_aa|-|138|638	166	tr|A0A0B2RRQ3|A0A0B2RRQ3_GLYSO	166	90.96	166	100	100	15	0	1	166	1	166	5e-110	317	Uncharacterized protein	glysoja_026108	NA	NA	NA	NA	NA	NA	NA	Glycine soja (Wild soybean)
gene_10203|GeneMark.hmm|264_aa|-|182|976	264	tr|A0A0R0EMM5|A0A0R0EMM5_SOYBN	621	94.68	263	99.62	42.35	14	0	1	263	357	619	0	520	Uncharacterized protein	GLYMA_19G155700	NA	NA	protein transport [GO:0015031]; small GTPase mediated signal transduction [GO:0007264]	GTPase activity [GO:0003924]; GTP binding [GO:0005525]	intracellular [GO:0005622]; membrane [GO:0016020]	GO:0005525; GO:0003924; GO:0005622; GO:0016020; GO:0015031; GO:0007264	NA	Glycine max (Soybean) (Glycine hispida)
gene_10204|GeneMark.hmm|127_aa|-|973|1356	127	tr|V7BJ92|V7BJ92_PHAVU	643	82.56	86	67.72	13.37	14	1	1	86	242	326	1e-42	152	Mitochondrial Rho GTPase (EC 3.6.5.-)	PHAVU_007G171800g	3.6.5.-	NA	mitochondrion organization [GO:0007005]; small GTPase mediated signal transduction [GO:0007264]	calcium ion binding [GO:0005509]; GTPase activity [GO:0003924]; GTP binding [GO:0005525]	integral component of mitochondrial outer membrane [GO:0031307]	GO:0005525; GO:0003924; GO:0005509; GO:0031307; GO:0007005; GO:0007264	SUBCELLULAR LOCATION: Mitochondrion outer membrane {ECO:0000256|PIRNR:PIRNR037488}; Single-pass type IV membrane protein {ECO:0000256|PIRNR:PIRNR037488}.	Phaseolus vulgaris (Kidney bean) (French bean)
gene_10205|GeneMark.hmm|442_aa|-|288|1616	442	tr|I1N9W2|I1N9W2_SOYBN	636	95.48	442	100	69.5	20	0	1	442	195	636	0	887	Uncharacterized protein	GLYMA_19G169500	NA	NA	N-terminal protein myristoylation [GO:0006499]; photoperiodism, flowering [GO:0048573]; protein targeting to mitochondrion [GO:0006626]	NA	Cul4-RING E3 ubiquitin ligase complex [GO:0080008]	GO:0080008; GO:0006499; GO:0048573; GO:0006626	NA	Glycine max (Soybean) (Glycine hispida)
gene_10206|GeneMark.hmm|617_aa|-|126|1979	617	tr|A0A0B2RBE2|A0A0B2RBE2_GLYSO	1198	90.87	624	100	52.09	49	3	1	617	576	1198	0	1175	DNA-directed RNA polymerase (EC 2.7.7.6)	glysoja_016251	2.7.7.6	NA	transcription, DNA-templated [GO:0006351]	DNA binding [GO:0003677]; DNA-directed RNA polymerase activity [GO:0003899]; ribonucleoside binding [GO:0032549]	NA	GO:0003677; GO:0003899; GO:0032549; GO:0006351	NA	Glycine soja (Wild soybean)
gene_10207|GeneMark.hmm|225_aa|+|1|678	225	tr|A0A0B2RV89|A0A0B2RV89_GLYSO	340	87.44	223	99.11	65.59	27	1	2	224	118	339	1e-143	411	Serine/threonine-protein kinase PBS1 (EC 2.7.11.1)	glysoja_003956	2.7.11.1	NA	NA	ATP binding [GO:0005524]; protein serine/threonine kinase activity [GO:0004674]	NA	GO:0005524; GO:0004674	NA	Glycine soja (Wild soybean)
gene_10210|GeneMark.hmm|673_aa|+|263|2284	673	tr|I1KIU5|I1KIU5_SOYBN	701	88.87	674	100	96.15	73	2	1	673	29	701	0	1197	Uncharacterized protein	GLYMA_07G089400	NA	NA	lipid metabolic process [GO:0006629]	NA	integral component of membrane [GO:0016021]	GO:0016021; GO:0006629	NA	Glycine max (Soybean) (Glycine hispida)
gene_10211|GeneMark.hmm|423_aa|+|2|1273	423	tr|A0A0S3S365|A0A0S3S365_PHAAN	517	81.18	425	100	82.21	77	2	1	423	94	517	0	667	Uncharacterized protein	Vigan.05G063900 VIGAN_05063900	NA	NA	NA	NA	NA	NA	NA	Vigna angularis var. angularis
gene_10212|GeneMark.hmm|423_aa|+|2|1273	423	tr|A0A0S3S365|A0A0S3S365_PHAAN	517	81.18	425	100	82.21	77	2	1	423	94	517	0	667	Uncharacterized protein	Vigan.05G063900 VIGAN_05063900	NA	NA	NA	NA	NA	NA	NA	Vigna angularis var. angularis
gene_10213|GeneMark.hmm|105_aa|+|1|318	105	tr|K7LUQ7|K7LUQ7_SOYBN	135	61.8	89	84.76	65.93	31	2	18	104	47	134	3e-29	107	Uncharacterized protein	NA	NA	NA	NA	NA	integral component of membrane [GO:0016021]	GO:0016021	NA	Glycine max (Soybean) (Glycine hispida)
gene_10214|GeneMark.hmm|314_aa|+|109|1053	314	tr|T2DMY8|T2DMY8_PHAVU	309	65.12	324	100	100	86	10	1	313	1	308	7e-132	384	Uncharacterized protein	NA	NA	NA	NA	NA	integral component of membrane [GO:0016021]	GO:0016021	NA	Phaseolus vulgaris (Kidney bean) (French bean)
gene_10215|GeneMark.hmm|314_aa|+|132|1076	314	tr|T2DMY8|T2DMY8_PHAVU	309	65.12	324	100	100	86	10	1	313	1	308	3e-131	382	Uncharacterized protein	NA	NA	NA	NA	NA	integral component of membrane [GO:0016021]	GO:0016021	NA	Phaseolus vulgaris (Kidney bean) (French bean)
gene_10216|GeneMark.hmm|314_aa|+|132|1076	314	tr|T2DMY8|T2DMY8_PHAVU	309	65.12	324	100	100	86	10	1	313	1	308	7e-132	384	Uncharacterized protein	NA	NA	NA	NA	NA	integral component of membrane [GO:0016021]	GO:0016021	NA	Phaseolus vulgaris (Kidney bean) (French bean)
gene_10217|GeneMark.hmm|138_aa|-|88|504	138	tr|A0A0B2PTE7|A0A0B2PTE7_GLYSO	148	78.29	152	100	100	14	3	1	138	1	147	1e-76	230	dCTP pyrophosphatase 1	glysoja_026669	NA	NA	NA	NA	NA	NA	NA	Glycine soja (Wild soybean)
gene_10219|GeneMark.hmm|388_aa|+|224|1387	388	tr|A0A0R0FCN2|A0A0R0FCN2_SOYBN	539	94.07	388	100	71.99	23	0	1	388	87	474	0	730	Uncharacterized protein	GLYMA_18G197800	NA	NA	NA	transferase activity, transferring acyl groups [GO:0016746]	NA	GO:0016746	NA	Glycine max (Soybean) (Glycine hispida)
gene_1022|GeneMark.hmm|289_aa|-|97|966	289	tr|V7ANG2|V7ANG2_PHAVU	286	93.43	289	100	100	16	1	1	289	1	286	0	550	Uncharacterized protein	PHAVU_010G110600g	NA	NA	cysteine biosynthetic process from serine [GO:0006535]	serine O-acetyltransferase activity [GO:0009001]	cytoplasm [GO:0005737]	GO:0006535; GO:0005737; GO:0009001	NA	Phaseolus vulgaris (Kidney bean) (French bean)
gene_10221|GeneMark.hmm|460_aa|+|224|1603	460	tr|A0A0R0FCN2|A0A0R0FCN2_SOYBN	539	94.21	449	97.61	83.3	26	0	1	449	87	535	0	850	Uncharacterized protein	GLYMA_18G197800	NA	NA	NA	transferase activity, transferring acyl groups [GO:0016746]	NA	GO:0016746	NA	Glycine max (Soybean) (Glycine hispida)
gene_10222|GeneMark.hmm|393_aa|+|96|1277	393	tr|A0A0B2S9M6|A0A0B2S9M6_GLYSO	394	98.72	391	99.49	99.24	5	0	3	393	4	394	0	799	S-adenosylmethionine synthase (EC 2.5.1.6)	glysoja_002004	2.5.1.6	PATHWAY: Amino-acid biosynthesis; S-adenosyl-L-methionine biosynthesis; S-adenosyl-L-methionine from L-methionine: step 1/1. {ECO:0000256|RuleBase:RU000541}.	one-carbon metabolic process [GO:0006730]; S-adenosylmethionine biosynthetic process [GO:0006556]	ATP binding [GO:0005524]; metal ion binding [GO:0046872]; methionine adenosyltransferase activity [GO:0004478]	NA	GO:0005524; GO:0006556; GO:0046872; GO:0004478; GO:0006730	NA	Glycine soja (Wild soybean)
gene_10224|GeneMark.hmm|109_aa|+|2|328	109	tr|V7C157|V7C157_PHAVU	543	75	112	100	20.63	22	5	1	109	328	436	1e-42	150	Uncharacterized protein	PHAVU_004G018200g	NA	NA	NA	NA	integral component of membrane [GO:0016021]	GO:0016021	NA	Phaseolus vulgaris (Kidney bean) (French bean)
gene_10225|GeneMark.hmm|188_aa|-|171|737	188	tr|A0A0B2S207|A0A0B2S207_GLYSO	371	89.39	179	95.21	48.25	15	1	1	175	187	365	3e-114	336	Zinc finger CCCH domain-containing protein 37 (EC 2.7.11.1)	glysoja_007209	2.7.11.1	NA	NA	metal ion binding [GO:0046872]; transferase activity [GO:0016740]	NA	GO:0046872; GO:0016740	NA	Glycine soja (Wild soybean)
gene_1023|GeneMark.hmm|105_aa|+|2|316	105	tr|K7KBU2|K7KBU2_SOYBN	1279	100	105	100	8.21	0	0	1	105	346	450	2e-67	224	Uncharacterized protein	GLYMA_02G312200	NA	NA	regulation of ARF protein signal transduction [GO:0032012]	ARF guanyl-nucleotide exchange factor activity [GO:0005086]	NA	GO:0005086; GO:0032012	NA	Glycine max (Soybean) (Glycine hispida)
gene_10231|GeneMark.hmm|60_aa|-|170|352	60	tr|A0A0B2QL65|A0A0B2QL65_GLYSO	84	80	60	100	71.43	12	0	1	60	25	84	4e-30	106	Uncharacterized protein	glysoja_041289	NA	NA	NA	NA	NA	NA	NA	Glycine soja (Wild soybean)
gene_10233|GeneMark.hmm|103_aa|+|1|309	103	tr|V7B7P0|V7B7P0_PHAVU	247	97.09	103	100	41.7	3	0	1	103	10	112	4e-68	210	Uncharacterized protein	PHAVU_008G148600g	NA	NA	GPI anchor metabolic process [GO:0006505]; intracellular protein transport [GO:0006886]	hydrolase activity, acting on ester bonds [GO:0016788]	integral component of membrane [GO:0016021]; intracellular [GO:0005622]	GO:0006505; GO:0016788; GO:0016021; GO:0005622; GO:0006886	NA	Phaseolus vulgaris (Kidney bean) (French bean)
gene_1024|GeneMark.hmm|208_aa|-|280|906	208	tr|A0A0B2Q2K9|A0A0B2Q2K9_GLYSO	203	88.94	208	100	100	18	2	1	208	1	203	3e-130	371	Photosystem I reaction center subunit II, chloroplastic	glysoja_012573	NA	NA	photosynthesis [GO:0015979]	NA	photosystem I reaction center [GO:0009538]	GO:0015979; GO:0009538	NA	Glycine soja (Wild soybean)
gene_10243|GeneMark.hmm|167_aa|+|1|501	167	tr|A0A0S3RA05|A0A0S3RA05_PHAAN	524	79.64	167	100	31.87	34	0	1	167	128	294	2e-91	281	Uncharacterized protein	Vigan.01G547300 VIGAN_01547300	NA	NA	NA	NA	NA	NA	NA	Vigna angularis var. angularis
gene_10244|GeneMark.hmm|249_aa|-|143|892	249	tr|A0A0S3SN32|A0A0S3SN32_PHAAN	256	69.77	258	100	100	67	7	1	249	1	256	3e-108	319	Uncharacterized protein	Vigan.08G083200 VIGAN_08083200	NA	NA	NA	NA	NA	NA	NA	Vigna angularis var. angularis
gene_10245|GeneMark.hmm|250_aa|+|159|911	250	tr|A0A0B2Q181|A0A0B2Q181_GLYSO	251	90.04	251	100	100	24	1	1	250	1	251	4e-168	471	F-box protein	glysoja_019254	NA	NA	NA	NA	NA	NA	NA	Glycine soja (Wild soybean)
gene_10246|GeneMark.hmm|511_aa|+|3|1538	511	tr|G7J474|G7J474_MEDTR	509	81.75	504	98.63	99.02	91	1	6	509	1	503	0	873	Cytochrome P450 family 71 protein (Uncharacterized protein)	MTR_3g076530	NA	NA	NA	heme binding [GO:0020037]; iron ion binding [GO:0005506]; monooxygenase activity [GO:0004497]; oxidoreductase activity, acting on paired donors, with incorporation or reduction of molecular oxygen [GO:0016705]	integral component of membrane [GO:0016021]	GO:0020037; GO:0016021; GO:0005506; GO:0004497; GO:0016705	NA	Medicago truncatula (Barrel medic) (Medicago tribuloides)
gene_10248|GeneMark.hmm|459_aa|-|38|1417	459	tr|V7AJS9|V7AJS9_PHAVU	458	84.31	459	100	100	71	1	1	459	1	458	0	807	Carboxypeptidase (EC 3.4.16.-)	PHAVU_011G087900g	3.4.16.-	NA	NA	serine-type carboxypeptidase activity [GO:0004185]	NA	GO:0004185	NA	Phaseolus vulgaris (Kidney bean) (French bean)
gene_10249|GeneMark.hmm|459_aa|-|65|1444	459	tr|V7AJS9|V7AJS9_PHAVU	458	84.31	459	100	100	71	1	1	459	1	458	0	807	Carboxypeptidase (EC 3.4.16.-)	PHAVU_011G087900g	3.4.16.-	NA	NA	serine-type carboxypeptidase activity [GO:0004185]	NA	GO:0004185	NA	Phaseolus vulgaris (Kidney bean) (French bean)
gene_1025|GeneMark.hmm|207_aa|-|247|870	207	tr|I1J7I4|I1J7I4_SOYBN	219	89.76	205	99.03	93.61	20	1	3	207	16	219	1e-128	368	Uncharacterized protein	GLYMA_01G125900	NA	NA	NA	NA	integral component of membrane [GO:0016021]	GO:0016021	NA	Glycine max (Soybean) (Glycine hispida)
gene_10250|GeneMark.hmm|246_aa|+|102|842	246	tr|A0A0S3T1M0|A0A0S3T1M0_PHAAN	396	79	219	89.02	55.3	46	0	8	226	28	246	3e-116	344	Uncharacterized protein	Vigan.10G038100 VIGAN_10038100	NA	NA	NA	NA	NA	NA	NA	Vigna angularis var. angularis
gene_10251|GeneMark.hmm|132_aa|+|845|1243	132	tr|G8A027|G8A027_MEDTR	147	84.09	132	100	89.8	21	0	1	132	16	147	5e-78	233	1-aminocyclopropane-1-carboxylate oxidase-like protein	MTR_097s0020	NA	NA	NA	oxidoreductase activity [GO:0016491]	NA	GO:0016491	NA	Medicago truncatula (Barrel medic) (Medicago tribuloides)
gene_10252|GeneMark.hmm|287_aa|+|3|866	287	tr|V7CWE7|V7CWE7_PHAVU	271	85.98	271	94.43	100	38	0	17	287	1	271	2e-176	494	Cytochrome b-c1 complex subunit Rieske, mitochondrial (EC 1.10.2.2)	PHAVU_001G083900g	1.10.2.2	NA	NA	2 iron, 2 sulfur cluster binding [GO:0051537]; metal ion binding [GO:0046872]; ubiquinol-cytochrome-c reductase activity [GO:0008121]	mitochondrial inner membrane [GO:0005743]; respiratory chain [GO:0070469]	GO:0051537; GO:0046872; GO:0005743; GO:0070469; GO:0008121	SUBCELLULAR LOCATION: Mitochondrion inner membrane {ECO:0000256|RuleBase:RU004495}.	Phaseolus vulgaris (Kidney bean) (French bean)
gene_10254|GeneMark.hmm|192_aa|+|306|884	192	tr|A0A0B2PW82|A0A0B2PW82_GLYSO	264	95.31	192	100	72.73	9	0	1	192	73	264	2e-135	386	Cytochrome b-c1 complex subunit Rieske, mitochondrial (EC 1.10.2.2)	glysoja_026820	1.10.2.2	NA	NA	2 iron, 2 sulfur cluster binding [GO:0051537]; metal ion binding [GO:0046872]; ubiquinol-cytochrome-c reductase activity [GO:0008121]	mitochondrial inner membrane [GO:0005743]; respiratory chain [GO:0070469]	GO:0051537; GO:0046872; GO:0005743; GO:0070469; GO:0008121	SUBCELLULAR LOCATION: Mitochondrion inner membrane {ECO:0000256|RuleBase:RU004495}.	Glycine soja (Wild soybean)
gene_10256|GeneMark.hmm|192_aa|+|306|884	192	tr|A0A0B2PW82|A0A0B2PW82_GLYSO	264	95.31	192	100	72.73	9	0	1	192	73	264	1e-135	387	Cytochrome b-c1 complex subunit Rieske, mitochondrial (EC 1.10.2.2)	glysoja_026820	1.10.2.2	NA	NA	2 iron, 2 sulfur cluster binding [GO:0051537]; metal ion binding [GO:0046872]; ubiquinol-cytochrome-c reductase activity [GO:0008121]	mitochondrial inner membrane [GO:0005743]; respiratory chain [GO:0070469]	GO:0051537; GO:0046872; GO:0005743; GO:0070469; GO:0008121	SUBCELLULAR LOCATION: Mitochondrion inner membrane {ECO:0000256|RuleBase:RU004495}.	Glycine soja (Wild soybean)
gene_10258|GeneMark.hmm|192_aa|+|306|884	192	tr|A0A0B2PW82|A0A0B2PW82_GLYSO	264	95.31	192	100	72.73	9	0	1	192	73	264	1e-135	387	Cytochrome b-c1 complex subunit Rieske, mitochondrial (EC 1.10.2.2)	glysoja_026820	1.10.2.2	NA	NA	2 iron, 2 sulfur cluster binding [GO:0051537]; metal ion binding [GO:0046872]; ubiquinol-cytochrome-c reductase activity [GO:0008121]	mitochondrial inner membrane [GO:0005743]; respiratory chain [GO:0070469]	GO:0051537; GO:0046872; GO:0005743; GO:0070469; GO:0008121	SUBCELLULAR LOCATION: Mitochondrion inner membrane {ECO:0000256|RuleBase:RU004495}.	Glycine soja (Wild soybean)
gene_10259|GeneMark.hmm|102_aa|+|3|311	102	tr|I1MTU4|I1MTU4_SOYBN	125	78.89	90	88.24	72	17	2	13	102	38	125	5e-44	144	Uncharacterized protein	GLYMA_17G100900	NA	NA	NA	NA	integral component of membrane [GO:0016021]	GO:0016021	NA	Glycine max (Soybean) (Glycine hispida)
gene_1026|GeneMark.hmm|451_aa|-|287|1642	451	tr|I1J9I1|I1J9I1_SOYBN	451	99.11	451	100	100	4	0	1	451	1	451	0	933	Uncharacterized protein	GLYMA_01G197500	NA	NA	microtubule-based process [GO:0007017]	GTPase activity [GO:0003924]; GTP binding [GO:0005525]; structural constituent of cytoskeleton [GO:0005200]	cytoplasm [GO:0005737]; microtubule [GO:0005874]	GO:0005525; GO:0003924; GO:0005737; GO:0005874; GO:0007017; GO:0005200	NA	Glycine max (Soybean) (Glycine hispida)
gene_10260|GeneMark.hmm|287_aa|+|205|1068	287	tr|A0A0B2RR34|A0A0B2RR34_GLYSO	353	90.56	286	99.65	81.02	27	0	1	286	62	347	0	525	U2 small nuclear ribonucleoprotein A	glysoja_050098	NA	NA	NA	NA	intracellular ribonucleoprotein complex [GO:0030529]; viral nucleocapsid [GO:0019013]	GO:0030529; GO:0019013	NA	Glycine soja (Wild soybean)
gene_10261|GeneMark.hmm|137_aa|-|72|485	137	tr|V7AI63|V7AI63_PHAVU	129	94.57	129	94.16	100	7	0	9	137	1	129	9e-87	255	Protein yippee-like	PHAVU_011G163000g	NA	NA	NA	NA	NA	NA	NA	Phaseolus vulgaris (Kidney bean) (French bean)
gene_10263|GeneMark.hmm|157_aa|-|409|882	157	tr|V7AI63|V7AI63_PHAVU	129	94.53	128	81.53	99.22	7	0	9	136	1	128	9e-86	253	Protein yippee-like	PHAVU_011G163000g	NA	NA	NA	NA	NA	NA	NA	Phaseolus vulgaris (Kidney bean) (French bean)
gene_10265|GeneMark.hmm|137_aa|-|370|783	137	tr|V7AI63|V7AI63_PHAVU	129	94.57	129	94.16	100	7	0	9	137	1	129	9e-87	255	Protein yippee-like	PHAVU_011G163000g	NA	NA	NA	NA	NA	NA	NA	Phaseolus vulgaris (Kidney bean) (French bean)
gene_10266|GeneMark.hmm|140_aa|+|1|423	140	tr|A0A0S3R2F8|A0A0S3R2F8_PHAAN	370	96.43	140	100	37.84	5	0	1	140	231	370	7e-93	279	Uncharacterized protein	Vigan.01G257300 VIGAN_01257300	NA	NA	NA	NA	NA	NA	NA	Vigna angularis var. angularis
gene_10267|GeneMark.hmm|540_aa|-|238|1860	540	tr|A0A0S3S7F7|A0A0S3S7F7_PHAAN	584	88.31	539	99.81	92.29	61	1	1	537	42	580	0	999	Uncharacterized protein	Vigan.05G238700 VIGAN_05238700	NA	NA	NA	NA	NA	NA	NA	Vigna angularis var. angularis
gene_10268|GeneMark.hmm|250_aa|-|251|1003	250	tr|A0A0B2PUB6|A0A0B2PUB6_GLYSO	251	82.47	251	100	100	43	1	1	250	1	251	1e-143	409	Reticulon-like protein	glysoja_042184	NA	NA	NA	transferase activity [GO:0016740]	endoplasmic reticulum membrane [GO:0005789]; integral component of membrane [GO:0016021]	GO:0005789; GO:0016021; GO:0016740	SUBCELLULAR LOCATION: Endoplasmic reticulum membrane {ECO:0000256|RuleBase:RU210713}; Multi-pass membrane protein {ECO:0000256|RuleBase:RU210713}.	Glycine soja (Wild soybean)
gene_10269|GeneMark.hmm|333_aa|-|1|999	333	tr|A0A0B2QK41|A0A0B2QK41_GLYSO	534	84.87	337	100	63.11	46	2	1	333	191	526	0	566	Putative transporter arsB	glysoja_027655	NA	NA	arsenite transport [GO:0015700]	arsenite transmembrane transporter activity [GO:0015105]	integral component of membrane [GO:0016021]	GO:0015105; GO:0015700; GO:0016021	NA	Glycine soja (Wild soybean)
gene_1027|GeneMark.hmm|315_aa|-|14|961	315	tr|I1M956|I1M956_SOYBN	513	86.22	312	99.05	60.82	43	0	1	312	200	511	0	552	Uncharacterized protein	GLYMA_14G099000	NA	NA	cytokinin metabolic process [GO:0009690]	cytokinin dehydrogenase activity [GO:0019139]; flavin adenine dinucleotide binding [GO:0050660]; oxidoreductase activity, acting on CH-OH group of donors [GO:0016614]	NA	GO:0019139; GO:0009690; GO:0050660; GO:0016614	NA	Glycine max (Soybean) (Glycine hispida)
gene_10270|GeneMark.hmm|169_aa|-|1|507	169	tr|V5N955|V5N955_PHAVU	190	96.34	164	97.04	86.32	6	0	1	164	1	164	5e-115	330	N-alpha-acetyltransferase	NA	NA	NA	NA	N-acetyltransferase activity [GO:0008080]	NA	GO:0008080	NA	Phaseolus vulgaris (Kidney bean) (French bean)
gene_10271|GeneMark.hmm|204_aa|-|251|865	204	tr|V7AJP6|V7AJP6_PHAVU	191	88.24	204	100	100	11	2	1	204	1	191	2e-115	333	Uncharacterized protein	PHAVU_011G183200g	NA	NA	NA	N-acetyltransferase activity [GO:0008080]	NA	GO:0008080	NA	Phaseolus vulgaris (Kidney bean) (French bean)
gene_10272|GeneMark.hmm|203_aa|-|251|862	203	tr|V7AJP6|V7AJP6_PHAVU	191	88.67	203	100	100	11	2	1	203	1	191	2e-115	333	Uncharacterized protein	PHAVU_011G183200g	NA	NA	NA	N-acetyltransferase activity [GO:0008080]	NA	GO:0008080	NA	Phaseolus vulgaris (Kidney bean) (French bean)
gene_10273|GeneMark.hmm|204_aa|+|1|615	204	tr|I1LJN8|I1LJN8_SOYBN	385	90.96	166	81.37	43.12	15	0	2	167	154	319	3e-104	311	Uncharacterized protein	GLYMA_11G126600	NA	NA	NA	sequence-specific DNA binding [GO:0043565]; transcription factor activity, sequence-specific DNA binding [GO:0003700]	nucleus [GO:0005634]	GO:0005634; GO:0043565; GO:0003700	NA	Glycine max (Soybean) (Glycine hispida)
gene_10274|GeneMark.hmm|226_aa|+|3|683	226	tr|I1MM88|I1MM88_SOYBN	698	78.38	222	98.23	31.81	40	1	5	218	46	267	3e-122	369	Uncharacterized protein	GLYMA_16G087600	NA	NA	NA	NA	integral component of membrane [GO:0016021]	GO:0016021	NA	Glycine max (Soybean) (Glycine hispida)
gene_10275|GeneMark.hmm|431_aa|+|664|1959	431	tr|V7AKR4|V7AKR4_PHAVU	686	95.13	431	100	62.83	21	0	1	431	256	686	0	848	Uncharacterized protein	PHAVU_010G024700g	NA	NA	NA	NA	integral component of membrane [GO:0016021]	GO:0016021	NA	Phaseolus vulgaris (Kidney bean) (French bean)
gene_10277|GeneMark.hmm|59_aa|+|193|372	59	tr|A0A0B2Q3Q1|A0A0B2Q3Q1_GLYSO	78	74.07	27	45.76	34.62	7	0	1	27	28	54	3e-07	46.2	Uncharacterized protein	glysoja_013136	NA	NA	NA	NA	NA	NA	NA	Glycine soja (Wild soybean)
gene_10278|GeneMark.hmm|362_aa|-|421|1509	362	tr|A0A0B2PAS7|A0A0B2PAS7_GLYSO	1666	95.03	362	100	21.73	18	0	1	362	1301	1662	0	715	DmX-like protein 2	glysoja_021159	NA	NA	NA	NA	NA	NA	NA	Glycine soja (Wild soybean)
gene_1028|GeneMark.hmm|210_aa|-|969|1601	210	tr|I1M956|I1M956_SOYBN	513	65.41	185	88.1	36.06	47	4	18	199	1	171	5e-67	219	Uncharacterized protein	GLYMA_14G099000	NA	NA	cytokinin metabolic process [GO:0009690]	cytokinin dehydrogenase activity [GO:0019139]; flavin adenine dinucleotide binding [GO:0050660]; oxidoreductase activity, acting on CH-OH group of donors [GO:0016614]	NA	GO:0019139; GO:0009690; GO:0050660; GO:0016614	NA	Glycine max (Soybean) (Glycine hispida)
gene_10281|GeneMark.hmm|518_aa|-|157|1713	518	tr|K7K8Z6|K7K8Z6_SOYBN	660	91.51	518	100	78.48	44	0	1	518	143	660	0	984	Uncharacterized protein	GLYMA_02G165800	NA	NA	NA	ATP binding [GO:0005524]; protein serine/threonine kinase activity [GO:0004674]	NA	GO:0005524; GO:0004674	NA	Glycine max (Soybean) (Glycine hispida)
gene_10282|GeneMark.hmm|120_aa|-|1710|2072	120	tr|A0A0B2QYC7|A0A0B2QYC7_GLYSO	188	76.92	117	97.5	62.23	23	2	5	117	21	137	1e-45	151	Serine/threonine-protein kinase CTR1 (EC 2.7.11.1)	glysoja_048164	2.7.11.1	NA	NA	kinase activity [GO:0016301]	NA	GO:0016301	NA	Glycine soja (Wild soybean)
gene_10283|GeneMark.hmm|130_aa|-|271|663	130	tr|A0A0S3R9R8|A0A0S3R9R8_PHAAN	130	79.23	130	100	100	27	0	1	130	1	130	2e-72	218	Uncharacterized protein	Vigan.01G532300 Vigan.01G492500 VIGAN_01492500 VIGAN_01532300	NA	NA	NA	NA	NA	NA	NA	Vigna angularis var. angularis
gene_10284|GeneMark.hmm|130_aa|-|286|678	130	tr|A0A0S3R9R8|A0A0S3R9R8_PHAAN	130	78.46	130	100	100	28	0	1	130	1	130	1e-71	216	Uncharacterized protein	Vigan.01G532300 Vigan.01G492500 VIGAN_01492500 VIGAN_01532300	NA	NA	NA	NA	NA	NA	NA	Vigna angularis var. angularis
gene_10285|GeneMark.hmm|130_aa|-|286|678	130	tr|A0A0S3R9R8|A0A0S3R9R8_PHAAN	130	79.23	130	100	100	27	0	1	130	1	130	2e-72	218	Uncharacterized protein	Vigan.01G532300 Vigan.01G492500 VIGAN_01492500 VIGAN_01532300	NA	NA	NA	NA	NA	NA	NA	Vigna angularis var. angularis
gene_10286|GeneMark.hmm|354_aa|-|100|1164	354	tr|C6TEW0|C6TEW0_SOYBN	351	81.51	357	100	100	57	4	1	354	1	351	0	602	Uncharacterized protein	GLYMA_04G008600	NA	NA	NA	metal ion binding [GO:0046872]; oxidoreductase activity [GO:0016491]	NA	GO:0046872; GO:0016491	NA	Glycine max (Soybean) (Glycine hispida)
gene_10288|GeneMark.hmm|155_aa|+|274|741	155	tr|I1KLV7|I1KLV7_SOYBN	167	94.87	156	100	93.41	7	1	1	155	12	167	5e-105	303	Uncharacterized protein	GLYMA_07G208000	NA	NA	positive regulation of transcription from RNA polymerase II promoter [GO:0045944]; transcription from RNA polymerase II promoter [GO:0006366]	core promoter sequence-specific DNA binding [GO:0001046]; transcriptional activator activity, RNA polymerase II transcription regulatory region sequence-specific binding [GO:0001228]	nucleus [GO:0005634]	GO:0001046; GO:0005634; GO:0045944; GO:0006366; GO:0001228	NA	Glycine max (Soybean) (Glycine hispida)
gene_1029|GeneMark.hmm|152_aa|-|139|597	152	tr|V7CSS1|V7CSS1_PHAVU	152	97.37	152	100	100	4	0	1	152	1	152	4e-104	300	Uncharacterized protein	PHAVU_002G320200g	NA	NA	translation [GO:0006412]	RNA binding [GO:0003723]; structural constituent of ribosome [GO:0003735]	small ribosomal subunit [GO:0015935]	GO:0003723; GO:0015935; GO:0003735; GO:0006412	NA	Phaseolus vulgaris (Kidney bean) (French bean)
gene_10290|GeneMark.hmm|213_aa|+|2|640	213	tr|V7CAH2|V7CAH2_PHAVU	528	81.87	193	90.61	36.55	34	1	22	213	5	197	9e-107	323	Uncharacterized protein	PHAVU_003G076800g	NA	NA	carbohydrate metabolic process [GO:0005975]	hydrolase activity, hydrolyzing O-glycosyl compounds [GO:0004553]	NA	GO:0005975; GO:0004553	NA	Phaseolus vulgaris (Kidney bean) (French bean)
gene_10292|GeneMark.hmm|434_aa|+|143|1447	434	tr|I1KHQ9|I1KHQ9_SOYBN	437	92.66	436	100	99.77	30	1	1	434	1	436	0	834	Non-specific serine/threonine protein kinase (EC 2.7.11.1)	GLYMA_07G051000	2.7.11.1	NA	signal transduction [GO:0007165]	ATP binding [GO:0005524]; protein serine/threonine kinase activity [GO:0004674]	NA	GO:0005524; GO:0004674; GO:0007165	NA	Glycine max (Soybean) (Glycine hispida)
gene_10299|GeneMark.hmm|453_aa|-|267|1628	453	tr|A0A0B2SIV1|A0A0B2SIV1_GLYSO	500	98.23	451	99.56	90.2	8	0	2	452	46	496	0	925	Signal recognition particle 54 kDa protein 2	glysoja_031850	NA	NA	SRP-dependent cotranslational protein targeting to membrane [GO:0006614]	7S RNA binding [GO:0008312]; GTPase activity [GO:0003924]; GTP binding [GO:0005525]	signal recognition particle [GO:0048500]	GO:0008312; GO:0005525; GO:0003924; GO:0006614; GO:0048500	NA	Glycine soja (Wild soybean)
gene_1030|GeneMark.hmm|152_aa|-|139|597	152	tr|V7CSS1|V7CSS1_PHAVU	152	97.37	152	100	100	4	0	1	152	1	152	4e-104	300	Uncharacterized protein	PHAVU_002G320200g	NA	NA	translation [GO:0006412]	RNA binding [GO:0003723]; structural constituent of ribosome [GO:0003735]	small ribosomal subunit [GO:0015935]	GO:0003723; GO:0015935; GO:0003735; GO:0006412	NA	Phaseolus vulgaris (Kidney bean) (French bean)
gene_10300|GeneMark.hmm|110_aa|+|2|334	110	tr|A0A0B2SQE3|A0A0B2SQE3_GLYSO	437	55.96	109	99.09	24.94	42	3	1	108	332	435	2e-30	115	Putative aspartic protease (EC 2.7.1.-)	glysoja_019395	2.7.1.-	NA	NA	aspartic-type endopeptidase activity [GO:0004190]; transferase activity [GO:0016740]	NA	GO:0004190; GO:0016740	NA	Glycine soja (Wild soybean)
gene_10303|GeneMark.hmm|600_aa|+|3|1805	600	tr|V7BCF3|V7BCF3_PHAVU	561	79.55	572	95.33	100	93	9	42	600	1	561	0	823	Protein DETOXIFICATION (Multidrug and toxic compound extrusion protein)	PHAVU_008G291400g	NA	NA	NA	antiporter activity [GO:0015297]; drug transmembrane transporter activity [GO:0015238]	integral component of membrane [GO:0016021]	GO:0015297; GO:0015238; GO:0016021	NA	Phaseolus vulgaris (Kidney bean) (French bean)
gene_10308|GeneMark.hmm|215_aa|-|50|697	215	tr|I1K979|I1K979_SOYBN	288	91.16	215	100	74.65	18	1	1	215	75	288	1e-142	406	Uncharacterized protein	GLYMA_06G080600	NA	NA	NA	ATP binding [GO:0005524]; protein kinase activity [GO:0004672]	NA	GO:0005524; GO:0004672	NA	Glycine max (Soybean) (Glycine hispida)
gene_10309|GeneMark.hmm|81_aa|-|956|1201	81	tr|A0A0R0K9W2|A0A0R0K9W2_SOYBN	220	83.75	80	98.77	36.36	13	0	2	81	4	83	1e-42	143	Uncharacterized protein	GLYMA_04G0789001	NA	NA	NA	ATP binding [GO:0005524]; protein kinase activity [GO:0004672]	NA	GO:0005524; GO:0004672	NA	Glycine max (Soybean) (Glycine hispida)
gene_1031|GeneMark.hmm|152_aa|-|50|508	152	tr|V7CSS1|V7CSS1_PHAVU	152	97.37	152	100	100	4	0	1	152	1	152	4e-104	300	Uncharacterized protein	PHAVU_002G320200g	NA	NA	translation [GO:0006412]	RNA binding [GO:0003723]; structural constituent of ribosome [GO:0003735]	small ribosomal subunit [GO:0015935]	GO:0003723; GO:0015935; GO:0003735; GO:0006412	NA	Phaseolus vulgaris (Kidney bean) (French bean)
gene_10312|GeneMark.hmm|151_aa|+|315|770	151	tr|A0A0B2RFD1|A0A0B2RFD1_GLYSO	197	93.38	151	100	76.65	10	0	1	151	47	197	4e-97	285	Putative 3-beta-hydroxysteroid-Delta(8),Delta(7)-isomerase (EC 5.3.3.5)	glysoja_034883	5.3.3.5	NA	sterol metabolic process [GO:0016125]	cholestenol delta-isomerase activity [GO:0047750]	integral component of membrane [GO:0016021]	GO:0047750; GO:0016021; GO:0016125	NA	Glycine soja (Wild soybean)
gene_10314|GeneMark.hmm|261_aa|+|354|1139	261	tr|A0A0B2QCD0|A0A0B2QCD0_GLYSO	370	78.99	276	100	74.59	39	8	1	261	99	370	1e-137	399	Proline-rich protein PRCC	glysoja_005831	NA	NA	NA	NA	NA	NA	NA	Glycine soja (Wild soybean)
gene_10315|GeneMark.hmm|274_aa|-|118|942	274	tr|A0A0S3SDI2|A0A0S3SDI2_PHAAN	580	94.89	274	100	47.24	12	2	1	274	309	580	0	538	Uncharacterized protein	Vigan.06G218600 VIGAN_06218600	NA	NA	NA	NA	NA	NA	NA	Vigna angularis var. angularis
gene_10316|GeneMark.hmm|286_aa|-|971|1831	286	tr|V7AG95|V7AG95_PHAVU	531	87.14	280	97.9	52.73	34	2	2	280	9	287	2e-178	509	Uncharacterized protein	PHAVU_011G048200g	NA	NA	NA	ubiquitin-protein transferase activity [GO:0004842]; zinc ion binding [GO:0008270]	NA	GO:0004842; GO:0008270	NA	Phaseolus vulgaris (Kidney bean) (French bean)
gene_10317|GeneMark.hmm|64_aa|-|118|312	64	tr|A0A0L9V872|A0A0L9V872_PHAAN	596	90.62	64	100	10.74	5	1	1	64	534	596	8e-33	121	Uncharacterized protein	LR48_Vigan08g169100	NA	NA	NA	ubiquitin-protein transferase activity [GO:0004842]; zinc ion binding [GO:0008270]	NA	GO:0004842; GO:0008270	NA	Phaseolus angularis (Azuki bean) (Vigna angularis)
gene_10319|GeneMark.hmm|560_aa|-|423|2105	560	tr|A0A0B2PF65|A0A0B2PF65_GLYSO	598	94.44	558	99.64	93.31	31	0	1	558	41	598	0	1059	Uncharacterized protein	glysoja_023651	NA	NA	NA	NA	NA	NA	NA	Glycine soja (Wild soybean)
gene_1032|GeneMark.hmm|152_aa|-|162|620	152	tr|V7CSS1|V7CSS1_PHAVU	152	97.37	152	100	100	4	0	1	152	1	152	4e-104	300	Uncharacterized protein	PHAVU_002G320200g	NA	NA	translation [GO:0006412]	RNA binding [GO:0003723]; structural constituent of ribosome [GO:0003735]	small ribosomal subunit [GO:0015935]	GO:0003723; GO:0015935; GO:0003735; GO:0006412	NA	Phaseolus vulgaris (Kidney bean) (French bean)
gene_10321|GeneMark.hmm|1914_aa|+|170|5914	1914	tr|I1JY22|I1JY22_SOYBN	1899	92.74	1914	100	100	124	1	1	1914	1	1899	0	3712	Uncharacterized protein	NA	NA	NA	(1->3)-beta-D-glucan biosynthetic process [GO:0006075]	1,3-beta-D-glucan synthase activity [GO:0003843]; pyridoxal phosphate binding [GO:0030170]	1,3-beta-D-glucan synthase complex [GO:0000148]; integral component of membrane [GO:0016021]	GO:0006075; GO:0003843; GO:0000148; GO:0016021; GO:0030170	NA	Glycine max (Soybean) (Glycine hispida)
gene_10322|GeneMark.hmm|987_aa|-|275|3238	987	tr|K7MGJ3|K7MGJ3_SOYBN	990	87.46	997	100	100	108	5	1	987	1	990	0	1790	Uncharacterized protein	GLYMA_16G096600	NA	NA	intracellular signal transduction [GO:0035556]	ATP binding [GO:0005524]; phosphorelay sensor kinase activity [GO:0000155]; protein serine/threonine kinase activity [GO:0004674]	cytoplasm [GO:0005737]; plasma membrane [GO:0005886]	GO:0005524; GO:0005737; GO:0035556; GO:0000155; GO:0005886; GO:0004674	NA	Glycine max (Soybean) (Glycine hispida)
gene_10323|GeneMark.hmm|270_aa|-|97|909	270	tr|A0A0S3RZJ6|A0A0S3RZJ6_PHAAN	271	83.39	271	100	100	44	1	1	270	1	271	3e-167	470	Uncharacterized protein	Vigan.04G362100 VIGAN_04362100	NA	NA	NA	NA	NA	NA	NA	Vigna angularis var. angularis
gene_10324|GeneMark.hmm|219_aa|+|193|852	219	tr|A0A0B2S4X4|A0A0B2S4X4_GLYSO	218	96.8	219	100	100	6	1	1	219	1	218	3e-156	438	Autophagy-related protein 101	glysoja_046097	NA	NA	NA	NA	NA	NA	NA	Glycine soja (Wild soybean)
gene_1033|GeneMark.hmm|152_aa|-|139|597	152	tr|V7CSS1|V7CSS1_PHAVU	152	97.37	152	100	100	4	0	1	152	1	152	4e-104	300	Uncharacterized protein	PHAVU_002G320200g	NA	NA	translation [GO:0006412]	RNA binding [GO:0003723]; structural constituent of ribosome [GO:0003735]	small ribosomal subunit [GO:0015935]	GO:0003723; GO:0015935; GO:0003735; GO:0006412	NA	Phaseolus vulgaris (Kidney bean) (French bean)
gene_10335|GeneMark.hmm|885_aa|-|478|3135	885	tr|I1KSC8|I1KSC8_SOYBN	1114	97.4	885	100	79.44	23	0	1	885	230	1114	0	1785	Uncharacterized protein	GLYMA_08G114900	NA	NA	NLS-bearing protein import into nucleus [GO:0006607]; protein import into nucleus, docking [GO:0000059]; protein import into nucleus, translocation [GO:0000060]; ribosomal protein import into nucleus [GO:0006610]	nuclear localization sequence binding [GO:0008139]; protein transporter activity [GO:0008565]	cytoplasm [GO:0005737]; nuclear membrane [GO:0031965]; nuclear periphery [GO:0034399]	GO:0006607; GO:0005737; GO:0008139; GO:0031965; GO:0034399; GO:0000059; GO:0000060; GO:0008565; GO:0006610	NA	Glycine max (Soybean) (Glycine hispida)
gene_10338|GeneMark.hmm|338_aa|+|357|1373	338	tr|I1LV67|I1LV67_SOYBN	410	95.27	338	100	82.44	16	0	1	338	73	410	0	675	Uroporphyrinogen decarboxylase (EC 4.1.1.37)	GLYMA_12G229700	4.1.1.37	PATHWAY: Porphyrin-containing compound metabolism; protoporphyrin-IX biosynthesis; coproporphyrinogen-III from 5-aminolevulinate: step 4/4. {ECO:0000256|RuleBase:RU000554}.	protoporphyrinogen IX biosynthetic process [GO:0006782]	uroporphyrinogen decarboxylase activity [GO:0004853]	NA	GO:0006782; GO:0004853	NA	Glycine max (Soybean) (Glycine hispida)
gene_10339|GeneMark.hmm|399_aa|-|3|1199	399	tr|A0A0B2Q1W1|A0A0B2Q1W1_GLYSO	432	96.49	399	100	92.36	14	0	1	399	28	426	0	799	Aspartate--tRNA ligase, cytoplasmic (EC 6.1.1.12)	glysoja_044357	6.1.1.12	NA	aspartyl-tRNA aminoacylation [GO:0006422]	aspartate-tRNA ligase activity [GO:0004815]; ATP binding [GO:0005524]	cytoplasm [GO:0005737]	GO:0005524; GO:0004815; GO:0006422; GO:0005737	NA	Glycine soja (Wild soybean)
gene_1034|GeneMark.hmm|152_aa|-|139|597	152	tr|V7CSS1|V7CSS1_PHAVU	152	97.37	152	100	100	4	0	1	152	1	152	4e-104	300	Uncharacterized protein	PHAVU_002G320200g	NA	NA	translation [GO:0006412]	RNA binding [GO:0003723]; structural constituent of ribosome [GO:0003735]	small ribosomal subunit [GO:0015935]	GO:0003723; GO:0015935; GO:0003735; GO:0006412	NA	Phaseolus vulgaris (Kidney bean) (French bean)
gene_10340|GeneMark.hmm|136_aa|-|1168|1578	136	tr|I1M984|I1M984_SOYBN	543	78.79	66	48.53	12.15	8	1	1	60	1	66	4e-14	72	Uncharacterized protein	GLYMA_14G101500	NA	NA	aspartyl-tRNA aminoacylation [GO:0006422]	aspartate-tRNA ligase activity [GO:0004815]; ATP binding [GO:0005524]	cytoplasm [GO:0005737]	GO:0005524; GO:0004815; GO:0006422; GO:0005737	NA	Glycine max (Soybean) (Glycine hispida)
gene_10341|GeneMark.hmm|453_aa|+|372|1733	453	tr|A0A0B2RP78|A0A0B2RP78_GLYSO	497	94.7	453	100	91.15	22	2	1	452	45	496	0	864	Histone deacetylase (EC 3.5.1.98)	glysoja_013648	3.5.1.98	NA	regulation of transcription, DNA-templated [GO:0006355]; transcription, DNA-templated [GO:0006351]	NAD-dependent histone deacetylase activity (H3-K14 specific) [GO:0032041]	nucleus [GO:0005634]	GO:0032041; GO:0005634; GO:0006355; GO:0006351	SUBCELLULAR LOCATION: Nucleus {ECO:0000256|PIRNR:PIRNR037913}.	Glycine soja (Wild soybean)
gene_10342|GeneMark.hmm|214_aa|+|84|728	214	tr|I3S2Z8|I3S2Z8_LOTJA	223	73.89	226	100	100	44	6	1	214	1	223	5e-83	252	Uncharacterized protein	NA	NA	NA	cellular response to stimulus [GO:0051716]	NA	anchored component of plasma membrane [GO:0046658]	GO:0046658; GO:0051716	NA	Lotus japonicus (Lotus corniculatus var. japonicus)
gene_10343|GeneMark.hmm|254_aa|+|2|766	254	tr|I3S3J2|I3S3J2_LOTJA	239	72.94	218	85.83	91.21	57	1	39	254	22	239	1e-118	345	Uncharacterized protein	NA	NA	NA	NA	NA	NA	NA	NA	Lotus japonicus (Lotus corniculatus var. japonicus)
gene_10344|GeneMark.hmm|317_aa|-|567|1520	317	tr|A0A0B2RJE7|A0A0B2RJE7_GLYSO	315	92.11	317	100	100	23	1	1	317	1	315	0	578	Uncharacterized protein	glysoja_025786	NA	NA	NA	NA	NA	NA	NA	Glycine soja (Wild soybean)
gene_10345|GeneMark.hmm|433_aa|+|1|1302	433	tr|V7CCY5|V7CCY5_PHAVU	423	85.25	427	98.61	100	57	4	9	433	1	423	0	734	Uncharacterized protein	PHAVU_003G255600g	NA	NA	NA	GTP binding [GO:0005525]; RNA binding [GO:0003723]	intracellular [GO:0005622]	GO:0005525; GO:0003723; GO:0005622	NA	Phaseolus vulgaris (Kidney bean) (French bean)
gene_10347|GeneMark.hmm|254_aa|+|537|1301	254	tr|A0A0B2SVB2|A0A0B2SVB2_GLYSO	344	90.94	254	100	73.84	23	0	1	254	91	344	9e-173	486	ALA-interacting subunit 3	glysoja_019372	NA	NA	NA	NA	integral component of membrane [GO:0016021]	GO:0016021	NA	Glycine soja (Wild soybean)
gene_10349|GeneMark.hmm|233_aa|+|600|1301	233	tr|A0A0B2SVB2|A0A0B2SVB2_GLYSO	344	92.27	233	100	67.73	18	0	1	233	112	344	4e-160	454	ALA-interacting subunit 3	glysoja_019372	NA	NA	NA	NA	integral component of membrane [GO:0016021]	GO:0016021	NA	Glycine soja (Wild soybean)
gene_1035|GeneMark.hmm|458_aa|-|392|1768	458	tr|I1KMW7|I1KMW7_SOYBN	582	81.26	459	100	78.87	82	2	1	455	116	574	0	813	Pectinesterase (EC 3.1.1.11)	GLYMA_07G245300	3.1.1.11	PATHWAY: Glycan metabolism; pectin degradation; 2-dehydro-3-deoxy-D-gluconate from pectin: step 1/5. {ECO:0000256|RuleBase:RU000589, ECO:0000256|SAAS:SAAS00291394}.	cell wall modification [GO:0042545]; negative regulation of catalytic activity [GO:0043086]; pectin catabolic process [GO:0045490]	aspartyl esterase activity [GO:0045330]; pectinesterase activity [GO:0030599]; pectinesterase inhibitor activity [GO:0046910]	cell periphery [GO:0071944]; cell wall [GO:0005618]; extracellular region [GO:0005576]	GO:0045330; GO:0071944; GO:0005618; GO:0042545; GO:0005576; GO:0043086; GO:0045490; GO:0030599; GO:0046910	SUBCELLULAR LOCATION: Secreted, cell wall {ECO:0000256|RuleBase:RU000589}.	Glycine max (Soybean) (Glycine hispida)
gene_10351|GeneMark.hmm|233_aa|+|600|1301	233	tr|A0A0B2SVB2|A0A0B2SVB2_GLYSO	344	92.27	233	100	67.73	18	0	1	233	112	344	4e-160	454	ALA-interacting subunit 3	glysoja_019372	NA	NA	NA	NA	integral component of membrane [GO:0016021]	GO:0016021	NA	Glycine soja (Wild soybean)
gene_10352|GeneMark.hmm|161_aa|+|1|483	161	tr|A0A0S3RAM8|A0A0S3RAM8_PHAAN	655	89.44	161	100	24.58	17	0	1	161	132	292	7e-98	301	Uncharacterized protein	Vigan.02G020100 VIGAN_02020100	NA	NA	NA	NA	NA	NA	NA	Vigna angularis var. angularis
gene_10353|GeneMark.hmm|595_aa|+|155|1942	595	tr|I1LTM3|I1LTM3_SOYBN	595	93.78	595	100	100	37	0	1	595	1	595	0	1117	Uncharacterized protein	GLYMA_12G177500	NA	NA	NA	ATPase activity [GO:0016887]; ATP binding [GO:0005524]	NA	GO:0005524; GO:0016887	NA	Glycine max (Soybean) (Glycine hispida)
gene_10354|GeneMark.hmm|108_aa|+|1|327	108	tr|V7CTY7|V7CTY7_PHAVU	132	88.78	98	90.74	74.24	11	0	1	98	25	122	4e-59	183	50S ribosomal protein L31	PHAVU_001G012400g	NA	NA	translation [GO:0006412]	structural constituent of ribosome [GO:0003735]	ribosome [GO:0005840]	GO:0005840; GO:0003735; GO:0006412	NA	Phaseolus vulgaris (Kidney bean) (French bean)
gene_10355|GeneMark.hmm|64_aa|-|336|530	64	tr|A0A0S3RQR8|A0A0S3RQR8_PHAAN	127	75	60	93.75	47.24	15	0	2	61	33	92	2e-26	97.8	Uncharacterized protein (Fragment)	Vigan.04G000200 VIGAN_04000200	NA	NA	NA	NA	NA	NA	NA	Vigna angularis var. angularis
gene_10356|GeneMark.hmm|487_aa|+|1|1461	487	tr|A0A0S3T9Y2|A0A0S3T9Y2_PHAAN	1089	91.56	486	99.79	44.63	36	2	1	486	9	489	0	890	Cellulose synthase (EC 2.4.1.12)	Vigan.11G137200 VIGAN_11137200	2.4.1.12	PATHWAY: Glycan metabolism; plant cellulose biosynthesis. {ECO:0000256|RuleBase:RU361116}.	NA	NA	NA	NA	SUBCELLULAR LOCATION: Cell membrane {ECO:0000256|RuleBase:RU361116}; Multi-pass membrane protein {ECO:0000256|RuleBase:RU361116}.	Vigna angularis var. angularis
gene_10357|GeneMark.hmm|1084_aa|+|1|3255	1084	tr|A0A0S3SNB6|A0A0S3SNB6_PHAAN	1093	91.01	1090	100	99.73	87	6	1	1084	9	1093	0	2001	Cellulose synthase (EC 2.4.1.12)	Vigan.08G092400 VIGAN_08092400	2.4.1.12	PATHWAY: Glycan metabolism; plant cellulose biosynthesis. {ECO:0000256|RuleBase:RU361116}.	NA	NA	NA	NA	SUBCELLULAR LOCATION: Cell membrane {ECO:0000256|RuleBase:RU361116}; Multi-pass membrane protein {ECO:0000256|RuleBase:RU361116}.	Vigna angularis var. angularis
gene_10358|GeneMark.hmm|51_aa|-|30|185	51	tr|I3SU67|I3SU67_LOTJA	97	94.12	51	100	52.58	3	0	1	51	47	97	4e-26	95.9	Uncharacterized protein	NA	NA	NA	NA	NA	NA	NA	NA	Lotus japonicus (Lotus corniculatus var. japonicus)
gene_1036|GeneMark.hmm|458_aa|-|392|1768	458	tr|I1KMW7|I1KMW7_SOYBN	582	81.26	459	100	78.87	82	2	1	455	116	574	0	813	Pectinesterase (EC 3.1.1.11)	GLYMA_07G245300	3.1.1.11	PATHWAY: Glycan metabolism; pectin degradation; 2-dehydro-3-deoxy-D-gluconate from pectin: step 1/5. {ECO:0000256|RuleBase:RU000589, ECO:0000256|SAAS:SAAS00291394}.	cell wall modification [GO:0042545]; negative regulation of catalytic activity [GO:0043086]; pectin catabolic process [GO:0045490]	aspartyl esterase activity [GO:0045330]; pectinesterase activity [GO:0030599]; pectinesterase inhibitor activity [GO:0046910]	cell periphery [GO:0071944]; cell wall [GO:0005618]; extracellular region [GO:0005576]	GO:0045330; GO:0071944; GO:0005618; GO:0042545; GO:0005576; GO:0043086; GO:0045490; GO:0030599; GO:0046910	SUBCELLULAR LOCATION: Secreted, cell wall {ECO:0000256|RuleBase:RU000589}.	Glycine max (Soybean) (Glycine hispida)
gene_10361|GeneMark.hmm|85_aa|-|1|255	85	tr|A0A0B2Q9W5|A0A0B2Q9W5_GLYSO	315	88.24	85	100	26.98	10	0	1	85	221	305	2e-50	166	Short-chain dehydrogenase TIC 32, chloroplastic (EC 1.1.1.-)	glysoja_002910	1.1.1.-	NA	NA	oxidoreductase activity [GO:0016491]	NA	GO:0016491	NA	Glycine soja (Wild soybean)
gene_10362|GeneMark.hmm|154_aa|-|326|790	154	tr|I3SH55|I3SH55_LOTJA	160	90.62	160	100	100	9	1	1	154	1	160	1e-103	300	Uncharacterized protein	NA	NA	NA	retrograde transport, endosome to Golgi [GO:0042147]	protein transporter activity [GO:0008565]	intracellular [GO:0005622]; retromer complex [GO:0030904]	GO:0005622; GO:0008565; GO:0042147; GO:0030904	NA	Lotus japonicus (Lotus corniculatus var. japonicus)
gene_10363|GeneMark.hmm|178_aa|-|826|1362	178	tr|K7MP25|K7MP25_SOYBN	735	91.49	141	79.21	19.18	12	0	1	141	444	584	3e-85	271	Uncharacterized protein	GLYMA_17G259200	NA	NA	retrograde transport, endosome to Golgi [GO:0042147]	protein transporter activity [GO:0008565]	intracellular [GO:0005622]; retromer complex [GO:0030904]	GO:0005622; GO:0008565; GO:0042147; GO:0030904	NA	Glycine max (Soybean) (Glycine hispida)
gene_10364|GeneMark.hmm|523_aa|+|46|1617	523	tr|K7MYL0|K7MYL0_SOYBN	510	85.69	510	97.51	100	71	2	14	522	1	509	0	894	Uncharacterized protein	NA	NA	NA	NA	NA	NA	NA	NA	Glycine max (Soybean) (Glycine hispida)
gene_10366|GeneMark.hmm|523_aa|+|46|1617	523	tr|K7MYL0|K7MYL0_SOYBN	510	85.69	510	97.51	100	71	2	14	522	1	509	0	894	Uncharacterized protein	NA	NA	NA	NA	NA	NA	NA	NA	Glycine max (Soybean) (Glycine hispida)
gene_10368|GeneMark.hmm|342_aa|+|460|1488	342	tr|V7B5Q3|V7B5Q3_PHAVU	459	83.48	339	99.12	73.86	52	3	1	338	123	458	0	562	Uncharacterized protein	PHAVU_008G060000g	NA	NA	NA	NA	integral component of membrane [GO:0016021]	GO:0016021	NA	Phaseolus vulgaris (Kidney bean) (French bean)
gene_1037|GeneMark.hmm|281_aa|-|401|1246	281	tr|I1MIK6|I1MIK6_SOYBN	299	82.52	286	100	95.65	32	4	1	268	1	286	8e-148	422	Uncharacterized protein	GLYMA_15G227300	NA	NA	NA	DNA binding [GO:0003677]	nucleus [GO:0005634]	GO:0003677; GO:0005634	NA	Glycine max (Soybean) (Glycine hispida)
gene_10373|GeneMark.hmm|246_aa|+|157|897	246	tr|A0A0B2SJB3|A0A0B2SJB3_GLYSO	246	87.4	246	100	100	31	0	1	246	1	246	3e-159	448	Uncharacterized protein	glysoja_014385	NA	NA	NA	NA	integral component of membrane [GO:0016021]	GO:0016021	NA	Glycine soja (Wild soybean)
gene_10375|GeneMark.hmm|354_aa|+|135|1199	354	tr|A0A0B2P0U7|A0A0B2P0U7_GLYSO	411	94.33	353	99.72	85.89	20	0	1	353	57	409	0	700	Protein kinase 2B, chloroplastic (EC 2.7.1.-)	glysoja_008090	2.7.1.-	NA	NA	ATP binding [GO:0005524]; protein serine/threonine kinase activity [GO:0004674]	NA	GO:0005524; GO:0004674	NA	Glycine soja (Wild soybean)
gene_10378|GeneMark.hmm|494_aa|-|141|1625	494	tr|I1J4F8|I1J4F8_SOYBN	539	90.95	497	100	92.21	42	3	1	494	43	539	0	923	ATP-dependent 6-phosphofructokinase (ATP-PFK) (Phosphofructokinase) (EC 2.7.1.11) (Phosphohexokinase)	PFK GLYMA_01G005400	2.7.1.11	PATHWAY: Carbohydrate degradation; glycolysis; D-glyceraldehyde 3-phosphate and glycerone phosphate from D-glucose: step 3/4. {ECO:0000256|HAMAP-Rule:MF_03186}.	fructose 6-phosphate metabolic process [GO:0006002]	6-phosphofructokinase activity [GO:0003872]; ATP binding [GO:0005524]; metal ion binding [GO:0046872]	cytoplasm [GO:0005737]	GO:0003872; GO:0005524; GO:0005737; GO:0006002; GO:0046872	SUBCELLULAR LOCATION: Cytoplasm {ECO:0000256|HAMAP-Rule:MF_03186}.	Glycine max (Soybean) (Glycine hispida)
gene_10379|GeneMark.hmm|255_aa|+|299|1066	255	tr|A0A0B2PYU9|A0A0B2PYU9_GLYSO	301	89.02	255	100	84.72	22	2	1	255	53	301	1e-154	439	Beta-carotene 3-hydroxylase, chloroplastic (EC 1.14.13.-)	glysoja_042196	1.14.13.-	NA	fatty acid biosynthetic process [GO:0006633]	iron ion binding [GO:0005506]; oxidoreductase activity [GO:0016491]	integral component of membrane [GO:0016021]	GO:0006633; GO:0016021; GO:0005506; GO:0016491	NA	Glycine soja (Wild soybean)
gene_1038|GeneMark.hmm|154_aa|-|1|462	154	tr|A0A0B2PXQ4|A0A0B2PXQ4_GLYSO	471	88.39	155	100	32.91	17	1	1	154	306	460	3e-95	289	Putative polygalacturonase (EC 3.2.1.15)	glysoja_026189	3.2.1.15	NA	carbohydrate metabolic process [GO:0005975]; cell wall organization [GO:0071555]	polygalacturonase activity [GO:0004650]	extracellular region [GO:0005576]	GO:0005975; GO:0071555; GO:0005576; GO:0004650	NA	Glycine soja (Wild soybean)
gene_10380|GeneMark.hmm|243_aa|+|206|937	243	tr|A0A0S3SUK4|A0A0S3SUK4_PHAAN	243	90.53	243	100	100	23	0	1	243	1	243	1e-161	454	Uncharacterized protein	Vigan.08G349100 VIGAN_08349100	NA	NA	NA	NA	NA	NA	NA	Vigna angularis var. angularis
gene_10381|GeneMark.hmm|109_aa|+|137|466	109	tr|A0A0S3QXL3|A0A0S3QXL3_PHAAN	490	84.78	92	84.4	18.78	11	3	1	89	1	92	4e-46	159	Uncharacterized protein	Vigan.01G053600 VIGAN_01053600	NA	NA	NA	NA	NA	NA	NA	Vigna angularis var. angularis
gene_10382|GeneMark.hmm|373_aa|+|478|1599	373	tr|A0A0R0JYY1|A0A0R0JYY1_SOYBN	393	92.2	372	99.73	94.66	29	0	1	372	21	392	0	730	Uncharacterized protein	GLYMA_05G207400	NA	NA	NA	ATP binding [GO:0005524]; protein kinase activity [GO:0004672]	NA	GO:0005524; GO:0004672	NA	Glycine max (Soybean) (Glycine hispida)
gene_10383|GeneMark.hmm|429_aa|+|41|1330	429	tr|I1N3P6|I1N3P6_SOYBN	429	89.74	429	100	100	44	0	1	429	1	429	0	805	Uncharacterized protein	GLYMA_18G232000	NA	NA	acyl-CoA metabolic process [GO:0006637]	acyl-CoA hydrolase activity [GO:0047617]	NA	GO:0047617; GO:0006637	NA	Glycine max (Soybean) (Glycine hispida)
gene_10384|GeneMark.hmm|141_aa|-|120|545	141	tr|A0A0B2RU86|A0A0B2RU86_GLYSO	186	92.14	140	99.29	75.27	11	0	1	140	46	185	1e-92	272	Senescence-associated protein DIN1	glysoja_003111	NA	NA	NA	NA	NA	NA	NA	Glycine soja (Wild soybean)
gene_10385|GeneMark.hmm|194_aa|+|1|582	194	tr|I1LNG1|I1LNG1_SOYBN	656	86.46	192	98.97	29.27	18	1	9	192	1	192	3e-114	345	Alpha-galactosidase (EC 3.2.1.22) (Melibiase)	GLYMA_11G243600	3.2.1.22	NA	carbohydrate metabolic process [GO:0005975]	raffinose alpha-galactosidase activity [GO:0052692]	NA	GO:0005975; GO:0052692	NA	Glycine max (Soybean) (Glycine hispida)
gene_10386|GeneMark.hmm|134_aa|+|3|407	134	tr|A0A0L9ULZ2|A0A0L9ULZ2_PHAAN	934	94.78	134	100	14.35	7	0	1	134	801	934	4e-88	280	Uncharacterized protein	LR48_Vigan05g117200	NA	NA	NA	ATP binding [GO:0005524]; protein kinase activity [GO:0004672]	integral component of membrane [GO:0016021]	GO:0005524; GO:0016021; GO:0004672	NA	Phaseolus angularis (Azuki bean) (Vigna angularis)
gene_10387|GeneMark.hmm|179_aa|+|3|542	179	tr|A0A0L9UPY3|A0A0L9UPY3_PHAAN	175	84	175	97.77	100	25	1	8	179	1	175	3e-103	300	Uncharacterized protein	LR48_Vigan05g219400	NA	NA	NA	NA	NA	NA	NA	Phaseolus angularis (Azuki bean) (Vigna angularis)
gene_10388|GeneMark.hmm|308_aa|+|3|929	308	tr|A0A0B2PEH3|A0A0B2PEH3_GLYSO	589	95.13	308	100	52.29	15	0	1	308	280	587	0	615	Indole-3-acetic acid-amido synthetase GH3.6	glysoja_043239	NA	NA	NA	NA	NA	NA	NA	Glycine soja (Wild soybean)
gene_1039|GeneMark.hmm|377_aa|+|102|1235	377	tr|A0A0B2RLH0|A0A0B2RLH0_GLYSO	377	99.73	377	100	100	1	0	1	377	1	377	0	783	Actin-7	glysoja_008486 glysoja_030504	NA	NA	NA	ATP binding [GO:0005524]	NA	GO:0005524	NA	Glycine soja (Wild soybean)
gene_10390|GeneMark.hmm|230_aa|+|270|962	230	tr|V7B1E2|V7B1E2_PHAVU	303	87.83	230	100	75.91	28	0	1	230	74	303	2e-151	430	Uncharacterized protein	PHAVU_008G053500g	NA	NA	NA	NA	integral component of membrane [GO:0016021]	GO:0016021	NA	Phaseolus vulgaris (Kidney bean) (French bean)
gene_10391|GeneMark.hmm|857_aa|-|265|2838	857	tr|A0A0R0IQR6|A0A0R0IQR6_SOYBN	836	85.78	851	99.3	100	104	6	9	857	1	836	0	1470	Uncharacterized protein	GLYMA_08G122700	NA	NA	NA	NA	NA	NA	NA	Glycine max (Soybean) (Glycine hispida)
gene_10395|GeneMark.hmm|563_aa|+|175|1866	563	tr|V7CHJ8|V7CHJ8_PHAVU	833	81.56	553	98.22	66.39	99	2	11	563	284	833	0	915	Uncharacterized protein	PHAVU_002G021700g	NA	NA	defense response [GO:0006952]	ADP binding [GO:0043531]	NA	GO:0043531; GO:0006952	NA	Phaseolus vulgaris (Kidney bean) (French bean)
gene_10396|GeneMark.hmm|189_aa|+|3|572	189	tr|A0A0S3T6S2|A0A0S3T6S2_PHAAN	244	88.24	187	98.94	76.64	22	0	3	189	58	244	2e-118	342	Uncharacterized protein	Vigan.11G002400 VIGAN_11002400	NA	NA	NA	NA	NA	NA	NA	Vigna angularis var. angularis
gene_104|GeneMark.hmm|183_aa|+|172|723	183	tr|A0A0B2SB95|A0A0B2SB95_GLYSO	183	98.36	183	100	100	3	0	1	183	1	183	4e-134	379	NEDD8-conjugating enzyme Ubc12 (EC 6.3.2.19)	glysoja_003272 glysoja_003753	6.3.2.19	NA	NA	ATP binding [GO:0005524]; ligase activity [GO:0016874]	NA	GO:0005524; GO:0016874	NA	Glycine soja (Wild soybean)
gene_1040|GeneMark.hmm|144_aa|+|3|437	144	tr|G7JIR3|G7JIR3_MEDTR	977	68.75	144	100	14.74	42	1	1	144	452	592	1e-60	204	Eukaryotic translation initiation factor 2c, putative (Uncharacterized protein)	MTR_4g083610	NA	NA	NA	translation initiation factor activity [GO:0003743]	NA	GO:0003743	NA	Medicago truncatula (Barrel medic) (Medicago tribuloides)
gene_10403|GeneMark.hmm|74_aa|+|545|769	74	tr|I1LTX0|I1LTX0_SOYBN	242	89.23	65	87.84	26.86	5	1	10	72	176	240	2e-32	117	Uncharacterized protein	GLYMA_12G185900	NA	NA	NA	NA	NA	NA	NA	Glycine max (Soybean) (Glycine hispida)
gene_10404|GeneMark.hmm|170_aa|-|8|520	170	tr|I3SVF7|I3SVF7_LOTJA	377	78.24	170	100	45.09	37	0	1	170	208	377	1e-98	296	Uncharacterized protein	NA	NA	NA	NA	O-methyltransferase activity [GO:0008171]	NA	GO:0008171	NA	Lotus japonicus (Lotus corniculatus var. japonicus)
gene_10408|GeneMark.hmm|84_aa|-|247|501	84	tr|A0A0B2P6Y3|A0A0B2P6Y3_GLYSO	85	74.12	85	100	100	21	1	1	84	1	85	6e-35	119	Uncharacterized protein	glysoja_004330	NA	NA	NA	NA	NA	NA	NA	Glycine soja (Wild soybean)
gene_1041|GeneMark.hmm|350_aa|+|510|1562	350	tr|A0A0B2QGX3|A0A0B2QGX3_GLYSO	887	86.14	339	96.86	38.22	46	1	12	350	550	887	0	583	Protein argonaute 2	glysoja_029503	NA	NA	NA	nucleic acid binding [GO:0003676]	NA	GO:0003676	NA	Glycine soja (Wild soybean)
gene_10410|GeneMark.hmm|831_aa|-|385|2880	831	tr|A0A0B2SSD9|A0A0B2SSD9_GLYSO	905	95.67	831	100	91.82	32	2	1	831	79	905	0	1634	Coatomer subunit beta'-2	glysoja_029221	NA	NA	intracellular protein transport [GO:0006886]; vesicle-mediated transport [GO:0016192]	structural molecule activity [GO:0005198]	membrane coat [GO:0030117]	GO:0006886; GO:0030117; GO:0005198; GO:0016192	NA	Glycine soja (Wild soybean)
gene_10411|GeneMark.hmm|83_aa|-|2861|3112	83	tr|A0A0R0GYK0|A0A0R0GYK0_SOYBN	212	95	80	96.39	37.74	4	0	1	80	1	80	7e-49	159	Uncharacterized protein (Fragment)	GLYMA_13G3602002	NA	NA	NA	NA	NA	NA	NA	Glycine max (Soybean) (Glycine hispida)
gene_10412|GeneMark.hmm|91_aa|-|3|275	91	tr|A0A0R0GYK0|A0A0R0GYK0_SOYBN	212	97.8	91	100	42.92	2	0	1	91	1	91	2e-59	186	Uncharacterized protein (Fragment)	GLYMA_13G3602002	NA	NA	NA	NA	NA	NA	NA	Glycine max (Soybean) (Glycine hispida)
gene_10414|GeneMark.hmm|384_aa|-|148|1302	384	tr|A0A0S3S6F7|A0A0S3S6F7_PHAAN	356	88.06	360	93.75	100	34	3	18	377	1	351	0	641	Uncharacterized protein	Vigan.05G190600 VIGAN_05190600	NA	NA	NA	NA	NA	NA	NA	Vigna angularis var. angularis
gene_10415|GeneMark.hmm|348_aa|-|322|1368	348	tr|A0A0B2RII4|A0A0B2RII4_GLYSO	356	75.15	338	97.13	94.94	69	4	23	348	22	356	2e-177	503	Uncharacterized protein	glysoja_047972	NA	NA	NA	metal ion binding [GO:0046872]; protein serine/threonine phosphatase activity [GO:0004722]	NA	GO:0046872; GO:0004722	NA	Glycine soja (Wild soybean)
gene_1042|GeneMark.hmm|62_aa|-|3|188	62	tr|C6TA92|C6TA92_SOYBN	463	85.48	62	100	13.39	9	0	1	62	236	297	4e-32	118	Putative uncharacterized protein	NA	NA	NA	regulation of transcription, DNA-templated [GO:0006355]	double-stranded DNA binding [GO:0003690]	mitochondrion [GO:0005739]	GO:0003690; GO:0005739; GO:0006355	NA	Glycine max (Soybean) (Glycine hispida)
gene_10425|GeneMark.hmm|102_aa|+|142|450	102	tr|A0A0L9V8I5|A0A0L9V8I5_PHAAN	466	81.55	103	100	22.1	17	2	1	102	365	466	2e-46	159	Uncharacterized protein	LR48_Vigan08g204400	NA	NA	NA	NA	NA	NA	NA	Phaseolus angularis (Azuki bean) (Vigna angularis)
gene_10427|GeneMark.hmm|377_aa|+|95|1228	377	tr|A0A0B2RFW8|A0A0B2RFW8_GLYSO	377	99.47	377	100	100	2	0	1	377	1	377	0	778	Actin-101	glysoja_005533	NA	NA	NA	ATP binding [GO:0005524]	NA	GO:0005524	NA	Glycine soja (Wild soybean)
gene_10428|GeneMark.hmm|377_aa|+|95|1228	377	tr|A0A0B2RFW8|A0A0B2RFW8_GLYSO	377	98.41	377	100	100	6	0	1	377	1	377	0	774	Actin-101	glysoja_005533	NA	NA	NA	ATP binding [GO:0005524]	NA	GO:0005524	NA	Glycine soja (Wild soybean)
gene_10429|GeneMark.hmm|377_aa|+|95|1228	377	tr|A0A0B2RFW8|A0A0B2RFW8_GLYSO	377	99.73	377	100	100	1	0	1	377	1	377	0	779	Actin-101	glysoja_005533	NA	NA	NA	ATP binding [GO:0005524]	NA	GO:0005524	NA	Glycine soja (Wild soybean)
gene_10431|GeneMark.hmm|158_aa|-|372|848	158	tr|A0A0B2NWE0|A0A0B2NWE0_GLYSO	690	90.51	158	100	22.9	15	0	1	158	533	690	2e-96	299	Microtubule-associated protein TORTIFOLIA1	glysoja_006436	NA	NA	NA	NA	NA	NA	NA	Glycine soja (Wild soybean)
gene_10433|GeneMark.hmm|216_aa|+|313|963	216	tr|I1LJX8|I1LJX8_SOYBN	216	98.15	216	100	100	4	0	1	216	1	216	4e-157	440	Uncharacterized protein	GLYMA_11G135400	NA	NA	protein transport [GO:0015031]; small GTPase mediated signal transduction [GO:0007264]	GTP binding [GO:0005525]	intracellular [GO:0005622]	GO:0005525; GO:0005622; GO:0015031; GO:0007264	NA	Glycine max (Soybean) (Glycine hispida)
gene_10436|GeneMark.hmm|341_aa|-|419|1444	341	tr|A0A0S3SS32|A0A0S3SS32_PHAAN	339	92.33	339	99.41	100	26	0	3	341	1	339	0	656	Uncharacterized protein	Vigan.08G239200 VIGAN_08239200	NA	NA	NA	NA	NA	NA	NA	Vigna angularis var. angularis
gene_10437|GeneMark.hmm|224_aa|+|136|810	224	tr|B7FL26|B7FL26_MEDTR	217	51.25	160	71.43	73.73	74	3	33	192	33	188	3e-45	155	Uncharacterized protein	NA	NA	NA	NA	nucleic acid binding [GO:0003676]; nucleotide binding [GO:0000166]	NA	GO:0003676; GO:0000166	NA	Medicago truncatula (Barrel medic) (Medicago tribuloides)
gene_10439|GeneMark.hmm|379_aa|-|193|1332	379	tr|I1MSZ1|I1MSZ1_SOYBN	340	86.9	336	88.65	98.82	44	0	44	379	5	340	0	608	Uncharacterized protein	GLYMA_17G070900	NA	NA	response to hormone [GO:0009725]	NA	integral component of membrane [GO:0016021]	GO:0016021; GO:0009725	NA	Glycine max (Soybean) (Glycine hispida)
gene_1044|GeneMark.hmm|447_aa|+|122|1465	447	tr|A0A0S3T9M6|A0A0S3T9M6_PHAAN	447	98.43	447	100	100	7	0	1	447	1	447	0	912	Elongation factor 1-alpha	Vigan.11G088500 VIGAN_11088500	NA	NA	NA	NA	NA	NA	NA	Vigna angularis var. angularis
gene_10440|GeneMark.hmm|221_aa|+|115|780	221	tr|A0A0S3TAV9|A0A0S3TAV9_PHAAN	213	83.26	221	100	100	29	2	1	221	1	213	4e-128	367	Uncharacterized protein	Vigan.11G186200 VIGAN_11186200	NA	NA	NA	NA	NA	NA	NA	Vigna angularis var. angularis
gene_10441|GeneMark.hmm|262_aa|+|3|791	262	tr|V7CKK8|V7CKK8_PHAVU	312	90.91	253	96.56	81.09	21	1	10	262	62	312	3e-169	477	Uncharacterized protein	PHAVU_002G170300g	NA	NA	plant-type cell wall organization [GO:0009664]	NA	cell wall [GO:0005618]; extracellular region [GO:0005576]; membrane [GO:0016020]	GO:0005618; GO:0005576; GO:0016020; GO:0009664	SUBCELLULAR LOCATION: Secreted, cell wall {ECO:0000256|SAAS:SAAS00067770}. Membrane {ECO:0000256|SAAS:SAAS00067770}; Peripheral membrane protein {ECO:0000256|SAAS:SAAS00067770}.	Phaseolus vulgaris (Kidney bean) (French bean)
gene_10442|GeneMark.hmm|294_aa|+|244|1128	294	tr|K7LZ51|K7LZ51_SOYBN	368	88.77	285	96.94	77.45	31	1	10	294	85	368	0	526	Uncharacterized protein	GLYMA_13G115600	NA	NA	deoxyribonucleotide catabolic process [GO:0009264]	5'-nucleotidase activity [GO:0008253]	NA	GO:0008253; GO:0009264	NA	Glycine max (Soybean) (Glycine hispida)
gene_10443|GeneMark.hmm|229_aa|+|94|783	229	tr|B7FIG9|B7FIG9_MEDTR	229	76.86	229	100	100	53	0	1	229	1	229	8e-125	359	Cytochrome b reductase (Transmembrane ascorbate ferrireductase) (Uncharacterized protein)	MTR_1g100643 MTR_128s0004	NA	NA	anthocyanin accumulation in tissues in response to UV light [GO:0043481]; cell tip growth [GO:0009932]; cell wall organization [GO:0071555]; cysteine biosynthetic process [GO:0019344]; multidimensional cell growth [GO:0009825]; oxidation-reduction process [GO:0055114]; polysaccharide biosynthetic process [GO:0000271]; regulation of hormone levels [GO:0010817]; root hair elongation [GO:0048767]	NA	chloroplast [GO:0009507]; integral component of membrane [GO:0016021]	GO:0043481; GO:0009932; GO:0071555; GO:0009507; GO:0019344; GO:0016021; GO:0009825; GO:0055114; GO:0000271; GO:0010817; GO:0048767	NA	Medicago truncatula (Barrel medic) (Medicago tribuloides)
gene_10444|GeneMark.hmm|229_aa|-|31|720	229	tr|B7FIG9|B7FIG9_MEDTR	229	76.86	229	100	100	53	0	1	229	1	229	8e-125	359	Cytochrome b reductase (Transmembrane ascorbate ferrireductase) (Uncharacterized protein)	MTR_1g100643 MTR_128s0004	NA	NA	anthocyanin accumulation in tissues in response to UV light [GO:0043481]; cell tip growth [GO:0009932]; cell wall organization [GO:0071555]; cysteine biosynthetic process [GO:0019344]; multidimensional cell growth [GO:0009825]; oxidation-reduction process [GO:0055114]; polysaccharide biosynthetic process [GO:0000271]; regulation of hormone levels [GO:0010817]; root hair elongation [GO:0048767]	NA	chloroplast [GO:0009507]; integral component of membrane [GO:0016021]	GO:0043481; GO:0009932; GO:0071555; GO:0009507; GO:0019344; GO:0016021; GO:0009825; GO:0055114; GO:0000271; GO:0010817; GO:0048767	NA	Medicago truncatula (Barrel medic) (Medicago tribuloides)
gene_10445|GeneMark.hmm|229_aa|+|65|754	229	tr|B7FIG9|B7FIG9_MEDTR	229	76.86	229	100	100	53	0	1	229	1	229	8e-125	359	Cytochrome b reductase (Transmembrane ascorbate ferrireductase) (Uncharacterized protein)	MTR_1g100643 MTR_128s0004	NA	NA	anthocyanin accumulation in tissues in response to UV light [GO:0043481]; cell tip growth [GO:0009932]; cell wall organization [GO:0071555]; cysteine biosynthetic process [GO:0019344]; multidimensional cell growth [GO:0009825]; oxidation-reduction process [GO:0055114]; polysaccharide biosynthetic process [GO:0000271]; regulation of hormone levels [GO:0010817]; root hair elongation [GO:0048767]	NA	chloroplast [GO:0009507]; integral component of membrane [GO:0016021]	GO:0043481; GO:0009932; GO:0071555; GO:0009507; GO:0019344; GO:0016021; GO:0009825; GO:0055114; GO:0000271; GO:0010817; GO:0048767	NA	Medicago truncatula (Barrel medic) (Medicago tribuloides)
gene_10446|GeneMark.hmm|229_aa|-|865|1554	229	tr|B7FIG9|B7FIG9_MEDTR	229	76.86	229	100	100	53	0	1	229	1	229	8e-125	359	Cytochrome b reductase (Transmembrane ascorbate ferrireductase) (Uncharacterized protein)	MTR_1g100643 MTR_128s0004	NA	NA	anthocyanin accumulation in tissues in response to UV light [GO:0043481]; cell tip growth [GO:0009932]; cell wall organization [GO:0071555]; cysteine biosynthetic process [GO:0019344]; multidimensional cell growth [GO:0009825]; oxidation-reduction process [GO:0055114]; polysaccharide biosynthetic process [GO:0000271]; regulation of hormone levels [GO:0010817]; root hair elongation [GO:0048767]	NA	chloroplast [GO:0009507]; integral component of membrane [GO:0016021]	GO:0043481; GO:0009932; GO:0071555; GO:0009507; GO:0019344; GO:0016021; GO:0009825; GO:0055114; GO:0000271; GO:0010817; GO:0048767	NA	Medicago truncatula (Barrel medic) (Medicago tribuloides)
gene_10447|GeneMark.hmm|229_aa|+|65|754	229	tr|B7FIG9|B7FIG9_MEDTR	229	76.86	229	100	100	53	0	1	229	1	229	8e-125	359	Cytochrome b reductase (Transmembrane ascorbate ferrireductase) (Uncharacterized protein)	MTR_1g100643 MTR_128s0004	NA	NA	anthocyanin accumulation in tissues in response to UV light [GO:0043481]; cell tip growth [GO:0009932]; cell wall organization [GO:0071555]; cysteine biosynthetic process [GO:0019344]; multidimensional cell growth [GO:0009825]; oxidation-reduction process [GO:0055114]; polysaccharide biosynthetic process [GO:0000271]; regulation of hormone levels [GO:0010817]; root hair elongation [GO:0048767]	NA	chloroplast [GO:0009507]; integral component of membrane [GO:0016021]	GO:0043481; GO:0009932; GO:0071555; GO:0009507; GO:0019344; GO:0016021; GO:0009825; GO:0055114; GO:0000271; GO:0010817; GO:0048767	NA	Medicago truncatula (Barrel medic) (Medicago tribuloides)
gene_10448|GeneMark.hmm|672_aa|+|1|2019	672	tr|I1KV97|I1KV97_SOYBN	901	91.37	672	100	74.58	58	0	1	672	230	901	0	1203	Uncharacterized protein	GLYMA_08G207800	NA	NA	N-terminal peptidyl-methionine acetylation [GO:0017196]	NA	cytoplasm [GO:0005737]	GO:0017196; GO:0005737	NA	Glycine max (Soybean) (Glycine hispida)
gene_10450|GeneMark.hmm|315_aa|+|471|1418	315	tr|A0A0S3RVF3|A0A0S3RVF3_PHAAN	317	92.74	317	100	100	21	2	1	315	1	317	0	609	Uncharacterized protein	Vigan.04G195300 VIGAN_04195300	NA	NA	NA	NA	NA	NA	NA	Vigna angularis var. angularis
gene_10451|GeneMark.hmm|553_aa|+|128|1789	553	tr|I1L617|I1L617_SOYBN	558	90.15	538	97.29	96.42	50	2	18	552	20	557	0	938	Uncharacterized protein	GLYMA_09G242000	NA	NA	L-alpha-amino acid transmembrane transport [GO:1902475]; L-amino acid transport [GO:0015807]	antiporter activity [GO:0015297]; L-amino acid transmembrane transporter activity [GO:0015179]	integral component of membrane [GO:0016021]	GO:1902475; GO:0015179; GO:0015807; GO:0015297; GO:0016021	NA	Glycine max (Soybean) (Glycine hispida)
gene_10455|GeneMark.hmm|257_aa|+|1|774	257	tr|A0A0B2PRI1|A0A0B2PRI1_GLYSO	766	95.6	250	97.28	32.64	11	0	1	250	206	455	3e-169	493	Uncharacterized protein	glysoja_017796	NA	NA	NA	NA	NA	NA	NA	Glycine soja (Wild soybean)
gene_10456|GeneMark.hmm|301_aa|+|762|1667	301	tr|A0A0R0KA63|A0A0R0KA63_SOYBN	525	94.02	301	100	57.33	18	0	1	301	225	525	0	593	Uncharacterized protein (Fragment)	GLYMA_04G0843001	NA	NA	NA	NA	NA	NA	NA	Glycine max (Soybean) (Glycine hispida)
gene_10457|GeneMark.hmm|419_aa|-|203|1462	419	tr|V7CCC7|V7CCC7_PHAVU	506	86.22	421	100	83.2	56	1	1	419	86	506	0	778	Uncharacterized protein	PHAVU_003G232100g	NA	NA	NA	serine-type peptidase activity [GO:0008236]	NA	GO:0008236	NA	Phaseolus vulgaris (Kidney bean) (French bean)
gene_10459|GeneMark.hmm|209_aa|+|557|1186	209	tr|V7BX73|V7BX73_PHAVU	310	89	209	100	67.42	22	1	1	209	103	310	6e-134	385	Uncharacterized protein	PHAVU_005G168300g	NA	NA	NA	NA	integral component of membrane [GO:0016021]	GO:0016021	NA	Phaseolus vulgaris (Kidney bean) (French bean)
gene_1046|GeneMark.hmm|447_aa|+|122|1465	447	tr|A0A0S3T9M6|A0A0S3T9M6_PHAAN	447	98.88	447	100	100	5	0	1	447	1	447	0	915	Elongation factor 1-alpha	Vigan.11G088500 VIGAN_11088500	NA	NA	NA	NA	NA	NA	NA	Vigna angularis var. angularis
gene_10460|GeneMark.hmm|67_aa|-|2|202	67	tr|A0A0B2R7V3|A0A0B2R7V3_GLYSO	582	90.91	66	98.51	11.34	6	0	2	67	260	325	7e-35	127	Peroxisome biogenesis protein 6	glysoja_038841	NA	NA	NA	ATP binding [GO:0005524]	NA	GO:0005524	NA	Glycine soja (Wild soybean)
gene_10461|GeneMark.hmm|394_aa|-|308|1492	394	tr|A0A0B2Q2V4|A0A0B2Q2V4_GLYSO	394	95.43	394	100	100	18	0	1	394	1	394	0	786	Obg-like ATPase 1	glysoja_012362	NA	NA	NA	ATPase activity [GO:0016887]; ATP binding [GO:0005524]; GTP binding [GO:0005525]; ribosomal large subunit binding [GO:0043023]; ribosome binding [GO:0043022]	cytoplasm [GO:0005737]	GO:0005524; GO:0016887; GO:0005525; GO:0005737; GO:0043023; GO:0043022	SUBCELLULAR LOCATION: Cytoplasm {ECO:0000256|HAMAP-Rule:MF_03167}.	Glycine soja (Wild soybean)
gene_10463|GeneMark.hmm|248_aa|-|333|1079	248	tr|A0A0B2P9D5|A0A0B2P9D5_GLYSO	248	95.16	248	100	100	12	0	1	248	1	248	1e-162	457	Aquaporin TIP2-1	glysoja_032723	NA	NA	NA	transporter activity [GO:0005215]	integral component of membrane [GO:0016021]	GO:0016021; GO:0005215	NA	Glycine soja (Wild soybean)
gene_10465|GeneMark.hmm|400_aa|+|344|1546	400	tr|I1MD93|I1MD93_SOYBN	411	73.58	424	100	100	75	12	1	400	1	411	0	584	Uncharacterized protein	GLYMA_15G032700	NA	NA	positive regulation of transcription from RNA polymerase II promoter [GO:0045944]; transcription from RNA polymerase II promoter [GO:0006366]	core promoter sequence-specific DNA binding [GO:0001046]; transcriptional activator activity, RNA polymerase II transcription regulatory region sequence-specific binding [GO:0001228]	nucleus [GO:0005634]	GO:0001046; GO:0005634; GO:0045944; GO:0006366; GO:0001228	NA	Glycine max (Soybean) (Glycine hispida)
gene_10467|GeneMark.hmm|250_aa|+|193|945	250	tr|A0A0B2SRK8|A0A0B2SRK8_GLYSO	503	83.4	235	94	46.72	39	0	1	235	189	423	2e-140	410	Uncharacterized protein	glysoja_031177	NA	NA	NA	zinc ion binding [GO:0008270]	integral component of membrane [GO:0016021]	GO:0016021; GO:0008270	NA	Glycine soja (Wild soybean)
gene_10468|GeneMark.hmm|58_aa|+|942|1118	58	tr|A0A0R0GIP1|A0A0R0GIP1_SOYBN	509	64.44	45	77.59	8.84	15	1	1	45	448	491	1e-09	55.8	Uncharacterized protein	GLYMA_14G002700	NA	NA	NA	zinc ion binding [GO:0008270]	NA	GO:0008270	NA	Glycine max (Soybean) (Glycine hispida)
gene_10469|GeneMark.hmm|159_aa|+|63|542	159	tr|A0A0S3SZU2|A0A0S3SZU2_PHAAN	159	88.12	160	100	100	17	2	1	159	1	159	2e-98	287	Uncharacterized protein	Vigan.09G189400 VIGAN_09189400	NA	NA	NA	NA	NA	NA	NA	Vigna angularis var. angularis
gene_10470|GeneMark.hmm|33_aa|+|62|163	33	tr|V7ADD2|V7ADD2_PHAVU	68	83.87	31	93.94	45.59	5	0	1	31	1	31	9e-12	57.4	Uncharacterized protein	PHAVU_011G024400g	NA	NA	NA	NA	integral component of membrane [GO:0016021]	GO:0016021	NA	Phaseolus vulgaris (Kidney bean) (French bean)
gene_10472|GeneMark.hmm|196_aa|+|182|772	196	tr|A0A0B2RYN6|A0A0B2RYN6_GLYSO	196	96.43	196	100	100	7	0	1	196	1	196	2e-139	394	Pollen-specific protein SF3	glysoja_009000	NA	NA	NA	zinc ion binding [GO:0008270]	NA	GO:0008270	NA	Glycine soja (Wild soybean)
gene_10473|GeneMark.hmm|555_aa|-|159|1826	555	tr|G7K6H0|G7K6H0_MEDTR	539	77.12	555	100	100	111	4	1	555	1	539	0	854	Ubiquitin-protein ligase synoviolin (Uncharacterized protein)	MTR_5g007710	NA	NA	ER-associated ubiquitin-dependent protein catabolic process [GO:0030433]	ligase activity [GO:0016874]; ubiquitin protein ligase activity [GO:0061630]; zinc ion binding [GO:0008270]	Hrd1p ubiquitin ligase complex [GO:0000836]; integral component of membrane [GO:0016021]	GO:0030433; GO:0000836; GO:0016021; GO:0016874; GO:0061630; GO:0008270	NA	Medicago truncatula (Barrel medic) (Medicago tribuloides)
gene_10474|GeneMark.hmm|553_aa|-|159|1820	553	tr|G7K6H0|G7K6H0_MEDTR	539	77.4	553	100	100	111	3	1	553	1	539	0	858	Ubiquitin-protein ligase synoviolin (Uncharacterized protein)	MTR_5g007710	NA	NA	ER-associated ubiquitin-dependent protein catabolic process [GO:0030433]	ligase activity [GO:0016874]; ubiquitin protein ligase activity [GO:0061630]; zinc ion binding [GO:0008270]	Hrd1p ubiquitin ligase complex [GO:0000836]; integral component of membrane [GO:0016021]	GO:0030433; GO:0000836; GO:0016021; GO:0016874; GO:0061630; GO:0008270	NA	Medicago truncatula (Barrel medic) (Medicago tribuloides)
gene_10476|GeneMark.hmm|275_aa|+|135|962	275	tr|I1N920|I1N920_SOYBN	271	78.91	275	100	100	39	8	7	275	10	271	3e-131	379	Uncharacterized protein	GLYMA_19G141100	NA	NA	NA	NA	NA	NA	NA	Glycine max (Soybean) (Glycine hispida)
gene_10477|GeneMark.hmm|49_aa|-|172|321	49	tr|A0A067YBT7|A0A067YBT7_PUEML	498	72.34	47	95.92	9.44	13	0	1	47	447	493	3e-15	71.6	Glycosyltransferase KGT40	NA	NA	NA	NA	transferase activity, transferring hexosyl groups [GO:0016758]	integral component of membrane [GO:0016021]	GO:0016021; GO:0016758	NA	Pueraria montana var. lobata (Kudzu vine) (Pueraria lobata)
gene_10479|GeneMark.hmm|364_aa|-|391|1485	364	tr|V7AXY4|V7AXY4_PHAVU	362	90.76	368	100	100	24	4	1	364	1	362	0	655	Uncharacterized protein	PHAVU_009G209500g	NA	NA	regulation of transcription, DNA-templated [GO:0006355]	DNA binding [GO:0003677]	nucleus [GO:0005634]	GO:0003677; GO:0005634; GO:0006355	SUBCELLULAR LOCATION: Nucleus {ECO:0000256|RuleBase:RU000682}.	Phaseolus vulgaris (Kidney bean) (French bean)
gene_1048|GeneMark.hmm|73_aa|+|3|224	73	tr|Q6DNI3|Q6DNI3_SOYBN	193	98.63	73	100	37.82	1	0	1	73	121	193	7e-44	145	Elongation factor 1A SMV resistance-related protein (Fragment)	NA	NA	NA	NA	GTP binding [GO:0005525]; translation elongation factor activity [GO:0003746]	NA	GO:0005525; GO:0003746	NA	Glycine max (Soybean) (Glycine hispida)
gene_10480|GeneMark.hmm|590_aa|-|15|1787	590	tr|K7MNU8|K7MNU8_SOYBN	1777	81	600	100	33.76	104	7	1	590	1178	1777	0	843	Uncharacterized protein	NA	NA	NA	NA	NA	NA	NA	NA	Glycine max (Soybean) (Glycine hispida)
gene_10481|GeneMark.hmm|207_aa|-|1798|2421	207	tr|A0A0B2PYT2|A0A0B2PYT2_GLYSO	1779	68.21	195	94.2	10.96	54	6	1	190	938	1129	8e-67	228	PERQ amino acid-rich with GYF domain-containing protein 2 (Fragment)	glysoja_008680	NA	NA	NA	NA	NA	NA	NA	Glycine soja (Wild soybean)
gene_10482|GeneMark.hmm|182_aa|+|2|550	182	tr|K7KA76|K7KA76_SOYBN	537	80.42	189	100	35.2	9	1	1	161	126	314	1e-97	298	Potassium transporter	NA	NA	NA	NA	potassium ion transmembrane transporter activity [GO:0015079]	integral component of membrane [GO:0016021]	GO:0016021; GO:0015079	SUBCELLULAR LOCATION: Membrane {ECO:0000256|RuleBase:RU321113}; Multi-pass membrane protein {ECO:0000256|RuleBase:RU321113}.	Glycine max (Soybean) (Glycine hispida)
gene_10483|GeneMark.hmm|200_aa|+|544|1146	200	tr|K7KA76|K7KA76_SOYBN	537	82	200	100	37.24	36	0	1	200	338	537	5e-111	333	Potassium transporter	NA	NA	NA	NA	potassium ion transmembrane transporter activity [GO:0015079]	integral component of membrane [GO:0016021]	GO:0016021; GO:0015079	SUBCELLULAR LOCATION: Membrane {ECO:0000256|RuleBase:RU321113}; Multi-pass membrane protein {ECO:0000256|RuleBase:RU321113}.	Glycine max (Soybean) (Glycine hispida)
gene_10484|GeneMark.hmm|246_aa|-|1|738	246	tr|C6TE13|C6TE13_SOYBN	326	73.71	251	100	76.99	56	4	1	246	77	322	3e-104	311	Putative uncharacterized protein	NA	NA	NA	NA	DNA binding [GO:0003677]	NA	GO:0003677	NA	Glycine max (Soybean) (Glycine hispida)
gene_10485|GeneMark.hmm|69_aa|+|3|212	69	tr|A0A0R0H2M2|A0A0R0H2M2_SOYBN	198	100	66	95.65	33.33	0	0	1	66	80	145	1e-37	129	Uncharacterized protein	GLYMA_12G051500	NA	NA	NA	serine-type endopeptidase activity [GO:0004252]	integral component of membrane [GO:0016021]	GO:0016021; GO:0004252	NA	Glycine max (Soybean) (Glycine hispida)
gene_10486|GeneMark.hmm|127_aa|+|209|592	127	tr|A0A0B2QUU3|A0A0B2QUU3_GLYSO	271	95.28	127	100	46.86	6	0	1	127	145	271	9e-80	242	Rhomboid domain-containing protein 1 (EC 3.4.21.-)	glysoja_010217	3.4.21.-	NA	NA	serine-type endopeptidase activity [GO:0004252]	integral component of membrane [GO:0016021]	GO:0016021; GO:0004252	NA	Glycine soja (Wild soybean)
gene_10488|GeneMark.hmm|678_aa|+|198|2234	678	tr|A0A0R4J3S9|A0A0R4J3S9_SOYBN	678	92.19	679	100	100	51	2	1	678	1	678	0	1260	Uncharacterized protein	GLYMA_08G124600	NA	NA	NA	NA	NA	NA	NA	Glycine max (Soybean) (Glycine hispida)
gene_10489|GeneMark.hmm|260_aa|-|123|905	260	tr|I3T0E9|I3T0E9_LOTJA	310	77.57	263	100	84.84	55	2	1	260	49	310	4e-146	418	Uncharacterized protein	NA	NA	NA	GPI anchor metabolic process [GO:0006505]; intracellular protein transport [GO:0006886]	hydrolase activity, acting on ester bonds [GO:0016788]	intracellular [GO:0005622]	GO:0006505; GO:0016788; GO:0005622; GO:0006886	NA	Lotus japonicus (Lotus corniculatus var. japonicus)
gene_10490|GeneMark.hmm|515_aa|-|185|1732	515	tr|K7KHD7|K7KHD7_SOYBN	564	85.83	515	100	91.31	71	1	1	515	52	564	0	857	Uncharacterized protein	GLYMA_04G002000	NA	NA	DNA-templated transcription, initiation [GO:0006352]	DNA binding [GO:0003677]; sigma factor activity [GO:0016987]; transcription factor activity, sequence-specific DNA binding [GO:0003700]	NA	GO:0003677; GO:0006352; GO:0016987; GO:0003700	NA	Glycine max (Soybean) (Glycine hispida)
gene_10491|GeneMark.hmm|260_aa|-|123|905	260	tr|I3T0E9|I3T0E9_LOTJA	310	77.57	263	100	84.84	55	2	1	260	49	310	4e-146	418	Uncharacterized protein	NA	NA	NA	GPI anchor metabolic process [GO:0006505]; intracellular protein transport [GO:0006886]	hydrolase activity, acting on ester bonds [GO:0016788]	intracellular [GO:0005622]	GO:0006505; GO:0016788; GO:0005622; GO:0006886	NA	Lotus japonicus (Lotus corniculatus var. japonicus)
gene_10492|GeneMark.hmm|284_aa|+|2|856	284	tr|I1K6P4|I1K6P4_SOYBN	243	88.07	243	85.56	100	29	0	42	284	1	243	8e-160	451	Uncharacterized protein	GLYMA_05G203800	NA	NA	cell division [GO:0051301]; embryo development [GO:0009790]	NA	cytosol [GO:0005829]; nucleus [GO:0005634]; phragmoplast [GO:0009524]	GO:0051301; GO:0005829; GO:0009790; GO:0005634; GO:0009524	NA	Glycine max (Soybean) (Glycine hispida)
gene_10493|GeneMark.hmm|175_aa|-|285|812	175	tr|C6TME6|C6TME6_SOYBN	234	91.43	175	100	74.79	15	0	1	175	60	234	4e-116	335	Uncharacterized protein	NA	NA	NA	photosynthesis [GO:0015979]	calcium ion binding [GO:0005509]	extrinsic component of membrane [GO:0019898]; photosystem II oxygen evolving complex [GO:0009654]	GO:0005509; GO:0019898; GO:0015979; GO:0009654	NA	Glycine max (Soybean) (Glycine hispida)
gene_10494|GeneMark.hmm|486_aa|-|74|1534	486	tr|A0A0B2QQE4|A0A0B2QQE4_GLYSO	516	85.19	486	100	94.19	68	3	2	486	34	516	0	789	Protein TIC 62, chloroplastic	glysoja_008834	NA	NA	NA	NA	NA	NA	NA	Glycine soja (Wild soybean)
gene_10495|GeneMark.hmm|388_aa|+|17|1183	388	tr|V7CU88|V7CU88_PHAVU	471	89.69	388	100	82.38	40	0	1	388	84	471	0	732	Uncharacterized protein	PHAVU_001G022100g	NA	NA	NA	heme binding [GO:0020037]; iron ion binding [GO:0005506]; monooxygenase activity [GO:0004497]; oxidoreductase activity, acting on paired donors, with incorporation or reduction of molecular oxygen [GO:0016705]	integral component of membrane [GO:0016021]	GO:0020037; GO:0016021; GO:0005506; GO:0004497; GO:0016705	NA	Phaseolus vulgaris (Kidney bean) (French bean)
gene_10496|GeneMark.hmm|340_aa|+|17|1039	340	tr|I1M8M3|I1M8M3_SOYBN	482	88.4	319	93.82	66.18	36	1	1	318	84	402	0	585	Uncharacterized protein	GLYMA_14G082900	NA	NA	brassinosteroid biosynthetic process [GO:0016132]; brassinosteroid homeostasis [GO:0010268]; multicellular organismal development [GO:0007275]; sterol metabolic process [GO:0016125]	(+)-abscisic acid 8'-hydroxylase activity [GO:0010295]; heme binding [GO:0020037]; iron ion binding [GO:0005506]	integral component of membrane [GO:0016021]	GO:0010295; GO:0016132; GO:0010268; GO:0020037; GO:0016021; GO:0005506; GO:0007275; GO:0016125	NA	Glycine max (Soybean) (Glycine hispida)
gene_10497|GeneMark.hmm|419_aa|-|312|1571	419	tr|A0A0B2Q1L2|A0A0B2Q1L2_GLYSO	419	90.21	419	100	100	41	0	1	419	1	419	0	792	Uncharacterized protein	glysoja_016173	NA	NA	metabolic process [GO:0008152]	amino acid binding [GO:0016597]	NA	GO:0016597; GO:0008152	NA	Glycine soja (Wild soybean)
gene_10498|GeneMark.hmm|346_aa|-|270|1310	346	tr|C6TGX5|C6TGX5_SOYBN	342	87.64	348	100	100	35	2	1	346	1	342	0	605	Uncharacterized protein	GLYMA_02G143700	NA	NA	methylation [GO:0032259]	S-adenosylmethionine-dependent methyltransferase activity [GO:0008757]	integral component of membrane [GO:0016021]	GO:0008757; GO:0016021; GO:0032259	NA	Glycine max (Soybean) (Glycine hispida)
gene_10500|GeneMark.hmm|451_aa|+|354|1709	451	tr|K7MUM7|K7MUM7_SOYBN	706	93.76	449	99.56	63.6	27	1	3	451	259	706	0	849	Uncharacterized protein	NA	NA	NA	NA	NA	NA	NA	NA	Glycine max (Soybean) (Glycine hispida)
gene_10501|GeneMark.hmm|426_aa|+|1|1278	426	tr|A0A0S3RWM0|A0A0S3RWM0_PHAAN	399	89.55	402	94.37	100	37	4	26	426	1	398	0	750	Uncharacterized protein	Vigan.04G247500 VIGAN_04247500	NA	NA	NA	NA	NA	NA	NA	Vigna angularis var. angularis
gene_10502|GeneMark.hmm|1001_aa|+|3|3008	1001	tr|I1LWP5|I1LWP5_SOYBN	1038	92.54	1005	100	96.82	63	7	1	1001	42	1038	0	1883	Uncharacterized protein	GLYMA_13G059200	NA	NA	ubiquitin-dependent protein catabolic process [GO:0006511]	ubiquitin-ubiquitin ligase activity [GO:0034450]	ubiquitin ligase complex [GO:0000151]	GO:0000151; GO:0006511; GO:0034450	NA	Glycine max (Soybean) (Glycine hispida)
gene_10503|GeneMark.hmm|699_aa|-|152|2251	699	tr|A0A0S3RKP7|A0A0S3RKP7_PHAAN	729	67.05	701	100	96.16	222	6	1	698	35	729	0	964	Uncharacterized protein	Vigan.03G084100 VIGAN_03084100	NA	NA	NA	NA	NA	NA	NA	Vigna angularis var. angularis
gene_10508|GeneMark.hmm|481_aa|-|352|1797	481	tr|I1NCQ2|I1NCQ2_SOYBN	483	90.29	484	100	100	43	2	1	481	1	483	0	875	Uncharacterized protein	GLYMA_19G259200	NA	NA	spliceosomal complex assembly [GO:0000245]	nucleic acid binding [GO:0003676]; nucleotide binding [GO:0000166]	Cajal body [GO:0015030]	GO:0015030; GO:0003676; GO:0000166; GO:0000245	NA	Glycine max (Soybean) (Glycine hispida)
gene_10509|GeneMark.hmm|481_aa|-|352|1797	481	tr|I1NCQ2|I1NCQ2_SOYBN	483	90.29	484	100	100	43	2	1	481	1	483	0	875	Uncharacterized protein	GLYMA_19G259200	NA	NA	spliceosomal complex assembly [GO:0000245]	nucleic acid binding [GO:0003676]; nucleotide binding [GO:0000166]	Cajal body [GO:0015030]	GO:0015030; GO:0003676; GO:0000166; GO:0000245	NA	Glycine max (Soybean) (Glycine hispida)
gene_1051|GeneMark.hmm|447_aa|+|122|1465	447	tr|A0A0S3T9M6|A0A0S3T9M6_PHAAN	447	98.43	447	100	100	7	0	1	447	1	447	0	912	Elongation factor 1-alpha	Vigan.11G088500 VIGAN_11088500	NA	NA	NA	NA	NA	NA	NA	Vigna angularis var. angularis
gene_10511|GeneMark.hmm|76_aa|+|183|410	76	tr|I3SWL5|I3SWL5_LOTJA	93	78.95	76	100	81.72	16	0	1	76	1	76	2e-34	118	Uncharacterized protein	NA	NA	NA	NA	NA	NA	NA	NA	Lotus japonicus (Lotus corniculatus var. japonicus)
gene_10512|GeneMark.hmm|76_aa|+|202|429	76	tr|I3SWL5|I3SWL5_LOTJA	93	78.95	76	100	81.72	16	0	1	76	1	76	2e-34	118	Uncharacterized protein	NA	NA	NA	NA	NA	NA	NA	NA	Lotus japonicus (Lotus corniculatus var. japonicus)
gene_10513|GeneMark.hmm|76_aa|+|235|462	76	tr|I3SWL5|I3SWL5_LOTJA	93	78.95	76	100	81.72	16	0	1	76	1	76	2e-34	118	Uncharacterized protein	NA	NA	NA	NA	NA	NA	NA	NA	Lotus japonicus (Lotus corniculatus var. japonicus)
gene_10516|GeneMark.hmm|102_aa|-|211|519	102	tr|K7L8A3|K7L8A3_SOYBN	314	90.2	102	100	32.48	10	0	1	102	213	314	6e-61	194	Uncharacterized protein	GLYMA_08G230800	NA	NA	NA	NA	NA	NA	NA	Glycine max (Soybean) (Glycine hispida)
gene_10517|GeneMark.hmm|135_aa|-|576|983	135	tr|I1L1Y0|I1L1Y0_SOYBN	322	66.67	108	80	33.54	36	0	1	108	48	155	6e-42	146	Uncharacterized protein	GLYMA_09G078300	NA	NA	NA	NA	NA	NA	NA	Glycine max (Soybean) (Glycine hispida)
gene_10518|GeneMark.hmm|396_aa|+|2|1192	396	tr|A0A067XU13|A0A067XU13_CICAR	482	71.07	401	100	83.2	104	4	1	390	81	480	0	580	UDP-glycosyltransferase	UGT89B5	NA	NA	NA	transferase activity, transferring hexosyl groups [GO:0016758]	NA	GO:0016758	NA	Cicer arietinum (Chickpea) (Garbanzo)
gene_10521|GeneMark.hmm|566_aa|+|975|2675	566	tr|I1MK11|I1MK11_SOYBN	715	92.07	555	98.06	77.62	41	2	14	566	162	715	0	1067	Uncharacterized protein	GLYMA_16G008400	NA	NA	guanosine tetraphosphate metabolic process [GO:0015969]; response to starvation [GO:0042594]	GTP diphosphokinase activity [GO:0008728]; guanosine-3',5'-bis(diphosphate) 3'-diphosphatase activity [GO:0008893]	chloroplast [GO:0009507]	GO:0008728; GO:0009507; GO:0015969; GO:0008893; GO:0042594	NA	Glycine max (Soybean) (Glycine hispida)
gene_10522|GeneMark.hmm|537_aa|-|377|1990	537	tr|A0A0S3R1J5|A0A0S3R1J5_PHAAN	745	90.88	537	100	72.08	49	0	1	537	209	745	0	986	Uncharacterized protein	Vigan.01G198700 VIGAN_01198700	NA	NA	NA	NA	NA	NA	NA	Vigna angularis var. angularis
gene_10523|GeneMark.hmm|359_aa|+|160|1239	359	tr|I1JGE8|I1JGE8_SOYBN	380	79.68	379	100	99.74	56	4	1	358	1	379	0	594	Uncharacterized protein	GLYMA_02G192300	NA	NA	proteasome-mediated ubiquitin-dependent protein catabolic process [GO:0043161]; protein polyubiquitination [GO:0000209]; protein ubiquitination involved in ubiquitin-dependent protein catabolic process [GO:0042787]	ubiquitin protein ligase activity [GO:0061630]; zinc ion binding [GO:0008270]	NA	GO:0043161; GO:0000209; GO:0042787; GO:0061630; GO:0008270	NA	Glycine max (Soybean) (Glycine hispida)
gene_10524|GeneMark.hmm|207_aa|+|3|626	207	tr|A0A0B2PT72|A0A0B2PT72_GLYSO	205	86.96	207	100	100	24	2	2	207	1	205	3e-129	369	Protein LURP-one-related 6	glysoja_026177	NA	NA	NA	NA	NA	NA	NA	Glycine soja (Wild soybean)
gene_10525|GeneMark.hmm|205_aa|+|3|620	205	tr|A0A0B2PT72|A0A0B2PT72_GLYSO	205	87.8	205	100	100	24	1	2	205	1	205	1e-130	372	Protein LURP-one-related 6	glysoja_026177	NA	NA	NA	NA	NA	NA	NA	Glycine soja (Wild soybean)
gene_10526|GeneMark.hmm|206_aa|-|130|750	206	tr|I3SLM5|I3SLM5_LOTJA	207	92.75	207	100	100	14	1	1	206	1	207	3e-140	397	Adenylyl-sulfate kinase (EC 2.7.1.25)	NA	2.7.1.25	PATHWAY: Sulfur metabolism; hydrogen sulfide biosynthesis; sulfite from sulfate: step 2/3. {ECO:0000256|RuleBase:RU004347}.	hydrogen sulfide biosynthetic process [GO:0070814]; sulfate assimilation [GO:0000103]	adenylylsulfate kinase activity [GO:0004020]; ATP binding [GO:0005524]	NA	GO:0005524; GO:0004020; GO:0070814; GO:0000103	NA	Lotus japonicus (Lotus corniculatus var. japonicus)
gene_10527|GeneMark.hmm|367_aa|+|3|1106	367	tr|A0A0B2SWF9|A0A0B2SWF9_GLYSO	386	94.89	372	100	96.37	14	1	1	367	15	386	0	697	Protease Do-like 9 (EC 3.4.21.-)	glysoja_015760	3.4.21.-	NA	NA	serine-type endopeptidase activity [GO:0004252]	NA	GO:0004252	NA	Glycine soja (Wild soybean)
gene_10528|GeneMark.hmm|253_aa|+|3|764	253	tr|A0A0B2QC06|A0A0B2QC06_GLYSO	600	78.66	253	100	42.17	52	1	1	251	344	596	3e-141	416	Xylem serine proteinase 1	glysoja_021501	NA	NA	NA	serine-type endopeptidase activity [GO:0004252]	NA	GO:0004252	NA	Glycine soja (Wild soybean)
gene_10529|GeneMark.hmm|368_aa|+|150|1256	368	tr|A0A0S3T463|A0A0S3T463_PHAAN	367	95.59	363	98.64	98.91	16	0	6	368	5	367	0	739	Uncharacterized protein	Vigan.10G154200 VIGAN_10154200	NA	NA	NA	NA	NA	NA	NA	Vigna angularis var. angularis
gene_1053|GeneMark.hmm|447_aa|+|122|1465	447	tr|A0A0S3T9M6|A0A0S3T9M6_PHAAN	447	98.43	447	100	100	7	0	1	447	1	447	0	912	Elongation factor 1-alpha	Vigan.11G088500 VIGAN_11088500	NA	NA	NA	NA	NA	NA	NA	Vigna angularis var. angularis
gene_10530|GeneMark.hmm|219_aa|+|2|661	219	tr|A0A0L9V0R9|A0A0L9V0R9_PHAAN	1078	96.31	217	99.09	20.13	8	0	1	217	387	603	4e-145	437	Uncharacterized protein	LR48_Vigan07g242900	NA	NA	NA	NA	NA	NA	NA	Phaseolus angularis (Azuki bean) (Vigna angularis)
gene_10531|GeneMark.hmm|433_aa|+|714|2015	433	tr|K7M685|K7M685_SOYBN	673	89.38	433	100	64.34	46	0	1	433	241	673	0	789	Uncharacterized protein	NA	NA	NA	NA	NA	trans-Golgi network [GO:0005802]	GO:0005802	NA	Glycine max (Soybean) (Glycine hispida)
gene_10532|GeneMark.hmm|514_aa|+|28|1572	514	tr|A0A0B2PRS0|A0A0B2PRS0_GLYSO	528	82.92	527	100	99.81	75	5	1	513	1	526	0	891	Pectinesterase (EC 3.1.1.11)	glysoja_049709	3.1.1.11	PATHWAY: Glycan metabolism; pectin degradation; 2-dehydro-3-deoxy-D-gluconate from pectin: step 1/5. {ECO:0000256|RuleBase:RU000589, ECO:0000256|SAAS:SAAS00291394}.	cell wall modification [GO:0042545]; pectin catabolic process [GO:0045490]	aspartyl esterase activity [GO:0045330]; enzyme inhibitor activity [GO:0004857]; pectinesterase activity [GO:0030599]	cell wall [GO:0005618]; extracellular region [GO:0005576]	GO:0045330; GO:0005618; GO:0042545; GO:0004857; GO:0005576; GO:0045490; GO:0030599	SUBCELLULAR LOCATION: Secreted, cell wall {ECO:0000256|RuleBase:RU000589}.	Glycine soja (Wild soybean)
gene_10537|GeneMark.hmm|561_aa|-|259|1944	561	tr|I1MZN6|I1MZN6_SOYBN	573	87.54	562	100	98.08	69	1	1	561	12	573	0	1030	Uncharacterized protein	GLYMA_18G050800	NA	NA	phototropism [GO:0009638]	signal transducer activity [GO:0004871]	NA	GO:0009638; GO:0004871	NA	Glycine max (Soybean) (Glycine hispida)
gene_10539|GeneMark.hmm|561_aa|-|281|1966	561	tr|I1MZN6|I1MZN6_SOYBN	573	87.37	562	100	98.08	70	1	1	561	12	573	0	1026	Uncharacterized protein	GLYMA_18G050800	NA	NA	phototropism [GO:0009638]	signal transducer activity [GO:0004871]	NA	GO:0009638; GO:0004871	NA	Glycine max (Soybean) (Glycine hispida)
gene_10541|GeneMark.hmm|561_aa|-|281|1966	561	tr|I1MZN6|I1MZN6_SOYBN	573	87.54	562	100	98.08	69	1	1	561	12	573	0	1030	Uncharacterized protein	GLYMA_18G050800	NA	NA	phototropism [GO:0009638]	signal transducer activity [GO:0004871]	NA	GO:0009638; GO:0004871	NA	Glycine max (Soybean) (Glycine hispida)
gene_10543|GeneMark.hmm|201_aa|+|141|746	201	tr|I1NBS1|I1NBS1_SOYBN	202	95.02	201	100	99.5	10	0	1	201	1	201	2e-104	305	Uncharacterized protein	GLYMA_19G228900	NA	NA	mRNA splicing, via spliceosome [GO:0000398]	RNA binding [GO:0003723]; zinc ion binding [GO:0008270]	U4/U6 x U5 tri-snRNP complex [GO:0046540]	GO:0003723; GO:0046540; GO:0000398; GO:0008270	NA	Glycine max (Soybean) (Glycine hispida)
gene_10545|GeneMark.hmm|791_aa|+|225|2600	791	tr|I1LVC2|I1LVC2_SOYBN	878	88.82	796	100	90.66	79	5	1	791	88	878	0	1456	Uncharacterized protein	GLYMA_12G235900	NA	NA	NA	ATP binding [GO:0005524]; protein serine/threonine kinase activity [GO:0004674]	integral component of membrane [GO:0016021]	GO:0005524; GO:0016021; GO:0004674	NA	Glycine max (Soybean) (Glycine hispida)
gene_10546|GeneMark.hmm|958_aa|-|378|3254	958	tr|K7LT68|K7LT68_SOYBN	986	88.2	958	100	97.16	112	1	1	958	30	986	0	1722	Uncharacterized protein	GLYMA_12G052700	NA	NA	NA	NA	NA	NA	NA	Glycine max (Soybean) (Glycine hispida)
gene_10547|GeneMark.hmm|153_aa|+|69|530	153	tr|I1N064|I1N064_SOYBN	151	70.78	154	100	100	41	3	1	153	1	151	1e-68	210	Uncharacterized protein	GLYMA_18G072300	NA	NA	NA	NA	NA	NA	NA	Glycine max (Soybean) (Glycine hispida)
gene_10548|GeneMark.hmm|63_aa|-|319|510	63	tr|A0A0B2Q8Y9|A0A0B2Q8Y9_GLYSO	63	90.48	63	100	100	6	0	1	63	1	63	2e-34	116	Uncharacterized protein	glysoja_033828	NA	NA	NA	NA	integral component of membrane [GO:0016021]	GO:0016021	NA	Glycine soja (Wild soybean)
gene_10549|GeneMark.hmm|693_aa|+|77|2158	693	tr|A0A0B2PTB3|A0A0B2PTB3_GLYSO	687	89.83	688	99.28	100	69	1	6	693	1	687	0	1206	Dolichyl-diphosphooligosaccharide--protein glycosyltransferase subunit 2	glysoja_019183	NA	NA	protein N-linked glycosylation [GO:0006487]	transferase activity [GO:0016740]	integral component of membrane [GO:0016021]; oligosaccharyltransferase complex [GO:0008250]	GO:0016021; GO:0008250; GO:0006487; GO:0016740	NA	Glycine soja (Wild soybean)
gene_1055|GeneMark.hmm|447_aa|+|122|1465	447	tr|A0A0S3T9M6|A0A0S3T9M6_PHAAN	447	98.88	447	100	100	5	0	1	447	1	447	0	915	Elongation factor 1-alpha	Vigan.11G088500 VIGAN_11088500	NA	NA	NA	NA	NA	NA	NA	Vigna angularis var. angularis
gene_10551|GeneMark.hmm|75_aa|+|324|551	75	tr|I3SAH3|I3SAH3_LOTJA	120	94.67	75	100	62.5	3	1	1	74	29	103	6e-47	150	Uncharacterized protein	NA	NA	NA	NA	NA	NA	NA	NA	Lotus japonicus (Lotus corniculatus var. japonicus)
gene_10552|GeneMark.hmm|689_aa|-|629|2698	689	tr|A0A0R0HYU5|A0A0R0HYU5_SOYBN	759	89	691	100	91.04	74	1	1	689	69	759	0	1272	Uncharacterized protein	GLYMA_10G075900	NA	NA	NA	NA	NA	NA	NA	Glycine max (Soybean) (Glycine hispida)
gene_10555|GeneMark.hmm|236_aa|+|823|1533	236	tr|I1J785|I1J785_SOYBN	474	81.43	237	100	50	25	2	1	236	256	474	2e-126	373	Uncharacterized protein	GLYMA_01G112900	NA	NA	NA	transferase activity, transferring acyl groups other than amino-acyl groups [GO:0016747]	NA	GO:0016747	NA	Glycine max (Soybean) (Glycine hispida)
gene_10558|GeneMark.hmm|236_aa|+|823|1533	236	tr|I1J785|I1J785_SOYBN	474	82.28	237	100	50	23	2	1	236	256	474	7e-126	371	Uncharacterized protein	GLYMA_01G112900	NA	NA	NA	transferase activity, transferring acyl groups other than amino-acyl groups [GO:0016747]	NA	GO:0016747	NA	Glycine max (Soybean) (Glycine hispida)
gene_10559|GeneMark.hmm|328_aa|+|3|989	328	tr|A0A0S3T0S5|A0A0S3T0S5_PHAAN	516	90.85	306	93.29	59.3	26	2	1	306	191	494	0	579	Uncharacterized protein	Vigan.09G230900 VIGAN_09230900	NA	NA	NA	NA	NA	NA	NA	Vigna angularis var. angularis
gene_10560|GeneMark.hmm|328_aa|+|3|989	328	tr|A0A0S3T0S5|A0A0S3T0S5_PHAAN	516	91.18	306	93.29	59.3	25	2	1	306	191	494	0	581	Uncharacterized protein	Vigan.09G230900 VIGAN_09230900	NA	NA	NA	NA	NA	NA	NA	Vigna angularis var. angularis
gene_10561|GeneMark.hmm|303_aa|+|3|914	303	tr|A0A0S3T0S5|A0A0S3T0S5_PHAAN	516	90.04	281	92.74	54.46	26	2	1	281	216	494	0	528	Uncharacterized protein	Vigan.09G230900 VIGAN_09230900	NA	NA	NA	NA	NA	NA	NA	Vigna angularis var. angularis
gene_10562|GeneMark.hmm|328_aa|+|3|989	328	tr|A0A0S3T0S5|A0A0S3T0S5_PHAAN	516	92.16	306	93.29	59.3	22	2	1	306	191	494	0	585	Uncharacterized protein	Vigan.09G230900 VIGAN_09230900	NA	NA	NA	NA	NA	NA	NA	Vigna angularis var. angularis
gene_10563|GeneMark.hmm|327_aa|+|3|986	327	tr|A0A0S3T0S5|A0A0S3T0S5_PHAAN	516	91.5	306	93.58	59.3	24	2	1	306	191	494	0	583	Uncharacterized protein	Vigan.09G230900 VIGAN_09230900	NA	NA	NA	NA	NA	NA	NA	Vigna angularis var. angularis
gene_10564|GeneMark.hmm|328_aa|+|3|989	328	tr|A0A0S3T0S5|A0A0S3T0S5_PHAAN	516	91.18	306	93.29	59.3	25	2	1	306	191	494	0	581	Uncharacterized protein	Vigan.09G230900 VIGAN_09230900	NA	NA	NA	NA	NA	NA	NA	Vigna angularis var. angularis
gene_10565|GeneMark.hmm|145_aa|-|205|642	145	tr|V7CKI1|V7CKI1_PHAVU	226	96.55	145	100	64.16	5	0	1	145	81	225	3e-98	288	Uncharacterized protein	PHAVU_002G099400g	NA	NA	vesicle-mediated transport [GO:0016192]	NA	integral component of membrane [GO:0016021]	GO:0016021; GO:0016192	NA	Phaseolus vulgaris (Kidney bean) (French bean)
gene_10566|GeneMark.hmm|88_aa|+|643|909	88	tr|C6TAA5|C6TAA5_SOYBN	226	76.71	73	82.95	32.3	17	0	1	73	95	167	2e-21	88.2	Putative uncharacterized protein	NA	NA	NA	NA	NA	integral component of membrane [GO:0016021]	GO:0016021	NA	Glycine max (Soybean) (Glycine hispida)
gene_10567|GeneMark.hmm|462_aa|+|94|1482	462	tr|Q93XA1|Q93XA1_PHAVU	467	85.65	460	99.57	98.5	57	4	9	462	11	467	0	785	TGA-type basic leucine zipper protein TGA2.1 (Uncharacterized protein)	PHAVU_011G203400g	NA	NA	transcription, DNA-templated [GO:0006351]	sequence-specific DNA binding [GO:0043565]; transcription factor activity, sequence-specific DNA binding [GO:0003700]	NA	GO:0043565; GO:0003700; GO:0006351	NA	Phaseolus vulgaris (Kidney bean) (French bean)
gene_10568|GeneMark.hmm|237_aa|+|2|715	237	tr|A0A0B2RWB6|A0A0B2RWB6_GLYSO	1124	97.44	234	98.73	20.82	6	0	1	234	172	405	8e-155	465	Coiled-coil domain-containing protein 132	glysoja_008240	NA	NA	NA	NA	NA	NA	NA	Glycine soja (Wild soybean)
gene_10569|GeneMark.hmm|325_aa|+|768|1745	325	tr|A0A0B2QMI8|A0A0B2QMI8_GLYSO	1128	83.18	214	65.85	18.97	35	1	1	213	456	669	2e-120	378	Coiled-coil domain-containing protein 132	glysoja_006572	NA	NA	NA	NA	NA	NA	NA	Glycine soja (Wild soybean)
gene_10570|GeneMark.hmm|334_aa|+|1751|2755	334	tr|A0A0B2QMI8|A0A0B2QMI8_GLYSO	1128	89.8	343	100	30.41	26	1	1	334	786	1128	0	632	Coiled-coil domain-containing protein 132	glysoja_006572	NA	NA	NA	NA	NA	NA	NA	Glycine soja (Wild soybean)
gene_10573|GeneMark.hmm|204_aa|-|309|923	204	tr|V7BBS2|V7BBS2_PHAVU	277	88.29	205	100	74.01	23	1	1	204	73	277	2e-129	372	Uncharacterized protein	PHAVU_007G038600g	NA	NA	tryptophan catabolic process to kynurenine [GO:0019441]	arylformamidase activity [GO:0004061]	NA	GO:0004061; GO:0019441	NA	Phaseolus vulgaris (Kidney bean) (French bean)
gene_10576|GeneMark.hmm|204_aa|-|428|1042	204	tr|V7BBS2|V7BBS2_PHAVU	277	88.29	205	100	74.01	23	1	1	204	73	277	2e-129	372	Uncharacterized protein	PHAVU_007G038600g	NA	NA	tryptophan catabolic process to kynurenine [GO:0019441]	arylformamidase activity [GO:0004061]	NA	GO:0004061; GO:0019441	NA	Phaseolus vulgaris (Kidney bean) (French bean)
gene_10578|GeneMark.hmm|204_aa|-|324|938	204	tr|V7BBS2|V7BBS2_PHAVU	277	88.29	205	100	74.01	23	1	1	204	73	277	2e-129	372	Uncharacterized protein	PHAVU_007G038600g	NA	NA	tryptophan catabolic process to kynurenine [GO:0019441]	arylformamidase activity [GO:0004061]	NA	GO:0004061; GO:0019441	NA	Phaseolus vulgaris (Kidney bean) (French bean)
gene_1058|GeneMark.hmm|447_aa|+|122|1465	447	tr|A0A0S3T9M6|A0A0S3T9M6_PHAAN	447	98.88	447	100	100	5	0	1	447	1	447	0	915	Elongation factor 1-alpha	Vigan.11G088500 VIGAN_11088500	NA	NA	NA	NA	NA	NA	NA	Vigna angularis var. angularis
gene_10581|GeneMark.hmm|253_aa|+|392|1153	253	tr|V7AJX9|V7AJX9_PHAVU	346	94.07	253	100	73.12	15	0	1	253	94	346	7e-179	502	Uncharacterized protein	PHAVU_011G213800g	NA	NA	NA	NA	NA	NA	NA	Phaseolus vulgaris (Kidney bean) (French bean)
gene_10582|GeneMark.hmm|83_aa|-|298|549	83	tr|G7JGP3|G7JGP3_MEDTR	81	68.35	79	95.18	97.53	25	0	5	83	3	81	5e-34	117	Transmembrane protein, putative (Uncharacterized protein)	MTR_4g130810	NA	NA	NA	NA	integral component of membrane [GO:0016021]	GO:0016021	NA	Medicago truncatula (Barrel medic) (Medicago tribuloides)
gene_10584|GeneMark.hmm|287_aa|-|172|1035	287	tr|A0A0S3QXJ0|A0A0S3QXJ0_PHAAN	287	94.43	287	100	100	16	0	1	287	1	287	0	557	Uncharacterized protein	Vigan.01G052000 VIGAN_01052000	NA	NA	NA	NA	NA	NA	NA	Vigna angularis var. angularis
gene_10585|GeneMark.hmm|166_aa|-|1|498	166	tr|I1KSM1|I1KSM1_SOYBN	1355	62.28	167	100	12.32	56	2	1	166	778	938	8e-63	214	Uncharacterized protein	GLYMA_08G123500	NA	NA	defense response [GO:0006952]	ADP binding [GO:0043531]; ATP binding [GO:0005524]; protein kinase activity [GO:0004672]	NA	GO:0043531; GO:0005524; GO:0006952; GO:0004672	NA	Glycine max (Soybean) (Glycine hispida)
gene_10586|GeneMark.hmm|147_aa|+|1|441	147	tr|A0A0R0G168|A0A0R0G168_SOYBN	479	80.67	150	100	31.32	26	3	1	147	262	411	7e-64	208	Uncharacterized protein	GLYMA_15G152700	NA	NA	lipid metabolic process [GO:0006629]	NA	NA	GO:0006629	NA	Glycine max (Soybean) (Glycine hispida)
gene_10590|GeneMark.hmm|278_aa|+|67|903	278	tr|A0A0B2PNZ9|A0A0B2PNZ9_GLYSO	290	79.86	293	100	100	41	8	1	278	1	290	2e-150	429	Uncharacterized protein	glysoja_016543	NA	NA	metal ion transport [GO:0030001]	metal ion binding [GO:0046872]	NA	GO:0046872; GO:0030001	NA	Glycine soja (Wild soybean)
gene_10591|GeneMark.hmm|394_aa|+|360|1544	394	tr|I1NIA1|I1NIA1_SOYBN	395	91.16	396	100	100	32	3	1	394	1	395	0	692	Uncharacterized protein	GLYMA_20G210300	NA	NA	magnesium ion transmembrane transport [GO:1903830]; magnesium ion transport [GO:0015693]	magnesium ion transmembrane transporter activity [GO:0015095]	integral component of membrane [GO:0016021]	GO:0016021; GO:1903830; GO:0015095; GO:0015693	NA	Glycine max (Soybean) (Glycine hispida)
gene_10592|GeneMark.hmm|202_aa|-|359|967	202	tr|V7CVU4|V7CVU4_PHAVU	201	90.1	202	100	100	19	1	1	202	1	201	9e-132	375	Uncharacterized protein	PHAVU_001G074800g	NA	NA	NA	NA	NA	NA	NA	Phaseolus vulgaris (Kidney bean) (French bean)
gene_10594|GeneMark.hmm|103_aa|-|97|408	103	tr|A0A0L9V5M7|A0A0L9V5M7_PHAAN	234	75.64	78	75.73	33.33	19	0	9	86	154	231	2e-29	110	Uncharacterized protein	LR48_Vigan08g111500	NA	NA	NA	DNA binding [GO:0003677]	NA	GO:0003677	NA	Phaseolus angularis (Azuki bean) (Vigna angularis)
gene_10595|GeneMark.hmm|144_aa|-|63|497	144	tr|A0A0B2NWU4|A0A0B2NWU4_GLYSO	783	97.16	141	97.92	18.01	4	0	4	144	643	783	2e-91	287	Chloride channel protein	glysoja_041202	NA	NA	NA	voltage-gated chloride channel activity [GO:0005247]	integral component of membrane [GO:0016021]	GO:0016021; GO:0005247	SUBCELLULAR LOCATION: Membrane {ECO:0000256|RuleBase:RU361221}; Multi-pass membrane protein {ECO:0000256|RuleBase:RU361221}.	Glycine soja (Wild soybean)
gene_10596|GeneMark.hmm|54_aa|-|484|648	54	tr|V7C2K2|V7C2K2_PHAVU	782	82.69	52	96.3	6.65	9	0	1	52	588	639	5e-22	91.7	Chloride channel protein	PHAVU_004G054600g	NA	NA	NA	voltage-gated chloride channel activity [GO:0005247]	integral component of membrane [GO:0016021]	GO:0016021; GO:0005247	SUBCELLULAR LOCATION: Membrane {ECO:0000256|RuleBase:RU361221}; Multi-pass membrane protein {ECO:0000256|RuleBase:RU361221}.	Phaseolus vulgaris (Kidney bean) (French bean)
gene_10597|GeneMark.hmm|153_aa|-|645|1106	153	tr|I1K1Y7|I1K1Y7_SOYBN	773	93.33	150	98.04	19.4	10	0	1	150	401	550	2e-83	266	Chloride channel protein	NA	NA	NA	NA	voltage-gated chloride channel activity [GO:0005247]	integral component of membrane [GO:0016021]	GO:0016021; GO:0005247	SUBCELLULAR LOCATION: Membrane {ECO:0000256|RuleBase:RU361221}; Multi-pass membrane protein {ECO:0000256|RuleBase:RU361221}.	Glycine max (Soybean) (Glycine hispida)
gene_106|GeneMark.hmm|85_aa|+|3|257	85	tr|G7LDJ7|G7LDJ7_MEDTR	2925	85.88	85	100	2.91	12	0	1	85	885	969	7e-44	156	Uncharacterized protein (WD-40 repeat protein/beige protein)	MTR_8g035750	NA	NA	NA	NA	NA	NA	NA	Medicago truncatula (Barrel medic) (Medicago tribuloides)
gene_10606|GeneMark.hmm|801_aa|+|76|2481	801	tr|I1J504|I1J504_SOYBN	801	84.31	803	100	100	116	4	1	796	1	800	0	1396	Uncharacterized protein	GLYMA_01G022600	NA	NA	NA	ATP binding [GO:0005524]; protein kinase activity [GO:0004672]; ubiquitin-protein transferase activity [GO:0004842]	NA	GO:0005524; GO:0004672; GO:0004842	NA	Glycine max (Soybean) (Glycine hispida)
gene_10609|GeneMark.hmm|174_aa|-|162|686	174	tr|V7AFR7|V7AFR7_PHAVU	174	90.23	174	100	100	17	0	1	174	1	174	2e-109	316	Uncharacterized protein	PHAVU_011G091600g	NA	NA	NA	NA	NA	NA	NA	Phaseolus vulgaris (Kidney bean) (French bean)
gene_1061|GeneMark.hmm|447_aa|+|122|1465	447	tr|A0A0S3T9M6|A0A0S3T9M6_PHAAN	447	98.88	447	100	100	5	0	1	447	1	447	0	915	Elongation factor 1-alpha	Vigan.11G088500 VIGAN_11088500	NA	NA	NA	NA	NA	NA	NA	Vigna angularis var. angularis
gene_10610|GeneMark.hmm|92_aa|+|62|340	92	tr|A0A0B2NPX5|A0A0B2NPX5_GLYSO	101	65.96	94	100	93.07	23	3	1	92	1	87	4e-24	92.8	Uncharacterized protein	glysoja_049233	NA	NA	NA	NA	NA	NA	NA	Glycine soja (Wild soybean)
gene_10611|GeneMark.hmm|137_aa|+|62|475	137	tr|A0A0B2NPX5|A0A0B2NPX5_GLYSO	101	53.68	136	99.27	100	23	4	1	134	1	98	2e-25	97.8	Uncharacterized protein	glysoja_049233	NA	NA	NA	NA	NA	NA	NA	Glycine soja (Wild soybean)
gene_10612|GeneMark.hmm|447_aa|+|287|1630	447	tr|A0A0S3T2Y0|A0A0S3T2Y0_PHAAN	447	87.92	447	100	100	54	0	1	447	1	447	0	811	Uncharacterized protein	Vigan.10G066200 VIGAN_10066200	NA	NA	NA	NA	NA	NA	NA	Vigna angularis var. angularis
gene_10613|GeneMark.hmm|489_aa|-|465|1934	489	tr|V7BB35|V7BB35_PHAVU	489	98.36	489	100	100	8	0	1	489	1	489	0	989	Uncharacterized protein	PHAVU_007G018000g	NA	NA	ATP hydrolysis coupled proton transport [GO:0015991]; ATP metabolic process [GO:0046034]	ATP binding [GO:0005524]; hydrolase activity, acting on acid anhydrides, catalyzing transmembrane movement of substances [GO:0016820]	proton-transporting V-type ATPase, V1 domain [GO:0033180]	GO:0005524; GO:0015991; GO:0046034; GO:0016820; GO:0033180	NA	Phaseolus vulgaris (Kidney bean) (French bean)
gene_10614|GeneMark.hmm|489_aa|-|465|1934	489	tr|V7BB35|V7BB35_PHAVU	489	98.36	489	100	100	8	0	1	489	1	489	0	989	Uncharacterized protein	PHAVU_007G018000g	NA	NA	ATP hydrolysis coupled proton transport [GO:0015991]; ATP metabolic process [GO:0046034]	ATP binding [GO:0005524]; hydrolase activity, acting on acid anhydrides, catalyzing transmembrane movement of substances [GO:0016820]	proton-transporting V-type ATPase, V1 domain [GO:0033180]	GO:0005524; GO:0015991; GO:0046034; GO:0016820; GO:0033180	NA	Phaseolus vulgaris (Kidney bean) (French bean)
gene_10615|GeneMark.hmm|489_aa|-|465|1934	489	tr|V7BB35|V7BB35_PHAVU	489	97.75	489	100	100	11	0	1	489	1	489	0	982	Uncharacterized protein	PHAVU_007G018000g	NA	NA	ATP hydrolysis coupled proton transport [GO:0015991]; ATP metabolic process [GO:0046034]	ATP binding [GO:0005524]; hydrolase activity, acting on acid anhydrides, catalyzing transmembrane movement of substances [GO:0016820]	proton-transporting V-type ATPase, V1 domain [GO:0033180]	GO:0005524; GO:0015991; GO:0046034; GO:0016820; GO:0033180	NA	Phaseolus vulgaris (Kidney bean) (French bean)
gene_10616|GeneMark.hmm|488_aa|-|465|1931	488	tr|A0A0S3SLF3|A0A0S3SLF3_PHAAN	488	98.77	488	100	100	6	0	1	488	1	488	0	991	Uncharacterized protein	Vigan.08G020100 VIGAN_08020100	NA	NA	NA	NA	NA	NA	NA	Vigna angularis var. angularis
gene_10617|GeneMark.hmm|489_aa|-|308|1777	489	tr|V7BB35|V7BB35_PHAVU	489	97.96	489	100	100	10	0	1	489	1	489	0	985	Uncharacterized protein	PHAVU_007G018000g	NA	NA	ATP hydrolysis coupled proton transport [GO:0015991]; ATP metabolic process [GO:0046034]	ATP binding [GO:0005524]; hydrolase activity, acting on acid anhydrides, catalyzing transmembrane movement of substances [GO:0016820]	proton-transporting V-type ATPase, V1 domain [GO:0033180]	GO:0005524; GO:0015991; GO:0046034; GO:0016820; GO:0033180	NA	Phaseolus vulgaris (Kidney bean) (French bean)
gene_10618|GeneMark.hmm|489_aa|-|465|1934	489	tr|V7BB35|V7BB35_PHAVU	489	98.36	489	100	100	8	0	1	489	1	489	0	989	Uncharacterized protein	PHAVU_007G018000g	NA	NA	ATP hydrolysis coupled proton transport [GO:0015991]; ATP metabolic process [GO:0046034]	ATP binding [GO:0005524]; hydrolase activity, acting on acid anhydrides, catalyzing transmembrane movement of substances [GO:0016820]	proton-transporting V-type ATPase, V1 domain [GO:0033180]	GO:0005524; GO:0015991; GO:0046034; GO:0016820; GO:0033180	NA	Phaseolus vulgaris (Kidney bean) (French bean)
gene_10620|GeneMark.hmm|248_aa|+|706|1452	248	tr|I1K2V2|I1K2V2_SOYBN	363	80.83	240	96.77	66.12	32	4	1	229	108	344	1e-130	380	Uncharacterized protein	GLYMA_05G123300	NA	NA	NA	NA	NA	NA	NA	Glycine max (Soybean) (Glycine hispida)
gene_10621|GeneMark.hmm|172_aa|+|244|762	172	tr|I1JI58|I1JI58_SOYBN	683	78.49	172	100	25.18	21	1	1	172	1	156	1e-86	273	Uncharacterized protein	GLYMA_02G254400	NA	NA	NA	NA	NA	NA	NA	Glycine max (Soybean) (Glycine hispida)
gene_10624|GeneMark.hmm|168_aa|+|1928|2434	168	tr|A0A0R0L121|A0A0R0L121_SOYBN	488	80.95	168	100	34.43	30	2	1	168	322	487	1e-84	263	Uncharacterized protein	GLYMA_02G254400	NA	NA	NA	NA	NA	NA	NA	Glycine max (Soybean) (Glycine hispida)
gene_10626|GeneMark.hmm|420_aa|-|247|1509	420	tr|A0A0B2RWH6|A0A0B2RWH6_GLYSO	491	75.6	418	99.52	85.13	96	3	1	414	76	491	0	661	Glycosyltransferase (EC 2.4.1.-)	glysoja_013625	2.4.1.-	NA	NA	transferase activity, transferring hexosyl groups [GO:0016758]	NA	GO:0016758	NA	Glycine soja (Wild soybean)
gene_10627|GeneMark.hmm|68_aa|-|1586|1792	68	tr|A0A0S3SLM1|A0A0S3SLM1_PHAAN	501	87.5	48	70.59	9.58	6	0	13	60	1	48	4e-21	89.4	Glycosyltransferase (EC 2.4.1.-)	Vigan.08G023000 VIGAN_08023000	2.4.1.-	NA	NA	NA	NA	NA	NA	Vigna angularis var. angularis
gene_10628|GeneMark.hmm|396_aa|-|3|1190	396	tr|A0A0B2RWH6|A0A0B2RWH6_GLYSO	491	75	400	100	81.47	94	3	1	396	76	473	0	630	Glycosyltransferase (EC 2.4.1.-)	glysoja_013625	2.4.1.-	NA	NA	transferase activity, transferring hexosyl groups [GO:0016758]	NA	GO:0016758	NA	Glycine soja (Wild soybean)
gene_10629|GeneMark.hmm|68_aa|-|1267|1473	68	tr|A0A0S3SLM1|A0A0S3SLM1_PHAAN	501	87.5	48	70.59	9.58	6	0	13	60	1	48	4e-21	89.4	Glycosyltransferase (EC 2.4.1.-)	Vigan.08G023000 VIGAN_08023000	2.4.1.-	NA	NA	NA	NA	NA	NA	Vigna angularis var. angularis
gene_10630|GeneMark.hmm|540_aa|+|3|1625	540	tr|A0A0S3RDX1|A0A0S3RDX1_PHAAN	600	93.89	540	100	90	33	0	1	540	61	600	0	1054	Uncharacterized protein	Vigan.02G142000 VIGAN_02142000	NA	NA	NA	NA	NA	NA	NA	Vigna angularis var. angularis
gene_10631|GeneMark.hmm|219_aa|+|26|685	219	tr|A0A0B2RU90|A0A0B2RU90_GLYSO	219	89.45	218	99.54	99.54	23	0	1	218	1	218	6e-143	404	Protein LURP-one-related 12	glysoja_007028	NA	NA	NA	NA	NA	NA	NA	Glycine soja (Wild soybean)
gene_10632|GeneMark.hmm|280_aa|+|280|1122	280	tr|C6TNW7|C6TNW7_SOYBN	326	83.74	326	100	100	7	1	1	280	1	326	0	548	Serine/threonine-protein phosphatase (EC 3.1.3.16)	GLYMA_20G222500	3.1.3.16	NA	NA	metal ion binding [GO:0046872]; phosphoprotein phosphatase activity [GO:0004721]	NA	GO:0046872; GO:0004721	NA	Glycine max (Soybean) (Glycine hispida)
gene_10633|GeneMark.hmm|326_aa|+|280|1260	326	tr|C6TNW7|C6TNW7_SOYBN	326	97.55	326	100	100	8	0	1	326	1	326	0	665	Serine/threonine-protein phosphatase (EC 3.1.3.16)	GLYMA_20G222500	3.1.3.16	NA	NA	metal ion binding [GO:0046872]; phosphoprotein phosphatase activity [GO:0004721]	NA	GO:0046872; GO:0004721	NA	Glycine max (Soybean) (Glycine hispida)
gene_10635|GeneMark.hmm|376_aa|-|3|1130	376	tr|K7M8Q6|K7M8Q6_SOYBN	461	89.68	378	100	82	29	5	1	376	1	370	0	681	Non-specific serine/threonine protein kinase (EC 2.7.11.1)	GLYMA_15G003400	2.7.11.1	NA	signal transduction [GO:0007165]	ATP binding [GO:0005524]; protein serine/threonine kinase activity [GO:0004674]	NA	GO:0005524; GO:0004674; GO:0007165	NA	Glycine max (Soybean) (Glycine hispida)
gene_10637|GeneMark.hmm|372_aa|-|3|1118	372	tr|K7M8Q6|K7M8Q6_SOYBN	461	90.11	374	100	81.13	31	4	1	372	1	370	0	681	Non-specific serine/threonine protein kinase (EC 2.7.11.1)	GLYMA_15G003400	2.7.11.1	NA	signal transduction [GO:0007165]	ATP binding [GO:0005524]; protein serine/threonine kinase activity [GO:0004674]	NA	GO:0005524; GO:0004674; GO:0007165	NA	Glycine max (Soybean) (Glycine hispida)
gene_10639|GeneMark.hmm|453_aa|+|95|1456	453	tr|A0A0S3SBS9|A0A0S3SBS9_PHAAN	450	83.95	461	100	100	55	5	1	453	1	450	0	712	Uncharacterized protein	Vigan.06G155100 VIGAN_06155100	NA	NA	NA	NA	NA	NA	NA	Vigna angularis var. angularis
gene_1064|GeneMark.hmm|287_aa|-|184|1047	287	tr|Q7X750|Q7X750_SOYBN	362	90.24	287	100	79.28	28	0	1	287	76	362	0	547	Cysteine proteinase (EC 3.4.22.-)	CysP1	3.4.22.-	NA	NA	cysteine-type peptidase activity [GO:0008234]	NA	GO:0008234	NA	Glycine max (Soybean) (Glycine hispida)
gene_10640|GeneMark.hmm|595_aa|+|192|1979	595	tr|W0FYH2|W0FYH2_CANBR	595	87.56	595	100	100	74	0	1	595	1	595	0	1109	Arginyl-tRNA synthetase	argS	NA	NA	arginyl-tRNA aminoacylation [GO:0006420]	arginine-tRNA ligase activity [GO:0004814]; ATP binding [GO:0005524]	cytoplasm [GO:0005737]	GO:0005524; GO:0004814; GO:0006420; GO:0005737	NA	Canavalia brasiliensis (Brazilian jack bean)
gene_10641|GeneMark.hmm|774_aa|+|2|2326	774	tr|I1KNL0|I1KNL0_SOYBN	742	93.1	739	95.48	99.6	51	0	36	774	4	742	0	1434	Uncharacterized protein	GLYMA_07G267800	NA	NA	transmembrane transport [GO:0055085]	NA	integral component of membrane [GO:0016021]	GO:0016021; GO:0055085	NA	Glycine max (Soybean) (Glycine hispida)
gene_10642|GeneMark.hmm|242_aa|+|118|846	242	tr|V7BLP5|V7BLP5_PHAVU	241	87.97	241	99.59	100	29	0	1	241	1	241	7e-158	444	Uncharacterized protein	PHAVU_006G002200g	NA	NA	NA	NA	integral component of membrane [GO:0016021]	GO:0016021	NA	Phaseolus vulgaris (Kidney bean) (French bean)
gene_10644|GeneMark.hmm|304_aa|+|110|1024	304	tr|A0A0B2RDJ2|A0A0B2RDJ2_GLYSO	918	81.37	306	100	33.33	51	3	1	303	616	918	6e-171	504	5'-3' exoribonuclease 4 (EC 3.1.13.-)	glysoja_035547	3.1.13.-	NA	NA	exonuclease activity [GO:0004527]; nucleic acid binding [GO:0003676]; zinc ion binding [GO:0008270]	NA	GO:0004527; GO:0003676; GO:0008270	NA	Glycine soja (Wild soybean)
gene_10645|GeneMark.hmm|282_aa|-|404|1252	282	tr|A0A0B2Q582|A0A0B2Q582_GLYSO	451	92.45	278	98.58	61.64	21	0	5	282	174	451	0	550	Hexosyltransferase (EC 2.4.1.-)	glysoja_011816	2.4.1.-	PATHWAY: Glycan metabolism; pectin biosynthesis. {ECO:0000256|RuleBase:RU362027}.	cell wall organization [GO:0071555]; pectin biosynthetic process [GO:0045489]	polygalacturonate 4-alpha-galacturonosyltransferase activity [GO:0047262]	Golgi membrane [GO:0000139]	GO:0000139; GO:0071555; GO:0045489; GO:0047262	SUBCELLULAR LOCATION: Golgi apparatus membrane {ECO:0000256|RuleBase:RU362027}; Single-pass type II membrane protein {ECO:0000256|RuleBase:RU362027}.	Glycine soja (Wild soybean)
gene_10647|GeneMark.hmm|258_aa|+|86|862	258	tr|A0A0R0KE60|A0A0R0KE60_SOYBN	261	93.21	221	85.66	84.67	15	0	1	221	1	221	1e-146	417	Uncharacterized protein	GLYMA_04G170400	NA	NA	nucleosome assembly [GO:0006334]	NA	nucleus [GO:0005634]	GO:0006334; GO:0005634	NA	Glycine max (Soybean) (Glycine hispida)
gene_10649|GeneMark.hmm|258_aa|+|76|852	258	tr|A0A0R0KE60|A0A0R0KE60_SOYBN	261	93.21	221	85.66	84.67	15	0	1	221	1	221	1e-146	417	Uncharacterized protein	GLYMA_04G170400	NA	NA	nucleosome assembly [GO:0006334]	NA	nucleus [GO:0005634]	GO:0006334; GO:0005634	NA	Glycine max (Soybean) (Glycine hispida)
gene_1065|GeneMark.hmm|278_aa|+|137|973	278	tr|V7C2U7|V7C2U7_PHAVU	278	83.45	278	100	100	46	0	1	278	1	278	1e-174	489	Uncharacterized protein	PHAVU_004G067300g	NA	NA	fatty acid biosynthetic process [GO:0006633]	iron ion binding [GO:0005506]; oxidoreductase activity [GO:0016491]	integral component of membrane [GO:0016021]	GO:0006633; GO:0016021; GO:0005506; GO:0016491	NA	Phaseolus vulgaris (Kidney bean) (French bean)
gene_10652|GeneMark.hmm|297_aa|-|1340|2233	297	tr|A0A0S3R4M4|A0A0S3R4M4_PHAAN	818	79.93	294	98.99	35.94	59	0	1	294	522	815	8e-166	488	Uncharacterized protein	Vigan.01G342400 VIGAN_01342400	NA	NA	NA	NA	NA	NA	NA	Vigna angularis var. angularis
gene_10653|GeneMark.hmm|310_aa|-|2214|3146	310	tr|A0A0B2NQ70|A0A0B2NQ70_GLYSO	808	83.51	291	93.87	36.01	47	1	1	291	220	509	1e-169	498	Putative disease resistance protein	glysoja_044596	NA	NA	defense response [GO:0006952]	ADP binding [GO:0043531]	NA	GO:0043531; GO:0006952	NA	Glycine soja (Wild soybean)
gene_10654|GeneMark.hmm|242_aa|-|3143|3871	242	tr|V7BML6|V7BML6_PHAVU	658	63.08	195	80.58	29.64	63	5	29	217	11	202	2e-64	217	Uncharacterized protein (Fragment)	PHAVU_006G0277000g	NA	NA	NA	ADP binding [GO:0043531]	NA	GO:0043531	NA	Phaseolus vulgaris (Kidney bean) (French bean)
gene_10656|GeneMark.hmm|539_aa|+|180|1799	539	tr|I1JV15|I1JV15_SOYBN	539	89.81	540	100	100	53	2	1	539	1	539	0	974	Glutamyl-tRNA reductase (EC 1.2.1.70)	GLYMA_04G089800	1.2.1.70	PATHWAY: Porphyrin-containing compound metabolism; protoporphyrin-IX biosynthesis; 5-aminolevulinate from L-glutamyl-tRNA(Glu): step 1/2. {ECO:0000256|RuleBase:RU000584}.	protoporphyrinogen IX biosynthetic process [GO:0006782]	glutamyl-tRNA reductase activity [GO:0008883]; NADP binding [GO:0050661]	NA	GO:0050661; GO:0008883; GO:0006782	NA	Glycine max (Soybean) (Glycine hispida)
gene_10658|GeneMark.hmm|209_aa|-|408|1037	209	tr|A0A0B2RQL7|A0A0B2RQL7_GLYSO	209	99.04	209	100	100	2	0	1	209	1	209	5e-147	414	PRA1 family protein A1	glysoja_045020	NA	NA	NA	NA	integral component of membrane [GO:0016021]	GO:0016021	NA	Glycine soja (Wild soybean)
gene_10660|GeneMark.hmm|393_aa|-|190|1371	393	tr|I1KZ09|I1KZ09_SOYBN	393	93.64	393	100	100	25	0	1	393	1	393	0	748	Uncharacterized protein	GLYMA_08G345900	NA	NA	NA	NA	NA	NA	NA	Glycine max (Soybean) (Glycine hispida)
gene_10663|GeneMark.hmm|183_aa|-|2|550	183	tr|A0A0B2P939|A0A0B2P939_GLYSO	547	87.13	171	93.44	31.26	22	0	13	183	1	171	1e-108	327	Heparanase-like protein 1 (EC 3.2.1.-)	glysoja_048866	3.2.1.-	NA	NA	hydrolase activity, acting on glycosyl bonds [GO:0016798]	membrane [GO:0016020]	GO:0016798; GO:0016020	NA	Glycine soja (Wild soybean)
gene_10664|GeneMark.hmm|359_aa|-|136|1215	359	tr|C6TGK4|C6TGK4_SOYBN	361	88.92	361	100	100	38	1	1	359	1	361	0	656	Putative uncharacterized protein	NA	NA	NA	NA	oxidoreductase activity [GO:0016491]; zinc ion binding [GO:0008270]	NA	GO:0016491; GO:0008270	NA	Glycine max (Soybean) (Glycine hispida)
gene_10665|GeneMark.hmm|76_aa|+|2|232	76	tr|V7BWI7|V7BWI7_PHAVU	471	88.46	52	68.42	11.04	6	0	1	52	53	104	3e-27	105	Uncharacterized protein	PHAVU_005G142700g	NA	NA	NA	NA	integral component of membrane [GO:0016021]	GO:0016021	NA	Phaseolus vulgaris (Kidney bean) (French bean)
gene_10666|GeneMark.hmm|331_aa|+|238|1233	331	tr|A0A0B2R9F4|A0A0B2R9F4_GLYSO	484	86.24	327	98.79	67.56	45	0	2	328	158	484	0	583	Sec14 cytosolic factor	glysoja_010563	NA	NA	NA	NA	integral component of membrane [GO:0016021]	GO:0016021	NA	Glycine soja (Wild soybean)
gene_10667|GeneMark.hmm|152_aa|+|3|461	152	tr|V7AWX5|V7AWX5_PHAVU	166	62.82	156	100	93.98	51	5	3	152	12	166	9e-53	170	Uncharacterized protein	PHAVU_009G068700g	NA	NA	NA	NA	NA	NA	NA	Phaseolus vulgaris (Kidney bean) (French bean)
gene_10668|GeneMark.hmm|316_aa|-|3|950	316	tr|A0A0S3S3I3|A0A0S3S3I3_PHAAN	426	93.67	316	100	74.18	20	0	1	316	54	369	0	616	Uncharacterized protein	Vigan.05G074900 VIGAN_05074900	NA	NA	NA	NA	NA	NA	NA	Vigna angularis var. angularis
gene_10669|GeneMark.hmm|59_aa|+|2|181	59	tr|I1LIC5|I1LIC5_SOYBN	419	69.35	62	100	14.8	16	1	1	59	211	272	8e-19	81.6	Uncharacterized protein	GLYMA_11G087300	NA	NA	transmembrane transport [GO:0055085]	NA	integral component of membrane [GO:0016021]	GO:0016021; GO:0055085	NA	Glycine max (Soybean) (Glycine hispida)
gene_1067|GeneMark.hmm|193_aa|+|161|742	193	tr|V7C8R2|V7C8R2_PHAVU	181	100	181	93.78	100	0	0	13	193	1	181	1e-132	375	Uncharacterized protein	PHAVU_003G061400g	NA	NA	small GTPase mediated signal transduction [GO:0007264]	GTP binding [GO:0005525]	intracellular [GO:0005622]	GO:0005525; GO:0005622; GO:0007264	NA	Phaseolus vulgaris (Kidney bean) (French bean)
gene_10670|GeneMark.hmm|132_aa|+|211|609	132	tr|V7CKY5|V7CKY5_PHAVU	418	83.33	132	100	31.58	22	0	1	132	287	418	2e-72	228	Uncharacterized protein	PHAVU_002G117700g	NA	NA	transmembrane transport [GO:0055085]	NA	integral component of membrane [GO:0016021]	GO:0016021; GO:0055085	NA	Phaseolus vulgaris (Kidney bean) (French bean)
gene_10674|GeneMark.hmm|334_aa|+|261|1265	334	tr|V7CJ27|V7CJ27_PHAVU	336	80.36	336	100	100	62	2	1	334	3	336	0	543	Uncharacterized protein	PHAVU_002G064900g	NA	NA	NA	NA	integral component of membrane [GO:0016021]	GO:0016021	NA	Phaseolus vulgaris (Kidney bean) (French bean)
gene_10678|GeneMark.hmm|56_aa|-|2|169	56	tr|A0A0R0JA56|A0A0R0JA56_SOYBN	235	51.85	54	96.43	22.98	26	0	3	56	84	137	1e-11	60.1	Uncharacterized protein	GLYMA_07G122000	NA	NA	nucleotide biosynthetic process [GO:0009165]; ribonucleoside monophosphate biosynthetic process [GO:0009156]	magnesium ion binding [GO:0000287]; ribose phosphate diphosphokinase activity [GO:0004749]	NA	GO:0000287; GO:0009165; GO:0009156; GO:0004749	NA	Glycine max (Soybean) (Glycine hispida)
gene_10681|GeneMark.hmm|457_aa|+|179|1552	457	tr|I1N2U7|I1N2U7_SOYBN	515	91.03	457	100	88.74	40	1	1	457	60	515	0	853	Uncharacterized protein	GLYMA_18G197600	NA	NA	NA	NA	NA	NA	NA	Glycine max (Soybean) (Glycine hispida)
gene_10682|GeneMark.hmm|421_aa|+|34|1299	421	tr|I3SEI5|I3SEI5_LOTJA	421	91.21	421	100	100	37	0	1	421	1	421	0	763	Mg-protoporphyrin IX chelatase (EC 6.6.1.1)	NA	6.6.1.1	PATHWAY: Porphyrin-containing compound metabolism; chlorophyll biosynthesis. {ECO:0000256|RuleBase:RU362087}.	chlorophyll biosynthetic process [GO:0015995]; photosynthesis [GO:0015979]	ATP binding [GO:0005524]; magnesium chelatase activity [GO:0016851]	chloroplast [GO:0009507]	GO:0005524; GO:0015995; GO:0009507; GO:0016851; GO:0015979	SUBCELLULAR LOCATION: Plastid, chloroplast {ECO:0000256|RuleBase:RU362087}.	Lotus japonicus (Lotus corniculatus var. japonicus)
gene_10683|GeneMark.hmm|370_aa|+|1|1113	370	tr|A0A0B2RJ73|A0A0B2RJ73_GLYSO	352	86.65	352	95.14	100	47	0	19	370	1	352	0	642	Gibberellin 20 oxidase 1	glysoja_032557	NA	NA	NA	iron ion binding [GO:0005506]; oxidoreductase activity [GO:0016491]	NA	GO:0005506; GO:0016491	NA	Glycine soja (Wild soybean)
gene_10684|GeneMark.hmm|383_aa|-|532|1683	383	tr|I1L118|I1L118_SOYBN	492	91.12	383	100	77.85	34	0	1	383	109	491	0	735	Uncharacterized protein	GLYMA_09G046800	NA	NA	NA	NA	NA	NA	NA	Glycine max (Soybean) (Glycine hispida)
gene_10685|GeneMark.hmm|432_aa|-|532|1830	432	tr|A0A0B2P5S2|A0A0B2P5S2_GLYSO	482	90.76	433	100	89.83	37	2	1	432	49	479	0	803	Sucrose nonfermenting 4-like protein	glysoja_009853	NA	NA	NA	NA	NA	NA	NA	Glycine soja (Wild soybean)
gene_10686|GeneMark.hmm|443_aa|-|394|1725	443	tr|I1L118|I1L118_SOYBN	492	90.07	443	100	90.04	44	0	1	443	50	492	0	833	Uncharacterized protein	GLYMA_09G046800	NA	NA	NA	NA	NA	NA	NA	Glycine max (Soybean) (Glycine hispida)
gene_10687|GeneMark.hmm|442_aa|-|532|1860	442	tr|I1L118|I1L118_SOYBN	492	89.14	442	100	89.84	48	0	1	442	50	491	0	828	Uncharacterized protein	GLYMA_09G046800	NA	NA	NA	NA	NA	NA	NA	Glycine max (Soybean) (Glycine hispida)
gene_10688|GeneMark.hmm|57_aa|+|3|176	57	tr|G7JLJ2|G7JLJ2_MEDTR	1256	76.36	55	96.49	4.38	12	1	1	54	1199	1253	1e-19	85.5	RNA helicase, putative (Uncharacterized protein)	MTR_4g120070	NA	NA	vesicle docking involved in exocytosis [GO:0006904]	ATP binding [GO:0005524]; ATP-dependent helicase activity [GO:0008026]; nucleic acid binding [GO:0003676]	cell [GO:0005623]; integral component of membrane [GO:0016021]	GO:0005524; GO:0008026; GO:0005623; GO:0016021; GO:0003676; GO:0006904	NA	Medicago truncatula (Barrel medic) (Medicago tribuloides)
gene_10689|GeneMark.hmm|382_aa|+|2|1150	382	tr|V7ATN6|V7ATN6_PHAVU	672	94.26	383	100	56.99	21	1	1	382	290	672	0	750	Uncharacterized protein	PHAVU_009G087600g	NA	NA	regulation of transcription, DNA-templated [GO:0006355]	NA	nucleus [GO:0005634]	GO:0005634; GO:0006355	NA	Phaseolus vulgaris (Kidney bean) (French bean)
gene_1069|GeneMark.hmm|181_aa|+|143|688	181	tr|V7C8R2|V7C8R2_PHAVU	181	100	181	100	100	0	0	1	181	1	181	1e-132	375	Uncharacterized protein	PHAVU_003G061400g	NA	NA	small GTPase mediated signal transduction [GO:0007264]	GTP binding [GO:0005525]	intracellular [GO:0005622]	GO:0005525; GO:0005622; GO:0007264	NA	Phaseolus vulgaris (Kidney bean) (French bean)
gene_10693|GeneMark.hmm|421_aa|-|374|1639	421	tr|A0A0B2SAH9|A0A0B2SAH9_GLYSO	420	91.23	422	100	100	34	3	1	421	1	420	0	753	Chaperone protein dnaJ 2	glysoja_039585	NA	NA	protein folding [GO:0006457]; response to heat [GO:0009408]	ATP binding [GO:0005524]; metal ion binding [GO:0046872]	NA	GO:0005524; GO:0046872; GO:0006457; GO:0009408	NA	Glycine soja (Wild soybean)
gene_10694|GeneMark.hmm|421_aa|-|374|1639	421	tr|A0A0B2SAH9|A0A0B2SAH9_GLYSO	420	91.23	422	100	100	34	3	1	421	1	420	0	753	Chaperone protein dnaJ 2	glysoja_039585	NA	NA	protein folding [GO:0006457]; response to heat [GO:0009408]	ATP binding [GO:0005524]; metal ion binding [GO:0046872]	NA	GO:0005524; GO:0046872; GO:0006457; GO:0009408	NA	Glycine soja (Wild soybean)
gene_10695|GeneMark.hmm|421_aa|-|374|1639	421	tr|A0A0B2SAH9|A0A0B2SAH9_GLYSO	420	91.23	422	100	100	34	3	1	421	1	420	0	753	Chaperone protein dnaJ 2	glysoja_039585	NA	NA	protein folding [GO:0006457]; response to heat [GO:0009408]	ATP binding [GO:0005524]; metal ion binding [GO:0046872]	NA	GO:0005524; GO:0046872; GO:0006457; GO:0009408	NA	Glycine soja (Wild soybean)
gene_10698|GeneMark.hmm|550_aa|+|3|1655	550	tr|V7AWX9|V7AWX9_PHAVU	687	95.82	550	100	80.06	23	0	1	550	138	687	0	1082	Uncharacterized protein	PHAVU_009G157100g	NA	NA	NA	GTPase activity [GO:0003924]; GTP binding [GO:0005525]	NA	GO:0005525; GO:0003924	NA	Phaseolus vulgaris (Kidney bean) (French bean)
gene_10699|GeneMark.hmm|211_aa|+|170|805	211	tr|A0A0B2Q4E8|A0A0B2Q4E8_GLYSO	211	98.58	211	100	100	3	0	1	211	1	211	5e-155	434	Ras-related protein RABB1b	glysoja_032480	NA	NA	intracellular protein transport [GO:0006886]; nucleocytoplasmic transport [GO:0006913]; small GTPase mediated signal transduction [GO:0007264]	GTPase activity [GO:0003924]; GTP binding [GO:0005525]	intracellular [GO:0005622]; membrane [GO:0016020]	GO:0005525; GO:0003924; GO:0005622; GO:0006886; GO:0016020; GO:0006913; GO:0007264	NA	Glycine soja (Wild soybean)
gene_1070|GeneMark.hmm|181_aa|+|138|683	181	tr|V7C8R2|V7C8R2_PHAVU	181	100	181	100	100	0	0	1	181	1	181	1e-132	375	Uncharacterized protein	PHAVU_003G061400g	NA	NA	small GTPase mediated signal transduction [GO:0007264]	GTP binding [GO:0005525]	intracellular [GO:0005622]	GO:0005525; GO:0005622; GO:0007264	NA	Phaseolus vulgaris (Kidney bean) (French bean)
gene_10700|GeneMark.hmm|192_aa|+|3|581	192	tr|I1LVR5|I1LVR5_SOYBN	274	98.44	192	100	70.07	3	0	1	192	83	274	3e-132	378	Protein YIPF	GLYMA_13G096100	NA	NA	NA	NA	integral component of membrane [GO:0016021]	GO:0016021	SUBCELLULAR LOCATION: Membrane {ECO:0000256|RuleBase:RU361264}; Multi-pass membrane protein {ECO:0000256|RuleBase:RU361264}.	Glycine max (Soybean) (Glycine hispida)
gene_10701|GeneMark.hmm|350_aa|+|147|1199	350	tr|C6TA61|C6TA61_SOYBN	316	81.43	350	100	100	31	2	1	350	1	316	0	578	Uncharacterized protein	GLYMA_02G114000	NA	NA	ribosomal large subunit assembly [GO:0000027]	RNA binding [GO:0003723]	nucleolus [GO:0005730]	GO:0003723; GO:0005730; GO:0000027	NA	Glycine max (Soybean) (Glycine hispida)
gene_10702|GeneMark.hmm|350_aa|+|147|1199	350	tr|C6TA61|C6TA61_SOYBN	316	81.43	350	100	100	31	2	1	350	1	316	0	580	Uncharacterized protein	GLYMA_02G114000	NA	NA	ribosomal large subunit assembly [GO:0000027]	RNA binding [GO:0003723]	nucleolus [GO:0005730]	GO:0003723; GO:0005730; GO:0000027	NA	Glycine max (Soybean) (Glycine hispida)
gene_10704|GeneMark.hmm|220_aa|-|310|972	220	tr|A0A0B2P3P9|A0A0B2P3P9_GLYSO	221	89.59	221	100	100	22	1	1	220	1	221	2e-117	340	Vacuolar protein-sorting-associated protein 37 like 2	glysoja_002306	NA	NA	NA	NA	NA	NA	NA	Glycine soja (Wild soybean)
gene_10709|GeneMark.hmm|271_aa|+|331|1146	271	tr|I1N389|I1N389_SOYBN	548	94.87	273	100	49.82	12	2	1	271	276	548	3e-170	488	Uncharacterized protein	GLYMA_18G214000	NA	NA	NA	ATP binding [GO:0005524]; protein kinase activity [GO:0004672]	NA	GO:0005524; GO:0004672	NA	Glycine max (Soybean) (Glycine hispida)
gene_10710|GeneMark.hmm|101_aa|-|105|410	101	tr|A0A0L9T8L7|A0A0L9T8L7_PHAAN	942	63.71	124	100	13.16	21	5	1	101	820	942	4e-38	139	Uncharacterized protein	LR48_Vigan345s001100	NA	NA	protein metabolic process [GO:0019538]	NA	NA	GO:0019538	NA	Phaseolus angularis (Azuki bean) (Vigna angularis)
gene_10711|GeneMark.hmm|531_aa|-|15|1610	531	tr|I1MGI7|I1MGI7_SOYBN	531	97.93	531	100	100	11	0	1	531	1	531	0	1073	Importin subunit alpha	GLYMA_15G144800	NA	NA	NLS-bearing protein import into nucleus [GO:0006607]	nuclear localization sequence binding [GO:0008139]; protein transporter activity [GO:0008565]	cytosol [GO:0005829]; nuclear pore [GO:0005643]; nucleoplasm [GO:0005654]	GO:0006607; GO:0005829; GO:0008139; GO:0005643; GO:0005654; GO:0008565	NA	Glycine max (Soybean) (Glycine hispida)
gene_10712|GeneMark.hmm|436_aa|-|235|1545	436	tr|I1LMW8|I1LMW8_SOYBN	436	90.37	436	100	100	42	0	1	436	1	436	0	800	Uncharacterized protein	GLYMA_11G234600	NA	NA	amino acid transmembrane transport [GO:0003333]	amino acid transmembrane transporter activity [GO:0015171]	integral component of membrane [GO:0016021]	GO:0003333; GO:0015171; GO:0016021	NA	Glycine max (Soybean) (Glycine hispida)
gene_10713|GeneMark.hmm|389_aa|-|325|1494	389	tr|A0A0B2QMT8|A0A0B2QMT8_GLYSO	389	91.52	389	100	100	33	0	1	389	1	389	0	738	F-box/kelch-repeat protein	glysoja_021104	NA	NA	NA	NA	NA	NA	NA	Glycine soja (Wild soybean)
gene_10714|GeneMark.hmm|399_aa|-|325|1524	399	tr|A0A0B2QMT8|A0A0B2QMT8_GLYSO	389	92.55	376	94.24	96.66	28	0	24	399	14	389	0	726	F-box/kelch-repeat protein	glysoja_021104	NA	NA	NA	NA	NA	NA	NA	Glycine soja (Wild soybean)
gene_10716|GeneMark.hmm|353_aa|+|204|1265	353	tr|A0A0S3SSP4|A0A0S3SSP4_PHAAN	360	85.67	356	100	98.89	47	2	1	353	1	355	0	561	Uncharacterized protein	Vigan.08G263900 VIGAN_08263900	NA	NA	NA	NA	NA	NA	NA	Vigna angularis var. angularis
gene_10718|GeneMark.hmm|356_aa|+|204|1274	356	tr|A0A0S3SSP4|A0A0S3SSP4_PHAAN	360	86.8	356	100	98.89	46	1	1	356	1	355	0	570	Uncharacterized protein	Vigan.08G263900 VIGAN_08263900	NA	NA	NA	NA	NA	NA	NA	Vigna angularis var. angularis
gene_1072|GeneMark.hmm|193_aa|+|182|763	193	tr|V7C8R2|V7C8R2_PHAVU	181	100	181	93.78	100	0	0	13	193	1	181	1e-132	375	Uncharacterized protein	PHAVU_003G061400g	NA	NA	small GTPase mediated signal transduction [GO:0007264]	GTP binding [GO:0005525]	intracellular [GO:0005622]	GO:0005525; GO:0005622; GO:0007264	NA	Phaseolus vulgaris (Kidney bean) (French bean)
gene_10720|GeneMark.hmm|356_aa|+|212|1282	356	tr|A0A0S3SSP4|A0A0S3SSP4_PHAAN	360	86.8	356	100	98.89	46	1	1	356	1	355	0	571	Uncharacterized protein	Vigan.08G263900 VIGAN_08263900	NA	NA	NA	NA	NA	NA	NA	Vigna angularis var. angularis
gene_10722|GeneMark.hmm|356_aa|+|204|1274	356	tr|A0A0S3SSP4|A0A0S3SSP4_PHAAN	360	86.24	356	100	98.89	48	1	1	356	1	355	0	568	Uncharacterized protein	Vigan.08G263900 VIGAN_08263900	NA	NA	NA	NA	NA	NA	NA	Vigna angularis var. angularis
gene_10724|GeneMark.hmm|356_aa|+|204|1274	356	tr|A0A0S3SSP4|A0A0S3SSP4_PHAAN	360	86.8	356	100	98.89	46	1	1	356	1	355	0	572	Uncharacterized protein	Vigan.08G263900 VIGAN_08263900	NA	NA	NA	NA	NA	NA	NA	Vigna angularis var. angularis
gene_10725|GeneMark.hmm|292_aa|+|3|881	292	tr|K7K6S5|K7K6S5_SOYBN	261	72.8	261	89.38	100	68	1	17	274	1	261	4e-137	394	Uncharacterized protein	GLYMA_02G063500	NA	NA	NA	hydrolase activity [GO:0016787]	NA	GO:0016787	NA	Glycine max (Soybean) (Glycine hispida)
gene_10726|GeneMark.hmm|292_aa|+|3|881	292	tr|K7K6S5|K7K6S5_SOYBN	261	71.26	261	89.38	100	72	1	17	274	1	261	5e-133	384	Uncharacterized protein	GLYMA_02G063500	NA	NA	NA	hydrolase activity [GO:0016787]	NA	GO:0016787	NA	Glycine max (Soybean) (Glycine hispida)
gene_10727|GeneMark.hmm|65_aa|+|2|199	65	tr|V7CDS8|V7CDS8_PHAVU	446	94.74	57	87.69	12.78	3	0	1	57	226	282	3e-31	115	Uncharacterized protein (Fragment)	PHAVU_003G278500g	NA	NA	NA	NA	integral component of membrane [GO:0016021]	GO:0016021	NA	Phaseolus vulgaris (Kidney bean) (French bean)
gene_10728|GeneMark.hmm|44_aa|+|186|317	44	tr|A0A0B2P602|A0A0B2P602_GLYSO	610	90.91	44	100	7.21	4	0	1	44	288	331	4e-22	90.9	Uncharacterized protein	glysoja_049543	NA	NA	NA	NA	integral component of membrane [GO:0016021]	GO:0016021	NA	Glycine soja (Wild soybean)
gene_10732|GeneMark.hmm|351_aa|-|313|1368	351	tr|A0A0S3RS88|A0A0S3RS88_PHAAN	489	89.17	351	100	71.78	38	0	1	351	139	489	0	629	Uncharacterized protein	Vigan.04G061300 VIGAN_04061300	NA	NA	NA	NA	NA	NA	NA	Vigna angularis var. angularis
gene_10733|GeneMark.hmm|351_aa|-|313|1368	351	tr|A0A0S3RS88|A0A0S3RS88_PHAAN	489	88.89	351	100	71.78	39	0	1	351	139	489	0	628	Uncharacterized protein	Vigan.04G061300 VIGAN_04061300	NA	NA	NA	NA	NA	NA	NA	Vigna angularis var. angularis
gene_10736|GeneMark.hmm|471_aa|+|617|2032	471	tr|D2DJQ3|D2DJQ3_SOYBN	645	93.21	471	100	73.02	32	0	1	471	175	645	0	925	Acetolactate synthase (EC 2.2.1.6) (Fragment)	Ahas3 GLYMA_13G241000	2.2.1.6	PATHWAY: Amino-acid biosynthesis; L-isoleucine biosynthesis; L-isoleucine from 2-oxobutanoate: step 1/4. {ECO:0000256|RuleBase:RU003591}.; PATHWAY: Amino-acid biosynthesis; L-valine biosynthesis; L-valine from pyruvate: step 1/4. {ECO:0000256|RuleBase:RU003591}.	isoleucine biosynthetic process [GO:0009097]; valine biosynthetic process [GO:0009099]	acetolactate synthase activity [GO:0003984]; flavin adenine dinucleotide binding [GO:0050660]; magnesium ion binding [GO:0000287]; thiamine pyrophosphate binding [GO:0030976]	NA	GO:0003984; GO:0050660; GO:0009097; GO:0000287; GO:0030976; GO:0009099	NA	Glycine max (Soybean) (Glycine hispida)
gene_10737|GeneMark.hmm|402_aa|-|285|1493	402	tr|A0A0B2QDX3|A0A0B2QDX3_GLYSO	398	87.41	397	98.76	99.75	49	1	7	402	2	398	0	709	PP2A regulatory subunit TAP46	glysoja_027757	NA	NA	regulation of signal transduction [GO:0009966]	NA	NA	GO:0009966	NA	Glycine soja (Wild soybean)
gene_10739|GeneMark.hmm|159_aa|+|434|913	159	tr|V7CQW3|V7CQW3_PHAVU	503	75.95	158	99.37	31.41	38	0	1	158	142	299	6e-82	256	Uncharacterized protein	PHAVU_001G001600g	NA	NA	pseudouridine synthesis [GO:0001522]	pseudouridine synthase activity [GO:0009982]; RNA binding [GO:0003723]	NA	GO:0003723; GO:0009982; GO:0001522	NA	Phaseolus vulgaris (Kidney bean) (French bean)
gene_1074|GeneMark.hmm|193_aa|+|182|763	193	tr|V7C8R2|V7C8R2_PHAVU	181	100	181	93.78	100	0	0	13	193	1	181	1e-132	375	Uncharacterized protein	PHAVU_003G061400g	NA	NA	small GTPase mediated signal transduction [GO:0007264]	GTP binding [GO:0005525]	intracellular [GO:0005622]	GO:0005525; GO:0005622; GO:0007264	NA	Phaseolus vulgaris (Kidney bean) (French bean)
gene_10740|GeneMark.hmm|186_aa|+|900|1460	186	tr|A0A0R0GR49|A0A0R0GR49_SOYBN	392	87.44	199	100	50.77	11	1	2	186	194	392	5e-123	359	Uncharacterized protein	GLYMA_14G222900	NA	NA	pseudouridine synthesis [GO:0001522]	pseudouridine synthase activity [GO:0009982]; RNA binding [GO:0003723]	NA	GO:0003723; GO:0009982; GO:0001522	NA	Glycine max (Soybean) (Glycine hispida)
gene_10742|GeneMark.hmm|436_aa|-|174|1484	436	tr|A0A0B2NPL0|A0A0B2NPL0_GLYSO	435	85.58	437	100	100	60	3	1	436	1	435	0	753	B3 domain-containing transcription factor VRN1	glysoja_024310	NA	NA	regulation of transcription, DNA-templated [GO:0006355]; transcription, DNA-templated [GO:0006351]	DNA binding [GO:0003677]	nucleus [GO:0005634]	GO:0003677; GO:0005634; GO:0006355; GO:0006351	NA	Glycine soja (Wild soybean)
gene_10743|GeneMark.hmm|87_aa|+|3|263	87	tr|A0A0S3T4Y7|A0A0S3T4Y7_PHAAN	809	95.4	87	100	10.75	4	0	1	87	346	432	5e-50	171	Uncharacterized protein	Vigan.10G184300 VIGAN_10184300	NA	NA	NA	NA	NA	NA	NA	Vigna angularis var. angularis
gene_10744|GeneMark.hmm|589_aa|-|271|2040	589	tr|A0A0B2QN31|A0A0B2QN31_GLYSO	617	96.26	589	100	95.46	22	0	1	589	29	617	0	1179	Dynamin-related protein 1C (EC 3.6.5.5)	glysoja_023466	3.6.5.5	NA	NA	GTPase activity [GO:0003924]; GTP binding [GO:0005525]	NA	GO:0005525; GO:0003924	NA	Glycine soja (Wild soybean)
gene_10746|GeneMark.hmm|220_aa|+|145|807	220	tr|A0A0R4J4U8|A0A0R4J4U8_SOYBN	222	83.19	226	100	100	28	4	1	220	1	222	2e-98	291	Uncharacterized protein	GLYMA_13G236500	NA	NA	NA	DNA binding [GO:0003677]; transcription factor activity, sequence-specific DNA binding [GO:0003700]	NA	GO:0003677; GO:0003700	NA	Glycine max (Soybean) (Glycine hispida)
gene_10747|GeneMark.hmm|314_aa|+|105|1049	314	tr|C6TG81|C6TG81_SOYBN	313	86.62	314	100	100	41	1	1	314	1	313	4e-165	468	Uncharacterized protein	GLYMA_13G241300	NA	NA	clathrin-mediated endocytosis [GO:0072583]; intracellular protein transport [GO:0006886]	clathrin heavy chain binding [GO:0032050]; structural molecule activity [GO:0005198]	clathrin coat of coated pit [GO:0030132]; clathrin coat of trans-Golgi network vesicle [GO:0030130]; clathrin vesicle coat [GO:0030125]	GO:0030132; GO:0030130; GO:0032050; GO:0030125; GO:0072583; GO:0006886; GO:0005198	NA	Glycine max (Soybean) (Glycine hispida)
gene_10748|GeneMark.hmm|314_aa|+|95|1039	314	tr|C6TG81|C6TG81_SOYBN	313	86.62	314	100	100	41	1	1	314	1	313	2e-165	469	Uncharacterized protein	GLYMA_13G241300	NA	NA	clathrin-mediated endocytosis [GO:0072583]; intracellular protein transport [GO:0006886]	clathrin heavy chain binding [GO:0032050]; structural molecule activity [GO:0005198]	clathrin coat of coated pit [GO:0030132]; clathrin coat of trans-Golgi network vesicle [GO:0030130]; clathrin vesicle coat [GO:0030125]	GO:0030132; GO:0030130; GO:0032050; GO:0030125; GO:0072583; GO:0006886; GO:0005198	NA	Glycine max (Soybean) (Glycine hispida)
gene_10749|GeneMark.hmm|493_aa|+|131|1612	493	tr|I1LJV8|I1LJV8_SOYBN	494	88.27	486	98.58	98.38	57	0	3	488	4	489	0	860	Aldehyde dehydrogenase	GLYMA_11G133300	NA	NA	cellular aldehyde metabolic process [GO:0006081]	3-chloroallyl aldehyde dehydrogenase activity [GO:0004028]; aldehyde dehydrogenase (NAD) activity [GO:0004029]; aldehyde dehydrogenase [NAD(P)+] activity [GO:0004030]	NA	GO:0004028; GO:0004029; GO:0004030; GO:0006081	NA	Glycine max (Soybean) (Glycine hispida)
gene_10750|GeneMark.hmm|176_aa|-|122|652	176	tr|K7K3X4|K7K3X4_SOYBN	726	94.32	176	100	24.24	10	0	1	176	551	726	9e-115	348	Uncharacterized protein	GLYMA_01G147800	NA	NA	NA	lipid binding [GO:0008289]	NA	GO:0008289	NA	Glycine max (Soybean) (Glycine hispida)
gene_10751|GeneMark.hmm|455_aa|-|663|2030	455	tr|V7CJ44|V7CJ44_PHAVU	724	93.19	455	100	62.85	26	2	1	455	93	542	0	862	Uncharacterized protein	PHAVU_002G132000g	NA	NA	NA	lipid binding [GO:0008289]	NA	GO:0008289	NA	Phaseolus vulgaris (Kidney bean) (French bean)
gene_10752|GeneMark.hmm|542_aa|+|50|1678	542	tr|A0A0S3SC70|A0A0S3SC70_PHAAN	542	92.8	542	100	100	39	0	1	542	1	542	0	1060	Uncharacterized protein	Vigan.06G172100 VIGAN_06172100	NA	NA	NA	NA	NA	NA	NA	Vigna angularis var. angularis
gene_10754|GeneMark.hmm|821_aa|-|266|2731	821	tr|A0A0B2PPM0|A0A0B2PPM0_GLYSO	837	83.37	824	100	98.45	129	4	1	821	19	837	0	1431	Squamous cell carcinoma antigen recognized by T-cells 3	glysoja_044069	NA	NA	RNA processing [GO:0006396]	nucleic acid binding [GO:0003676]; nucleotide binding [GO:0000166]	intracellular [GO:0005622]	GO:0006396; GO:0005622; GO:0003676; GO:0000166	NA	Glycine soja (Wild soybean)
gene_10755|GeneMark.hmm|82_aa|+|3|248	82	tr|A0A0B2RL89|A0A0B2RL89_GLYSO	1396	65.85	82	100	5.87	26	1	2	81	562	643	9e-24	98.6	Golgin candidate 5 (EC 3.4.24.-) (EC 3.6.4.3)	glysoja_022309	3.4.24.-; 3.6.4.3	NA	NA	microtubule-severing ATPase activity [GO:0008568]	NA	GO:0008568	NA	Glycine soja (Wild soybean)
gene_10756|GeneMark.hmm|317_aa|-|32|985	317	tr|A0A0B2QTX9|A0A0B2QTX9_GLYSO	317	90.54	317	100	100	30	0	1	317	1	317	0	607	Annexin	glysoja_027510	NA	NA	NA	calcium-dependent phospholipid binding [GO:0005544]; calcium ion binding [GO:0005509]	NA	GO:0005509; GO:0005544	NA	Glycine soja (Wild soybean)
gene_10757|GeneMark.hmm|160_aa|-|2|481	160	tr|C6T8A9|C6T8A9_SOYBN	322	91.22	148	92.5	45.96	13	0	1	148	1	148	5e-98	291	Annexin	NA	NA	NA	NA	calcium-dependent phospholipid binding [GO:0005544]; calcium ion binding [GO:0005509]	NA	GO:0005509; GO:0005544	NA	Glycine max (Soybean) (Glycine hispida)
gene_10759|GeneMark.hmm|334_aa|-|175|1179	334	tr|A0A0B2P9W2|A0A0B2P9W2_GLYSO	398	94.01	334	100	83.92	20	0	1	334	65	398	0	636	Transaldolase (EC 2.2.1.2)	glysoja_030933	2.2.1.2	NA	carbohydrate metabolic process [GO:0005975]	sedoheptulose-7-phosphate:D-glyceraldehyde-3-phosphate glyceronetransferase activity [GO:0004801]	NA	GO:0005975; GO:0004801	NA	Glycine soja (Wild soybean)
gene_1076|GeneMark.hmm|193_aa|+|182|763	193	tr|V7C8R2|V7C8R2_PHAVU	181	100	181	93.78	100	0	0	13	193	1	181	1e-132	375	Uncharacterized protein	PHAVU_003G061400g	NA	NA	small GTPase mediated signal transduction [GO:0007264]	GTP binding [GO:0005525]	intracellular [GO:0005622]	GO:0005525; GO:0005622; GO:0007264	NA	Phaseolus vulgaris (Kidney bean) (French bean)
gene_10762|GeneMark.hmm|476_aa|-|275|1705	476	tr|G7IS36|G7IS36_MEDTR	475	82.81	477	100	100	79	2	1	476	1	475	0	815	Casein kinase I-like protein (Uncharacterized protein)	MTR_2g099670	NA	NA	NA	ATP binding [GO:0005524]; protein serine/threonine kinase activity [GO:0004674]	NA	GO:0005524; GO:0004674	NA	Medicago truncatula (Barrel medic) (Medicago tribuloides)
gene_10763|GeneMark.hmm|107_aa|+|1|324	107	tr|V7ALK7|V7ALK7_PHAVU	371	97.2	107	100	28.84	3	0	1	107	24	130	1e-69	218	mRNA cap guanine-N7 methyltransferase (EC 2.1.1.56)	PHAVU_011G146000g	2.1.1.56	NA	NA	mRNA (guanine-N7-)-methyltransferase activity [GO:0004482]; RNA binding [GO:0003723]	nucleus [GO:0005634]	GO:0003723; GO:0004482; GO:0005634	SUBCELLULAR LOCATION: Nucleus {ECO:0000256|PIRNR:PIRNR028762}.	Phaseolus vulgaris (Kidney bean) (French bean)
gene_10764|GeneMark.hmm|244_aa|+|314|1048	244	tr|A0A0B2SME0|A0A0B2SME0_GLYSO	371	96.27	241	98.77	64.96	9	0	3	243	131	371	7e-175	493	mRNA cap guanine-N7 methyltransferase (EC 2.1.1.56)	glysoja_029204	2.1.1.56	NA	NA	mRNA (guanine-N7-)-methyltransferase activity [GO:0004482]; RNA binding [GO:0003723]	nucleus [GO:0005634]	GO:0003723; GO:0004482; GO:0005634	SUBCELLULAR LOCATION: Nucleus {ECO:0000256|PIRNR:PIRNR028762}.	Glycine soja (Wild soybean)
gene_10765|GeneMark.hmm|163_aa|+|1|492	163	tr|V7BNB8|V7BNB8_PHAVU	452	93.08	159	97.55	35.18	11	0	1	159	92	250	3e-104	312	Uncharacterized protein	PHAVU_006G009500g	NA	NA	NA	nucleic acid binding [GO:0003676]; zinc ion binding [GO:0008270]	NA	GO:0003676; GO:0008270	NA	Phaseolus vulgaris (Kidney bean) (French bean)
gene_10768|GeneMark.hmm|200_aa|+|1|603	200	tr|V7BNB8|V7BNB8_PHAVU	452	93.12	160	80	35.4	11	0	1	160	92	251	4e-105	316	Uncharacterized protein	PHAVU_006G009500g	NA	NA	NA	nucleic acid binding [GO:0003676]; zinc ion binding [GO:0008270]	NA	GO:0003676; GO:0008270	NA	Phaseolus vulgaris (Kidney bean) (French bean)
gene_10772|GeneMark.hmm|259_aa|+|107|886	259	tr|A0A0B2Q9N6|A0A0B2Q9N6_GLYSO	250	96	250	96.53	100	10	0	10	259	1	250	3e-168	472	DnaJ like subfamily C member 8	glysoja_035071	NA	NA	NA	NA	NA	NA	NA	Glycine soja (Wild soybean)
gene_10774|GeneMark.hmm|416_aa|+|397|1647	416	tr|V7BGU5|V7BGU5_PHAVU	543	93.99	416	100	76.61	25	0	1	416	128	543	0	788	Uncharacterized protein	PHAVU_007G208700g	NA	NA	porphyrin-containing compound biosynthetic process [GO:0006779]	oxygen-dependent protoporphyrinogen oxidase activity [GO:0004729]	NA	GO:0004729; GO:0006779	NA	Phaseolus vulgaris (Kidney bean) (French bean)
gene_10776|GeneMark.hmm|267_aa|+|349|1152	267	tr|C6TAD1|C6TAD1_SOYBN	295	93.26	267	100	90.51	18	0	1	267	26	292	0	511	Putative uncharacterized protein	NA	NA	NA	NA	metal ion binding [GO:0046872]; RNA binding [GO:0003723]	NA	GO:0003723; GO:0046872	NA	Glycine max (Soybean) (Glycine hispida)
gene_10778|GeneMark.hmm|193_aa|+|229|810	193	tr|A0A0B2PXI8|A0A0B2PXI8_GLYSO	191	80.1	196	100	100	26	5	1	188	1	191	4e-105	306	Uncharacterized protein	glysoja_018554	NA	NA	NA	NA	NA	NA	NA	Glycine soja (Wild soybean)
gene_10779|GeneMark.hmm|244_aa|-|3|734	244	tr|V7AJB5|V7AJB5_PHAVU	326	70.92	251	100	76.99	66	3	1	244	73	323	1e-124	363	Sulfotransferase (EC 2.8.2.-)	PHAVU_011G199900g	2.8.2.-	NA	NA	sulfotransferase activity [GO:0008146]	NA	GO:0008146	NA	Phaseolus vulgaris (Kidney bean) (French bean)
gene_1078|GeneMark.hmm|193_aa|+|182|763	193	tr|V7C8R2|V7C8R2_PHAVU	181	100	181	93.78	100	0	0	13	193	1	181	1e-132	375	Uncharacterized protein	PHAVU_003G061400g	NA	NA	small GTPase mediated signal transduction [GO:0007264]	GTP binding [GO:0005525]	intracellular [GO:0005622]	GO:0005525; GO:0005622; GO:0007264	NA	Phaseolus vulgaris (Kidney bean) (French bean)
gene_10781|GeneMark.hmm|279_aa|+|3|842	279	tr|A0A0B2P4E1|A0A0B2P4E1_GLYSO	630	93.55	279	100	44.29	18	0	1	279	352	630	0	551	Phospholipid--sterol O-acyltransferase (EC 2.3.1.158)	glysoja_002508	2.3.1.158	NA	lipid metabolic process [GO:0006629]	O-acyltransferase activity [GO:0008374]; phospholipid:diacylglycerol acyltransferase activity [GO:0046027]	NA	GO:0008374; GO:0006629; GO:0046027	NA	Glycine soja (Wild soybean)
gene_10782|GeneMark.hmm|394_aa|-|7|1191	394	tr|V7CYM1|V7CYM1_PHAVU	450	73.66	391	99.24	86.89	101	1	4	392	58	448	0	565	Elongation factor Tu	PHAVU_001G148200g	NA	NA	NA	GTPase activity [GO:0003924]; GTP binding [GO:0005525]; translation elongation factor activity [GO:0003746]	intracellular [GO:0005622]	GO:0005525; GO:0003924; GO:0005622; GO:0003746	NA	Phaseolus vulgaris (Kidney bean) (French bean)
gene_10783|GeneMark.hmm|396_aa|-|7|1197	396	tr|V7CYM1|V7CYM1_PHAVU	450	73.4	391	98.74	86.89	102	1	6	394	58	448	0	565	Elongation factor Tu	PHAVU_001G148200g	NA	NA	NA	GTPase activity [GO:0003924]; GTP binding [GO:0005525]; translation elongation factor activity [GO:0003746]	intracellular [GO:0005622]	GO:0005525; GO:0003924; GO:0005622; GO:0003746	NA	Phaseolus vulgaris (Kidney bean) (French bean)
gene_10784|GeneMark.hmm|200_aa|-|1267|1869	200	tr|C6TEP9|C6TEP9_SOYBN	339	57.37	190	95	56.05	80	1	1	189	135	324	6e-74	232	Putative uncharacterized protein	NA	NA	NA	NA	GTP binding [GO:0005525]	NA	GO:0005525	NA	Glycine max (Soybean) (Glycine hispida)
gene_10785|GeneMark.hmm|396_aa|-|7|1197	396	tr|V7CYM1|V7CYM1_PHAVU	450	73.66	391	98.74	86.89	101	1	6	394	58	448	0	565	Elongation factor Tu	PHAVU_001G148200g	NA	NA	NA	GTPase activity [GO:0003924]; GTP binding [GO:0005525]; translation elongation factor activity [GO:0003746]	intracellular [GO:0005622]	GO:0005525; GO:0003924; GO:0005622; GO:0003746	NA	Phaseolus vulgaris (Kidney bean) (French bean)
gene_10786|GeneMark.hmm|200_aa|-|1267|1869	200	tr|C6TEP9|C6TEP9_SOYBN	339	57.37	190	95	56.05	80	1	1	189	135	324	6e-74	232	Putative uncharacterized protein	NA	NA	NA	NA	GTP binding [GO:0005525]	NA	GO:0005525	NA	Glycine max (Soybean) (Glycine hispida)
gene_10787|GeneMark.hmm|396_aa|-|256|1446	396	tr|V7CYM1|V7CYM1_PHAVU	450	73.4	391	98.74	86.89	102	1	6	394	58	448	0	562	Elongation factor Tu	PHAVU_001G148200g	NA	NA	NA	GTPase activity [GO:0003924]; GTP binding [GO:0005525]; translation elongation factor activity [GO:0003746]	intracellular [GO:0005622]	GO:0005525; GO:0003924; GO:0005622; GO:0003746	NA	Phaseolus vulgaris (Kidney bean) (French bean)
gene_10788|GeneMark.hmm|200_aa|-|1516|2118	200	tr|C6TEP9|C6TEP9_SOYBN	339	57.37	190	95	56.05	80	1	1	189	135	324	6e-74	232	Putative uncharacterized protein	NA	NA	NA	NA	GTP binding [GO:0005525]	NA	GO:0005525	NA	Glycine max (Soybean) (Glycine hispida)
gene_10789|GeneMark.hmm|396_aa|-|7|1197	396	tr|V7CYM1|V7CYM1_PHAVU	450	73.66	391	98.74	86.89	101	1	6	394	58	448	0	565	Elongation factor Tu	PHAVU_001G148200g	NA	NA	NA	GTPase activity [GO:0003924]; GTP binding [GO:0005525]; translation elongation factor activity [GO:0003746]	intracellular [GO:0005622]	GO:0005525; GO:0003924; GO:0005622; GO:0003746	NA	Phaseolus vulgaris (Kidney bean) (French bean)
gene_1079|GeneMark.hmm|165_aa|-|436|933	165	tr|A0A0B2REC7|A0A0B2REC7_GLYSO	174	77.98	168	100	96.55	34	2	1	165	7	174	2e-90	267	Uncharacterized protein	glysoja_038795	NA	NA	NA	NA	NA	NA	NA	Glycine soja (Wild soybean)
gene_10790|GeneMark.hmm|200_aa|-|1267|1869	200	tr|C6TEP9|C6TEP9_SOYBN	339	57.37	190	95	56.05	80	1	1	189	135	324	6e-74	232	Putative uncharacterized protein	NA	NA	NA	NA	GTP binding [GO:0005525]	NA	GO:0005525	NA	Glycine max (Soybean) (Glycine hispida)
gene_10792|GeneMark.hmm|318_aa|+|291|1247	318	tr|A0A0S3RM34|A0A0S3RM34_PHAAN	319	71.25	327	100	100	77	6	1	318	1	319	2e-118	350	Uncharacterized protein	Vigan.03G132300 VIGAN_03132300	NA	NA	NA	NA	NA	NA	NA	Vigna angularis var. angularis
gene_10795|GeneMark.hmm|741_aa|-|188|2413	741	tr|V7CL30|V7CL30_PHAVU	792	92.61	744	100	93.94	52	1	1	741	49	792	0	1410	Potassium transporter	PHAVU_002G191100g	NA	NA	NA	potassium ion transmembrane transporter activity [GO:0015079]	integral component of membrane [GO:0016021]	GO:0016021; GO:0015079	SUBCELLULAR LOCATION: Membrane {ECO:0000256|RuleBase:RU321113}; Multi-pass membrane protein {ECO:0000256|RuleBase:RU321113}.	Phaseolus vulgaris (Kidney bean) (French bean)
gene_10796|GeneMark.hmm|44_aa|-|2497|2631	44	tr|A0A072UPX3|A0A072UPX3_MEDTR	787	88.1	42	95.45	5.34	5	0	1	42	1	42	9e-20	84.7	Potassium transporter	MTR_4g094660	NA	NA	NA	potassium ion transmembrane transporter activity [GO:0015079]	integral component of membrane [GO:0016021]	GO:0016021; GO:0015079	SUBCELLULAR LOCATION: Membrane {ECO:0000256|RuleBase:RU321113}; Multi-pass membrane protein {ECO:0000256|RuleBase:RU321113}.	Medicago truncatula (Barrel medic) (Medicago tribuloides)
gene_10798|GeneMark.hmm|788_aa|-|188|2554	788	tr|A0A0B2RAG7|A0A0B2RAG7_GLYSO	791	92.92	791	100	100	53	1	1	788	1	791	0	1499	Potassium transporter	glysoja_025742	NA	NA	NA	potassium ion transmembrane transporter activity [GO:0015079]	integral component of membrane [GO:0016021]	GO:0016021; GO:0015079	SUBCELLULAR LOCATION: Membrane {ECO:0000256|RuleBase:RU321113}; Multi-pass membrane protein {ECO:0000256|RuleBase:RU321113}.	Glycine soja (Wild soybean)
gene_108|GeneMark.hmm|364_aa|-|270|1364	364	tr|A0A0R4J5K2|A0A0R4J5K2_SOYBN	362	92.31	364	100	100	26	1	1	364	1	362	0	687	Ferredoxin--NADP reductase (EC 1.18.1.2)	GLYMA_16G127300	1.18.1.2	NA	NA	ferredoxin-NADP+ reductase activity [GO:0004324]	NA	GO:0004324	NA	Glycine max (Soybean) (Glycine hispida)
gene_1080|GeneMark.hmm|480_aa|-|283|1725	480	tr|I1KZ13|I1KZ13_SOYBN	528	94.79	480	100	90.91	25	0	1	480	49	528	0	958	Uncharacterized protein	GLYMA_08G346200	NA	NA	aerobic respiration [GO:0009060]; mitochondrial electron transport, ubiquinol to cytochrome c [GO:0006122]; protein processing [GO:0016485]	metalloendopeptidase activity [GO:0004222]; zinc ion binding [GO:0008270]	mitochondrial respiratory chain complex III [GO:0005750]	GO:0009060; GO:0004222; GO:0006122; GO:0005750; GO:0016485; GO:0008270	NA	Glycine max (Soybean) (Glycine hispida)
gene_10800|GeneMark.hmm|788_aa|-|188|2554	788	tr|A0A0B2RAG7|A0A0B2RAG7_GLYSO	791	92.92	791	100	100	53	1	1	788	1	791	0	1499	Potassium transporter	glysoja_025742	NA	NA	NA	potassium ion transmembrane transporter activity [GO:0015079]	integral component of membrane [GO:0016021]	GO:0016021; GO:0015079	SUBCELLULAR LOCATION: Membrane {ECO:0000256|RuleBase:RU321113}; Multi-pass membrane protein {ECO:0000256|RuleBase:RU321113}.	Glycine soja (Wild soybean)
gene_10801|GeneMark.hmm|57_aa|+|2|175	57	tr|A0A0R0EJB1|A0A0R0EJB1_SOYBN	454	95.92	49	85.96	10.79	2	0	1	49	142	190	9e-28	106	Uncharacterized protein (Fragment)	GLYMA_20G0996002	NA	NA	methionyl-tRNA aminoacylation [GO:0006431]	ATP binding [GO:0005524]; methionine-tRNA ligase activity [GO:0004825]	cytoplasm [GO:0005737]	GO:0005524; GO:0005737; GO:0004825; GO:0006431	NA	Glycine max (Soybean) (Glycine hispida)
gene_10802|GeneMark.hmm|400_aa|+|166|1368	400	tr|A0A0S3SL75|A0A0S3SL75_PHAAN	607	92.79	402	100	66.23	27	1	1	400	206	607	0	776	Uncharacterized protein	Vigan.08G013200 VIGAN_08013200	NA	NA	NA	NA	NA	NA	NA	Vigna angularis var. angularis
gene_10803|GeneMark.hmm|160_aa|+|1|483	160	tr|I1KZI0|I1KZI0_SOYBN	981	94.56	147	91.88	14.98	7	1	1	146	273	419	4e-88	282	Uncharacterized protein	GLYMA_08G361900	NA	NA	cell division [GO:0051301]; cotyledon development [GO:0048825]; cullin deneddylation [GO:0010388]; double-strand break repair via homologous recombination [GO:0000724]; embryo sac egg cell differentiation [GO:0009560]; histone methylation [GO:0016571]; karyogamy [GO:0000741]; maintenance of meristem identity [GO:0010074]; mRNA export from nucleus [GO:0006406]; mRNA splicing, via spliceosome [GO:0…	ATP binding [GO:0005524]; RNA binding [GO:0003723]; RNA helicase activity [GO:0003724]	nucleus [GO:0005634]	GO:0005524; GO:0003723; GO:0006401; GO:0003724; GO:0051301; GO:0048825; GO:0010388; GO:0000724; GO:0009560; GO:0016571; GO:0000741; GO:0006406; GO:0000398; GO:0010074; GO:0005634; GO:0009640; GO:0045893; GO:0043687; GO:0035196; GO:0030422; GO:0016579; GO:0006606; GO:0016567; GO:0031125; GO:0009909; GO:0010212	NA	Glycine max (Soybean) (Glycine hispida)
gene_10804|GeneMark.hmm|473_aa|+|733|2154	473	tr|A0A0B2QTI2|A0A0B2QTI2_GLYSO	981	93.23	473	100	48.22	32	0	1	473	509	981	0	885	Superkiller viralicidic activity 2-like 2 (EC 3.6.4.13)	glysoja_027075	3.6.4.13	NA	RNA catabolic process [GO:0006401]	ATP binding [GO:0005524]; RNA binding [GO:0003723]; RNA helicase activity [GO:0003724]	NA	GO:0005524; GO:0003723; GO:0006401; GO:0003724	NA	Glycine soja (Wild soybean)
gene_10805|GeneMark.hmm|51_aa|+|1|156	51	tr|I3SL62|I3SL62_LOTJA	114	66.67	42	82.35	36.84	14	0	1	42	21	62	4e-13	62.4	Uncharacterized protein	NA	NA	NA	NA	catalytic activity [GO:0003824]	NA	GO:0003824	NA	Lotus japonicus (Lotus corniculatus var. japonicus)
gene_10807|GeneMark.hmm|644_aa|+|207|2141	644	tr|A0A0B2PXE9|A0A0B2PXE9_GLYSO	644	88.68	645	100	100	71	2	1	644	1	644	0	1130	EIN3-binding F-box protein 1	glysoja_044339	NA	NA	NA	NA	NA	NA	NA	Glycine soja (Wild soybean)
gene_10809|GeneMark.hmm|626_aa|-|278|2158	626	tr|I1M9R6|I1M9R6_SOYBN	668	94.05	622	99.36	93.11	33	2	8	625	46	667	0	1191	Uncharacterized protein	GLYMA_14G133600	NA	NA	NA	ATP binding [GO:0005524]; protein kinase activity [GO:0004672]	NA	GO:0005524; GO:0004672	NA	Glycine max (Soybean) (Glycine hispida)
gene_10810|GeneMark.hmm|54_aa|-|188|352	54	tr|A0A0B2SDV1|A0A0B2SDV1_GLYSO	282	86	50	92.59	17.73	7	0	1	50	216	265	3e-23	92.4	Uncharacterized protein	glysoja_033935	NA	NA	NA	NA	NA	NA	NA	Glycine soja (Wild soybean)
gene_10811|GeneMark.hmm|248_aa|-|339|1085	248	tr|A0A0S3TAI3|A0A0S3TAI3_PHAAN	537	90.31	227	91.53	42.27	21	1	1	226	186	412	7e-146	425	Uncharacterized protein	Vigan.11G170400 VIGAN_11170400	NA	NA	NA	NA	NA	NA	NA	Vigna angularis var. angularis
gene_10812|GeneMark.hmm|284_aa|-|217|1071	284	tr|A0A0S3SF39|A0A0S3SF39_PHAAN	287	87.11	287	100	100	34	2	1	284	1	287	5e-180	504	Uncharacterized protein	Vigan.07G006000 VIGAN_07006000	NA	NA	NA	NA	NA	NA	NA	Vigna angularis var. angularis
gene_10813|GeneMark.hmm|261_aa|+|56|841	261	tr|A0A0B2S4R2|A0A0B2S4R2_GLYSO	272	81.23	261	100	95.96	48	1	1	261	1	260	4e-160	452	Inorganic pyrophosphatase 2 (EC 3.1.3.74)	glysoja_018061	3.1.3.74	NA	NA	pyridoxal phosphatase activity [GO:0033883]	NA	GO:0033883	NA	Glycine soja (Wild soybean)
gene_10814|GeneMark.hmm|78_aa|+|3|239	78	tr|V7CYA0|V7CYA0_PHAVU	811	85.71	56	71.79	6.91	8	0	1	56	290	345	9e-26	103	Uncharacterized protein	PHAVU_001G137700g	NA	NA	NA	NA	NA	NA	NA	Phaseolus vulgaris (Kidney bean) (French bean)
gene_10815|GeneMark.hmm|163_aa|+|263|754	163	tr|K7KEZ6|K7KEZ6_SOYBN	716	86.9	145	88.96	20.25	16	2	1	143	282	425	5e-82	261	Uncharacterized protein	GLYMA_03G140900	NA	NA	nuclear pore organization [GO:0006999]; protein import into nucleus, docking [GO:0000059]	structural constituent of nuclear pore [GO:0017056]	nuclear pore inner ring [GO:0044611]	GO:0044611; GO:0006999; GO:0000059; GO:0017056	NA	Glycine max (Soybean) (Glycine hispida)
gene_10816|GeneMark.hmm|275_aa|+|730|1557	275	tr|V7CYA0|V7CYA0_PHAVU	811	90.18	275	100	33.91	27	0	1	275	537	811	3e-180	523	Uncharacterized protein	PHAVU_001G137700g	NA	NA	NA	NA	NA	NA	NA	Phaseolus vulgaris (Kidney bean) (French bean)
gene_10817|GeneMark.hmm|200_aa|+|96|698	200	tr|T2DMV3|T2DMV3_PHAVU	204	75.61	205	100	100	44	2	1	200	1	204	3e-113	328	Serine-type peptidase	NA	NA	NA	NA	serine-type peptidase activity [GO:0008236]	membrane [GO:0016020]	GO:0016020; GO:0008236	NA	Phaseolus vulgaris (Kidney bean) (French bean)
gene_10819|GeneMark.hmm|292_aa|-|323|1201	292	tr|A0A0R0I4D6|A0A0R0I4D6_SOYBN	291	82.25	293	100	100	49	2	1	292	1	291	9e-138	397	Uncharacterized protein	GLYMA_09G059300	NA	NA	NA	NA	NA	NA	NA	Glycine max (Soybean) (Glycine hispida)
gene_10821|GeneMark.hmm|122_aa|+|113|481	122	tr|A0A0B2S3V2|A0A0B2S3V2_GLYSO	133	95.08	122	100	91.73	6	0	1	122	12	133	2e-82	243	Profilin	glysoja_049957	NA	NA	NA	NA	cytoskeleton [GO:0005856]	GO:0005856	NA	Glycine soja (Wild soybean)
gene_10823|GeneMark.hmm|122_aa|+|113|481	122	tr|A0A0B2S3V2|A0A0B2S3V2_GLYSO	133	94.26	122	100	91.73	7	0	1	122	12	133	3e-82	243	Profilin	glysoja_049957	NA	NA	NA	NA	cytoskeleton [GO:0005856]	GO:0005856	NA	Glycine soja (Wild soybean)
gene_10824|GeneMark.hmm|67_aa|-|1|201	67	tr|V7D1P1|V7D1P1_PHAVU	270	85.07	67	100	24.81	10	0	1	67	70	136	2e-36	127	Uncharacterized protein	PHAVU_001G248300g	NA	NA	NA	NA	NA	NA	NA	Phaseolus vulgaris (Kidney bean) (French bean)
gene_10826|GeneMark.hmm|380_aa|+|206|1348	380	tr|V7AIY8|V7AIY8_PHAVU	419	94.21	380	100	90.69	22	0	1	380	40	419	0	757	Uncharacterized protein	PHAVU_011G128000g	NA	NA	NA	ATP binding [GO:0005524]; protein kinase activity [GO:0004672]	NA	GO:0005524; GO:0004672	NA	Phaseolus vulgaris (Kidney bean) (French bean)
gene_10827|GeneMark.hmm|404_aa|-|286|1500	404	tr|A0A072UQS3|A0A072UQS3_MEDTR	480	87.38	404	100	84.17	51	0	1	404	77	480	0	702	GPI transamidase subunit PIG-U (Uncharacterized protein)	MTR_4g102820	NA	NA	GPI anchor biosynthetic process [GO:0006506]	NA	integral component of membrane [GO:0016021]	GO:0006506; GO:0016021	NA	Medicago truncatula (Barrel medic) (Medicago tribuloides)
gene_10828|GeneMark.hmm|99_aa|+|2|301	99	tr|G7IQ41|G7IQ41_MEDTR	1023	90.91	99	100	9.68	9	0	1	99	925	1023	2e-57	194	C2 and GRAM domain plant-like protein (Uncharacterized protein)	MTR_2g027360	NA	NA	NA	NA	NA	NA	NA	Medicago truncatula (Barrel medic) (Medicago tribuloides)
gene_10829|GeneMark.hmm|176_aa|-|1|528	176	tr|A0A0B2SBP6|A0A0B2SBP6_GLYSO	260	56.32	174	98.86	66.92	73	1	1	174	1	171	1e-67	212	Copia protein (Fragment)	glysoja_003464	NA	NA	NA	NA	NA	NA	NA	Glycine soja (Wild soybean)
gene_1083|GeneMark.hmm|351_aa|+|257|1312	351	tr|A0A0S3T7F2|A0A0S3T7F2_PHAAN	373	82.15	353	100	94.64	52	4	1	350	28	372	0	590	Uncharacterized protein	Vigan.11G010000 VIGAN_11010000	NA	NA	NA	NA	NA	NA	NA	Vigna angularis var. angularis
gene_10830|GeneMark.hmm|90_aa|+|3|272	90	tr|I1JJE4|I1JJE4_SOYBN	360	98.78	82	91.11	22.78	1	0	9	90	1	82	1e-50	167	Uncharacterized protein	GLYMA_02G295200	NA	NA	NA	NA	NA	NA	NA	Glycine max (Soybean) (Glycine hispida)
gene_10831|GeneMark.hmm|166_aa|+|1|501	166	tr|A0A0B2Q5Y6|A0A0B2Q5Y6_GLYSO	506	95.6	159	95.78	31.42	7	0	1	159	51	209	2e-103	311	Putative pre-mRNA-splicing factor ATP-dependent RNA helicase DHX16 (EC 3.6.4.13)	glysoja_003053	3.6.4.13	NA	NA	ATP binding [GO:0005524]; ATP-dependent helicase activity [GO:0008026]; nucleic acid binding [GO:0003676]	NA	GO:0005524; GO:0008026; GO:0003676	NA	Glycine soja (Wild soybean)
gene_10832|GeneMark.hmm|342_aa|+|498|1526	342	tr|A0A0L9UCH9|A0A0L9UCH9_PHAAN	346	94.13	341	99.71	98.55	20	0	1	341	1	341	0	651	Uncharacterized protein	LR48_Vigan04g043200	NA	NA	NA	helicase activity [GO:0004386]	NA	GO:0004386	NA	Phaseolus angularis (Azuki bean) (Vigna angularis)
gene_10833|GeneMark.hmm|263_aa|-|217|1008	263	tr|I3SKF0|I3SKF0_LOTJA	301	83.33	276	100	91.69	33	2	1	263	26	301	2e-168	474	Uncharacterized protein	NA	NA	NA	NA	hydrolase activity [GO:0016787]	NA	GO:0016787	NA	Lotus japonicus (Lotus corniculatus var. japonicus)
gene_10834|GeneMark.hmm|160_aa|-|226|708	160	tr|C6TGN6|C6TGN6_SOYBN	356	96.25	160	100	44.94	6	0	1	160	197	356	2e-106	314	Uncharacterized protein	NA	NA	NA	NA	nutrient reservoir activity [GO:0045735]	NA	GO:0045735	NA	Glycine max (Soybean) (Glycine hispida)
gene_10835|GeneMark.hmm|166_aa|-|698|1198	166	tr|V7BYZ3|V7BYZ3_PHAVU	356	90.74	162	97.59	45.51	15	0	1	162	31	192	3e-102	303	Uncharacterized protein	PHAVU_005G140300g	NA	NA	NA	nutrient reservoir activity [GO:0045735]	NA	GO:0045735	NA	Phaseolus vulgaris (Kidney bean) (French bean)
gene_10836|GeneMark.hmm|192_aa|-|99|677	192	tr|A0A0S3S2W5|A0A0S3S2W5_PHAAN	194	75.52	192	100	98.97	39	2	4	192	8	194	6e-86	258	Uncharacterized protein	Vigan.05G053100 VIGAN_05053100	NA	NA	NA	NA	NA	NA	NA	Vigna angularis var. angularis
gene_10840|GeneMark.hmm|572_aa|+|2|1720	572	tr|A0A0B2R5I3|A0A0B2R5I3_GLYSO	1106	92.52	575	100	51.99	39	2	1	572	533	1106	0	1125	Phospholipase D beta 1 (EC 3.1.4.4)	glysoja_025502	3.1.4.4	NA	NA	N-acylphosphatidylethanolamine-specific phospholipase D activity [GO:0070290]; phospholipase D activity [GO:0004630]	NA	GO:0070290; GO:0004630	NA	Glycine soja (Wild soybean)
gene_10841|GeneMark.hmm|498_aa|+|117|1613	498	tr|I1JNZ4|I1JNZ4_SOYBN	497	74.85	501	100	100	111	5	1	496	1	491	0	778	Uncharacterized protein	NA	NA	NA	lipid metabolic process [GO:0006629]	hydrolase activity [GO:0016787]	NA	GO:0016787; GO:0006629	NA	Glycine max (Soybean) (Glycine hispida)
gene_10843|GeneMark.hmm|98_aa|+|3|299	98	tr|V7C2C1|V7C2C1_PHAVU	226	58.33	96	97.96	42.48	40	0	1	96	126	221	1e-32	118	Uncharacterized protein	PHAVU_004G116200g	NA	NA	translation [GO:0006412]	rRNA binding [GO:0019843]; structural constituent of ribosome [GO:0003735]	ribosome [GO:0005840]	GO:0019843; GO:0005840; GO:0003735; GO:0006412	NA	Phaseolus vulgaris (Kidney bean) (French bean)
gene_10845|GeneMark.hmm|61_aa|+|3|188	61	tr|A0A0A0QE80|A0A0A0QE80_TRIPR	100	61.82	55	90.16	55	21	0	7	61	46	100	4e-18	75.9	Ribosomal protein S14	rps14	NA	NA	translation [GO:0006412]	rRNA binding [GO:0019843]; structural constituent of ribosome [GO:0003735]	chloroplast [GO:0009507]; ribosome [GO:0005840]	GO:0009507; GO:0019843; GO:0005840; GO:0003735; GO:0006412	NA	Trifolium pratense (Red clover)
gene_10847|GeneMark.hmm|40_aa|+|621|743	40	tr|C6TKM8|C6TKM8_SOYBN	226	56.25	32	80	14.16	14	0	2	33	47	78	2e-05	42.4	Putative uncharacterized protein	NA	NA	NA	translation [GO:0006412]	rRNA binding [GO:0019843]; structural constituent of ribosome [GO:0003735]	ribosome [GO:0005840]	GO:0019843; GO:0005840; GO:0003735; GO:0006412	NA	Glycine max (Soybean) (Glycine hispida)
gene_10848|GeneMark.hmm|137_aa|+|734|1147	137	tr|V7C2C1|V7C2C1_PHAVU	226	52.27	132	96.35	58.41	63	0	4	135	90	221	5e-38	134	Uncharacterized protein	PHAVU_004G116200g	NA	NA	translation [GO:0006412]	rRNA binding [GO:0019843]; structural constituent of ribosome [GO:0003735]	ribosome [GO:0005840]	GO:0019843; GO:0005840; GO:0003735; GO:0006412	NA	Phaseolus vulgaris (Kidney bean) (French bean)
gene_1085|GeneMark.hmm|80_aa|-|237|479	80	tr|K7M9J2|K7M9J2_SOYBN	188	100	80	100	42.55	0	0	1	80	109	188	9e-51	163	Histone H4	NA	NA	NA	nucleosome assembly [GO:0006334]	DNA binding [GO:0003677]	nucleosome [GO:0000786]; nucleus [GO:0005634]	GO:0003677; GO:0000786; GO:0006334; GO:0005634	SUBCELLULAR LOCATION: Nucleus {ECO:0000256|SAAS:SAAS00023581}. Chromosome {ECO:0000256|SAAS:SAAS00023581}.	Glycine max (Soybean) (Glycine hispida)
gene_10855|GeneMark.hmm|282_aa|-|245|1093	282	tr|A0A0B2SVZ2|A0A0B2SVZ2_GLYSO	501	79.58	284	100	56.69	56	2	1	282	218	501	1e-149	435	Uncharacterized protein	glysoja_015847	NA	NA	NA	nucleic acid binding [GO:0003676]	NA	GO:0003676	NA	Glycine soja (Wild soybean)
gene_10856|GeneMark.hmm|178_aa|-|1167|1703	178	tr|I1MTW0|I1MTW0_SOYBN	501	92.59	162	91.01	32.34	12	0	1	162	9	170	1e-104	315	Uncharacterized protein	GLYMA_17G102100	NA	NA	NA	nucleic acid binding [GO:0003676]	NA	GO:0003676	NA	Glycine max (Soybean) (Glycine hispida)
gene_10858|GeneMark.hmm|113_aa|-|227|568	113	tr|A0A0B2SDY4|A0A0B2SDY4_GLYSO	97	89.69	97	85.84	100	10	0	17	113	1	97	1e-58	181	10 kDa chaperonin	glysoja_007543	NA	NA	protein folding [GO:0006457]	NA	cytoplasm [GO:0005737]	GO:0005737; GO:0006457	NA	Glycine soja (Wild soybean)
gene_1086|GeneMark.hmm|631_aa|+|1|1896	631	tr|V7CLM0|V7CLM0_PHAVU	629	79.68	625	99.05	99.36	123	3	8	630	1	623	0	1028	Uncharacterized protein	PHAVU_002G210600g	NA	NA	NA	ATPase activity [GO:0016887]; ATP binding [GO:0005524]	integral component of membrane [GO:0016021]	GO:0005524; GO:0016887; GO:0016021	NA	Phaseolus vulgaris (Kidney bean) (French bean)
gene_10860|GeneMark.hmm|332_aa|-|297|1295	332	tr|A0A0B2QJW2|A0A0B2QJW2_GLYSO	328	95.43	328	98.8	100	15	0	5	332	1	328	0	660	Putative voltage-gated potassium channel subunit beta	glysoja_041597	NA	NA	NA	NA	NA	NA	NA	Glycine soja (Wild soybean)
gene_10861|GeneMark.hmm|167_aa|+|2|505	167	tr|A0A0B2SN68|A0A0B2SN68_GLYSO	585	88.97	136	81.44	23.25	15	0	1	136	438	573	7e-83	261	Metal-nicotianamine transporter YSL1	glysoja_046593	NA	NA	transmembrane transport [GO:0055085]	NA	integral component of membrane [GO:0016021]	GO:0016021; GO:0055085	NA	Glycine soja (Wild soybean)
gene_10862|GeneMark.hmm|255_aa|+|200|967	255	tr|A0A0S3S2I3|A0A0S3S2I3_PHAAN	242	94.51	237	92.94	97.93	13	0	19	255	6	242	1e-160	452	Uncharacterized protein	Vigan.05G037800 VIGAN_05037800	NA	NA	NA	NA	NA	NA	NA	Vigna angularis var. angularis
gene_10864|GeneMark.hmm|406_aa|+|2|1222	406	tr|I1M1V3|I1M1V3_SOYBN	392	80.73	384	94.58	97.96	71	2	26	406	1	384	0	639	Uncharacterized protein	GLYMA_13G231300	NA	NA	NA	hydrolase activity, acting on ester bonds [GO:0016788]	integral component of membrane [GO:0016021]	GO:0016788; GO:0016021	NA	Glycine max (Soybean) (Glycine hispida)
gene_10867|GeneMark.hmm|111_aa|+|513|848	111	tr|I1KW20|I1KW20_SOYBN	280	98.18	110	99.1	39.29	2	0	1	110	169	278	8e-69	213	Uncharacterized protein	GLYMA_08G232000	NA	NA	NA	NA	membrane [GO:0016020]	GO:0016020	NA	Glycine max (Soybean) (Glycine hispida)
gene_10868|GeneMark.hmm|86_aa|+|2|262	86	tr|A0A0B2PRA8|A0A0B2PRA8_GLYSO	727	84.62	78	90.7	10.73	12	0	1	78	398	475	4e-40	144	Uncharacterized protein	glysoja_006053	NA	NA	translation [GO:0006412]	structural constituent of ribosome [GO:0003735]	ribosome [GO:0005840]	GO:0005840; GO:0003735; GO:0006412	NA	Glycine soja (Wild soybean)
gene_10869|GeneMark.hmm|225_aa|+|259|936	225	tr|K7MUS9|K7MUS9_SOYBN	767	90.75	227	100	29.6	19	2	1	225	541	767	6e-139	414	Uncharacterized protein	GLYMA_18G259000	NA	NA	ribosome biogenesis [GO:0042254]; translation [GO:0006412]	RNA binding [GO:0003723]; structural constituent of ribosome [GO:0003735]	cytosolic large ribosomal subunit [GO:0022625]	GO:0003723; GO:0022625; GO:0042254; GO:0003735; GO:0006412	NA	Glycine max (Soybean) (Glycine hispida)
gene_1087|GeneMark.hmm|175_aa|+|2|526	175	tr|V7CF79|V7CF79_PHAVU	383	89.08	174	99.43	45.43	18	1	3	175	100	273	8e-109	322	Uncharacterized protein	PHAVU_002G017700g	NA	NA	NA	ATP binding [GO:0005524]; protein serine/threonine kinase activity [GO:0004674]	integral component of membrane [GO:0016021]	GO:0005524; GO:0016021; GO:0004674	NA	Phaseolus vulgaris (Kidney bean) (French bean)
gene_10872|GeneMark.hmm|113_aa|-|263|604	113	tr|G7K7W9|G7K7W9_MEDTR	113	96.46	113	100	100	4	0	1	113	1	113	4e-77	229	Cytochrome protein C (Uncharacterized protein)	MTR_5g008460	NA	NA	oxidation-reduction process [GO:0055114]	electron carrier activity [GO:0009055]; heme binding [GO:0020037]; metal ion binding [GO:0046872]	mitochondrion [GO:0005739]; respiratory chain [GO:0070469]	GO:0009055; GO:0020037; GO:0046872; GO:0005739; GO:0055114; GO:0070469	NA	Medicago truncatula (Barrel medic) (Medicago tribuloides)
gene_10873|GeneMark.hmm|346_aa|-|300|1340	346	tr|A0A0S3SLN9|A0A0S3SLN9_PHAAN	351	66.67	354	100	100	107	6	1	346	1	351	1e-156	450	Uncharacterized protein	Vigan.08G028900 VIGAN_08028900	NA	NA	NA	NA	NA	NA	NA	Vigna angularis var. angularis
gene_10874|GeneMark.hmm|210_aa|+|134|763	210	tr|A0A0S3SM85|A0A0S3SM85_PHAAN	417	90	210	100	50.36	21	0	1	210	1	210	2e-139	403	Uncharacterized protein	Vigan.08G046100 VIGAN_08046100	NA	NA	NA	NA	NA	NA	NA	Vigna angularis var. angularis
gene_10876|GeneMark.hmm|179_aa|+|228|767	179	tr|I1LEI7|I1LEI7_SOYBN	342	92.53	174	97.21	50.88	13	0	1	174	168	341	9e-118	343	Uncharacterized protein	GLYMA_10G261300	NA	NA	methionine biosynthetic process [GO:0009086]	S-methyl-5-thioribose kinase activity [GO:0046522]	NA	GO:0046522; GO:0009086	NA	Glycine max (Soybean) (Glycine hispida)
gene_10877|GeneMark.hmm|220_aa|+|134|796	220	tr|A0A0S3SM85|A0A0S3SM85_PHAAN	417	89.9	208	94.55	49.88	21	0	1	208	1	208	6e-138	399	Uncharacterized protein	Vigan.08G046100 VIGAN_08046100	NA	NA	NA	NA	NA	NA	NA	Vigna angularis var. angularis
gene_10878|GeneMark.hmm|179_aa|+|859|1398	179	tr|I1LEI7|I1LEI7_SOYBN	342	92.53	174	97.21	50.88	13	0	1	174	168	341	9e-118	343	Uncharacterized protein	GLYMA_10G261300	NA	NA	methionine biosynthetic process [GO:0009086]	S-methyl-5-thioribose kinase activity [GO:0046522]	NA	GO:0046522; GO:0009086	NA	Glycine max (Soybean) (Glycine hispida)
gene_10879|GeneMark.hmm|417_aa|+|134|1387	417	tr|A0A0B2PGX3|A0A0B2PGX3_GLYSO	417	92.07	416	99.76	99.76	33	0	1	416	1	416	0	806	Methylthioribose kinase (EC 5.3.1.23)	glysoja_021318	5.3.1.23	NA	methionine biosynthetic process [GO:0009086]	S-methyl-5-thioribose-1-phosphate isomerase activity [GO:0046523]; S-methyl-5-thioribose kinase activity [GO:0046522]	NA	GO:0046522; GO:0046523; GO:0009086	NA	Glycine soja (Wild soybean)
gene_1088|GeneMark.hmm|454_aa|+|2|1366	454	tr|V7C2J1|V7C2J1_PHAVU	458	92.49	453	99.78	98.91	34	0	1	453	2	454	0	890	Uncharacterized protein	PHAVU_004G123000g	NA	NA	isoprenoid biosynthetic process [GO:0008299]	hydroxymethylglutaryl-CoA synthase activity [GO:0004421]	NA	GO:0004421; GO:0008299	NA	Phaseolus vulgaris (Kidney bean) (French bean)
gene_10880|GeneMark.hmm|421_aa|+|134|1399	421	tr|A0A0B2SC57|A0A0B2SC57_GLYSO	417	91.35	416	98.81	99.76	36	0	1	416	1	416	0	795	Methylthioribose kinase 1 (EC 5.3.1.23)	glysoja_020065	5.3.1.23	NA	methionine biosynthetic process [GO:0009086]	S-methyl-5-thioribose-1-phosphate isomerase activity [GO:0046523]; S-methyl-5-thioribose kinase activity [GO:0046522]	NA	GO:0046522; GO:0046523; GO:0009086	NA	Glycine soja (Wild soybean)
gene_10881|GeneMark.hmm|421_aa|+|134|1399	421	tr|A0A0B2PGX3|A0A0B2PGX3_GLYSO	417	91.83	416	98.81	99.76	34	0	1	416	1	416	0	804	Methylthioribose kinase (EC 5.3.1.23)	glysoja_021318	5.3.1.23	NA	methionine biosynthetic process [GO:0009086]	S-methyl-5-thioribose-1-phosphate isomerase activity [GO:0046523]; S-methyl-5-thioribose kinase activity [GO:0046522]	NA	GO:0046522; GO:0046523; GO:0009086	NA	Glycine soja (Wild soybean)
gene_10883|GeneMark.hmm|251_aa|+|195|950	251	tr|A0A0B2RIK8|A0A0B2RIK8_GLYSO	307	93.63	251	100	81.76	16	0	1	251	57	307	2e-170	479	Putative plastid-lipid-associated protein 13, chloroplastic	glysoja_044322	NA	NA	NA	NA	NA	NA	NA	Glycine soja (Wild soybean)
gene_10889|GeneMark.hmm|663_aa|-|136|2127	663	tr|A0A0B2R8L7|A0A0B2R8L7_GLYSO	1603	91.71	651	98.19	40.61	52	2	1	650	952	1601	0	1217	Brefeldin A-inhibited guanine nucleotide-exchange protein 2	glysoja_039566	NA	NA	regulation of ARF protein signal transduction [GO:0032012]	ARF guanyl-nucleotide exchange factor activity [GO:0005086]	NA	GO:0005086; GO:0032012	NA	Glycine soja (Wild soybean)
gene_10890|GeneMark.hmm|209_aa|+|1|630	209	tr|A0A0S3RCT8|A0A0S3RCT8_PHAAN	221	70.48	227	100	100	36	9	8	209	1	221	1e-96	286	Uncharacterized protein	Vigan.02G120700 VIGAN_02120700	NA	NA	NA	NA	NA	NA	NA	Vigna angularis var. angularis
gene_10895|GeneMark.hmm|151_aa|-|145|600	151	tr|I1M9C3|I1M9C3_SOYBN	150	81.46	151	100	100	27	1	1	151	1	150	1e-85	253	Uncharacterized protein	GLYMA_14G106700	NA	NA	NA	NA	NA	NA	NA	Glycine max (Soybean) (Glycine hispida)
gene_10897|GeneMark.hmm|383_aa|+|430|1581	383	tr|I1MGS7|I1MGS7_SOYBN	515	87.86	387	100	75.15	43	2	1	383	129	515	0	721	Uncharacterized protein	GLYMA_15G155300	NA	NA	NA	NA	integral component of membrane [GO:0016021]	GO:0016021	NA	Glycine max (Soybean) (Glycine hispida)
gene_10898|GeneMark.hmm|794_aa|+|89|2473	794	tr|A0A0B2PPT7|A0A0B2PPT7_GLYSO	794	93.83	794	100	100	48	1	2	794	1	794	0	1555	Glutamine--tRNA ligase (EC 6.1.1.18)	glysoja_015301	6.1.1.18	NA	glutaminyl-tRNA aminoacylation [GO:0006425]	ATP binding [GO:0005524]; glutamine-tRNA ligase activity [GO:0004819]	cytoplasm [GO:0005737]	GO:0005524; GO:0005737; GO:0004819; GO:0006425	NA	Glycine soja (Wild soybean)
gene_10899|GeneMark.hmm|198_aa|+|75|671	198	tr|A0A072VZJ3|A0A072VZJ3_MEDTR	2024	96.51	172	86.87	8.5	6	0	20	191	801	972	5e-105	337	Microtubule organization protein (Uncharacterized protein)	MTR_1g094165	NA	NA	intracellular protein transport [GO:0006886]	NA	intracellular [GO:0005622]	GO:0005622; GO:0006886	NA	Medicago truncatula (Barrel medic) (Medicago tribuloides)
gene_109|GeneMark.hmm|363_aa|-|236|1327	363	tr|A0A0R4J5K2|A0A0R4J5K2_SOYBN	362	90.91	363	100	100	32	1	1	363	1	362	0	679	Ferredoxin--NADP reductase (EC 1.18.1.2)	GLYMA_16G127300	1.18.1.2	NA	NA	ferredoxin-NADP+ reductase activity [GO:0004324]	NA	GO:0004324	NA	Glycine max (Soybean) (Glycine hispida)
gene_1090|GeneMark.hmm|256_aa|-|230|1000	256	tr|I1L5U2|I1L5U2_SOYBN	240	81.75	252	98.44	100	29	7	9	256	2	240	2e-131	378	Uncharacterized protein	GLYMA_09G234600	NA	NA	NA	NA	integral component of membrane [GO:0016021]	GO:0016021	NA	Glycine max (Soybean) (Glycine hispida)
gene_10900|GeneMark.hmm|289_aa|+|671|1540	289	tr|A0A0R0I414|A0A0R0I414_SOYBN	1787	92.31	286	98.96	16	22	0	1	286	984	1269	1e-177	541	Uncharacterized protein	GLYMA_10G207500	NA	NA	intracellular protein transport [GO:0006886]	NA	intracellular [GO:0005622]	GO:0005622; GO:0006886	NA	Glycine max (Soybean) (Glycine hispida)
gene_10901|GeneMark.hmm|760_aa|+|1522|3804	760	tr|K7LKK4|K7LKK4_SOYBN	2026	94.89	763	100	37.66	36	3	1	760	1264	2026	0	1486	Uncharacterized protein	GLYMA_10G207500	NA	NA	intracellular protein transport [GO:0006886]	NA	intracellular [GO:0005622]	GO:0005622; GO:0006886	NA	Glycine max (Soybean) (Glycine hispida)
gene_10902|GeneMark.hmm|217_aa|-|72|725	217	tr|A0A0B2SSI7|A0A0B2SSI7_GLYSO	213	76.15	218	100	100	46	3	1	217	1	213	4e-100	295	Early nodulin-like protein 1	glysoja_036607	NA	NA	NA	electron carrier activity [GO:0009055]	NA	GO:0009055	NA	Glycine soja (Wild soybean)
gene_10905|GeneMark.hmm|113_aa|-|464|805	113	tr|V7AXB9|V7AXB9_PHAVU	121	53.77	106	93.81	87.6	49	0	6	111	5	110	3e-39	132	50S ribosomal protein L20	PHAVU_009G196700g	NA	NA	translation [GO:0006412]	rRNA binding [GO:0019843]; structural constituent of ribosome [GO:0003735]	ribosome [GO:0005840]	GO:0019843; GO:0005840; GO:0003735; GO:0006412	NA	Phaseolus vulgaris (Kidney bean) (French bean)
gene_10906|GeneMark.hmm|184_aa|+|2|556	184	tr|A0A0B2QMM6|A0A0B2QMM6_GLYSO	180	81.56	179	97.28	99.44	32	1	4	181	1	179	9e-103	300	CASP-like protein	glysoja_027598	NA	NA	NA	NA	integral component of membrane [GO:0016021]; plasma membrane [GO:0005886]	GO:0016021; GO:0005886	SUBCELLULAR LOCATION: Cell membrane {ECO:0000256|RuleBase:RU361233, ECO:0000256|SAAS:SAAS00508796}; Multi-pass membrane protein {ECO:0000256|RuleBase:RU361233, ECO:0000256|SAAS:SAAS00508796}.	Glycine soja (Wild soybean)
gene_10908|GeneMark.hmm|695_aa|+|97|2184	695	tr|A0A0B2SNZ4|A0A0B2SNZ4_GLYSO	695	92.66	695	100	100	51	0	1	695	1	695	0	1301	SPX domain-containing membrane protein	glysoja_041314	NA	NA	transmembrane transport [GO:0055085]	NA	integral component of membrane [GO:0016021]	GO:0016021; GO:0055085	NA	Glycine soja (Wild soybean)
gene_10909|GeneMark.hmm|559_aa|+|52|1731	559	tr|A0A0B2RC62|A0A0B2RC62_GLYSO	559	93.02	559	100	100	39	0	1	559	1	559	0	1078	2,3-bisphosphoglycerate-independent phosphoglycerate mutase	glysoja_005186	NA	NA	glucose catabolic process [GO:0006007]	manganese ion binding [GO:0030145]; phosphoglycerate mutase activity [GO:0004619]	cytoplasm [GO:0005737]	GO:0005737; GO:0006007; GO:0030145; GO:0004619	NA	Glycine soja (Wild soybean)
gene_1091|GeneMark.hmm|587_aa|+|3|1766	587	tr|A0A0B2SRQ7|A0A0B2SRQ7_GLYSO	576	91.65	575	97.96	99.83	47	1	11	585	1	574	0	1093	Putative nitrite transporter	glysoja_044515	NA	NA	NA	transporter activity [GO:0005215]	integral component of membrane [GO:0016021]	GO:0016021; GO:0005215	NA	Glycine soja (Wild soybean)
gene_10910|GeneMark.hmm|797_aa|+|2|2395	797	tr|I1LQB2|I1LQB2_SOYBN	1211	83.21	804	100	66.39	110	11	2	797	425	1211	0	1310	Uncharacterized protein	GLYMA_12G049700	NA	NA	ribosome biogenesis [GO:0042254]	NA	nucleus [GO:0005634]	GO:0005634; GO:0042254	NA	Glycine max (Soybean) (Glycine hispida)
gene_10912|GeneMark.hmm|53_aa|-|657|818	53	tr|A0A0R0ELH2|A0A0R0ELH2_SOYBN	299	80.77	26	49.06	8.7	5	0	18	43	240	265	6e-06	44.7	Uncharacterized protein (Fragment)	GLYMA_19G1353001	NA	NA	NA	NA	NA	NA	NA	Glycine max (Soybean) (Glycine hispida)
gene_10914|GeneMark.hmm|224_aa|-|357|1031	224	tr|V7C5C1|V7C5C1_PHAVU	228	87.28	228	100	100	25	2	1	224	1	228	1e-114	333	Eukaryotic translation initiation factor 3 subunit J (eIF3j)	PHAVU_004G141100g	NA	NA	formation of translation preinitiation complex [GO:0001731]; regulation of translational initiation [GO:0006446]	translation initiation factor activity [GO:0003743]	eukaryotic 43S preinitiation complex [GO:0016282]; eukaryotic 48S preinitiation complex [GO:0033290]; eukaryotic translation initiation factor 3 complex [GO:0005852]	GO:0016282; GO:0033290; GO:0005852; GO:0001731; GO:0006446; GO:0003743	SUBCELLULAR LOCATION: Cytoplasm {ECO:0000256|HAMAP-Rule:MF_03009}.	Phaseolus vulgaris (Kidney bean) (French bean)
gene_10916|GeneMark.hmm|224_aa|-|341|1015	224	tr|V7C5C1|V7C5C1_PHAVU	228	87.28	228	100	100	25	2	1	224	1	228	1e-114	333	Eukaryotic translation initiation factor 3 subunit J (eIF3j)	PHAVU_004G141100g	NA	NA	formation of translation preinitiation complex [GO:0001731]; regulation of translational initiation [GO:0006446]	translation initiation factor activity [GO:0003743]	eukaryotic 43S preinitiation complex [GO:0016282]; eukaryotic 48S preinitiation complex [GO:0033290]; eukaryotic translation initiation factor 3 complex [GO:0005852]	GO:0016282; GO:0033290; GO:0005852; GO:0001731; GO:0006446; GO:0003743	SUBCELLULAR LOCATION: Cytoplasm {ECO:0000256|HAMAP-Rule:MF_03009}.	Phaseolus vulgaris (Kidney bean) (French bean)
gene_10917|GeneMark.hmm|246_aa|+|1|741	246	tr|I1MUL9|I1MUL9_SOYBN	475	91.21	239	97.15	50.32	21	0	1	239	231	469	2e-159	457	Uncharacterized protein	GLYMA_17G127200	NA	NA	NA	ATP binding [GO:0005524]; protein kinase activity [GO:0004672]	NA	GO:0005524; GO:0004672	NA	Glycine max (Soybean) (Glycine hispida)
gene_10918|GeneMark.hmm|148_aa|+|106|552	148	tr|G7IMA1|G7IMA1_MEDTR	529	82.95	129	87.16	24.39	20	2	20	148	222	348	4e-65	212	Transcription cofactor, putative (Uncharacterized protein)	MTR_2g104430	NA	NA	regulation of transcription, DNA-templated [GO:0006355]	transcription cofactor activity [GO:0003712]	NA	GO:0006355; GO:0003712	NA	Medicago truncatula (Barrel medic) (Medicago tribuloides)
gene_10919|GeneMark.hmm|228_aa|+|2|688	228	tr|A0A0B2SBS4|A0A0B2SBS4_GLYSO	1317	88.48	217	95.18	16.48	21	1	8	224	443	655	5e-94	304	Uncharacterized protein	glysoja_031862	NA	NA	regulation of transcription, DNA-templated [GO:0006355]	transcription cofactor activity [GO:0003712]	NA	GO:0006355; GO:0003712	NA	Glycine soja (Wild soybean)
gene_1092|GeneMark.hmm|200_aa|-|355|957	200	tr|I1K3N6|I1K3N6_SOYBN	198	74.5	200	100	100	49	2	1	200	1	198	2e-101	297	Uncharacterized protein	GLYMA_05G148700	NA	NA	transcription, DNA-templated [GO:0006351]	DNA binding [GO:0003677]; transcription factor activity, sequence-specific DNA binding [GO:0003700]	nucleus [GO:0005634]	GO:0003677; GO:0005634; GO:0003700; GO:0006351	SUBCELLULAR LOCATION: Nucleus {ECO:0000256|RuleBase:RU000476}.	Glycine max (Soybean) (Glycine hispida)
gene_10920|GeneMark.hmm|148_aa|+|106|552	148	tr|G7IMA1|G7IMA1_MEDTR	529	72.6	146	98.65	27.6	40	0	1	146	90	235	2e-65	213	Transcription cofactor, putative (Uncharacterized protein)	MTR_2g104430	NA	NA	regulation of transcription, DNA-templated [GO:0006355]	transcription cofactor activity [GO:0003712]	NA	GO:0006355; GO:0003712	NA	Medicago truncatula (Barrel medic) (Medicago tribuloides)
gene_10922|GeneMark.hmm|392_aa|-|322|1500	392	tr|V7AP71|V7AP71_PHAVU	384	76.59	393	100	100	77	7	1	389	1	382	0	561	Uncharacterized protein	PHAVU_010G124700g	NA	NA	transcription, DNA-templated [GO:0006351]	DNA binding [GO:0003677]; transcription factor activity, sequence-specific DNA binding [GO:0003700]	nucleus [GO:0005634]	GO:0003677; GO:0005634; GO:0003700; GO:0006351	NA	Phaseolus vulgaris (Kidney bean) (French bean)
gene_10924|GeneMark.hmm|392_aa|-|338|1516	392	tr|V7AP71|V7AP71_PHAVU	384	76.59	393	100	100	77	7	1	389	1	382	0	561	Uncharacterized protein	PHAVU_010G124700g	NA	NA	transcription, DNA-templated [GO:0006351]	DNA binding [GO:0003677]; transcription factor activity, sequence-specific DNA binding [GO:0003700]	nucleus [GO:0005634]	GO:0003677; GO:0005634; GO:0003700; GO:0006351	NA	Phaseolus vulgaris (Kidney bean) (French bean)
gene_10925|GeneMark.hmm|163_aa|-|153|644	163	tr|V7AX74|V7AX74_PHAVU	222	69.01	142	87.12	63.96	32	4	29	163	86	222	1e-57	185	Uncharacterized protein	PHAVU_009G078700g	NA	NA	NA	NA	integral component of membrane [GO:0016021]	GO:0016021	NA	Phaseolus vulgaris (Kidney bean) (French bean)
gene_10927|GeneMark.hmm|175_aa|-|25|552	175	tr|A0A0B2PMC7|A0A0B2PMC7_GLYSO	222	83.13	166	94.86	74.77	26	2	12	175	57	222	3e-93	276	Zeaxanthin epoxidase, chloroplastic	glysoja_043458	NA	NA	NA	NA	NA	NA	NA	Glycine soja (Wild soybean)
gene_10929|GeneMark.hmm|306_aa|+|214|1134	306	tr|I1M7Z0|I1M7Z0_SOYBN	306	95.42	306	100	100	14	0	1	306	1	306	0	595	Uncharacterized protein	GLYMA_14G062800	NA	NA	NA	NA	integral component of membrane [GO:0016021]	GO:0016021	NA	Glycine max (Soybean) (Glycine hispida)
gene_1093|GeneMark.hmm|152_aa|+|174|632	152	tr|F2WVP3|F2WVP3_VIGRA	152	93.42	152	100	100	10	0	1	152	1	152	6e-98	285	Superoxide dismutase [Cu-Zn] (EC 1.15.1.1)	NA	1.15.1.1	NA	NA	metal ion binding [GO:0046872]; superoxide dismutase activity [GO:0004784]	NA	GO:0046872; GO:0004784	NA	Vigna radiata (Mung bean)
gene_10931|GeneMark.hmm|29_aa|+|2|91	29	tr|A0A0B2SRM8|A0A0B2SRM8_GLYSO	227	89.66	29	100	12.78	3	0	1	29	154	182	3e-11	57.4	Rho GDP-dissociation inhibitor 1	glysoja_031202	NA	NA	NA	Rho GDP-dissociation inhibitor activity [GO:0005094]	cytoplasm [GO:0005737]	GO:0005094; GO:0005737	NA	Glycine soja (Wild soybean)
gene_10932|GeneMark.hmm|157_aa|+|86|559	157	tr|A0A0B2QDV8|A0A0B2QDV8_GLYSO	157	99.36	157	100	100	1	0	1	157	1	157	2e-115	330	Protein PEROXIN-4 (EC 6.3.2.19)	glysoja_025083	6.3.2.19	NA	NA	ATP binding [GO:0005524]; ligase activity [GO:0016874]	NA	GO:0005524; GO:0016874	NA	Glycine soja (Wild soybean)
gene_10933|GeneMark.hmm|157_aa|+|86|559	157	tr|A0A0B2QDV8|A0A0B2QDV8_GLYSO	157	99.36	157	100	100	1	0	1	157	1	157	2e-115	330	Protein PEROXIN-4 (EC 6.3.2.19)	glysoja_025083	6.3.2.19	NA	NA	ATP binding [GO:0005524]; ligase activity [GO:0016874]	NA	GO:0005524; GO:0016874	NA	Glycine soja (Wild soybean)
gene_10935|GeneMark.hmm|171_aa|+|907|1422	171	tr|V7CRA4|V7CRA4_PHAVU	436	91.81	171	100	39.22	14	0	1	171	266	436	1e-111	331	Uncharacterized protein	PHAVU_001G011700g	NA	NA	NA	zinc ion binding [GO:0008270]	NA	GO:0008270	NA	Phaseolus vulgaris (Kidney bean) (French bean)
gene_10936|GeneMark.hmm|432_aa|-|263|1561	432	tr|A0A0B2NZH2|A0A0B2NZH2_GLYSO	960	74.46	462	100	48.12	78	6	1	432	509	960	0	659	Uncharacterized protein	glysoja_000296	NA	NA	NA	NA	Ino80 complex [GO:0031011]	GO:0031011	NA	Glycine soja (Wild soybean)
gene_10937|GeneMark.hmm|94_aa|-|3|284	94	tr|A0A072VQM9|A0A072VQM9_MEDTR	278	87.1	93	98.94	33.45	12	0	2	94	66	158	3e-50	165	Plastid division PDV1-like protein, putative (Uncharacterized protein)	MTR_1g028580	NA	NA	chloroplast fission [GO:0010020]	NA	NA	GO:0010020	NA	Medicago truncatula (Barrel medic) (Medicago tribuloides)
gene_10938|GeneMark.hmm|64_aa|-|262|456	64	tr|A0A0B2PX79|A0A0B2PX79_GLYSO	281	81.67	60	93.75	21.35	11	0	1	60	1	60	7e-28	105	Plastid division protein PDV1	glysoja_049327	NA	NA	NA	NA	NA	NA	NA	Glycine soja (Wild soybean)
gene_10942|GeneMark.hmm|464_aa|+|1|1395	464	tr|A0A0L9U9K3|A0A0L9U9K3_PHAAN	454	82.68	456	98.28	100	68	4	1	453	2	449	0	779	Uncharacterized protein	LR48_Vigan03g295200	NA	NA	defense response [GO:0006952]	NA	NA	GO:0006952	NA	Phaseolus angularis (Azuki bean) (Vigna angularis)
gene_10944|GeneMark.hmm|501_aa|-|385|1890	501	tr|E3NYP4|E3NYP4_SOYBN	523	86.25	502	100	95.98	61	4	1	500	26	521	0	884	Gibberellin insensitive (Gibberellin insensitive-like protein) (Uncharacterized protein)	GAIL GAI GLYMA_05G140400	NA	NA	regulation of transcription, DNA-templated [GO:0006355]; transcription, DNA-templated [GO:0006351]	transcription factor activity, transcription factor binding [GO:0000989]	nucleus [GO:0005634]	GO:0005634; GO:0006355; GO:0000989; GO:0006351	NA	Glycine max (Soybean) (Glycine hispida)
gene_10945|GeneMark.hmm|334_aa|+|97|1101	334	tr|C6TE57|C6TE57_SOYBN	339	84.66	339	100	100	46	2	2	334	1	339	0	590	Uncharacterized protein	GLYMA_08G285500	NA	NA	menaquinone biosynthetic process [GO:0009234]	1,4-dihydroxy-2-naphthoyl-CoA synthase activity [GO:0008935]	NA	GO:0008935; GO:0009234	NA	Glycine max (Soybean) (Glycine hispida)
gene_10946|GeneMark.hmm|591_aa|+|2|1777	591	tr|I1L6U0|I1L6U0_SOYBN	1784	92.75	593	100	33.24	41	1	1	591	1192	1784	0	1114	Uncharacterized protein	GLYMA_09G268400	NA	NA	positive regulation of GTPase activity [GO:0043547]; regulation of ARF protein signal transduction [GO:0032012]; vesicle-mediated transport [GO:0016192]	ARF guanyl-nucleotide exchange factor activity [GO:0005086]	cytosol [GO:0005829]; trans-Golgi network [GO:0005802]	GO:0005086; GO:0005829; GO:0043547; GO:0032012; GO:0005802; GO:0016192	NA	Glycine max (Soybean) (Glycine hispida)
gene_10947|GeneMark.hmm|264_aa|+|3|797	264	tr|V7BHD4|V7BHD4_PHAVU	373	94.3	263	99.62	70.51	15	0	2	264	111	373	0	527	Uncharacterized protein	PHAVU_007G223700g	NA	NA	NA	NA	integral component of membrane [GO:0016021]	GO:0016021	NA	Phaseolus vulgaris (Kidney bean) (French bean)
gene_10948|GeneMark.hmm|259_aa|-|136|915	259	tr|A0A0R0HAH2|A0A0R0HAH2_SOYBN	621	96.53	259	100	41.71	9	0	1	259	363	621	1e-173	499	Mg-protoporphyrin IX chelatase (EC 6.6.1.1)	GLYMA_11G016000	6.6.1.1	PATHWAY: Porphyrin-containing compound metabolism; chlorophyll biosynthesis. {ECO:0000256|RuleBase:RU362087}.	chlorophyll biosynthetic process [GO:0015995]; photosynthesis [GO:0015979]	ATP binding [GO:0005524]; magnesium chelatase activity [GO:0016851]	NA	GO:0005524; GO:0015995; GO:0016851; GO:0015979	SUBCELLULAR LOCATION: Plastid, chloroplast {ECO:0000256|RuleBase:RU362087}.	Glycine max (Soybean) (Glycine hispida)
gene_1095|GeneMark.hmm|116_aa|+|158|508	116	tr|A0A0B2PUP8|A0A0B2PUP8_GLYSO	157	82.76	116	100	73.89	20	0	1	116	42	157	2e-68	209	Phosphatidylglycerol/phosphatidylinositol transfer protein	glysoja_040595	NA	NA	NA	NA	NA	NA	NA	Glycine soja (Wild soybean)
gene_10950|GeneMark.hmm|314_aa|+|2|946	314	tr|A0A0B2Q5R9|A0A0B2Q5R9_GLYSO	328	82.37	312	99.36	95.12	53	2	1	310	16	327	0	537	Metaxin-2	glysoja_026614	NA	NA	NA	NA	integral component of membrane [GO:0016021]	GO:0016021	NA	Glycine soja (Wild soybean)
gene_10951|GeneMark.hmm|163_aa|+|74|565	163	tr|A0A0B2NZL1|A0A0B2NZL1_GLYSO	163	92.64	163	100	100	12	0	1	163	1	163	8e-110	316	Transmembrane protein 18	glysoja_000367	NA	NA	NA	NA	integral component of membrane [GO:0016021]	GO:0016021	NA	Glycine soja (Wild soybean)
gene_10953|GeneMark.hmm|271_aa|+|1|816	271	tr|A0A0B2QVQ6|A0A0B2QVQ6_GLYSO	861	91.51	271	100	31.48	23	0	1	271	591	861	4e-179	522	Putative alpha,alpha-trehalose-phosphate synthase [UDP-forming] 10 (EC 2.4.1.15) (EC 3.1.3.12)	glysoja_046684	2.4.1.15; 3.1.3.12	NA	trehalose biosynthetic process [GO:0005992]	alpha,alpha-trehalose-phosphate synthase (UDP-forming) activity [GO:0003825]; trehalose-phosphatase activity [GO:0004805]	NA	GO:0003825; GO:0005992; GO:0004805	NA	Glycine soja (Wild soybean)
gene_10955|GeneMark.hmm|89_aa|+|168|437	89	tr|A0A0B2PB40|A0A0B2PB40_GLYSO	124	92.13	89	100	71.77	7	0	1	89	36	124	4e-56	175	KxDL motif-containing protein 1	glysoja_010820	NA	NA	NA	NA	NA	NA	NA	Glycine soja (Wild soybean)
gene_1096|GeneMark.hmm|321_aa|-|177|1142	321	tr|A0A0B2QL10|A0A0B2QL10_GLYSO	319	93.46	321	100	100	19	1	1	321	1	319	0	541	60S acidic ribosomal protein P0	glysoja_009167	NA	NA	ribosome biogenesis [GO:0042254]	NA	ribosome [GO:0005840]	GO:0005840; GO:0042254	NA	Glycine soja (Wild soybean)
gene_10960|GeneMark.hmm|775_aa|+|132|2459	775	tr|V7CXV9|V7CXV9_PHAVU	780	89.36	780	100	100	78	3	1	775	1	780	0	1457	Uncharacterized protein	PHAVU_001G195600g	NA	NA	NA	NA	NA	NA	NA	Phaseolus vulgaris (Kidney bean) (French bean)
gene_10962|GeneMark.hmm|206_aa|-|223|843	206	tr|M1FT17|M1FT17_ARAHY	206	99.03	206	100	100	2	0	1	206	1	206	2e-151	425	Small GTP binding protein	NA	NA	NA	protein transport [GO:0015031]; small GTPase mediated signal transduction [GO:0007264]	GTP binding [GO:0005525]	intracellular [GO:0005622]	GO:0005525; GO:0005622; GO:0015031; GO:0007264	NA	Arachis hypogaea (Peanut)
gene_10965|GeneMark.hmm|195_aa|+|3|590	195	tr|K7MUI1|K7MUI1_SOYBN	231	85.86	198	100	85.71	21	1	5	195	34	231	5e-120	346	Uncharacterized protein	NA	NA	NA	NA	NA	integral component of membrane [GO:0016021]	GO:0016021	NA	Glycine max (Soybean) (Glycine hispida)
gene_10966|GeneMark.hmm|76_aa|-|201|431	76	tr|A0A0B2Q249|A0A0B2Q249_GLYSO	76	86.67	75	98.68	98.68	10	0	1	75	1	75	4e-41	134	Uncharacterized protein	glysoja_039052	NA	NA	mitochondrial respiratory chain complex IV assembly [GO:0033617]; transport [GO:0006810]	NA	integral component of membrane [GO:0016021]; mitochondrion [GO:0005739]; nuclear pore [GO:0005643]	GO:0016021; GO:0033617; GO:0005739; GO:0005643; GO:0006810	NA	Glycine soja (Wild soybean)
gene_10967|GeneMark.hmm|296_aa|-|2|889	296	tr|A0A0B2R6Y6|A0A0B2R6Y6_GLYSO	946	55.07	345	100	36.47	84	17	1	296	1	323	8e-83	273	Autoimmune regulator	glysoja_026265	NA	NA	NA	zinc ion binding [GO:0008270]	NA	GO:0008270	NA	Glycine soja (Wild soybean)
gene_10970|GeneMark.hmm|279_aa|+|2|841	279	tr|A0A0R0LFC3|A0A0R0LFC3_SOYBN	839	85.61	278	99.64	33.13	39	1	1	278	21	297	2e-163	481	Uncharacterized protein	GLYMA_01G223100	NA	NA	NA	ATP binding [GO:0005524]	NA	GO:0005524	NA	Glycine max (Soybean) (Glycine hispida)
gene_10971|GeneMark.hmm|539_aa|+|879|2498	539	tr|A0A0B2R0T5|A0A0B2R0T5_GLYSO	838	84.94	538	99.81	64.2	70	2	3	539	311	838	0	936	ATPase family AAA domain-containing protein 1-A (EC 3.6.4.3)	glysoja_018242	3.6.4.3	NA	NA	ATP binding [GO:0005524]; microtubule-severing ATPase activity [GO:0008568]	NA	GO:0005524; GO:0008568	NA	Glycine soja (Wild soybean)
gene_10972|GeneMark.hmm|344_aa|+|3|1037	344	tr|A0A0S3RXU6|A0A0S3RXU6_PHAAN	336	89.58	336	97.67	100	34	1	10	344	1	336	0	619	Uncharacterized protein	Vigan.04G286400 VIGAN_04286400	NA	NA	NA	NA	NA	NA	NA	Vigna angularis var. angularis
gene_10974|GeneMark.hmm|267_aa|-|186|989	267	tr|I3SFR5|I3SFR5_LOTJA	360	92.13	267	100	74.17	21	0	1	267	94	360	0	514	Uncharacterized protein	NA	NA	NA	NA	electron carrier activity [GO:0009055]; flavin adenine dinucleotide binding [GO:0050660]	NA	GO:0009055; GO:0050660	NA	Lotus japonicus (Lotus corniculatus var. japonicus)
gene_10975|GeneMark.hmm|154_aa|-|176|640	154	tr|I1JSE0|I1JSE0_SOYBN	154	94.81	154	100	100	8	0	1	154	1	154	3e-104	301	Uncharacterized protein	GLYMA_04G003700	NA	NA	cellular transition metal ion homeostasis [GO:0046916]; metal ion transport [GO:0030001]	transition metal ion binding [GO:0046914]	cytoplasm [GO:0005737]	GO:0046916; GO:0005737; GO:0030001; GO:0046914	NA	Glycine max (Soybean) (Glycine hispida)
gene_10976|GeneMark.hmm|133_aa|+|3|404	133	tr|A0A0L9TED0|A0A0L9TED0_PHAAN	80	52.94	51	38.35	63.75	24	0	81	131	27	77	5e-09	53.1	Uncharacterized protein	LR48_Vigan617s000200	NA	NA	NA	NA	NA	NA	NA	Phaseolus angularis (Azuki bean) (Vigna angularis)
gene_10977|GeneMark.hmm|83_aa|-|563|814	83	tr|A0A0B2QBS0|A0A0B2QBS0_GLYSO	342	80.25	81	97.59	23.68	16	0	1	81	191	271	4e-37	132	Uncharacterized protein (Fragment)	glysoja_026962	NA	NA	NA	NA	NA	NA	NA	Glycine soja (Wild soybean)
gene_10978|GeneMark.hmm|527_aa|+|169|1752	527	tr|I1K5K7|I1K5K7_SOYBN	530	91.13	530	100	100	43	3	1	527	2	530	0	988	Uncharacterized protein	GLYMA_05G238600	NA	NA	NA	NA	integral component of membrane [GO:0016021]	GO:0016021	NA	Glycine max (Soybean) (Glycine hispida)
gene_1098|GeneMark.hmm|126_aa|-|299|679	126	tr|G7JLG2|G7JLG2_MEDTR	549	51.89	106	84.13	19.31	42	3	10	108	432	535	8e-21	90.9	Eukaryotic peptide chain release factor subunit 1-3 (Uncharacterized protein)	MTR_4g103720	NA	NA	NA	translation release factor activity, codon specific [GO:0016149]	cytoplasm [GO:0005737]	GO:0005737; GO:0016149	NA	Medicago truncatula (Barrel medic) (Medicago tribuloides)
gene_10980|GeneMark.hmm|138_aa|+|226|642	138	tr|T2DMQ0|T2DMQ0_PHAVU	315	84.89	139	100	44.13	20	1	1	138	177	315	4e-75	232	Uncharacterized protein	NA	NA	NA	NA	NA	NA	NA	NA	Phaseolus vulgaris (Kidney bean) (French bean)
gene_10981|GeneMark.hmm|265_aa|-|65|862	265	tr|I1K6Y8|I1K6Y8_SOYBN	264	92.45	265	100	100	19	1	1	265	1	264	2e-164	462	Uncharacterized protein	GLYMA_06G003400	NA	NA	NA	NA	integral component of membrane [GO:0016021]	GO:0016021	NA	Glycine max (Soybean) (Glycine hispida)
gene_10985|GeneMark.hmm|784_aa|+|239|2593	784	tr|A0A0B2RZV0|A0A0B2RZV0_GLYSO	1085	96.18	786	100	72.44	28	1	1	784	300	1085	0	1578	Protein transport protein Sec24-like	glysoja_013622	NA	NA	ER to Golgi vesicle-mediated transport [GO:0006888]; intracellular protein transport [GO:0006886]	zinc ion binding [GO:0008270]	COPII vesicle coat [GO:0030127]	GO:0030127; GO:0006888; GO:0006886; GO:0008270	NA	Glycine soja (Wild soybean)
gene_10986|GeneMark.hmm|276_aa|+|3|833	276	tr|G9JLP5|G9JLP5_MILPI	265	100	265	96.01	100	0	0	12	276	1	265	0	524	Cytochrome c oxidase subunit 3	cox3 MipiMp015	NA	NA	aerobic electron transport chain [GO:0019646]	cytochrome-c oxidase activity [GO:0004129]	integral component of membrane [GO:0016021]; mitochondrion [GO:0005739]	GO:0019646; GO:0004129; GO:0016021; GO:0005739	NA	Millettia pinnata (Pongame oiltree) (Cytisus pinnatus)
gene_10987|GeneMark.hmm|330_aa|-|458|1450	330	tr|I1MFP6|I1MFP6_SOYBN	457	93.33	330	100	72.21	21	1	2	330	127	456	0	596	Uncharacterized protein	GLYMA_15G115800	NA	NA	NA	NA	NA	NA	NA	Glycine max (Soybean) (Glycine hispida)
gene_10989|GeneMark.hmm|274_aa|-|458|1282	274	tr|A0A0S3S3X1|A0A0S3S3X1_PHAAN	457	93.8	274	100	59.96	17	0	1	274	184	457	2e-171	488	Uncharacterized protein	Vigan.05G092400 VIGAN_05092400	NA	NA	NA	NA	NA	NA	NA	Vigna angularis var. angularis
gene_1099|GeneMark.hmm|437_aa|-|686|1999	437	tr|V7C5C6|V7C5C6_PHAVU	437	96.8	437	100	100	14	0	1	437	1	437	0	883	Uncharacterized protein	PHAVU_004G141500g	NA	NA	NA	translation release factor activity, codon specific [GO:0016149]	cytoplasm [GO:0005737]	GO:0005737; GO:0016149	NA	Phaseolus vulgaris (Kidney bean) (French bean)
gene_10991|GeneMark.hmm|330_aa|-|458|1450	330	tr|I1MFP6|I1MFP6_SOYBN	457	93.33	330	100	72.21	21	1	2	330	127	456	0	596	Uncharacterized protein	GLYMA_15G115800	NA	NA	NA	NA	NA	NA	NA	Glycine max (Soybean) (Glycine hispida)
gene_10994|GeneMark.hmm|114_aa|+|384|728	114	tr|A0A0B2P3I6|A0A0B2P3I6_GLYSO	413	100	114	100	27.6	0	0	1	114	39	152	2e-77	239	BTB/POZ and MATH domain-containing protein 2	glysoja_011004	NA	NA	NA	NA	NA	NA	NA	Glycine soja (Wild soybean)
gene_10995|GeneMark.hmm|237_aa|+|799|1512	237	tr|A0A0B2QFI3|A0A0B2QFI3_GLYSO	381	94.51	237	100	62.2	13	0	1	237	145	381	4e-169	478	BTB/POZ and MATH domain-containing protein 2	glysoja_028268	NA	NA	NA	NA	NA	NA	NA	Glycine soja (Wild soybean)
gene_10996|GeneMark.hmm|129_aa|-|198|587	129	tr|A0A0S3REA4|A0A0S3REA4_PHAAN	129	98.45	129	100	100	2	0	1	129	1	129	3e-88	258	Uncharacterized protein	Vigan.02G182300 VIGAN_02182300	NA	NA	NA	NA	NA	NA	NA	Vigna angularis var. angularis
gene_10997|GeneMark.hmm|320_aa|+|684|1646	320	tr|C6TBX8|C6TBX8_SOYBN	317	84.78	322	100	100	42	5	1	320	1	317	1e-136	397	Putative uncharacterized protein	NA	NA	NA	NA	nucleic acid binding [GO:0003676]; zinc ion binding [GO:0008270]	NA	GO:0003676; GO:0008270	NA	Glycine max (Soybean) (Glycine hispida)
gene_10998|GeneMark.hmm|286_aa|+|85|945	286	tr|V7CEB5|V7CEB5_PHAVU	295	86.73	294	100	99.66	28	2	1	284	1	293	0	510	Uncharacterized protein	PHAVU_003G223200g	NA	NA	transcription, DNA-templated [GO:0006351]	sequence-specific DNA binding [GO:0043565]; transcription factor activity, sequence-specific DNA binding [GO:0003700]	nucleus [GO:0005634]	GO:0005634; GO:0043565; GO:0003700; GO:0006351	SUBCELLULAR LOCATION: Nucleus {ECO:0000256|RuleBase:RU000682, ECO:0000256|SAAS:SAAS00389309}.	Phaseolus vulgaris (Kidney bean) (French bean)
gene_110|GeneMark.hmm|364_aa|-|236|1330	364	tr|A0A0R4J5K2|A0A0R4J5K2_SOYBN	362	92.03	364	100	100	27	1	1	364	1	362	0	684	Ferredoxin--NADP reductase (EC 1.18.1.2)	GLYMA_16G127300	1.18.1.2	NA	NA	ferredoxin-NADP+ reductase activity [GO:0004324]	NA	GO:0004324	NA	Glycine max (Soybean) (Glycine hispida)
gene_1100|GeneMark.hmm|115_aa|-|247|594	115	tr|G7JLG2|G7JLG2_MEDTR	549	51.89	106	92.17	19.31	42	3	10	108	432	535	1e-20	90.1	Eukaryotic peptide chain release factor subunit 1-3 (Uncharacterized protein)	MTR_4g103720	NA	NA	NA	translation release factor activity, codon specific [GO:0016149]	cytoplasm [GO:0005737]	GO:0005737; GO:0016149	NA	Medicago truncatula (Barrel medic) (Medicago tribuloides)
gene_11000|GeneMark.hmm|132_aa|+|435|833	132	tr|I3SIX6|I3SIX6_LOTJA	365	89.68	126	95.45	34.52	13	0	7	132	240	365	4e-75	233	Uncharacterized protein	NA	NA	NA	NA	zinc ion binding [GO:0008270]	NA	GO:0008270	NA	Lotus japonicus (Lotus corniculatus var. japonicus)
gene_11002|GeneMark.hmm|190_aa|-|344|916	190	tr|A0A0R0L2P3|A0A0R0L2P3_SOYBN	409	90.32	186	97.89	45.48	18	0	1	186	223	408	3e-117	345	Uncharacterized protein	GLYMA_02G286000	NA	NA	NA	ATP binding [GO:0005524]; protein kinase activity [GO:0004672]	NA	GO:0005524; GO:0004672	NA	Glycine max (Soybean) (Glycine hispida)
gene_11003|GeneMark.hmm|76_aa|-|909|1139	76	tr|A0A0S3RJG4|A0A0S3RJG4_PHAAN	505	96.97	66	86.84	13.07	2	0	1	66	245	310	1e-39	140	Uncharacterized protein	Vigan.03G036900 VIGAN_03036900	NA	NA	NA	NA	NA	NA	NA	Vigna angularis var. angularis
gene_11004|GeneMark.hmm|101_aa|-|1153|1458	101	tr|A0A0R0L7X8|A0A0R0L7X8_SOYBN	412	90	100	99.01	24.27	10	0	1	100	41	140	5e-58	189	Uncharacterized protein	GLYMA_02G286000	NA	NA	NA	ATP binding [GO:0005524]; protein kinase activity [GO:0004672]	NA	GO:0005524; GO:0004672	NA	Glycine max (Soybean) (Glycine hispida)
gene_11005|GeneMark.hmm|374_aa|+|154|1278	374	tr|A0A0S3R9X9|A0A0S3R9X9_PHAAN	373	90.11	374	100	100	36	1	1	374	1	373	0	684	Uncharacterized protein	Vigan.01G534700 VIGAN_01534700	NA	NA	NA	NA	NA	NA	NA	Vigna angularis var. angularis
gene_11006|GeneMark.hmm|411_aa|+|156|1391	411	tr|A0A0S3RCJ6|A0A0S3RCJ6_PHAAN	418	82.91	433	100	100	34	10	1	411	1	415	0	694	Uncharacterized protein	Vigan.02G076800 VIGAN_02076800	NA	NA	NA	NA	NA	NA	SUBCELLULAR LOCATION: Nucleus {ECO:0000256|RuleBase:RU000682}.	Vigna angularis var. angularis
gene_11007|GeneMark.hmm|177_aa|+|3|536	177	tr|I3T2V1|I3T2V1_LOTJA	320	64.41	177	100	55.31	59	2	1	177	148	320	3e-79	244	Uncharacterized protein	NA	NA	NA	NA	NAD binding [GO:0051287]; oxidoreductase activity, acting on NAD(P)H [GO:0016651]; quinone binding [GO:0048038]	NA	GO:0051287; GO:0016651; GO:0048038	NA	Lotus japonicus (Lotus corniculatus var. japonicus)
gene_11008|GeneMark.hmm|59_aa|+|1|180	59	tr|G9JLR7|G9JLR7_MILPI	394	74	50	84.75	12.69	13	0	10	59	345	394	1e-20	85.9	NADH dehydrogenase subunit 7	nad7 MipiMp038	NA	NA	NA	NAD binding [GO:0051287]; oxidoreductase activity, acting on NAD(P)H [GO:0016651]; quinone binding [GO:0048038]	mitochondrion [GO:0005739]	GO:0051287; GO:0005739; GO:0016651; GO:0048038	NA	Millettia pinnata (Pongame oiltree) (Cytisus pinnatus)
gene_11009|GeneMark.hmm|420_aa|-|282|1544	420	tr|I1J6K8|I1J6K8_SOYBN	461	85.51	421	100	91.32	41	4	1	420	60	461	0	631	Uncharacterized protein	NA	NA	NA	NA	transferase activity, transferring acyl groups [GO:0016746]	NA	GO:0016746	NA	Glycine max (Soybean) (Glycine hispida)
gene_1101|GeneMark.hmm|437_aa|-|601|1914	437	tr|V7C5C6|V7C5C6_PHAVU	437	96.8	437	100	100	14	0	1	437	1	437	0	883	Uncharacterized protein	PHAVU_004G141500g	NA	NA	NA	translation release factor activity, codon specific [GO:0016149]	cytoplasm [GO:0005737]	GO:0005737; GO:0016149	NA	Phaseolus vulgaris (Kidney bean) (French bean)
gene_11011|GeneMark.hmm|413_aa|-|282|1523	413	tr|A0A072VR15|A0A072VR15_MEDTR	470	76.76	426	100	90.64	71	3	1	413	60	470	0	622	2-oxoacid dehydrogenase acyltransferase family protein (Uncharacterized protein)	MTR_1g111140	NA	NA	acetyl-CoA biosynthetic process from pyruvate [GO:0006086]; aromatic amino acid family metabolic process [GO:0009072]; brassinosteroid biosynthetic process [GO:0016132]; cellular amino acid biosynthetic process [GO:0008652]; glycine catabolic process [GO:0006546]; isopentenyl diphosphate biosynthetic process, methylerythritol 4-phosphate pathway [GO:0019288]; jasmonic acid biosynthetic process [G…	dihydrolipoyllysine-residue acetyltransferase activity [GO:0004742]	chloroplast envelope [GO:0009941]; chloroplast stroma [GO:0009570]; chloroplast thylakoid [GO:0009534]; cytosolic ribosome [GO:0022626]; membrane [GO:0016020]	GO:0006086; GO:0009072; GO:0016132; GO:0008652; GO:0009941; GO:0009570; GO:0009534; GO:0022626; GO:0004742; GO:0006546; GO:0019288; GO:0009695; GO:0009106; GO:0016020; GO:0007020; GO:0009117; GO:0006733; GO:0019748; GO:0016126; GO:0000096; GO:0006636; GO:0006766	NA	Medicago truncatula (Barrel medic) (Medicago tribuloides)
gene_11013|GeneMark.hmm|423_aa|-|133|1404	423	tr|A0A0B2NRA3|A0A0B2NRA3_GLYSO	452	68	425	100	94.03	133	2	2	423	28	452	0	622	Hydroxycinnamoyl-Coenzyme A shikimate/quinate hydroxycinnamoyltransferase (EC 2.3.1.133) (EC 2.3.1.144)	glysoja_006447	2.3.1.133; 2.3.1.144	NA	NA	anthranilate N-benzoyltransferase activity [GO:0047672]; shikimate O-hydroxycinnamoyltransferase activity [GO:0047172]	NA	GO:0047672; GO:0047172	NA	Glycine soja (Wild soybean)
gene_11015|GeneMark.hmm|365_aa|-|294|1391	365	tr|A0A0B2R9R2|A0A0B2R9R2_GLYSO	416	95.2	375	100	90.14	8	1	1	365	42	416	0	737	Putative beta-1,4-xylosyltransferase IRX10L (EC 2.4.1.224)	glysoja_012896	2.4.1.224	NA	NA	glucuronosyl-N-acetylglucosaminyl-proteoglycan 4-alpha-N-acetylglucosaminyltransferase activity [GO:0050508]	NA	GO:0050508	NA	Glycine soja (Wild soybean)
gene_11016|GeneMark.hmm|241_aa|+|118|843	241	tr|A0A0B2NW55|A0A0B2NW55_GLYSO	304	90.46	241	100	79.28	21	2	1	240	64	303	8e-126	365	Protein mak16	glysoja_037275	NA	NA	NA	NA	NA	NA	NA	Glycine soja (Wild soybean)
gene_11017|GeneMark.hmm|387_aa|+|109|1272	387	tr|A0EVX1|A0EVX1_9FABA	395	88.58	394	100	99.75	38	1	1	387	1	394	0	713	EBP1	NA	NA	NA	NA	NA	NA	NA	NA	Ammopiptanthus mongolicus
gene_11018|GeneMark.hmm|122_aa|-|1|366	122	tr|A0A0S3SPE2|A0A0S3SPE2_PHAAN	741	83.61	122	100	16.46	20	0	1	122	1	122	3e-65	215	Uncharacterized protein	Vigan.08G132300 VIGAN_08132300	NA	NA	NA	NA	NA	NA	NA	Vigna angularis var. angularis
gene_11019|GeneMark.hmm|156_aa|+|416|886	156	tr|A0A0B2SSL5|A0A0B2SSL5_GLYSO	215	96.79	156	100	72.56	5	0	1	156	60	215	3e-109	316	Axial regulator YABBY 1	glysoja_031104	NA	NA	multicellular organismal development [GO:0007275]	NA	NA	GO:0007275	NA	Glycine soja (Wild soybean)
gene_1102|GeneMark.hmm|189_aa|+|3|572	189	tr|A0A072TVX9|A0A072TVX9_MEDTR	176	69.32	176	93.12	100	52	2	15	189	2	176	4e-86	257	Pathogenesis-related thaumatin family protein (Uncharacterized protein)	MTR_8g096910	NA	NA	NA	NA	NA	NA	NA	Medicago truncatula (Barrel medic) (Medicago tribuloides)
gene_11021|GeneMark.hmm|365_aa|+|89|1186	365	tr|V7AZN1|V7AZN1_PHAVU	366	86.61	366	100	100	46	3	1	364	1	365	0	611	Auxin-induced protein	PHAVU_009G146000g	NA	NA	auxin-activated signaling pathway [GO:0009734]; regulation of transcription, DNA-templated [GO:0006355]; transcription, DNA-templated [GO:0006351]	NA	nucleus [GO:0005634]	GO:0009734; GO:0005634; GO:0006355; GO:0006351	SUBCELLULAR LOCATION: Nucleus {ECO:0000256|RuleBase:RU004549, ECO:0000256|SAAS:SAAS00513073}.	Phaseolus vulgaris (Kidney bean) (French bean)
gene_11022|GeneMark.hmm|232_aa|-|276|974	232	tr|V7CKR2|V7CKR2_PHAVU	235	91.98	237	100	100	12	2	1	232	1	235	2e-157	442	Uncharacterized protein	PHAVU_002G112200g	NA	NA	transcription, DNA-templated [GO:0006351]	DNA binding [GO:0003677]; transcription factor activity, sequence-specific DNA binding [GO:0003700]	nucleus [GO:0005634]	GO:0003677; GO:0005634; GO:0003700; GO:0006351	SUBCELLULAR LOCATION: Nucleus {ECO:0000256|RuleBase:RU000476}.	Phaseolus vulgaris (Kidney bean) (French bean)
gene_11023|GeneMark.hmm|270_aa|+|1|813	270	tr|A0A0L9TXV8|A0A0L9TXV8_PHAAN	537	85.14	276	100	51.4	35	3	1	270	262	537	1e-165	476	Uncharacterized protein	LR48_Vigan02g149100	NA	NA	NA	NA	NA	NA	NA	Phaseolus angularis (Azuki bean) (Vigna angularis)
gene_11028|GeneMark.hmm|63_aa|+|515|706	63	tr|A0A0S3RNA7|A0A0S3RNA7_PHAAN	138	85.71	63	100	45.65	7	1	1	63	78	138	2e-28	103	Uncharacterized protein	Vigan.03G201600 VIGAN_03201600	NA	NA	NA	NA	NA	NA	NA	Vigna angularis var. angularis
gene_1103|GeneMark.hmm|189_aa|+|3|572	189	tr|A0A072TVX9|A0A072TVX9_MEDTR	176	68.75	176	93.12	100	53	2	15	189	2	176	6e-85	254	Pathogenesis-related thaumatin family protein (Uncharacterized protein)	MTR_8g096910	NA	NA	NA	NA	NA	NA	NA	Medicago truncatula (Barrel medic) (Medicago tribuloides)
gene_11030|GeneMark.hmm|63_aa|+|515|706	63	tr|A0A0S3RNA7|A0A0S3RNA7_PHAAN	138	85.71	63	100	45.65	7	1	1	63	78	138	2e-28	103	Uncharacterized protein	Vigan.03G201600 VIGAN_03201600	NA	NA	NA	NA	NA	NA	NA	Vigna angularis var. angularis
gene_11032|GeneMark.hmm|422_aa|+|335|1603	422	tr|I1KT56|I1KT56_SOYBN	464	93.1	420	99.53	90.52	28	1	3	422	46	464	0	799	Uncharacterized protein	GLYMA_08G138800	NA	NA	biosynthetic process [GO:0009058]	catalytic activity [GO:0003824]; pyridoxal phosphate binding [GO:0030170]	NA	GO:0009058; GO:0003824; GO:0030170	NA	Glycine max (Soybean) (Glycine hispida)
gene_11034|GeneMark.hmm|160_aa|+|179|661	160	tr|H6VUT4|H6VUT4_9FABA	160	98.75	160	100	100	2	0	1	160	1	160	6e-115	328	Eukaryotic translation initiation factor 5A (eIF-5A)	NA	NA	NA	positive regulation of translational elongation [GO:0045901]; positive regulation of translational termination [GO:0045905]; translational frameshifting [GO:0006452]	ribosome binding [GO:0043022]; translation elongation factor activity [GO:0003746]; translation initiation factor activity [GO:0003743]	NA	GO:0045901; GO:0045905; GO:0043022; GO:0003746; GO:0003743; GO:0006452	NA	Ammopiptanthus mongolicus
gene_11035|GeneMark.hmm|418_aa|-|151|1407	418	tr|I1JPP8|I1JPP8_SOYBN	501	94.74	418	100	83.43	22	0	1	418	84	501	0	814	Uncharacterized protein	GLYMA_03G183400	NA	NA	histidyl-tRNA aminoacylation [GO:0006427]	ATP binding [GO:0005524]; histidine-tRNA ligase activity [GO:0004821]	cytoplasm [GO:0005737]	GO:0005524; GO:0005737; GO:0004821; GO:0006427	NA	Glycine max (Soybean) (Glycine hispida)
gene_11036|GeneMark.hmm|85_aa|+|1|258	85	tr|A0A0B2S7H0|A0A0B2S7H0_GLYSO	1081	88.1	84	98.82	7.77	10	0	1	84	601	684	2e-42	151	Histone-lysine N-methyltransferase, H3 lysine-9 specific SUVH6 (EC 2.1.1.43)	glysoja_018899	2.1.1.43	NA	NA	histone-lysine N-methyltransferase activity [GO:0018024]; zinc ion binding [GO:0008270]	chromosome [GO:0005694]; nucleus [GO:0005634]	GO:0005694; GO:0018024; GO:0005634; GO:0008270	SUBCELLULAR LOCATION: Nucleus {ECO:0000256|RuleBase:RU004542}.	Glycine soja (Wild soybean)
gene_11037|GeneMark.hmm|92_aa|+|255|533	92	tr|A0A0B2S7H0|A0A0B2S7H0_GLYSO	1081	83.15	89	96.74	8.23	15	0	1	89	690	778	2e-44	157	Histone-lysine N-methyltransferase, H3 lysine-9 specific SUVH6 (EC 2.1.1.43)	glysoja_018899	2.1.1.43	NA	NA	histone-lysine N-methyltransferase activity [GO:0018024]; zinc ion binding [GO:0008270]	chromosome [GO:0005694]; nucleus [GO:0005634]	GO:0005694; GO:0018024; GO:0005634; GO:0008270	SUBCELLULAR LOCATION: Nucleus {ECO:0000256|RuleBase:RU004542}.	Glycine soja (Wild soybean)
gene_11038|GeneMark.hmm|1111_aa|-|545|3880	1111	tr|A0A0S3SEM9|A0A0S3SEM9_PHAAN	1117	91.36	1099	98.92	98.39	89	5	15	1111	23	1117	0	1974	Uncharacterized protein	Vigan.06G262100 VIGAN_06262100	NA	NA	NA	NA	NA	NA	NA	Vigna angularis var. angularis
gene_11039|GeneMark.hmm|483_aa|-|67|1518	483	tr|A0A0B2RBJ8|A0A0B2RBJ8_GLYSO	484	74.9	482	99.79	99.59	121	0	2	483	3	484	0	766	Glycosyltransferase (EC 2.4.1.-)	glysoja_035440	2.4.1.-	NA	NA	transferase activity, transferring hexosyl groups [GO:0016758]	NA	GO:0016758	NA	Glycine soja (Wild soybean)
gene_1104|GeneMark.hmm|189_aa|+|3|572	189	tr|A0A072TVX9|A0A072TVX9_MEDTR	176	69.32	176	93.12	100	52	2	15	189	2	176	4e-86	257	Pathogenesis-related thaumatin family protein (Uncharacterized protein)	MTR_8g096910	NA	NA	NA	NA	NA	NA	NA	Medicago truncatula (Barrel medic) (Medicago tribuloides)
gene_11040|GeneMark.hmm|414_aa|-|101|1345	414	tr|A0A0B2RBJ8|A0A0B2RBJ8_GLYSO	484	75.06	413	99.76	85.33	103	0	2	414	70	482	0	651	Glycosyltransferase (EC 2.4.1.-)	glysoja_035440	2.4.1.-	NA	NA	transferase activity, transferring hexosyl groups [GO:0016758]	NA	GO:0016758	NA	Glycine soja (Wild soybean)
gene_11041|GeneMark.hmm|483_aa|-|203|1654	483	tr|A0A0B2RBJ8|A0A0B2RBJ8_GLYSO	484	74.69	482	99.79	99.59	122	0	2	483	3	484	0	767	Glycosyltransferase (EC 2.4.1.-)	glysoja_035440	2.4.1.-	NA	NA	transferase activity, transferring hexosyl groups [GO:0016758]	NA	GO:0016758	NA	Glycine soja (Wild soybean)
gene_11042|GeneMark.hmm|481_aa|-|101|1546	481	tr|A0A0B2RBJ8|A0A0B2RBJ8_GLYSO	484	76.04	480	99.79	99.17	115	0	2	481	3	482	0	771	Glycosyltransferase (EC 2.4.1.-)	glysoja_035440	2.4.1.-	NA	NA	transferase activity, transferring hexosyl groups [GO:0016758]	NA	GO:0016758	NA	Glycine soja (Wild soybean)
gene_11043|GeneMark.hmm|481_aa|-|101|1546	481	tr|A0A0B2RBJ8|A0A0B2RBJ8_GLYSO	484	75	480	99.79	99.17	120	0	2	481	3	482	0	763	Glycosyltransferase (EC 2.4.1.-)	glysoja_035440	2.4.1.-	NA	NA	transferase activity, transferring hexosyl groups [GO:0016758]	NA	GO:0016758	NA	Glycine soja (Wild soybean)
gene_11045|GeneMark.hmm|289_aa|+|222|1091	289	tr|A0A072UTK6|A0A072UTK6_MEDTR	292	84.15	284	98.27	97.26	35	5	1	278	1	280	4e-152	434	Negative cofactor 2 transcriptional co-repressor, putative (Uncharacterized protein)	MTR_3g012030	NA	NA	NA	NA	nucleus [GO:0005634]	GO:0005634	NA	Medicago truncatula (Barrel medic) (Medicago tribuloides)
gene_11046|GeneMark.hmm|90_aa|+|161|433	90	tr|K7LHX7|K7LHX7_SOYBN	90	73.12	93	100	100	19	2	1	90	1	90	6e-40	132	Uncharacterized protein	GLYMA_10G074000	NA	NA	NA	NA	integral component of membrane [GO:0016021]	GO:0016021	NA	Glycine max (Soybean) (Glycine hispida)
gene_11047|GeneMark.hmm|90_aa|+|161|433	90	tr|K7LHX7|K7LHX7_SOYBN	90	73.12	93	100	100	19	2	1	90	1	90	6e-40	132	Uncharacterized protein	GLYMA_10G074000	NA	NA	NA	NA	integral component of membrane [GO:0016021]	GO:0016021	NA	Glycine max (Soybean) (Glycine hispida)
gene_11048|GeneMark.hmm|254_aa|+|32|796	254	tr|I1KQX3|I1KQX3_SOYBN	244	84.3	242	95.28	99.18	38	0	8	249	2	243	6e-155	437	Uncharacterized protein	GLYMA_08G066900	NA	NA	NA	NA	NA	NA	NA	Glycine max (Soybean) (Glycine hispida)
gene_11053|GeneMark.hmm|516_aa|-|251|1801	516	tr|A0A0B2R7M0|A0A0B2R7M0_GLYSO	801	94.19	516	100	64.42	29	1	1	516	287	801	0	1001	Chloride channel protein	glysoja_033204	NA	NA	NA	voltage-gated chloride channel activity [GO:0005247]	integral component of membrane [GO:0016021]	GO:0016021; GO:0005247	SUBCELLULAR LOCATION: Membrane {ECO:0000256|RuleBase:RU361221}; Multi-pass membrane protein {ECO:0000256|RuleBase:RU361221}.	Glycine soja (Wild soybean)
gene_11054|GeneMark.hmm|299_aa|-|1747|2646	299	tr|A0A0R0HAD5|A0A0R0HAD5_SOYBN	774	94.04	235	78.6	30.36	10	1	1	231	1	235	8e-149	442	Chloride channel protein	GLYMA_11G004600	NA	NA	NA	voltage-gated chloride channel activity [GO:0005247]	membrane [GO:0016020]	GO:0016020; GO:0005247	SUBCELLULAR LOCATION: Membrane {ECO:0000256|RuleBase:RU361221}; Multi-pass membrane protein {ECO:0000256|RuleBase:RU361221}.	Glycine max (Soybean) (Glycine hispida)
gene_11055|GeneMark.hmm|488_aa|-|330|1796	488	tr|K7K5J8|K7K5J8_SOYBN	774	95.49	488	100	63.05	22	0	1	488	287	774	0	963	Chloride channel protein	GLYMA_01G239000	NA	NA	NA	voltage-gated chloride channel activity [GO:0005247]	integral component of membrane [GO:0016021]	GO:0016021; GO:0005247	SUBCELLULAR LOCATION: Membrane {ECO:0000256|RuleBase:RU361221}; Multi-pass membrane protein {ECO:0000256|RuleBase:RU361221}.	Glycine max (Soybean) (Glycine hispida)
gene_11056|GeneMark.hmm|299_aa|-|1742|2641	299	tr|A0A0R0HAD5|A0A0R0HAD5_SOYBN	774	94.04	235	78.6	30.36	10	1	1	231	1	235	8e-149	442	Chloride channel protein	GLYMA_11G004600	NA	NA	NA	voltage-gated chloride channel activity [GO:0005247]	membrane [GO:0016020]	GO:0016020; GO:0005247	SUBCELLULAR LOCATION: Membrane {ECO:0000256|RuleBase:RU361221}; Multi-pass membrane protein {ECO:0000256|RuleBase:RU361221}.	Glycine max (Soybean) (Glycine hispida)
gene_11058|GeneMark.hmm|249_aa|+|72|821	249	tr|A0A0S3R456|A0A0S3R456_PHAAN	249	98.8	249	100	100	3	0	1	249	1	249	0	506	Proteasome subunit alpha type (EC 3.4.25.1)	Vigan.01G321300 VIGAN_01321300	3.4.25.1	NA	NA	NA	NA	NA	SUBCELLULAR LOCATION: Cytoplasm {ECO:0000256|RuleBase:RU000551}. Nucleus {ECO:0000256|RuleBase:RU000551}.	Vigna angularis var. angularis
gene_11059|GeneMark.hmm|399_aa|+|270|1469	399	tr|A0A0R0FT50|A0A0R0FT50_SOYBN	421	86.5	400	100	95.01	46	1	8	399	22	421	0	719	Alpha-galactosidase (EC 3.2.1.22) (Melibiase)	GLYMA_16G209800	3.2.1.22	NA	carbohydrate metabolic process [GO:0005975]	raffinose alpha-galactosidase activity [GO:0052692]	NA	GO:0005975; GO:0052692	NA	Glycine max (Soybean) (Glycine hispida)
gene_11060|GeneMark.hmm|399_aa|+|270|1469	399	tr|A0A0R0FT50|A0A0R0FT50_SOYBN	421	86.5	400	100	95.01	46	1	8	399	22	421	0	719	Alpha-galactosidase (EC 3.2.1.22) (Melibiase)	GLYMA_16G209800	3.2.1.22	NA	carbohydrate metabolic process [GO:0005975]	raffinose alpha-galactosidase activity [GO:0052692]	NA	GO:0005975; GO:0052692	NA	Glycine max (Soybean) (Glycine hispida)
gene_11061|GeneMark.hmm|399_aa|+|270|1469	399	tr|A0A0R0FT50|A0A0R0FT50_SOYBN	421	86.5	400	100	95.01	46	1	8	399	22	421	0	719	Alpha-galactosidase (EC 3.2.1.22) (Melibiase)	GLYMA_16G209800	3.2.1.22	NA	carbohydrate metabolic process [GO:0005975]	raffinose alpha-galactosidase activity [GO:0052692]	NA	GO:0005975; GO:0052692	NA	Glycine max (Soybean) (Glycine hispida)
gene_11062|GeneMark.hmm|182_aa|+|3|551	182	tr|A0A0S3RFQ9|A0A0S3RFQ9_PHAAN	515	95.6	182	100	35.34	8	0	1	182	334	515	7e-121	357	Uncharacterized protein	Vigan.02G226200 VIGAN_02226200	NA	NA	NA	NA	NA	NA	NA	Vigna angularis var. angularis
gene_11066|GeneMark.hmm|153_aa|+|2|463	153	tr|A0A0B2R860|A0A0B2R860_GLYSO	223	65.36	153	100	68.61	53	0	1	153	71	223	4e-68	211	Putative glutathione S-transferase (EC 2.5.1.18) (EC 4.4.1.5)	glysoja_034034	2.5.1.18; 4.4.1.5	NA	NA	glutathione transferase activity [GO:0004364]; lactoylglutathione lyase activity [GO:0004462]	NA	GO:0004364; GO:0004462	NA	Glycine soja (Wild soybean)
gene_11067|GeneMark.hmm|153_aa|+|2|463	153	tr|A0A0B2R860|A0A0B2R860_GLYSO	223	62.75	153	100	68.61	57	0	1	153	71	223	8e-67	208	Putative glutathione S-transferase (EC 2.5.1.18) (EC 4.4.1.5)	glysoja_034034	2.5.1.18; 4.4.1.5	NA	NA	glutathione transferase activity [GO:0004364]; lactoylglutathione lyase activity [GO:0004462]	NA	GO:0004364; GO:0004462	NA	Glycine soja (Wild soybean)
gene_11068|GeneMark.hmm|153_aa|+|2|463	153	tr|A0A0B2R860|A0A0B2R860_GLYSO	223	64.71	153	100	68.61	54	0	1	153	71	223	8e-68	211	Putative glutathione S-transferase (EC 2.5.1.18) (EC 4.4.1.5)	glysoja_034034	2.5.1.18; 4.4.1.5	NA	NA	glutathione transferase activity [GO:0004364]; lactoylglutathione lyase activity [GO:0004462]	NA	GO:0004364; GO:0004462	NA	Glycine soja (Wild soybean)
gene_1107|GeneMark.hmm|468_aa|+|294|1700	468	tr|G7LJ01|G7LJ01_MEDTR	543	90.6	468	100	86.19	44	0	1	468	76	543	0	876	Acetyltransferase component of pyruvate dehydrogenase complex (EC 2.3.1.12)	MTR_8g018770	2.3.1.12	NA	pyruvate metabolic process [GO:0006090]	dihydrolipoyllysine-residue acetyltransferase activity [GO:0004742]	mitochondrial matrix [GO:0005759]; pyruvate dehydrogenase complex [GO:0045254]	GO:0004742; GO:0005759; GO:0045254; GO:0006090	SUBCELLULAR LOCATION: Mitochondrion matrix {ECO:0000256|RuleBase:RU361137}.	Medicago truncatula (Barrel medic) (Medicago tribuloides)
gene_11070|GeneMark.hmm|170_aa|+|120|632	170	tr|C6T4P6|C6T4P6_SOYBN	188	90.3	165	97.06	87.77	16	0	6	170	24	188	2e-103	301	Uncharacterized protein	GLYMA_02G291100	NA	NA	NA	NA	NA	NA	NA	Glycine max (Soybean) (Glycine hispida)
gene_11071|GeneMark.hmm|247_aa|-|3|743	247	tr|K7LER4|K7LER4_SOYBN	397	73.12	253	100	63.73	49	7	1	242	46	290	2e-111	332	Uncharacterized protein	GLYMA_09G188900	NA	NA	NA	NA	NA	NA	NA	Glycine max (Soybean) (Glycine hispida)
gene_11073|GeneMark.hmm|345_aa|+|420|1457	345	tr|I1LFM6|I1LFM6_SOYBN	345	96.23	345	100	100	13	0	1	345	1	345	0	657	Uncharacterized protein	GLYMA_11G000200	NA	NA	purine nucleotide-sugar transmembrane transport [GO:0090480]; UDP-glucose transport [GO:0015786]	NA	endoplasmic reticulum-Golgi intermediate compartment [GO:0005793]; integral component of membrane [GO:0016021]	GO:0015786; GO:0005793; GO:0016021; GO:0090480	NA	Glycine max (Soybean) (Glycine hispida)
gene_11075|GeneMark.hmm|125_aa|+|134|511	125	tr|V7BC81|V7BC81_PHAVU	125	99.2	125	100	100	1	0	1	125	1	125	1e-88	259	Uncharacterized protein	PHAVU_008G284800g	NA	NA	NA	NA	NA	NA	NA	Phaseolus vulgaris (Kidney bean) (French bean)
gene_11076|GeneMark.hmm|290_aa|+|419|1291	290	tr|A0A0S3RBL9|A0A0S3RBL9_PHAAN	290	82.24	304	100	100	26	8	1	290	1	290	2e-150	429	Uncharacterized protein	Vigan.02G057700 VIGAN_02057700	NA	NA	NA	NA	NA	NA	NA	Vigna angularis var. angularis
gene_11077|GeneMark.hmm|190_aa|+|1|573	190	tr|A0A0S3RBL9|A0A0S3RBL9_PHAAN	290	96.18	157	82.63	54.14	3	2	34	190	137	290	2e-101	300	Uncharacterized protein	Vigan.02G057700 VIGAN_02057700	NA	NA	NA	NA	NA	NA	NA	Vigna angularis var. angularis
gene_11079|GeneMark.hmm|396_aa|+|857|2047	396	tr|V7B6Q6|V7B6Q6_PHAVU	399	84.46	399	100	100	59	1	1	396	1	399	0	714	Uncharacterized protein	PHAVU_008G202600g	NA	NA	NA	NA	NA	NA	NA	Phaseolus vulgaris (Kidney bean) (French bean)
gene_11083|GeneMark.hmm|123_aa|+|2|373	123	tr|I1MPU0|I1MPU0_SOYBN	113	97.35	113	91.87	100	3	0	11	123	1	113	2e-61	189	Uncharacterized protein	NA	NA	NA	cellular transition metal ion homeostasis [GO:0046916]; metal ion transport [GO:0030001]	transition metal ion binding [GO:0046914]	cytoplasm [GO:0005737]	GO:0046916; GO:0005737; GO:0030001; GO:0046914	NA	Glycine max (Soybean) (Glycine hispida)
gene_11086|GeneMark.hmm|247_aa|+|315|1058	247	tr|G7KPL3|G7KPL3_MEDTR	294	78.93	242	97.98	82.31	49	1	1	240	53	294	2e-137	394	5-adenylylsulfate reductase-like protein (Uncharacterized protein)	MTR_6g029240	NA	NA	cell redox homeostasis [GO:0045454]	NA	cell [GO:0005623]; integral component of membrane [GO:0016021]	GO:0005623; GO:0045454; GO:0016021	NA	Medicago truncatula (Barrel medic) (Medicago tribuloides)
gene_11087|GeneMark.hmm|66_aa|-|47|247	66	sp|P98188|C94A2_VICSA	513	79.63	54	81.82	10.53	11	0	3	56	457	510	7e-23	94	Cytochrome P450 94A2 (EC 1.14.-.-) (P450-dependent fatty acid omega-hydroxylase)	CYP94A2 VAGH811	1.14.-.-	NA	NA	heme binding [GO:0020037]; iron ion binding [GO:0005506]; monooxygenase activity [GO:0004497]; oxidoreductase activity, acting on paired donors, with incorporation or reduction of molecular oxygen [GO:0016705]	endoplasmic reticulum membrane [GO:0005789]; integral component of membrane [GO:0016021]	GO:0005789; GO:0020037; GO:0016021; GO:0005506; GO:0004497; GO:0016705	SUBCELLULAR LOCATION: Endoplasmic reticulum membrane {ECO:0000250}; Single-pass membrane protein {ECO:0000250}.	Vicia sativa (Spring vetch) (Tare)
gene_11088|GeneMark.hmm|296_aa|+|3|893	296	tr|I1JK28|I1JK28_SOYBN	268	88.39	267	90.2	99.63	30	1	28	293	1	267	9e-174	488	Uncharacterized protein	GLYMA_03G004300	NA	NA	NA	NA	NA	NA	NA	Glycine max (Soybean) (Glycine hispida)
gene_1109|GeneMark.hmm|432_aa|-|257|1555	432	tr|Q9SEX6|Q9SEX6_CANLI	430	95.14	432	100	100	19	1	1	432	1	430	0	858	Glutamine synthetase (EC 6.3.1.2)	gln	6.3.1.2	NA	glutamine biosynthetic process [GO:0006542]	ATP binding [GO:0005524]; glutamate-ammonia ligase activity [GO:0004356]	NA	GO:0005524; GO:0004356; GO:0006542	NA	Canavalia lineata (Beach bean) (Dolichos lineatus)
gene_11090|GeneMark.hmm|439_aa|-|1254|2573	439	tr|A0A0B2S628|A0A0B2S628_GLYSO	439	99.77	439	100	100	1	0	1	439	1	439	0	912	COP9 signalosome complex subunit 2	glysoja_021646	NA	NA	NA	NA	NA	NA	NA	Glycine soja (Wild soybean)
gene_11094|GeneMark.hmm|184_aa|+|125|679	184	tr|I1MI02|I1MI02_SOYBN	286	92.97	185	100	64.69	12	1	1	184	102	286	2e-123	356	Peptidyl-prolyl cis-trans isomerase (PPIase) (EC 5.2.1.8)	GLYMA_15G202300	5.2.1.8	NA	protein folding [GO:0006457]	peptidyl-prolyl cis-trans isomerase activity [GO:0003755]	NA	GO:0003755; GO:0006457	NA	Glycine max (Soybean) (Glycine hispida)
gene_11097|GeneMark.hmm|198_aa|+|202|798	198	tr|A0A0B2QAV5|A0A0B2QAV5_GLYSO	611	60.95	210	100	34.37	61	6	3	197	322	525	2e-67	223	PHD and RING finger domain-containing protein 1	glysoja_006803	NA	NA	NA	zinc ion binding [GO:0008270]	NA	GO:0008270	NA	Glycine soja (Wild soybean)
gene_11098|GeneMark.hmm|189_aa|-|221|790	189	tr|I1JYP1|I1JYP1_SOYBN	240	92.55	188	99.47	78.33	14	0	2	189	53	240	3e-124	357	Uncharacterized protein	GLYMA_04G233500	NA	NA	NA	NA	NA	NA	NA	Glycine max (Soybean) (Glycine hispida)
gene_11099|GeneMark.hmm|184_aa|-|305|859	184	tr|A0A0B2QSM9|A0A0B2QSM9_GLYSO	186	85.48	186	100	100	25	2	1	184	1	186	2e-108	314	Uncharacterized protein	glysoja_038375	NA	NA	NA	NA	NA	NA	NA	Glycine soja (Wild soybean)
gene_111|GeneMark.hmm|631_aa|+|114|2009	631	tr|A0A0B2S8K6|A0A0B2S8K6_GLYSO	616	79.74	627	99.37	100	109	11	1	621	1	615	0	974	Putative serine/threonine-protein kinase WNK5 (EC 2.7.11.1)	glysoja_001117	2.7.11.1	NA	NA	ATP binding [GO:0005524]; protein kinase activity [GO:0004672]	NA	GO:0005524; GO:0004672	NA	Glycine soja (Wild soybean)
gene_1110|GeneMark.hmm|542_aa|-|375|2003	542	tr|A0A0R0EZ65|A0A0R0EZ65_SOYBN	547	83.82	550	100	100	78	7	1	542	1	547	0	897	Uncharacterized protein	GLYMA_18G115700	NA	NA	NA	NA	NA	NA	NA	Glycine max (Soybean) (Glycine hispida)
gene_11100|GeneMark.hmm|97_aa|+|1|291	97	tr|A0A0L9UAH7|A0A0L9UAH7_PHAAN	1178	97.94	97	100	8.23	2	0	1	97	326	422	6e-59	199	Uncharacterized protein	LR48_Vigan03g290600	NA	NA	NA	NA	NA	NA	NA	Phaseolus angularis (Azuki bean) (Vigna angularis)
gene_11101|GeneMark.hmm|222_aa|-|187|855	222	tr|I3STK9|I3STK9_LOTJA	252	89.64	222	100	88.1	23	0	1	222	31	252	3e-149	422	Uncharacterized protein	NA	NA	NA	NA	NA	integral component of membrane [GO:0016021]	GO:0016021	NA	Lotus japonicus (Lotus corniculatus var. japonicus)
gene_11103|GeneMark.hmm|517_aa|-|505|2058	517	tr|K7MBZ6|K7MBZ6_SOYBN	519	87.52	521	100	100	59	3	1	517	1	519	0	944	Uncharacterized protein	GLYMA_15G172300	NA	NA	intracellular signal transduction [GO:0035556]; peptidyl-serine phosphorylation [GO:0018105]	ATP binding [GO:0005524]; protein serine/threonine kinase activity [GO:0004674]	intracellular [GO:0005622]	GO:0005524; GO:0005622; GO:0035556; GO:0018105; GO:0004674	NA	Glycine max (Soybean) (Glycine hispida)
gene_11104|GeneMark.hmm|292_aa|+|115|993	292	tr|A0A0B2PKM6|A0A0B2PKM6_GLYSO	297	80.2	298	100	100	52	3	1	292	1	297	1e-172	486	Thioredoxin-like 1-1, chloroplastic	glysoja_038206	NA	NA	cell redox homeostasis [GO:0045454]; glycerol ether metabolic process [GO:0006662]	protein disulfide oxidoreductase activity [GO:0015035]	cell [GO:0005623]	GO:0005623; GO:0045454; GO:0006662; GO:0015035	NA	Glycine soja (Wild soybean)
gene_11106|GeneMark.hmm|122_aa|+|471|836	122	tr|A0A0R0JL03|A0A0R0JL03_SOYBN	249	86.4	125	100	50.2	14	3	1	122	119	243	9e-71	218	Uncharacterized protein	GLYMA_06G146300	NA	NA	NA	NA	NA	NA	NA	Glycine max (Soybean) (Glycine hispida)
gene_11107|GeneMark.hmm|210_aa|-|134|766	210	tr|V7BSN6|V7BSN6_PHAVU	603	94.74	209	99.52	34.66	11	0	1	209	394	602	5e-146	426	Uncharacterized protein	PHAVU_006G177200g	NA	NA	NA	NA	NA	NA	NA	Phaseolus vulgaris (Kidney bean) (French bean)
gene_11108|GeneMark.hmm|387_aa|+|2|1165	387	tr|V7AJM4|V7AJM4_PHAVU	365	92.52	361	93.28	98.9	26	1	27	387	1	360	0	671	Uncharacterized protein	PHAVU_011G206200g	NA	NA	NA	NA	NA	NA	NA	Phaseolus vulgaris (Kidney bean) (French bean)
gene_11109|GeneMark.hmm|237_aa|-|171|884	237	tr|A0A0B2RKQ2|A0A0B2RKQ2_GLYSO	311	91.98	237	100	76.21	18	1	1	237	76	311	1e-161	456	Uncharacterized protein	glysoja_037085	NA	NA	NA	methyltransferase activity [GO:0008168]	NA	GO:0008168	NA	Glycine soja (Wild soybean)
gene_1111|GeneMark.hmm|462_aa|-|198|1586	462	tr|A0A0B2QSL1|A0A0B2QSL1_GLYSO	480	84.38	461	99.78	96.04	72	0	1	461	19	479	0	806	Sugar transport protein 10	glysoja_030159	NA	NA	carbohydrate transport [GO:0008643]	substrate-specific transmembrane transporter activity [GO:0022891]	integral component of membrane [GO:0016021]	GO:0008643; GO:0016021; GO:0022891	NA	Glycine soja (Wild soybean)
gene_11110|GeneMark.hmm|140_aa|+|3|422	140	tr|K7MEL3|K7MEL3_SOYBN	1815	82.5	80	57.14	4.41	11	2	1	77	169	248	7e-34	130	Uncharacterized protein	NA	NA	NA	NA	ATP binding [GO:0005524]; metal ion binding [GO:0046872]; phosphatidylinositol phosphate kinase activity [GO:0016307]	NA	GO:0005524; GO:0046872; GO:0016307	NA	Glycine max (Soybean) (Glycine hispida)
gene_11113|GeneMark.hmm|307_aa|-|67|990	307	tr|A0A0S3RQC1|A0A0S3RQC1_PHAAN	1201	100	307	100	25.56	0	0	1	307	895	1201	0	648	Uncharacterized protein	Vigan.03G286200 VIGAN_03286200	NA	NA	NA	NA	NA	NA	NA	Vigna angularis var. angularis
gene_11114|GeneMark.hmm|235_aa|+|2|709	235	tr|K7M735|K7M735_SOYBN	749	64.73	241	100	32.18	68	3	1	225	500	739	3e-101	316	Uncharacterized protein	GLYMA_14G157600	NA	NA	NA	ATP binding [GO:0005524]; calcium ion binding [GO:0005509]; polysaccharide binding [GO:0030247]; protein serine/threonine kinase activity [GO:0004674]	integral component of membrane [GO:0016021]	GO:0005524; GO:0005509; GO:0016021; GO:0030247; GO:0004674	NA	Glycine max (Soybean) (Glycine hispida)
gene_11116|GeneMark.hmm|360_aa|+|136|1215	360	tr|C6TKT7|C6TKT7_SOYBN	370	68.78	362	100	97.84	108	2	2	360	10	369	0	532	Uncharacterized protein	NA	NA	NA	NA	metal ion binding [GO:0046872]; oxidoreductase activity [GO:0016491]	NA	GO:0046872; GO:0016491	NA	Glycine max (Soybean) (Glycine hispida)
gene_11117|GeneMark.hmm|360_aa|+|136|1215	360	tr|C6TKT7|C6TKT7_SOYBN	370	68.51	362	100	97.84	109	2	2	360	10	369	0	529	Uncharacterized protein	NA	NA	NA	NA	metal ion binding [GO:0046872]; oxidoreductase activity [GO:0016491]	NA	GO:0046872; GO:0016491	NA	Glycine max (Soybean) (Glycine hispida)
gene_11118|GeneMark.hmm|361_aa|+|136|1221	361	tr|C6TKT7|C6TKT7_SOYBN	370	68.04	363	100	98.11	111	2	2	361	10	370	0	526	Uncharacterized protein	NA	NA	NA	NA	metal ion binding [GO:0046872]; oxidoreductase activity [GO:0016491]	NA	GO:0046872; GO:0016491	NA	Glycine max (Soybean) (Glycine hispida)
gene_11119|GeneMark.hmm|364_aa|+|171|1262	364	tr|C6TKT7|C6TKT7_SOYBN	370	69.27	358	98.35	96.76	108	1	7	364	14	369	0	540	Uncharacterized protein	NA	NA	NA	NA	metal ion binding [GO:0046872]; oxidoreductase activity [GO:0016491]	NA	GO:0046872; GO:0016491	NA	Glycine max (Soybean) (Glycine hispida)
gene_11120|GeneMark.hmm|360_aa|+|136|1215	360	tr|C6TKT7|C6TKT7_SOYBN	370	68.23	362	100	97.84	110	2	2	360	10	369	0	528	Uncharacterized protein	NA	NA	NA	NA	metal ion binding [GO:0046872]; oxidoreductase activity [GO:0016491]	NA	GO:0046872; GO:0016491	NA	Glycine max (Soybean) (Glycine hispida)
gene_11122|GeneMark.hmm|118_aa|-|103|459	118	tr|A0A0B2SH63|A0A0B2SH63_GLYSO	474	87.29	118	100	24.89	11	2	1	118	361	474	2e-62	203	Zinc finger protein MAGPIE	glysoja_027733	NA	NA	NA	metal ion binding [GO:0046872]; nucleic acid binding [GO:0003676]	NA	GO:0046872; GO:0003676	NA	Glycine soja (Wild soybean)
gene_11124|GeneMark.hmm|372_aa|-|237|1355	372	tr|A0A0S3RCE6|A0A0S3RCE6_PHAAN	518	87.94	373	100	72.01	39	2	1	372	149	516	0	666	ATP-dependent 6-phosphofructokinase (ATP-PFK) (Phosphofructokinase) (EC 2.7.1.11) (Phosphohexokinase)	Vigan.02G104500 PFK VIGAN_02104500	2.7.1.11	PATHWAY: Carbohydrate degradation; glycolysis; D-glyceraldehyde 3-phosphate and glycerone phosphate from D-glucose: step 3/4. {ECO:0000256|HAMAP-Rule:MF_03186}.	NA	NA	NA	NA	SUBCELLULAR LOCATION: Cytoplasm {ECO:0000256|HAMAP-Rule:MF_03186}.	Vigna angularis var. angularis
gene_11125|GeneMark.hmm|646_aa|+|152|2092	646	tr|V7CC57|V7CC57_PHAVU	645	88.89	648	100	100	67	5	1	646	1	645	0	1057	Uncharacterized protein	PHAVU_003G159700g	NA	NA	NA	ATP binding [GO:0005524]; protein kinase activity [GO:0004672]	integral component of membrane [GO:0016021]	GO:0005524; GO:0016021; GO:0004672	NA	Phaseolus vulgaris (Kidney bean) (French bean)
gene_11126|GeneMark.hmm|281_aa|-|227|1072	281	tr|A0A0B2P0N6|A0A0B2P0N6_GLYSO	478	79.72	281	100	58.79	48	2	1	281	207	478	4e-141	412	Sperm-associated antigen 1 (EC 5.2.1.8)	glysoja_009807	5.2.1.8	NA	NA	peptidyl-prolyl cis-trans isomerase activity [GO:0003755]	NA	GO:0003755	NA	Glycine soja (Wild soybean)
gene_11128|GeneMark.hmm|360_aa|-|219|1301	360	sp|O65781|GALE2_CYATE	350	93.71	334	92.78	95.43	21	0	27	360	17	350	0	655	UDP-glucose 4-epimerase GEPI48 (EC 5.1.3.2) (Galactowaldenase) (UDP-galactose 4-epimerase)	NA	5.1.3.2	PATHWAY: Carbohydrate metabolism; galactose metabolism.	galactose metabolic process [GO:0006012]	UDP-glucose 4-epimerase activity [GO:0003978]	NA	GO:0003978; GO:0006012	NA	Cyamopsis tetragonoloba (Guar) (Cluster bean)
gene_11129|GeneMark.hmm|145_aa|-|2|436	145	tr|V7AR25|V7AR25_PHAVU	375	50.68	146	100	38.93	66	2	1	145	59	199	1e-43	152	Uncharacterized protein	PHAVU_009G012100g	NA	NA	NA	FMN binding [GO:0010181]; oxidoreductase activity [GO:0016491]	NA	GO:0010181; GO:0016491	NA	Phaseolus vulgaris (Kidney bean) (French bean)
gene_1113|GeneMark.hmm|462_aa|-|156|1544	462	tr|A0A0B2QSL1|A0A0B2QSL1_GLYSO	480	84.38	461	99.78	96.04	72	0	1	461	19	479	0	806	Sugar transport protein 10	glysoja_030159	NA	NA	carbohydrate transport [GO:0008643]	substrate-specific transmembrane transporter activity [GO:0022891]	integral component of membrane [GO:0016021]	GO:0008643; GO:0016021; GO:0022891	NA	Glycine soja (Wild soybean)
gene_11132|GeneMark.hmm|257_aa|+|524|1297	257	tr|A0A0R0L771|A0A0R0L771_SOYBN	257	94.55	257	100	100	14	0	1	257	1	257	0	509	Uncharacterized protein	GLYMA_02G255100	NA	NA	glycosaminoglycan biosynthetic process [GO:0006024]; heparan sulfate proteoglycan biosynthetic process [GO:0015012]	NA	integral component of membrane [GO:0016021]	GO:0006024; GO:0015012; GO:0016021	NA	Glycine max (Soybean) (Glycine hispida)
gene_11133|GeneMark.hmm|76_aa|+|1|231	76	tr|A0A0B2SQC6|A0A0B2SQC6_GLYSO	297	89.61	77	100	25.93	7	1	1	76	221	297	1e-40	139	Scarecrow-like protein 4	glysoja_035128	NA	NA	regulation of transcription, DNA-templated [GO:0006355]; transcription, DNA-templated [GO:0006351]	NA	NA	GO:0006355; GO:0006351	NA	Glycine soja (Wild soybean)
gene_11137|GeneMark.hmm|200_aa|-|233|835	200	tr|A0A0B2PLD9|A0A0B2PLD9_GLYSO	346	82.32	198	99	57.23	29	2	9	200	149	346	5e-110	325	NADP-dependent alkenal double bond reductase P1	glysoja_035931	NA	NA	NA	oxidoreductase activity [GO:0016491]; zinc ion binding [GO:0008270]	NA	GO:0016491; GO:0008270	NA	Glycine soja (Wild soybean)
gene_11138|GeneMark.hmm|654_aa|-|65|2029	654	tr|A0A072UG71|A0A072UG71_MEDTR	1434	84.84	653	99.85	45.54	97	1	2	654	784	1434	0	1176	Drug resistance transporter-like ABC domain protein (Uncharacterized protein)	MTR_4g011640	NA	NA	transport [GO:0006810]	ATPase activity [GO:0016887]; ATP binding [GO:0005524]	integral component of membrane [GO:0016021]	GO:0005524; GO:0016887; GO:0016021; GO:0006810	NA	Medicago truncatula (Barrel medic) (Medicago tribuloides)
gene_11139|GeneMark.hmm|654_aa|-|65|2029	654	tr|A0A072UG71|A0A072UG71_MEDTR	1434	84.69	653	99.85	45.54	98	1	2	654	784	1434	0	1176	Drug resistance transporter-like ABC domain protein (Uncharacterized protein)	MTR_4g011640	NA	NA	transport [GO:0006810]	ATPase activity [GO:0016887]; ATP binding [GO:0005524]	integral component of membrane [GO:0016021]	GO:0005524; GO:0016887; GO:0016021; GO:0006810	NA	Medicago truncatula (Barrel medic) (Medicago tribuloides)
gene_1114|GeneMark.hmm|562_aa|-|600|2288	562	tr|I1M163|I1M163_SOYBN	563	95.38	563	100	100	25	1	1	562	1	563	0	1117	Mitogen-activated protein kinase (EC 2.7.11.24)	GLYMA_13G210300	2.7.11.24	NA	NA	ATP binding [GO:0005524]; MAP kinase activity [GO:0004707]	intracellular [GO:0005622]	GO:0005524; GO:0004707; GO:0005622	NA	Glycine max (Soybean) (Glycine hispida)
gene_11140|GeneMark.hmm|654_aa|-|65|2029	654	tr|A0A072UG71|A0A072UG71_MEDTR	1434	83.77	653	99.85	45.54	104	1	2	654	784	1434	0	1162	Drug resistance transporter-like ABC domain protein (Uncharacterized protein)	MTR_4g011640	NA	NA	transport [GO:0006810]	ATPase activity [GO:0016887]; ATP binding [GO:0005524]	integral component of membrane [GO:0016021]	GO:0005524; GO:0016887; GO:0016021; GO:0006810	NA	Medicago truncatula (Barrel medic) (Medicago tribuloides)
gene_11141|GeneMark.hmm|654_aa|-|65|2029	654	tr|A0A072UG71|A0A072UG71_MEDTR	1434	84.23	653	99.85	45.54	101	1	2	654	784	1434	0	1171	Drug resistance transporter-like ABC domain protein (Uncharacterized protein)	MTR_4g011640	NA	NA	transport [GO:0006810]	ATPase activity [GO:0016887]; ATP binding [GO:0005524]	integral component of membrane [GO:0016021]	GO:0005524; GO:0016887; GO:0016021; GO:0006810	NA	Medicago truncatula (Barrel medic) (Medicago tribuloides)
gene_11142|GeneMark.hmm|207_aa|+|142|765	207	tr|A0A0B2SCV7|A0A0B2SCV7_GLYSO	207	98.07	207	100	100	4	0	1	207	1	207	2e-148	417	Ras-related protein RABH1b	glysoja_018881	NA	NA	intracellular protein transport [GO:0006886]; nucleocytoplasmic transport [GO:0006913]; small GTPase mediated signal transduction [GO:0007264]	GTPase activity [GO:0003924]; GTP binding [GO:0005525]	intracellular [GO:0005622]; membrane [GO:0016020]	GO:0005525; GO:0003924; GO:0005622; GO:0006886; GO:0016020; GO:0006913; GO:0007264	NA	Glycine soja (Wild soybean)
gene_11144|GeneMark.hmm|394_aa|-|215|1399	394	tr|A0A0B2RGB1|A0A0B2RGB1_GLYSO	493	89.59	394	100	79.92	38	1	1	394	103	493	0	748	Xylogalacturonan beta-1,3-xylosyltransferase (EC 2.4.1.224)	glysoja_034866	2.4.1.224	NA	NA	glucuronosyl-N-acetylglucosaminyl-proteoglycan 4-alpha-N-acetylglucosaminyltransferase activity [GO:0050508]	integral component of membrane [GO:0016021]	GO:0050508; GO:0016021	NA	Glycine soja (Wild soybean)
gene_11145|GeneMark.hmm|359_aa|-|262|1341	359	tr|V7APX3|V7APX3_PHAVU	354	76.54	358	99.72	100	80	2	2	359	1	354	0	564	Uncharacterized protein	PHAVU_010G151500g	NA	NA	NA	NA	NA	NA	NA	Phaseolus vulgaris (Kidney bean) (French bean)
gene_11146|GeneMark.hmm|359_aa|-|262|1341	359	tr|I1KH62|I1KH62_SOYBN	354	77.65	358	99.72	100	76	2	2	359	1	354	0	563	Uncharacterized protein	GLYMA_07G034400	NA	NA	NA	NA	NA	NA	NA	Glycine max (Soybean) (Glycine hispida)
gene_11147|GeneMark.hmm|269_aa|+|30|839	269	tr|A0A0S3SB28|A0A0S3SB28_PHAAN	776	82.76	261	97.03	33.63	42	2	6	264	5	264	4e-151	447	Uncharacterized protein	Vigan.06G117000 VIGAN_06117000	NA	NA	NA	NA	NA	NA	NA	Vigna angularis var. angularis
gene_11148|GeneMark.hmm|728_aa|+|1|2187	728	tr|I1K3S7|I1K3S7_SOYBN	773	82.83	728	100	94.18	93	2	1	728	74	769	0	1237	Uncharacterized protein	GLYMA_05G152200	NA	NA	NA	serine-type endopeptidase activity [GO:0004252]	cell wall [GO:0005618]	GO:0005618; GO:0004252	NA	Glycine max (Soybean) (Glycine hispida)
gene_11149|GeneMark.hmm|800_aa|+|30|2429	800	tr|I1K3S7|I1K3S7_SOYBN	773	82.64	795	99.38	100	106	2	6	800	5	767	0	1328	Uncharacterized protein	GLYMA_05G152200	NA	NA	NA	serine-type endopeptidase activity [GO:0004252]	cell wall [GO:0005618]	GO:0005618; GO:0004252	NA	Glycine max (Soybean) (Glycine hispida)
gene_11150|GeneMark.hmm|802_aa|+|30|2438	802	tr|I1K3S7|I1K3S7_SOYBN	773	82.81	797	99.38	100	105	2	6	802	5	769	0	1334	Uncharacterized protein	GLYMA_05G152200	NA	NA	NA	serine-type endopeptidase activity [GO:0004252]	cell wall [GO:0005618]	GO:0005618; GO:0004252	NA	Glycine max (Soybean) (Glycine hispida)
gene_11151|GeneMark.hmm|466_aa|+|1|1401	466	tr|A0A0B2PER6|A0A0B2PER6_GLYSO	451	81.29	465	99.79	100	49	4	1	462	22	451	0	734	Putative receptor-like protein kinase (EC 2.7.1.-)	glysoja_032440	2.7.1.-	NA	NA	ATP binding [GO:0005524]; protein kinase activity [GO:0004672]	NA	GO:0005524; GO:0004672	NA	Glycine soja (Wild soybean)
gene_11152|GeneMark.hmm|138_aa|+|148|564	138	tr|A0A0B2SFK5|A0A0B2SFK5_GLYSO	141	65.03	143	100	100	39	5	1	138	5	141	3e-48	157	Uncharacterized protein	glysoja_002176	NA	NA	NA	NA	NA	NA	NA	Glycine soja (Wild soybean)
gene_11154|GeneMark.hmm|50_aa|-|149|301	50	tr|V7B344|V7B344_PHAVU	1650	77.55	49	98	2.97	11	0	2	50	1602	1650	2e-19	84.7	Uncharacterized protein	PHAVU_009G246100g	NA	NA	NA	zinc ion binding [GO:0008270]	NA	GO:0008270	NA	Phaseolus vulgaris (Kidney bean) (French bean)
gene_11155|GeneMark.hmm|80_aa|-|298|540	80	tr|A0A0B2SU75|A0A0B2SU75_GLYSO	1688	86.25	80	100	4.74	11	0	1	80	1560	1639	2e-40	146	Uncharacterized protein	glysoja_026446	NA	NA	NA	zinc ion binding [GO:0008270]	NA	GO:0008270	NA	Glycine soja (Wild soybean)
gene_11156|GeneMark.hmm|89_aa|+|76|345	89	tr|I3T9X4|I3T9X4_LOTJA	89	76.4	89	100	100	21	0	1	89	1	89	3e-44	143	Uncharacterized protein	NA	NA	NA	NA	NA	NA	NA	NA	Lotus japonicus (Lotus corniculatus var. japonicus)
gene_11157|GeneMark.hmm|145_aa|+|73|510	145	tr|V7AE49|V7AE49_PHAVU	803	92.93	99	68.28	12.33	7	0	1	99	1	99	2e-59	200	Uncharacterized protein	PHAVU_011G020800g	NA	NA	methionyl-tRNA aminoacylation [GO:0006431]	ATP binding [GO:0005524]; methionine-tRNA ligase activity [GO:0004825]; tRNA binding [GO:0000049]	cytoplasm [GO:0005737]	GO:0005524; GO:0005737; GO:0004825; GO:0006431; GO:0000049	NA	Phaseolus vulgaris (Kidney bean) (French bean)
gene_11158|GeneMark.hmm|653_aa|+|522|2483	653	tr|K7LSI4|K7LSI4_SOYBN	803	91.88	653	100	81.32	51	2	1	653	153	803	0	1244	Uncharacterized protein	NA	NA	NA	methionyl-tRNA aminoacylation [GO:0006431]	ATP binding [GO:0005524]; methionine-tRNA ligase activity [GO:0004825]; tRNA binding [GO:0000049]	cytoplasm [GO:0005737]	GO:0005524; GO:0005737; GO:0004825; GO:0006431; GO:0000049	NA	Glycine max (Soybean) (Glycine hispida)
gene_1116|GeneMark.hmm|487_aa|-|287|1750	487	tr|A0A0B2STW4|A0A0B2STW4_GLYSO	488	92.42	488	100	100	36	1	1	487	1	488	0	936	Diaminopimelate decarboxylase 1, chloroplastic (EC 4.1.1.20)	glysoja_007959	4.1.1.20	NA	lysine biosynthetic process via diaminopimelate [GO:0009089]	diaminopimelate decarboxylase activity [GO:0008836]	NA	GO:0008836; GO:0009089	NA	Glycine soja (Wild soybean)
gene_11161|GeneMark.hmm|69_aa|-|115|324	69	tr|A0A0B2PX97|A0A0B2PX97_GLYSO	71	83.1	71	100	100	10	1	1	69	1	71	5e-36	121	Uncharacterized protein	glysoja_018493	NA	NA	NA	NA	NA	NA	NA	Glycine soja (Wild soybean)
gene_11164|GeneMark.hmm|308_aa|+|480|1406	308	tr|A0A0B2PQI3|A0A0B2PQI3_GLYSO	367	89.9	307	99.68	83.65	30	1	1	307	61	366	0	579	Nudix hydrolase 8	glysoja_017148	NA	NA	NA	hydrolase activity [GO:0016787]	NA	GO:0016787	NA	Glycine soja (Wild soybean)
gene_11166|GeneMark.hmm|228_aa|+|672|1358	228	tr|I1MV47|I1MV47_SOYBN	351	93.39	227	99.56	64.67	15	0	1	227	124	350	8e-160	453	Uncharacterized protein	GLYMA_17G145100	NA	NA	NA	hydrolase activity [GO:0016787]	NA	GO:0016787	NA	Glycine max (Soybean) (Glycine hispida)
gene_11167|GeneMark.hmm|46_aa|+|42|182	46	tr|K7M877|K7M877_SOYBN	100	74.29	35	76.09	35	9	0	9	43	10	44	1e-12	60.5	Uncharacterized protein	NA	NA	NA	NA	NA	NA	NA	NA	Glycine max (Soybean) (Glycine hispida)
gene_11169|GeneMark.hmm|100_aa|-|268|570	100	tr|K7N3Z8|K7N3Z8_SOYBN	518	88	100	100	19.31	11	1	1	100	420	518	2e-53	179	Uncharacterized protein	GLYMA_20G170600	NA	NA	NA	nucleic acid binding [GO:0003676]	NA	GO:0003676	NA	Glycine max (Soybean) (Glycine hispida)
gene_1117|GeneMark.hmm|196_aa|-|252|842	196	tr|V7CHR5|V7CHR5_PHAVU	195	80.93	194	98.98	99.49	36	1	3	195	1	194	1e-117	338	HVA22-like protein	PHAVU_002G027400g	NA	NA	NA	NA	membrane [GO:0016020]	GO:0016020	SUBCELLULAR LOCATION: Membrane {ECO:0000256|RuleBase:RU362006}; Multi-pass membrane protein {ECO:0000256|RuleBase:RU362006}.	Phaseolus vulgaris (Kidney bean) (French bean)
gene_11171|GeneMark.hmm|317_aa|-|175|1128	317	tr|A0A0S3RA86|A0A0S3RA86_PHAAN	317	88.96	317	100	100	35	0	1	317	1	317	0	597	Uncharacterized protein	Vigan.02G015600 VIGAN_02015600	NA	NA	NA	NA	NA	NA	NA	Vigna angularis var. angularis
gene_11173|GeneMark.hmm|651_aa|+|273|2228	651	tr|A0A0S3SLZ4|A0A0S3SLZ4_PHAAN	715	77.39	690	100	96.5	92	12	1	651	51	715	0	873	Uncharacterized protein	Vigan.08G035000 VIGAN_08035000	NA	NA	NA	NA	NA	NA	NA	Vigna angularis var. angularis
gene_11175|GeneMark.hmm|155_aa|-|492|959	155	tr|A0A0B2P6K4|A0A0B2P6K4_GLYSO	864	82.78	151	97.42	17.48	26	0	2	152	710	860	2e-79	257	Lysine-specific demethylase REF6 (EC 1.14.11.-)	glysoja_024212	1.14.11.-	NA	NA	methyltransferase activity [GO:0008168]; oxidoreductase activity [GO:0016491]	NA	GO:0008168; GO:0016491	NA	Glycine soja (Wild soybean)
gene_11176|GeneMark.hmm|693_aa|-|956|3037	693	tr|A0A0B2RWY9|A0A0B2RWY9_GLYSO	892	90.61	639	92.21	71.64	56	2	1	637	36	672	0	1219	Lysine-specific demethylase REF6 (EC 1.14.11.-)	glysoja_014943	1.14.11.-	NA	NA	methyltransferase activity [GO:0008168]; oxidoreductase activity [GO:0016491]	NA	GO:0008168; GO:0016491	NA	Glycine soja (Wild soybean)
gene_11177|GeneMark.hmm|309_aa|+|2|928	309	tr|A0A0B2QKK8|A0A0B2QKK8_GLYSO	810	77.52	307	99.35	37.9	66	2	3	309	303	606	9e-160	472	Uncharacterized protein	glysoja_023800	NA	NA	NA	NA	NA	NA	NA	Glycine soja (Wild soybean)
gene_11178|GeneMark.hmm|309_aa|+|2|928	309	tr|A0A0B2QKK8|A0A0B2QKK8_GLYSO	810	77.2	307	99.35	37.9	67	2	3	309	303	606	3e-159	471	Uncharacterized protein	glysoja_023800	NA	NA	NA	NA	NA	NA	NA	Glycine soja (Wild soybean)
gene_11179|GeneMark.hmm|252_aa|+|75|833	252	tr|V7CAQ7|V7CAQ7_PHAVU	252	90.08	252	100	100	25	0	1	252	1	252	2e-166	466	Uncharacterized protein	PHAVU_003G082700g	NA	NA	NA	oxidoreductase activity [GO:0016491]	NA	GO:0016491	NA	Phaseolus vulgaris (Kidney bean) (French bean)
gene_11181|GeneMark.hmm|217_aa|-|262|915	217	tr|V7CXI2|V7CXI2_PHAVU	312	93.52	216	99.54	69.23	14	0	1	216	96	311	9e-146	415	Uncharacterized protein	PHAVU_001G115300g	NA	NA	'de novo' IMP biosynthetic process [GO:0006189]	methyltransferase activity [GO:0008168]; phosphoribosylglycinamide formyltransferase activity [GO:0004644]	NA	GO:0006189; GO:0008168; GO:0004644	NA	Phaseolus vulgaris (Kidney bean) (French bean)
gene_11187|GeneMark.hmm|199_aa|-|19|618	199	tr|Q2I2S8|Q2I2S8_MEDTR	218	63.11	225	100	100	48	8	1	198	1	217	3e-73	226	Ethylene response factor (Ethylene-responsive element-binding protein) (Uncharacterized protein)	ERF-6 MTR_4g078710	NA	NA	oligopeptide transport [GO:0006857]; transcription, DNA-templated [GO:0006351]	DNA binding [GO:0003677]; transcription factor activity, sequence-specific DNA binding [GO:0003700]	membrane [GO:0016020]; nucleus [GO:0005634]	GO:0003677; GO:0016020; GO:0005634; GO:0006857; GO:0003700; GO:0006351	NA	Medicago truncatula (Barrel medic) (Medicago tribuloides)
gene_11188|GeneMark.hmm|196_aa|-|19|609	196	tr|Q2I2S8|Q2I2S8_MEDTR	218	63.51	222	100	100	49	8	1	195	1	217	3e-74	229	Ethylene response factor (Ethylene-responsive element-binding protein) (Uncharacterized protein)	ERF-6 MTR_4g078710	NA	NA	oligopeptide transport [GO:0006857]; transcription, DNA-templated [GO:0006351]	DNA binding [GO:0003677]; transcription factor activity, sequence-specific DNA binding [GO:0003700]	membrane [GO:0016020]; nucleus [GO:0005634]	GO:0003677; GO:0016020; GO:0005634; GO:0006857; GO:0003700; GO:0006351	NA	Medicago truncatula (Barrel medic) (Medicago tribuloides)
gene_11189|GeneMark.hmm|112_aa|+|155|493	112	tr|A0A0B2R3V8|A0A0B2R3V8_GLYSO	132	92.79	111	99.11	84.09	8	0	1	111	21	131	3e-71	214	28S ribosomal protein S16, mitochondrial	glysoja_033901	NA	NA	translation [GO:0006412]	structural constituent of ribosome [GO:0003735]	ribosome [GO:0005840]	GO:0005840; GO:0003735; GO:0006412	NA	Glycine soja (Wild soybean)
gene_1119|GeneMark.hmm|585_aa|-|230|1987	585	tr|A0A0B2P8F5|A0A0B2P8F5_GLYSO	580	80.89	586	100	100	105	4	1	585	1	580	0	997	Pectinesterase (EC 3.1.1.11)	glysoja_022644	3.1.1.11	PATHWAY: Glycan metabolism; pectin degradation; 2-dehydro-3-deoxy-D-gluconate from pectin: step 1/5. {ECO:0000256|RuleBase:RU000589, ECO:0000256|SAAS:SAAS00291394}.	cell wall modification [GO:0042545]; pectin catabolic process [GO:0045490]	aspartyl esterase activity [GO:0045330]; enzyme inhibitor activity [GO:0004857]; pectinesterase activity [GO:0030599]	cell wall [GO:0005618]; extracellular region [GO:0005576]	GO:0045330; GO:0005618; GO:0042545; GO:0004857; GO:0005576; GO:0045490; GO:0030599	SUBCELLULAR LOCATION: Secreted, cell wall {ECO:0000256|RuleBase:RU000589}.	Glycine soja (Wild soybean)
gene_11190|GeneMark.hmm|113_aa|+|197|538	113	tr|A0A0B2R3V8|A0A0B2R3V8_GLYSO	132	90.18	112	99.12	84.85	10	1	1	112	21	131	2e-67	205	28S ribosomal protein S16, mitochondrial	glysoja_033901	NA	NA	translation [GO:0006412]	structural constituent of ribosome [GO:0003735]	ribosome [GO:0005840]	GO:0005840; GO:0003735; GO:0006412	NA	Glycine soja (Wild soybean)
gene_11192|GeneMark.hmm|112_aa|+|197|535	112	tr|A0A0B2R3V8|A0A0B2R3V8_GLYSO	132	92.79	111	99.11	84.09	8	0	1	111	21	131	3e-71	214	28S ribosomal protein S16, mitochondrial	glysoja_033901	NA	NA	translation [GO:0006412]	structural constituent of ribosome [GO:0003735]	ribosome [GO:0005840]	GO:0005840; GO:0003735; GO:0006412	NA	Glycine soja (Wild soybean)
gene_11193|GeneMark.hmm|692_aa|+|297|2375	692	tr|A0A0B2RY68|A0A0B2RY68_GLYSO	685	80.63	697	100	100	118	7	1	692	1	685	0	1075	Monosaccharide-sensing protein 3	glysoja_048951	NA	NA	NA	substrate-specific transmembrane transporter activity [GO:0022891]	integral component of membrane [GO:0016021]	GO:0016021; GO:0022891	NA	Glycine soja (Wild soybean)
gene_11194|GeneMark.hmm|160_aa|+|43|525	160	tr|A0A0B2QSM7|A0A0B2QSM7_GLYSO	1096	90.91	143	89.38	13.05	13	0	8	150	3	145	5e-77	252	Cadmium/zinc-transporting ATPase 3 (EC 3.6.3.3) (EC 3.6.3.5)	glysoja_027560	3.6.3.3; 3.6.3.5	NA	NA	cadmium-exporting ATPase activity [GO:0008551]; metal ion binding [GO:0046872]; nucleotide binding [GO:0000166]; zinc-exporting ATPase activity [GO:0016463]	integral component of membrane [GO:0016021]	GO:0008551; GO:0016021; GO:0046872; GO:0000166; GO:0016463	SUBCELLULAR LOCATION: Membrane {ECO:0000256|RuleBase:RU362081}.	Glycine soja (Wild soybean)
gene_11195|GeneMark.hmm|111_aa|+|518|853	111	tr|A0A0B2QSM7|A0A0B2QSM7_GLYSO	1096	93.58	109	98.2	9.95	7	0	1	109	156	264	3e-64	214	Cadmium/zinc-transporting ATPase 3 (EC 3.6.3.3) (EC 3.6.3.5)	glysoja_027560	3.6.3.3; 3.6.3.5	NA	NA	cadmium-exporting ATPase activity [GO:0008551]; metal ion binding [GO:0046872]; nucleotide binding [GO:0000166]; zinc-exporting ATPase activity [GO:0016463]	integral component of membrane [GO:0016021]	GO:0008551; GO:0016021; GO:0046872; GO:0000166; GO:0016463	SUBCELLULAR LOCATION: Membrane {ECO:0000256|RuleBase:RU362081}.	Glycine soja (Wild soybean)
gene_11196|GeneMark.hmm|774_aa|+|829|3153	774	tr|G7JUC1|G7JUC1_MEDTR	1033	69.94	805	100	77.93	167	12	4	774	270	1033	0	994	Heavy metal transporting P-type ATPase, putative (Uncharacterized protein)	MTR_4g127580	NA	NA	metal ion transport [GO:0030001]	cation-transporting ATPase activity [GO:0019829]; metal ion binding [GO:0046872]; nucleotide binding [GO:0000166]	integral component of membrane [GO:0016021]	GO:0019829; GO:0016021; GO:0046872; GO:0030001; GO:0000166	SUBCELLULAR LOCATION: Membrane {ECO:0000256|RuleBase:RU362081}.	Medicago truncatula (Barrel medic) (Medicago tribuloides)
gene_11198|GeneMark.hmm|218_aa|+|192|848	218	tr|I1KJT5|I1KJT5_SOYBN	218	96.79	218	100	100	7	0	1	218	1	218	1e-148	419	Uncharacterized protein	GLYMA_07G127300	NA	NA	vacuolar transport [GO:0007034]	NA	intracellular [GO:0005622]	GO:0005622; GO:0007034	NA	Glycine max (Soybean) (Glycine hispida)
gene_112|GeneMark.hmm|317_aa|+|2|955	317	tr|K7LHS4|K7LHS4_SOYBN	2014	70.18	342	100	16.98	69	2	1	310	1055	1395	6e-140	440	Uncharacterized protein	GLYMA_10G065900	NA	NA	base-excision repair [GO:0006284]	4 iron, 4 sulfur cluster binding [GO:0051539]; catalytic activity [GO:0003824]	NA	GO:0051539; GO:0006284; GO:0003824	NA	Glycine max (Soybean) (Glycine hispida)
gene_11200|GeneMark.hmm|218_aa|+|192|848	218	tr|I1KJT5|I1KJT5_SOYBN	218	96.79	218	100	100	7	0	1	218	1	218	1e-148	419	Uncharacterized protein	GLYMA_07G127300	NA	NA	vacuolar transport [GO:0007034]	NA	intracellular [GO:0005622]	GO:0005622; GO:0007034	NA	Glycine max (Soybean) (Glycine hispida)
gene_11202|GeneMark.hmm|472_aa|+|2|1420	472	tr|A0A0R0F5T9|A0A0R0F5T9_SOYBN	704	93.22	472	100	67.05	32	0	1	472	233	704	0	843	Uncharacterized protein (Fragment)	GLYMA_18G2828001	NA	NA	intracellular protein transport [GO:0006886]	NA	intracellular [GO:0005622]	GO:0005622; GO:0006886	NA	Glycine max (Soybean) (Glycine hispida)
gene_11204|GeneMark.hmm|172_aa|+|2|520	172	tr|I1N4Z0|I1N4Z0_SOYBN	1032	97.6	167	97.09	16.18	4	0	1	167	235	401	4e-113	350	Uncharacterized protein	NA	NA	NA	protein import into nucleus [GO:0006606]; signal transduction [GO:0007165]	protein transporter activity [GO:0008565]	cytosol [GO:0005829]; nuclear envelope [GO:0005635]	GO:0005829; GO:0005635; GO:0006606; GO:0008565; GO:0007165	NA	Glycine max (Soybean) (Glycine hispida)
gene_11205|GeneMark.hmm|626_aa|+|498|2378	626	tr|A0A0R0F5T9|A0A0R0F5T9_SOYBN	704	95.35	624	99.68	88.64	29	0	3	626	81	704	0	1165	Uncharacterized protein (Fragment)	GLYMA_18G2828001	NA	NA	intracellular protein transport [GO:0006886]	NA	intracellular [GO:0005622]	GO:0005622; GO:0006886	NA	Glycine max (Soybean) (Glycine hispida)
gene_11207|GeneMark.hmm|738_aa|+|2|2218	738	tr|A0A0R0F5T9|A0A0R0F5T9_SOYBN	704	93.46	642	86.99	91.19	41	1	97	738	64	704	0	1163	Uncharacterized protein (Fragment)	GLYMA_18G2828001	NA	NA	intracellular protein transport [GO:0006886]	NA	intracellular [GO:0005622]	GO:0005622; GO:0006886	NA	Glycine max (Soybean) (Glycine hispida)
gene_1121|GeneMark.hmm|82_aa|-|143|391	82	tr|I3SQE2|I3SQE2_LOTJA	179	80.33	61	74.39	34.08	10	2	1	61	100	158	1e-23	92.8	Uncharacterized protein	NA	NA	NA	NA	NA	NA	NA	NA	Lotus japonicus (Lotus corniculatus var. japonicus)
gene_11210|GeneMark.hmm|541_aa|-|306|1931	541	tr|V7CRB1|V7CRB1_PHAVU	600	92.61	541	100	90.17	40	0	1	541	60	600	0	1022	Uncharacterized protein	PHAVU_002G241100g	NA	NA	NA	NA	NA	NA	NA	Phaseolus vulgaris (Kidney bean) (French bean)
gene_11211|GeneMark.hmm|207_aa|+|2|625	207	tr|A0A0B2RVX5|A0A0B2RVX5_GLYSO	938	82.11	218	100	23.24	28	3	1	207	721	938	5e-117	360	Glutamate receptor	glysoja_003070	NA	NA	NA	ionotropic glutamate receptor activity [GO:0004970]	integral component of membrane [GO:0016021]	GO:0016021; GO:0004970	SUBCELLULAR LOCATION: Membrane {ECO:0000256|PIRNR:PIRNR037090}.	Glycine soja (Wild soybean)
gene_11212|GeneMark.hmm|207_aa|+|2|625	207	tr|A0A0B2RVX5|A0A0B2RVX5_GLYSO	938	82.11	218	100	23.24	28	3	1	207	721	938	5e-117	360	Glutamate receptor	glysoja_003070	NA	NA	NA	ionotropic glutamate receptor activity [GO:0004970]	integral component of membrane [GO:0016021]	GO:0016021; GO:0004970	SUBCELLULAR LOCATION: Membrane {ECO:0000256|PIRNR:PIRNR037090}.	Glycine soja (Wild soybean)
gene_11213|GeneMark.hmm|471_aa|+|174|1589	471	tr|G8A049|G8A049_MEDTR	512	54.58	524	100	100	165	17	1	467	1	508	3e-59	207	Dual-specificity protein phosphatase-like protein (Fragment)	MTR_099s0001	NA	NA	metal ion transport [GO:0030001]	metal ion binding [GO:0046872]	NA	GO:0046872; GO:0030001	NA	Medicago truncatula (Barrel medic) (Medicago tribuloides)
gene_11215|GeneMark.hmm|452_aa|-|381|1739	452	tr|I1JP73|I1JP73_SOYBN	452	88.3	453	100	100	51	2	1	452	1	452	0	776	Uncharacterized protein	GLYMA_03G167100	NA	NA	transport [GO:0006810]	nucleic acid binding [GO:0003676]; nucleotide binding [GO:0000166]	intracellular [GO:0005622]	GO:0005622; GO:0003676; GO:0000166; GO:0006810	NA	Glycine max (Soybean) (Glycine hispida)
gene_11217|GeneMark.hmm|416_aa|-|477|1727	416	tr|A0A0B2RYJ2|A0A0B2RYJ2_GLYSO	412	86.78	416	100	100	51	1	1	416	1	412	0	746	Uncharacterized protein	glysoja_034364	NA	NA	NA	NA	NA	NA	NA	Glycine soja (Wild soybean)
gene_11219|GeneMark.hmm|202_aa|+|3|611	202	tr|A0A0B2QJ16|A0A0B2QJ16_GLYSO	522	79.03	186	92.08	35.63	19	9	32	202	342	522	3e-47	167	Uncharacterized protein	glysoja_023767	NA	NA	metal ion transport [GO:0030001]	metal ion binding [GO:0046872]	NA	GO:0046872; GO:0030001	NA	Glycine soja (Wild soybean)
gene_1122|GeneMark.hmm|189_aa|+|417|986	189	tr|I1KHL4|I1KHL4_SOYBN	282	95.24	189	100	67.02	9	0	1	189	94	282	1e-131	377	Uncharacterized protein	GLYMA_07G047600	NA	NA	photosynthesis, light harvesting in photosystem I [GO:0009768]; protein-chromophore linkage [GO:0018298]; response to light stimulus [GO:0009416]	chlorophyll binding [GO:0016168]; metal ion binding [GO:0046872]; pigment binding [GO:0031409]	chloroplast envelope [GO:0009941]; chloroplast thylakoid membrane [GO:0009535]; integral component of membrane [GO:0016021]; photosystem I [GO:0009522]; photosystem II [GO:0009523]; plastoglobule [GO:0010287]	GO:0016168; GO:0009941; GO:0009535; GO:0016021; GO:0046872; GO:0009768; GO:0009522; GO:0009523; GO:0031409; GO:0010287; GO:0018298; GO:0009416	NA	Glycine max (Soybean) (Glycine hispida)
gene_11221|GeneMark.hmm|228_aa|-|44|730	228	tr|G7KWI7|G7KWI7_MEDTR	904	69.74	228	100	25.22	67	1	1	228	679	904	9e-107	333	Poxvirus Ag35 surface protein (Uncharacterized protein)	MTR_7g112410	NA	NA	NA	zinc ion binding [GO:0008270]	NA	GO:0008270	NA	Medicago truncatula (Barrel medic) (Medicago tribuloides)
gene_11224|GeneMark.hmm|155_aa|-|41|508	155	tr|A0A0B2QK74|A0A0B2QK74_GLYSO	858	90.97	155	100	18.07	14	0	1	155	704	858	4e-94	296	PHD and RING finger domain-containing protein 1 (EC 6.3.2.19)	glysoja_023831	6.3.2.19	NA	NA	ligase activity [GO:0016874]; zinc ion binding [GO:0008270]	NA	GO:0016874; GO:0008270	NA	Glycine soja (Wild soybean)
gene_11226|GeneMark.hmm|228_aa|-|41|727	228	tr|G7KWI7|G7KWI7_MEDTR	904	69.74	228	100	25.22	67	1	1	228	679	904	2e-106	333	Poxvirus Ag35 surface protein (Uncharacterized protein)	MTR_7g112410	NA	NA	NA	zinc ion binding [GO:0008270]	NA	GO:0008270	NA	Medicago truncatula (Barrel medic) (Medicago tribuloides)
gene_11229|GeneMark.hmm|184_aa|-|276|830	184	tr|A0A0S3RGN1|A0A0S3RGN1_PHAAN	185	82.7	185	100	100	31	1	1	184	1	185	1e-111	322	Uncharacterized protein	Vigan.02G263600 VIGAN_02263600	NA	NA	NA	NA	NA	NA	NA	Vigna angularis var. angularis
gene_1123|GeneMark.hmm|82_aa|-|143|391	82	tr|I3SQE2|I3SQE2_LOTJA	179	80.33	61	74.39	34.08	10	2	1	61	100	158	1e-23	92.8	Uncharacterized protein	NA	NA	NA	NA	NA	NA	NA	NA	Lotus japonicus (Lotus corniculatus var. japonicus)
gene_11230|GeneMark.hmm|423_aa|+|55|1326	423	tr|I1MJH5|I1MJH5_SOYBN	423	95.27	423	100	100	20	0	1	423	1	423	0	832	Uncharacterized protein	GLYMA_15G267000	NA	NA	NA	ATP binding [GO:0005524]	NA	GO:0005524	NA	Glycine max (Soybean) (Glycine hispida)
gene_11231|GeneMark.hmm|159_aa|+|59|538	159	tr|A0A0S3T7E7|A0A0S3T7E7_PHAAN	733	95.45	154	96.86	21.01	7	0	1	154	1	154	5e-103	317	Uncharacterized protein	Vigan.11G042100 VIGAN_11042100	NA	NA	NA	NA	NA	NA	NA	Vigna angularis var. angularis
gene_11232|GeneMark.hmm|571_aa|+|531|2246	571	tr|A0A0S3T7E7|A0A0S3T7E7_PHAAN	733	94.02	569	99.65	77.63	34	0	3	571	165	733	0	1120	Uncharacterized protein	Vigan.11G042100 VIGAN_11042100	NA	NA	NA	NA	NA	NA	NA	Vigna angularis var. angularis
gene_11233|GeneMark.hmm|367_aa|-|89|1192	367	tr|I1KPN3|I1KPN3_SOYBN	667	71.78	326	88.83	48.88	90	1	1	324	269	594	1e-165	485	Uncharacterized protein	GLYMA_08G025700	NA	NA	NA	ATP binding [GO:0005524]	NA	GO:0005524	NA	Glycine max (Soybean) (Glycine hispida)
gene_11234|GeneMark.hmm|174_aa|-|1192|1716	174	tr|Q9ATB8|Q9ATB8_SOYBN	495	77.02	161	92.53	32.53	36	1	4	163	93	253	2e-80	253	BiP-isoform D (Fragment)	BiPD	NA	NA	NA	ATP binding [GO:0005524]	NA	GO:0005524	NA	Glycine max (Soybean) (Glycine hispida)
gene_11236|GeneMark.hmm|188_aa|+|2|565	188	tr|A0A0B2PUM7|A0A0B2PUM7_GLYSO	239	87.56	193	100	80.75	14	5	1	188	10	197	6e-113	328	Uncharacterized protein	glysoja_015343	NA	NA	NA	NA	NA	NA	NA	Glycine soja (Wild soybean)
gene_11238|GeneMark.hmm|124_aa|+|295|669	124	tr|I3SVY0|I3SVY0_LOTJA	213	80.99	121	97.58	56.81	22	1	1	120	1	121	1e-61	193	Uncharacterized protein	NA	NA	NA	NA	calcium ion binding [GO:0005509]	NA	GO:0005509	NA	Lotus japonicus (Lotus corniculatus var. japonicus)
gene_11239|GeneMark.hmm|82_aa|+|690|938	82	tr|Q5EE13|Q5EE13_9FABA	213	92.68	82	100	38.5	6	0	1	82	132	213	1e-48	158	Calcineurin B-like protein (Calcineurin B-like protein 1)	CBL1	NA	NA	NA	calcium ion binding [GO:0005509]	NA	GO:0005509	NA	Ammopiptanthus mongolicus
gene_1124|GeneMark.hmm|189_aa|+|417|986	189	tr|I1KHL4|I1KHL4_SOYBN	282	95.24	189	100	67.02	9	0	1	189	94	282	3e-131	376	Uncharacterized protein	GLYMA_07G047600	NA	NA	photosynthesis, light harvesting in photosystem I [GO:0009768]; protein-chromophore linkage [GO:0018298]; response to light stimulus [GO:0009416]	chlorophyll binding [GO:0016168]; metal ion binding [GO:0046872]; pigment binding [GO:0031409]	chloroplast envelope [GO:0009941]; chloroplast thylakoid membrane [GO:0009535]; integral component of membrane [GO:0016021]; photosystem I [GO:0009522]; photosystem II [GO:0009523]; plastoglobule [GO:0010287]	GO:0016168; GO:0009941; GO:0009535; GO:0016021; GO:0046872; GO:0009768; GO:0009522; GO:0009523; GO:0031409; GO:0010287; GO:0018298; GO:0009416	NA	Glycine max (Soybean) (Glycine hispida)
gene_11241|GeneMark.hmm|474_aa|-|272|1696	474	tr|A0A0S3S4T0|A0A0S3S4T0_PHAAN	474	90.09	444	93.67	93.67	43	1	32	474	31	474	0	772	Uncharacterized protein	Vigan.05G125400 VIGAN_05125400	NA	NA	NA	NA	NA	NA	NA	Vigna angularis var. angularis
gene_1125|GeneMark.hmm|82_aa|-|143|391	82	tr|I3SQE2|I3SQE2_LOTJA	179	78.69	61	74.39	34.08	11	2	1	61	100	158	4e-23	91.7	Uncharacterized protein	NA	NA	NA	NA	NA	NA	NA	NA	Lotus japonicus (Lotus corniculatus var. japonicus)
gene_11255|GeneMark.hmm|118_aa|-|55|411	118	tr|I3TA55|I3TA55_LOTJA	132	75.42	118	100	89.39	29	0	1	118	14	131	6e-60	186	40S ribosomal protein S24	NA	NA	NA	translation [GO:0006412]	nucleotide binding [GO:0000166]; structural constituent of ribosome [GO:0003735]	ribosome [GO:0005840]	GO:0000166; GO:0005840; GO:0003735; GO:0006412	NA	Lotus japonicus (Lotus corniculatus var. japonicus)
gene_11256|GeneMark.hmm|299_aa|+|188|1087	299	tr|A0A0B2R687|A0A0B2R687_GLYSO	299	82.94	299	100	100	51	0	1	299	1	299	0	516	(+)-neomenthol dehydrogenase (EC 1.1.1.184)	glysoja_034660	1.1.1.184	NA	NA	carbonyl reductase (NADPH) activity [GO:0004090]	NA	GO:0004090	NA	Glycine soja (Wild soybean)
gene_11257|GeneMark.hmm|299_aa|+|188|1087	299	tr|V7AMZ1|V7AMZ1_PHAVU	299	81.27	299	100	100	56	0	1	299	1	299	0	515	Uncharacterized protein	PHAVU_010G094900g	NA	NA	NA	oxidoreductase activity [GO:0016491]	NA	GO:0016491	NA	Phaseolus vulgaris (Kidney bean) (French bean)
gene_11258|GeneMark.hmm|297_aa|+|188|1081	297	tr|G7LBU0|G7LBU0_MEDTR	298	69.46	298	100	100	90	1	1	297	1	298	7e-154	439	NAD(P)-binding rossmann-fold protein (Uncharacterized protein)	MTR_8g032010	NA	NA	NA	oxidoreductase activity [GO:0016491]	NA	GO:0016491	NA	Medicago truncatula (Barrel medic) (Medicago tribuloides)
gene_1126|GeneMark.hmm|189_aa|+|417|986	189	tr|I1KHL4|I1KHL4_SOYBN	282	95.24	189	100	67.02	9	0	1	189	94	282	1e-131	377	Uncharacterized protein	GLYMA_07G047600	NA	NA	photosynthesis, light harvesting in photosystem I [GO:0009768]; protein-chromophore linkage [GO:0018298]; response to light stimulus [GO:0009416]	chlorophyll binding [GO:0016168]; metal ion binding [GO:0046872]; pigment binding [GO:0031409]	chloroplast envelope [GO:0009941]; chloroplast thylakoid membrane [GO:0009535]; integral component of membrane [GO:0016021]; photosystem I [GO:0009522]; photosystem II [GO:0009523]; plastoglobule [GO:0010287]	GO:0016168; GO:0009941; GO:0009535; GO:0016021; GO:0046872; GO:0009768; GO:0009522; GO:0009523; GO:0031409; GO:0010287; GO:0018298; GO:0009416	NA	Glycine max (Soybean) (Glycine hispida)
gene_1127|GeneMark.hmm|82_aa|-|143|391	82	tr|I3SQE2|I3SQE2_LOTJA	179	80.33	61	74.39	34.08	10	2	1	61	100	158	1e-23	92.8	Uncharacterized protein	NA	NA	NA	NA	NA	NA	NA	NA	Lotus japonicus (Lotus corniculatus var. japonicus)
gene_11272|GeneMark.hmm|1028_aa|-|231|3317	1028	tr|K7L149|K7L149_SOYBN	1668	84.75	1036	100	62.11	134	8	1	1028	649	1668	0	1716	Uncharacterized protein	GLYMA_07G117800	NA	NA	NA	RNA binding [GO:0003723]	NA	GO:0003723	NA	Glycine max (Soybean) (Glycine hispida)
gene_11273|GeneMark.hmm|246_aa|+|155|895	246	tr|I1NAM3|I1NAM3_SOYBN	248	95.12	246	100	99.19	11	1	2	246	3	248	6e-168	470	Protein YIPF	GLYMA_19G194200	NA	NA	NA	NA	integral component of membrane [GO:0016021]	GO:0016021	SUBCELLULAR LOCATION: Membrane {ECO:0000256|RuleBase:RU361264}; Multi-pass membrane protein {ECO:0000256|RuleBase:RU361264}.	Glycine max (Soybean) (Glycine hispida)
gene_11274|GeneMark.hmm|212_aa|-|125|763	212	tr|I3T6V9|I3T6V9_MEDTR	212	85.92	213	100	100	28	2	1	212	1	212	6e-122	350	Uncharacterized protein	NA	NA	NA	NA	NA	NA	NA	NA	Medicago truncatula (Barrel medic) (Medicago tribuloides)
gene_11275|GeneMark.hmm|149_aa|-|5|454	149	tr|B7FGR5|B7FGR5_MEDTR	226	85.31	143	95.97	63.27	20	1	1	142	1	143	8e-74	226	Putative uncharacterized protein	NA	NA	NA	NA	NA	NA	NA	NA	Medicago truncatula (Barrel medic) (Medicago tribuloides)
gene_11277|GeneMark.hmm|305_aa|+|476|1393	305	tr|A0A0R4J2P9|A0A0R4J2P9_SOYBN	394	96.39	305	100	77.41	11	0	1	305	90	394	0	604	Cysteine synthase (EC 2.5.1.47)	GLYMA_02G138400	2.5.1.47	NA	cysteine biosynthetic process from serine [GO:0006535]	cysteine synthase activity [GO:0004124]; transferase activity [GO:0016740]	NA	GO:0006535; GO:0004124; GO:0016740	NA	Glycine max (Soybean) (Glycine hispida)
gene_11279|GeneMark.hmm|305_aa|+|476|1393	305	tr|A0A0R4J2P9|A0A0R4J2P9_SOYBN	394	96.39	305	100	77.41	11	0	1	305	90	394	0	604	Cysteine synthase (EC 2.5.1.47)	GLYMA_02G138400	2.5.1.47	NA	cysteine biosynthetic process from serine [GO:0006535]	cysteine synthase activity [GO:0004124]; transferase activity [GO:0016740]	NA	GO:0006535; GO:0004124; GO:0016740	NA	Glycine max (Soybean) (Glycine hispida)
gene_1128|GeneMark.hmm|189_aa|+|417|986	189	tr|I1KHL4|I1KHL4_SOYBN	282	95.24	189	100	67.02	9	0	1	189	94	282	7e-132	377	Uncharacterized protein	GLYMA_07G047600	NA	NA	photosynthesis, light harvesting in photosystem I [GO:0009768]; protein-chromophore linkage [GO:0018298]; response to light stimulus [GO:0009416]	chlorophyll binding [GO:0016168]; metal ion binding [GO:0046872]; pigment binding [GO:0031409]	chloroplast envelope [GO:0009941]; chloroplast thylakoid membrane [GO:0009535]; integral component of membrane [GO:0016021]; photosystem I [GO:0009522]; photosystem II [GO:0009523]; plastoglobule [GO:0010287]	GO:0016168; GO:0009941; GO:0009535; GO:0016021; GO:0046872; GO:0009768; GO:0009522; GO:0009523; GO:0031409; GO:0010287; GO:0018298; GO:0009416	NA	Glycine max (Soybean) (Glycine hispida)
gene_11280|GeneMark.hmm|224_aa|+|3|674	224	tr|A0A0B2NWW7|A0A0B2NWW7_GLYSO	461	92.44	225	100	48.81	16	1	1	224	207	431	9e-149	429	Cyclin-A2-2	glysoja_043979	NA	NA	NA	NA	nucleus [GO:0005634]	GO:0005634	NA	Glycine soja (Wild soybean)
gene_11281|GeneMark.hmm|762_aa|+|186|2474	762	sp|Q9MB42|BAMS_GLYGL	765	93.96	762	100	99.61	46	0	1	762	1	762	0	1518	Beta-amyrin synthase (EC 5.4.99.39)	GgbAS1	5.4.99.39	NA	NA	intramolecular transferase activity [GO:0016866]	NA	GO:0016866	NA	Glycyrrhiza glabra (Licorice)
gene_11282|GeneMark.hmm|530_aa|+|186|1778	530	sp|Q9MB42|BAMS_GLYGL	765	94.33	529	99.81	69.15	30	0	1	529	1	529	0	1065	Beta-amyrin synthase (EC 5.4.99.39)	GgbAS1	5.4.99.39	NA	NA	intramolecular transferase activity [GO:0016866]	NA	GO:0016866	NA	Glycyrrhiza glabra (Licorice)
gene_11283|GeneMark.hmm|96_aa|+|3|293	96	tr|A0A0L9U9Q5|A0A0L9U9Q5_PHAAN	1131	79.44	107	100	9.46	9	1	1	94	584	690	3e-45	160	Phytochrome	LR48_Vigan03g269900	NA	NA	detection of visible light [GO:0009584]; protein-chromophore linkage [GO:0018298]; protein-tetrapyrrole linkage [GO:0017006]; red, far-red light phototransduction [GO:0009585]; regulation of transcription, DNA-templated [GO:0006355]; transcription, DNA-templated [GO:0006351]	phosphorelay sensor kinase activity [GO:0000155]; photoreceptor activity [GO:0009881]	intracellular [GO:0005622]	GO:0009584; GO:0005622; GO:0000155; GO:0009881; GO:0018298; GO:0017006; GO:0009585; GO:0006355; GO:0006351	NA	Phaseolus angularis (Azuki bean) (Vigna angularis)
gene_11284|GeneMark.hmm|140_aa|+|334|753	140	tr|A0A0L9U9Q5|A0A0L9U9Q5_PHAAN	1131	93.57	140	100	12.38	9	0	1	140	708	847	9e-89	284	Phytochrome	LR48_Vigan03g269900	NA	NA	detection of visible light [GO:0009584]; protein-chromophore linkage [GO:0018298]; protein-tetrapyrrole linkage [GO:0017006]; red, far-red light phototransduction [GO:0009585]; regulation of transcription, DNA-templated [GO:0006355]; transcription, DNA-templated [GO:0006351]	phosphorelay sensor kinase activity [GO:0000155]; photoreceptor activity [GO:0009881]	intracellular [GO:0005622]	GO:0009584; GO:0005622; GO:0000155; GO:0009881; GO:0018298; GO:0017006; GO:0009585; GO:0006355; GO:0006351	NA	Phaseolus angularis (Azuki bean) (Vigna angularis)
gene_11285|GeneMark.hmm|135_aa|-|62|469	135	tr|I3SEH9|I3SEH9_MEDTR	140	85.29	136	100	97.14	19	1	1	135	5	140	2e-81	242	Uncharacterized protein	NA	NA	NA	NA	transferase activity, transferring acyl groups other than amino-acyl groups [GO:0016747]	NA	GO:0016747	NA	Medicago truncatula (Barrel medic) (Medicago tribuloides)
gene_11286|GeneMark.hmm|358_aa|+|2|1078	358	tr|V7CG14|V7CG14_PHAVU	404	96.4	361	100	89.36	10	1	1	358	44	404	0	721	Uncharacterized protein	PHAVU_003G237100g	NA	NA	NA	ATP binding [GO:0005524]; protein kinase activity [GO:0004672]	NA	GO:0005524; GO:0004672	NA	Phaseolus vulgaris (Kidney bean) (French bean)
gene_11287|GeneMark.hmm|664_aa|-|235|2229	664	tr|I1MZR2|I1MZR2_SOYBN	1110	88.89	666	100	60	67	3	1	663	448	1109	0	1223	Uncharacterized protein	GLYMA_18G053700	NA	NA	protein processing [GO:0016485]	metalloendopeptidase activity [GO:0004222]; zinc ion binding [GO:0008270]	NA	GO:0004222; GO:0016485; GO:0008270	NA	Glycine max (Soybean) (Glycine hispida)
gene_11288|GeneMark.hmm|374_aa|+|3|1127	374	tr|Q84SM7|Q84SM7_SOYBN	386	96.26	374	100	96.89	14	0	1	374	13	386	0	722	Putative NADH-dependent hydroxypyruvate reductase	NA	NA	NA	NA	NAD binding [GO:0051287]; oxidoreductase activity, acting on the CH-OH group of donors, NAD or NADP as acceptor [GO:0016616]	NA	GO:0051287; GO:0016616	NA	Glycine max (Soybean) (Glycine hispida)
gene_11289|GeneMark.hmm|307_aa|+|3|926	307	tr|G7IRH1|G7IRH1_MEDTR	894	87.29	299	97.39	33.45	38	0	9	307	315	613	0	543	Ubiquitin carboxyl-terminal hydrolase (Uncharacterized protein)	MTR_2g087710	NA	NA	protein deubiquitination [GO:0016579]; ubiquitin-dependent protein catabolic process [GO:0006511]	ubiquitinyl hydrolase activity [GO:0036459]	NA	GO:0016579; GO:0006511; GO:0036459	NA	Medicago truncatula (Barrel medic) (Medicago tribuloides)
gene_1129|GeneMark.hmm|82_aa|-|143|391	82	tr|I3SQE2|I3SQE2_LOTJA	179	80.33	61	74.39	34.08	10	2	1	61	100	158	1e-23	92.8	Uncharacterized protein	NA	NA	NA	NA	NA	NA	NA	NA	Lotus japonicus (Lotus corniculatus var. japonicus)
gene_11290|GeneMark.hmm|95_aa|+|919|1206	95	tr|A0A0R0HJN6|A0A0R0HJN6_SOYBN	606	82.02	89	93.68	14.69	15	1	1	89	477	564	4e-41	145	Uncharacterized protein	GLYMA_12G190400	NA	NA	protein deubiquitination [GO:0016579]; ubiquitin-dependent protein catabolic process [GO:0006511]	ubiquitinyl hydrolase activity [GO:0036459]	NA	GO:0016579; GO:0006511; GO:0036459	NA	Glycine max (Soybean) (Glycine hispida)
gene_11291|GeneMark.hmm|132_aa|+|1283|1681	132	tr|K7M2Y2|K7M2Y2_SOYBN	872	91.67	132	100	15.14	11	0	1	132	741	872	1e-81	261	Uncharacterized protein	GLYMA_13G311300	NA	NA	protein deubiquitination [GO:0016579]; ubiquitin-dependent protein catabolic process [GO:0006511]	ubiquitinyl hydrolase activity [GO:0036459]	NA	GO:0016579; GO:0006511; GO:0036459	NA	Glycine max (Soybean) (Glycine hispida)
gene_11292|GeneMark.hmm|154_aa|-|136|600	154	tr|A0A0B2QFS5|A0A0B2QFS5_GLYSO	244	81.82	154	100	63.11	28	0	1	154	91	244	3e-88	264	Putative glutamine amidotransferase (EC 6.3.5.2)	glysoja_029886	6.3.5.2	NA	glutamine metabolic process [GO:0006541]	GMP synthase (glutamine-hydrolyzing) activity [GO:0003922]; transferase activity [GO:0016740]	NA	GO:0003922; GO:0006541; GO:0016740	NA	Glycine soja (Wild soybean)
gene_11295|GeneMark.hmm|83_aa|+|163|414	83	tr|I1JAS1|I1JAS1_SOYBN	170	84.81	79	95.18	46.47	12	0	1	79	89	167	4e-42	140	Uncharacterized protein	GLYMA_01G236700	NA	NA	N-terminal protein amino acid acetylation [GO:0006474]	N-acetyltransferase activity [GO:0008080]	membrane [GO:0016020]	GO:0008080; GO:0006474; GO:0016020	NA	Glycine max (Soybean) (Glycine hispida)
gene_11296|GeneMark.hmm|404_aa|-|67|1281	404	tr|K7KXS3|K7KXS3_SOYBN	849	88.61	404	100	47.59	45	1	1	404	447	849	0	703	Uncharacterized protein	GLYMA_06G276100	NA	NA	vesicle docking involved in exocytosis [GO:0006904]	NA	cell [GO:0005623]	GO:0005623; GO:0006904	NA	Glycine max (Soybean) (Glycine hispida)
gene_11297|GeneMark.hmm|413_aa|-|604|1845	413	tr|G7IFB8|G7IFB8_MEDTR	415	78.66	417	100	100	83	5	1	413	1	415	0	647	Nicotiana tabacum ORF protein (Uncharacterized protein)	MTR_2g010460	NA	NA	NA	NA	NA	NA	NA	Medicago truncatula (Barrel medic) (Medicago tribuloides)
gene_11299|GeneMark.hmm|145_aa|-|280|717	145	tr|A0A0S3SM68|A0A0S3SM68_PHAAN	271	93.1	145	100	53.51	10	0	1	145	127	271	6e-93	276	Uncharacterized protein	Vigan.08G048800 VIGAN_08048800	NA	NA	NA	NA	NA	NA	NA	Vigna angularis var. angularis
gene_113|GeneMark.hmm|379_aa|+|969|2108	379	tr|A0A0S3ST49|A0A0S3ST49_PHAAN	2084	82.95	352	92.88	16.89	60	0	1	352	1477	1828	0	629	Uncharacterized protein	Vigan.08G284400 VIGAN_08284400	NA	NA	NA	NA	NA	NA	NA	Vigna angularis var. angularis
gene_1130|GeneMark.hmm|189_aa|+|417|986	189	tr|I1KHL4|I1KHL4_SOYBN	282	95.24	189	100	67.02	9	0	1	189	94	282	1e-131	377	Uncharacterized protein	GLYMA_07G047600	NA	NA	photosynthesis, light harvesting in photosystem I [GO:0009768]; protein-chromophore linkage [GO:0018298]; response to light stimulus [GO:0009416]	chlorophyll binding [GO:0016168]; metal ion binding [GO:0046872]; pigment binding [GO:0031409]	chloroplast envelope [GO:0009941]; chloroplast thylakoid membrane [GO:0009535]; integral component of membrane [GO:0016021]; photosystem I [GO:0009522]; photosystem II [GO:0009523]; plastoglobule [GO:0010287]	GO:0016168; GO:0009941; GO:0009535; GO:0016021; GO:0046872; GO:0009768; GO:0009522; GO:0009523; GO:0031409; GO:0010287; GO:0018298; GO:0009416	NA	Glycine max (Soybean) (Glycine hispida)
gene_11302|GeneMark.hmm|145_aa|-|300|737	145	tr|A0A0S3SM68|A0A0S3SM68_PHAAN	271	93.1	145	100	53.51	10	0	1	145	127	271	6e-93	276	Uncharacterized protein	Vigan.08G048800 VIGAN_08048800	NA	NA	NA	NA	NA	NA	NA	Vigna angularis var. angularis
gene_11305|GeneMark.hmm|174_aa|+|186|710	174	tr|I1MU29|I1MU29_SOYBN	174	98.28	174	100	100	3	0	1	174	1	174	1e-124	355	Actin-related protein 2/3 complex subunit 3 (Arp2/3 complex 21 kDa subunit)	GLYMA_17G108800	NA	NA	Arp2/3 complex-mediated actin nucleation [GO:0034314]	NA	Arp2/3 protein complex [GO:0005885]; cytoplasm [GO:0005737]	GO:0034314; GO:0005885; GO:0005737	SUBCELLULAR LOCATION: Cytoplasm, cytoskeleton {ECO:0000256|PIRNR:PIRNR016315}.	Glycine max (Soybean) (Glycine hispida)
gene_11307|GeneMark.hmm|78_aa|-|117|353	78	tr|V7BRC2|V7BRC2_PHAVU	342	85.9	78	100	22.81	11	0	1	78	265	342	8e-40	139	Uncharacterized protein	PHAVU_006G138500g	NA	NA	NA	NA	NA	NA	NA	Phaseolus vulgaris (Kidney bean) (French bean)
gene_11308|GeneMark.hmm|256_aa|-|373|1143	256	tr|A0A0S3S412|A0A0S3S412_PHAAN	342	77.6	250	97.66	73.1	49	1	3	252	1	243	5e-127	370	Uncharacterized protein	Vigan.05G096800 VIGAN_05096800	NA	NA	NA	NA	NA	NA	NA	Vigna angularis var. angularis
gene_11310|GeneMark.hmm|518_aa|-|637|2193	518	tr|I1LP21|I1LP21_SOYBN	518	89.79	519	100	100	51	2	1	518	1	518	0	909	Uncharacterized protein	GLYMA_12G013200	NA	NA	anion transport [GO:0006820]; transmembrane transport [GO:0055085]	transmembrane transporter activity [GO:0022857]	integral component of membrane [GO:0016021]	GO:0006820; GO:0016021; GO:0055085; GO:0022857	NA	Glycine max (Soybean) (Glycine hispida)
gene_11311|GeneMark.hmm|518_aa|-|637|2193	518	tr|I1LP21|I1LP21_SOYBN	518	89.98	519	100	100	50	2	1	518	1	518	0	913	Uncharacterized protein	GLYMA_12G013200	NA	NA	anion transport [GO:0006820]; transmembrane transport [GO:0055085]	transmembrane transporter activity [GO:0022857]	integral component of membrane [GO:0016021]	GO:0006820; GO:0016021; GO:0055085; GO:0022857	NA	Glycine max (Soybean) (Glycine hispida)
gene_11312|GeneMark.hmm|269_aa|+|135|944	269	tr|I1M9M6|I1M9M6_SOYBN	492	95.6	250	92.94	50.81	11	0	20	269	243	492	2e-172	492	Uncharacterized protein	GLYMA_14G128900	NA	NA	signal transduction [GO:0007165]	protein phosphatase type 2A regulator activity [GO:0008601]	protein phosphatase type 2A complex [GO:0000159]	GO:0000159; GO:0008601; GO:0007165	NA	Glycine max (Soybean) (Glycine hispida)
gene_11313|GeneMark.hmm|67_aa|+|1|204	67	tr|I1M824|I1M824_SOYBN	405	95.45	66	98.51	16.3	3	0	1	66	199	264	2e-36	130	Uncharacterized protein	GLYMA_14G065400	NA	NA	NA	ATP binding [GO:0005524]; tetrahydrofolylpolyglutamate synthase activity [GO:0004326]	NA	GO:0005524; GO:0004326	NA	Glycine max (Soybean) (Glycine hispida)
gene_11314|GeneMark.hmm|250_aa|+|273|1025	250	tr|K7M5A3|K7M5A3_SOYBN	542	89.24	251	100	46.31	26	1	1	250	292	542	1e-161	466	Folylpolyglutamate synthase (EC 6.3.2.17) (Folylpoly-gamma-glutamate synthetase) (Tetrahydrofolylpolyglutamate synthase)	GLYMA_14G065400	6.3.2.17	PATHWAY: Cofactor biosynthesis; tetrahydrofolylpolyglutamate biosynthesis. {ECO:0000256|PIRNR:PIRNR038895}.	one-carbon metabolic process [GO:0006730]	ATP binding [GO:0005524]; tetrahydrofolylpolyglutamate synthase activity [GO:0004326]	NA	GO:0005524; GO:0006730; GO:0004326	NA	Glycine max (Soybean) (Glycine hispida)
gene_11315|GeneMark.hmm|219_aa|+|174|833	219	tr|B6EBD3|B6EBD3_SOYBN	224	86.1	223	100	99.55	26	2	1	219	1	222	4e-139	395	RAR1 protein (RAR1-1) (Uncharacterized protein)	GLYMA_10G242200	NA	NA	NA	NA	NA	NA	NA	Glycine max (Soybean) (Glycine hispida)
gene_11316|GeneMark.hmm|219_aa|+|174|833	219	tr|B6EBD3|B6EBD3_SOYBN	224	84.75	223	100	99.55	29	2	1	219	1	222	2e-136	388	RAR1 protein (RAR1-1) (Uncharacterized protein)	GLYMA_10G242200	NA	NA	NA	NA	NA	NA	NA	Glycine max (Soybean) (Glycine hispida)
gene_11317|GeneMark.hmm|424_aa|-|193|1467	424	tr|A0A0S3TBX9|A0A0S3TBX9_PHAAN	425	92.94	425	100	100	29	1	1	424	1	425	0	825	Uncharacterized protein	Vigan.11G222200 VIGAN_11222200	NA	NA	NA	NA	NA	NA	NA	Vigna angularis var. angularis
gene_11318|GeneMark.hmm|154_aa|+|2|466	154	tr|I1N8N2|I1N8N2_SOYBN	938	73.65	148	96.1	15.78	18	1	1	127	553	700	4e-64	214	Uncharacterized protein	GLYMA_19G126500	NA	NA	protein deubiquitination [GO:0016579]; ubiquitin-dependent protein catabolic process [GO:0006511]	ubiquitin-specific protease activity [GO:0004843]	NA	GO:0016579; GO:0006511; GO:0004843	NA	Glycine max (Soybean) (Glycine hispida)
gene_11319|GeneMark.hmm|212_aa|+|448|1086	212	tr|A0A0R0KS44|A0A0R0KS44_SOYBN	943	91.63	215	100	22.8	15	1	1	212	729	943	1e-136	412	Uncharacterized protein	GLYMA_03G122400	NA	NA	protein deubiquitination [GO:0016579]; ubiquitin-dependent protein catabolic process [GO:0006511]	ubiquitin-specific protease activity [GO:0004843]	NA	GO:0016579; GO:0006511; GO:0004843	NA	Glycine max (Soybean) (Glycine hispida)
gene_1132|GeneMark.hmm|190_aa|+|266|838	190	tr|V7BTQ0|V7BTQ0_PHAVU	233	70.31	192	100	82.4	55	1	1	190	42	233	3e-97	288	Uncharacterized protein	PHAVU_005G065600g	NA	NA	NA	NA	NA	NA	NA	Phaseolus vulgaris (Kidney bean) (French bean)
gene_11324|GeneMark.hmm|810_aa|-|235|2667	810	tr|A0A0S3SR41|A0A0S3SR41_PHAAN	809	96.54	810	100	100	27	1	1	810	1	809	0	1610	Uncharacterized protein	Vigan.08G200100 VIGAN_08200100	NA	NA	NA	NA	NA	NA	NA	Vigna angularis var. angularis
gene_11325|GeneMark.hmm|113_aa|+|3|344	113	tr|S4VGD0|S4VGD0_LUPLU	486	94.9	98	86.73	20.16	5	0	1	98	313	410	7e-59	193	Blade-on-petiole	BOP	NA	NA	NA	NA	NA	NA	NA	Lupinus luteus (European yellow lupin)
gene_11326|GeneMark.hmm|72_aa|+|337|555	72	tr|S4VGD0|S4VGD0_LUPLU	486	69.23	52	72.22	10.7	9	3	21	72	442	486	5e-12	63.5	Blade-on-petiole	BOP	NA	NA	NA	NA	NA	NA	NA	Lupinus luteus (European yellow lupin)
gene_11329|GeneMark.hmm|640_aa|+|57|1979	640	tr|I1MU18|I1MU18_SOYBN	633	90.65	642	100	100	49	3	1	640	1	633	0	1190	S-acyltransferase (EC 2.3.1.225) (Palmitoyltransferase)	GLYMA_17G107500	2.3.1.225	NA	NA	protein-cysteine S-palmitoyltransferase activity [GO:0019706]; zinc ion binding [GO:0008270]	integral component of membrane [GO:0016021]	GO:0016021; GO:0019706; GO:0008270	NA	Glycine max (Soybean) (Glycine hispida)
gene_11330|GeneMark.hmm|564_aa|-|357|2051	564	tr|I1LGM2|I1LGM2_SOYBN	585	79.89	532	94.33	90.94	91	3	49	564	54	585	0	855	Uncharacterized protein	GLYMA_11G030500	NA	NA	NA	NA	NA	NA	NA	Glycine max (Soybean) (Glycine hispida)
gene_11331|GeneMark.hmm|105_aa|-|314|631	105	tr|I1K065|I1K065_SOYBN	103	88.35	103	98.1	100	12	0	3	105	1	103	4e-60	185	Uncharacterized protein	GLYMA_05G043400	NA	NA	DNA repair [GO:0006281]; kinetochore assembly [GO:0051382]	NA	NA	GO:0006281; GO:0051382	NA	Glycine max (Soybean) (Glycine hispida)
gene_11332|GeneMark.hmm|178_aa|-|3|536	178	tr|I1KTI3|I1KTI3_SOYBN	356	80.45	179	100	50.28	34	1	1	178	1	179	2e-101	302	Uncharacterized protein	NA	NA	NA	NA	metal ion binding [GO:0046872]; oxidoreductase activity [GO:0016491]	NA	GO:0046872; GO:0016491	NA	Glycine max (Soybean) (Glycine hispida)
gene_11333|GeneMark.hmm|119_aa|+|2|361	119	tr|G7KKB4|G7KKB4_MEDTR	323	64.71	119	100	36.84	39	2	1	119	207	322	4e-34	125	Succinyl-CoA ligase [ADP-forming] subunit alpha-2 (Uncharacterized protein)	MTR_6g077820	NA	NA	NA	cofactor binding [GO:0048037]; ligase activity [GO:0016874]	NA	GO:0048037; GO:0016874	NA	Medicago truncatula (Barrel medic) (Medicago tribuloides)
gene_1134|GeneMark.hmm|190_aa|+|266|838	190	tr|V7BTQ0|V7BTQ0_PHAVU	233	70.9	189	99.47	81.12	53	1	1	187	42	230	7e-97	286	Uncharacterized protein	PHAVU_005G065600g	NA	NA	NA	NA	NA	NA	NA	Phaseolus vulgaris (Kidney bean) (French bean)
gene_11340|GeneMark.hmm|131_aa|-|348|743	131	tr|A0A0B2QMC8|A0A0B2QMC8_GLYSO	414	83.97	131	100	31.64	21	0	1	131	284	414	2e-67	214	Uncharacterized protein	glysoja_037721	NA	NA	NA	serine-type endopeptidase activity [GO:0004252]	integral component of membrane [GO:0016021]	GO:0016021; GO:0004252	NA	Glycine soja (Wild soybean)
gene_11341|GeneMark.hmm|208_aa|-|937|1563	208	tr|A0A0B2SGW2|A0A0B2SGW2_GLYSO	414	93.24	207	99.52	50	13	1	1	206	7	213	2e-133	387	Uncharacterized protein	glysoja_002160	NA	NA	NA	serine-type endopeptidase activity [GO:0004252]	integral component of membrane [GO:0016021]	GO:0016021; GO:0004252	NA	Glycine soja (Wild soybean)
gene_11343|GeneMark.hmm|296_aa|+|377|1267	296	tr|I1JX56|I1JX56_SOYBN	687	93.9	295	99.66	42.94	18	0	1	295	150	444	0	592	Uncharacterized protein	GLYMA_04G181000	NA	NA	potassium ion transmembrane transport [GO:0071805]; regulation of membrane potential [GO:0042391]	voltage-gated potassium channel activity [GO:0005249]	integral component of membrane [GO:0016021]	GO:0016021; GO:0071805; GO:0042391; GO:0005249	NA	Glycine max (Soybean) (Glycine hispida)
gene_11344|GeneMark.hmm|203_aa|+|1348|1959	203	tr|A0A0B2QGJ8|A0A0B2QGJ8_GLYSO	611	85.02	207	100	33.88	23	3	1	201	407	611	4e-117	352	Putative cyclic nucleotide-gated ion channel 16	glysoja_012239	NA	NA	NA	ion channel activity [GO:0005216]	integral component of membrane [GO:0016021]	GO:0016021; GO:0005216	NA	Glycine soja (Wild soybean)
gene_11345|GeneMark.hmm|565_aa|+|3|1700	565	tr|K7LLJ2|K7LLJ2_SOYBN	622	90.51	569	100	91.48	47	4	1	565	57	622	0	1044	Uncharacterized protein	GLYMA_10G263700	NA	NA	NA	protein tyrosine phosphatase activity [GO:0004725]	NA	GO:0004725	NA	Glycine max (Soybean) (Glycine hispida)
gene_11346|GeneMark.hmm|253_aa|-|185|946	253	tr|I1J818|I1J818_SOYBN	324	94.07	253	100	78.09	15	0	1	253	72	324	3e-178	499	Uncharacterized protein	GLYMA_01G147700	NA	NA	NA	NA	NA	NA	NA	Glycine max (Soybean) (Glycine hispida)
gene_11348|GeneMark.hmm|892_aa|+|2|2680	892	tr|A0A0S3SQY1|A0A0S3SQY1_PHAAN	1013	88.39	896	100	88.45	97	4	1	891	9	902	0	1617	Uncharacterized protein	Vigan.08G191800 VIGAN_08191800	NA	NA	NA	NA	NA	NA	NA	Vigna angularis var. angularis
gene_1135|GeneMark.hmm|620_aa|+|93|1955	620	tr|A0A072UGB8|A0A072UGB8_MEDTR	629	83.23	638	100	100	78	4	1	619	1	628	0	1009	Plastidic ATP/ADP-transporter-like protein (Uncharacterized protein)	MTR_4g011460	NA	NA	NA	ATP:ADP antiporter activity [GO:0005471]; ATP binding [GO:0005524]	integral component of membrane [GO:0016021]	GO:0005524; GO:0005471; GO:0016021	NA	Medicago truncatula (Barrel medic) (Medicago tribuloides)
gene_11350|GeneMark.hmm|687_aa|-|485|2548	687	tr|V7BHQ4|V7BHQ4_PHAVU	1122	86.68	683	99.42	60.87	91	0	4	686	439	1121	0	1239	Uncharacterized protein	PHAVU_007G234000g	NA	NA	protein deubiquitination [GO:0016579]; ubiquitin-dependent protein catabolic process [GO:0006511]	ubiquitinyl hydrolase activity [GO:0036459]	NA	GO:0016579; GO:0006511; GO:0036459	NA	Phaseolus vulgaris (Kidney bean) (French bean)
gene_11351|GeneMark.hmm|103_aa|-|203|514	103	tr|A0A0B2Q0K2|A0A0B2Q0K2_GLYSO	104	69.23	104	100	100	29	3	1	103	3	104	3e-42	139	Putative lipid-transfer protein DIR1	glysoja_047661	NA	NA	NA	NA	NA	NA	NA	Glycine soja (Wild soybean)
gene_11352|GeneMark.hmm|254_aa|+|228|992	254	tr|A0A0B2RIH6|A0A0B2RIH6_GLYSO	266	83.77	265	100	99.62	31	3	1	253	1	265	1e-152	432	Uncharacterized protein	glysoja_045548	NA	NA	NA	NA	NA	NA	NA	Glycine soja (Wild soybean)
gene_11353|GeneMark.hmm|256_aa|+|1|771	256	tr|A0A0S3SSR8|A0A0S3SSR8_PHAAN	285	89.06	256	100	89.82	28	0	1	256	30	285	1e-164	464	Uncharacterized protein	Vigan.08G263500 VIGAN_08263500	NA	NA	NA	NA	NA	NA	NA	Vigna angularis var. angularis
gene_11355|GeneMark.hmm|177_aa|+|1|534	177	tr|A0A0B2PSD8|A0A0B2PSD8_GLYSO	166	72.19	169	95.48	100	43	1	9	177	1	165	7e-79	238	Uncharacterized protein	glysoja_019104	NA	NA	NA	NA	integral component of membrane [GO:0016021]	GO:0016021	NA	Glycine soja (Wild soybean)
gene_11357|GeneMark.hmm|435_aa|+|442|1749	435	tr|I1JDM8|I1JDM8_SOYBN	441	85.07	442	100	100	58	2	1	435	1	441	0	709	Uncharacterized protein	GLYMA_02G090800	NA	NA	NA	translation initiation factor activity [GO:0003743]	NA	GO:0003743	NA	Glycine max (Soybean) (Glycine hispida)
gene_11359|GeneMark.hmm|435_aa|+|442|1749	435	tr|I1JDM8|I1JDM8_SOYBN	441	85.29	442	100	100	57	2	1	435	1	441	0	714	Uncharacterized protein	GLYMA_02G090800	NA	NA	NA	translation initiation factor activity [GO:0003743]	NA	GO:0003743	NA	Glycine max (Soybean) (Glycine hispida)
gene_1136|GeneMark.hmm|441_aa|+|473|1798	441	tr|A0A0B2SUB7|A0A0B2SUB7_GLYSO	569	85.07	442	100	77.68	61	2	1	441	132	569	0	746	Uncharacterized protein	glysoja_036680	NA	NA	NA	NA	integral component of membrane [GO:0016021]	GO:0016021	NA	Glycine soja (Wild soybean)
gene_11362|GeneMark.hmm|435_aa|+|501|1808	435	tr|I1JDM8|I1JDM8_SOYBN	441	85.07	442	100	100	58	2	1	435	1	441	0	711	Uncharacterized protein	GLYMA_02G090800	NA	NA	NA	translation initiation factor activity [GO:0003743]	NA	GO:0003743	NA	Glycine max (Soybean) (Glycine hispida)
gene_11364|GeneMark.hmm|447_aa|+|442|1785	447	tr|A0A0S3RR30|A0A0S3RR30_PHAAN	444	86.41	449	100	100	54	3	1	447	1	444	0	756	Uncharacterized protein	Vigan.04G011700 VIGAN_04011700	NA	NA	NA	NA	NA	NA	NA	Vigna angularis var. angularis
gene_11366|GeneMark.hmm|435_aa|+|442|1749	435	tr|I1JDM8|I1JDM8_SOYBN	441	84.84	442	100	100	59	2	1	435	1	441	0	708	Uncharacterized protein	GLYMA_02G090800	NA	NA	NA	translation initiation factor activity [GO:0003743]	NA	GO:0003743	NA	Glycine max (Soybean) (Glycine hispida)
gene_11368|GeneMark.hmm|274_aa|+|112|936	274	tr|G7KQP7|G7KQP7_MEDTR	292	78.1	274	100	93.84	60	0	1	274	19	292	9e-156	442	Ubiquitin-associated/TS-N domain protein (Uncharacterized protein)	MTR_7g089550	NA	NA	NA	NA	integral component of membrane [GO:0016021]	GO:0016021	NA	Medicago truncatula (Barrel medic) (Medicago tribuloides)
gene_11369|GeneMark.hmm|221_aa|-|130|795	221	tr|A0A0S3S489|A0A0S3S489_PHAAN	221	91.86	221	100	100	18	0	1	221	1	221	5e-155	435	Uncharacterized protein	Vigan.05G103300 VIGAN_05103300	NA	NA	NA	NA	NA	NA	NA	Vigna angularis var. angularis
gene_11370|GeneMark.hmm|216_aa|+|299|949	216	tr|Q41024|Q41024_PEA	216	96.76	216	100	100	7	0	1	216	1	216	4e-155	435	Small GTP-binding protein	NA	NA	NA	protein transport [GO:0015031]; small GTPase mediated signal transduction [GO:0007264]	GTP binding [GO:0005525]	intracellular [GO:0005622]	GO:0005525; GO:0005622; GO:0015031; GO:0007264	NA	Pisum sativum (Garden pea)
gene_11371|GeneMark.hmm|248_aa|+|1|747	248	tr|I1MF88|I1MF88_SOYBN	791	78.23	248	100	31.35	53	1	1	248	545	791	4e-130	393	Uncharacterized protein	GLYMA_15G099400	NA	NA	NA	DNA binding [GO:0003677]	integral component of membrane [GO:0016021]; nucleus [GO:0005634]	GO:0003677; GO:0016021; GO:0005634	NA	Glycine max (Soybean) (Glycine hispida)
gene_11372|GeneMark.hmm|200_aa|+|147|749	200	tr|A0A0B2PP50|A0A0B2PP50_GLYSO	195	82	200	100	100	31	1	1	200	1	195	3e-112	325	Uncharacterized protein	glysoja_049308	NA	NA	NA	NA	NA	NA	NA	Glycine soja (Wild soybean)
gene_11373|GeneMark.hmm|159_aa|+|1|480	159	tr|K7KV33|K7KV33_SOYBN	469	73.89	157	98.74	33.48	40	1	1	157	212	367	1e-74	236	Uncharacterized protein	GLYMA_06G145800	NA	NA	NA	NA	integral component of membrane [GO:0016021]	GO:0016021	NA	Glycine max (Soybean) (Glycine hispida)
gene_11374|GeneMark.hmm|107_aa|-|14|337	107	tr|A0A0S3SRK4|A0A0S3SRK4_PHAAN	66	60	40	37.38	60.61	16	0	48	87	1	40	5e-10	55.1	Uncharacterized protein	Vigan.08G219900 VIGAN_08219900	NA	NA	NA	NA	NA	NA	NA	Vigna angularis var. angularis
gene_11375|GeneMark.hmm|271_aa|+|317|1132	271	tr|A0A072VKZ5|A0A072VKZ5_MEDTR	407	86.43	258	95.2	63.39	26	2	23	271	149	406	2e-161	461	Glutathione S-transferase-like protein (Uncharacterized protein)	MTR_1g069575	NA	NA	response to cyclopentenone [GO:0010583]; toxin catabolic process [GO:0009407]	transferase activity [GO:0016740]	NA	GO:0010583; GO:0009407; GO:0016740	NA	Medicago truncatula (Barrel medic) (Medicago tribuloides)
gene_11376|GeneMark.hmm|288_aa|+|164|1030	288	tr|I1MDN5|I1MDN5_SOYBN	288	89.24	288	100	100	31	0	1	288	1	288	0	543	Uncharacterized protein	GLYMA_15G046100	NA	NA	ceramide metabolic process [GO:0006672]	hydrolase activity, acting on carbon-nitrogen (but not peptide) bonds, in linear amides [GO:0016811]	integral component of membrane [GO:0016021]	GO:0006672; GO:0016811; GO:0016021	NA	Glycine max (Soybean) (Glycine hispida)
gene_11377|GeneMark.hmm|136_aa|+|3|413	136	tr|A0A0B2QGX4|A0A0B2QGX4_GLYSO	467	86.47	133	97.79	28.48	18	0	1	133	63	195	1e-75	238	Zinc transport protein ZntB	glysoja_029894	NA	NA	NA	metal ion transmembrane transporter activity [GO:0046873]	integral component of membrane [GO:0016021]	GO:0016021; GO:0046873	NA	Glycine soja (Wild soybean)
gene_11378|GeneMark.hmm|249_aa|+|427|1176	249	tr|A0A0B2RP09|A0A0B2RP09_GLYSO	467	90.94	254	100	54.39	18	2	1	249	214	467	2e-164	470	Zinc transport protein ZntB	glysoja_005624	NA	NA	NA	metal ion transmembrane transporter activity [GO:0046873]	integral component of membrane [GO:0016021]	GO:0016021; GO:0046873	NA	Glycine soja (Wild soybean)
gene_1138|GeneMark.hmm|592_aa|-|437|2215	592	tr|A0A0B2PFY7|A0A0B2PFY7_GLYSO	590	94.76	572	96.62	96.95	30	0	21	592	19	590	0	1098	Transmembrane 9 superfamily member 3	glysoja_010836	NA	NA	NA	NA	integral component of membrane [GO:0016021]	GO:0016021	NA	Glycine soja (Wild soybean)
gene_11385|GeneMark.hmm|318_aa|+|2|958	318	tr|C6TJM2|C6TJM2_SOYBN	297	88.33	300	94.34	100	32	1	17	316	1	297	0	557	Putative uncharacterized protein	NA	NA	NA	NA	NA	NA	NA	NA	Glycine max (Soybean) (Glycine hispida)
gene_11388|GeneMark.hmm|472_aa|+|118|1536	472	tr|G4VUY8|G4VUY8_PHAVU	509	88.68	468	99.15	91.94	53	0	5	472	42	509	0	881	2-carboxy-D-arabinitol 1-phosphate (CA1P) phosphatase (Uncharacterized protein)	c1pp PHAVU_011G090600g	NA	NA	NA	catalytic activity [GO:0003824]	NA	GO:0003824	NA	Phaseolus vulgaris (Kidney bean) (French bean)
gene_11389|GeneMark.hmm|47_aa|+|3|146	47	tr|I1NAR0|I1NAR0_SOYBN	359	83.72	43	91.49	11.98	7	0	5	47	317	359	5e-18	78.2	Uncharacterized protein	GLYMA_19G196300	NA	NA	deadenylation-dependent decapping of nuclear-transcribed mRNA [GO:0000290]; deadenylation-independent decapping of nuclear-transcribed mRNA [GO:0031087]	enzyme activator activity [GO:0008047]; enzyme regulator activity [GO:0030234]; mRNA binding [GO:0003729]	cytoplasmic mRNA processing body [GO:0000932]	GO:0000932; GO:0000290; GO:0031087; GO:0008047; GO:0030234; GO:0003729	NA	Glycine max (Soybean) (Glycine hispida)
gene_11391|GeneMark.hmm|315_aa|+|130|1077	315	tr|A0A0B2QME7|A0A0B2QME7_GLYSO	315	94.6	315	100	100	17	0	1	315	1	315	0	626	Serine/threonine-protein phosphatase (EC 3.1.3.16)	glysoja_009205	3.1.3.16	NA	NA	metal ion binding [GO:0046872]; phosphoprotein phosphatase activity [GO:0004721]	NA	GO:0046872; GO:0004721	NA	Glycine soja (Wild soybean)
gene_11392|GeneMark.hmm|315_aa|+|130|1077	315	tr|A0A0B2QME7|A0A0B2QME7_GLYSO	315	94.6	315	100	100	17	0	1	315	1	315	0	626	Serine/threonine-protein phosphatase (EC 3.1.3.16)	glysoja_009205	3.1.3.16	NA	NA	metal ion binding [GO:0046872]; phosphoprotein phosphatase activity [GO:0004721]	NA	GO:0046872; GO:0004721	NA	Glycine soja (Wild soybean)
gene_11394|GeneMark.hmm|500_aa|+|204|1706	500	tr|Q9FVI4|Q9FVI4_LOTJA	501	88.62	501	100	100	55	2	1	500	1	500	0	908	Ammonium transporter	NA	NA	NA	NA	ammonium transmembrane transporter activity [GO:0008519]	integral component of membrane [GO:0016021]	GO:0008519; GO:0016021	SUBCELLULAR LOCATION: Membrane {ECO:0000256|RuleBase:RU362002}; Multi-pass membrane protein {ECO:0000256|RuleBase:RU362002}.	Lotus japonicus (Lotus corniculatus var. japonicus)
gene_11397|GeneMark.hmm|350_aa|+|433|1485	350	tr|A0A0S3R730|A0A0S3R730_PHAAN	352	96.57	350	100	99.43	12	0	1	350	1	350	0	702	Uncharacterized protein	Vigan.01G439900 VIGAN_01439900	NA	NA	NA	NA	NA	NA	NA	Vigna angularis var. angularis
gene_11399|GeneMark.hmm|1005_aa|-|472|3489	1005	tr|I1KQE8|I1KQE8_SOYBN	1006	95.52	1004	99.9	99.8	44	1	1	1003	1	1004	0	1913	Uncharacterized protein	GLYMA_08G048800	NA	NA	proteasome-mediated ubiquitin-dependent protein catabolic process [GO:0043161]; regulation of protein catabolic process [GO:0042176]	enzyme regulator activity [GO:0030234]	integral component of membrane [GO:0016021]; nucleus [GO:0005634]; proteasome regulatory particle, base subcomplex [GO:0008540]; proteasome storage granule [GO:0034515]	GO:0030234; GO:0016021; GO:0005634; GO:0008540; GO:0034515; GO:0043161; GO:0042176	NA	Glycine max (Soybean) (Glycine hispida)
gene_11401|GeneMark.hmm|715_aa|-|263|2410	715	tr|V7CVB4|V7CVB4_PHAVU	768	78.07	716	100	93.23	153	2	1	715	56	768	0	1056	Uncharacterized protein	PHAVU_001G050600g	NA	NA	NA	NA	NA	NA	NA	Phaseolus vulgaris (Kidney bean) (French bean)
gene_11403|GeneMark.hmm|231_aa|-|232|927	231	tr|A0A0B2RAQ7|A0A0B2RAQ7_GLYSO	236	85.59	236	100	100	29	2	1	231	1	236	9e-145	410	Rho GDP-dissociation inhibitor 1	glysoja_045819	NA	NA	NA	Rho GDP-dissociation inhibitor activity [GO:0005094]	cytoplasm [GO:0005737]	GO:0005094; GO:0005737	NA	Glycine soja (Wild soybean)
gene_11405|GeneMark.hmm|513_aa|+|1|1542	513	tr|A0A0B2SPN1|A0A0B2SPN1_GLYSO	497	89.74	507	98.83	100	42	1	7	513	1	497	0	950	Putative serine/threonine-protein kinase (EC 2.7.11.1)	glysoja_031175	2.7.11.1	NA	NA	ATP binding [GO:0005524]; protein kinase activity [GO:0004672]	NA	GO:0005524; GO:0004672	NA	Glycine soja (Wild soybean)
gene_11406|GeneMark.hmm|281_aa|+|3|848	281	tr|G7KFE0|G7KFE0_MEDTR	524	90.91	297	100	56.68	11	1	1	281	228	524	0	556	LRR receptor-like kinase (Uncharacterized protein)	MTR_5g098970	NA	NA	NA	ATP binding [GO:0005524]; protein kinase activity [GO:0004672]	NA	GO:0005524; GO:0004672	NA	Medicago truncatula (Barrel medic) (Medicago tribuloides)
gene_11408|GeneMark.hmm|164_aa|+|3|497	164	tr|I1N0S6|I1N0S6_SOYBN	758	87.42	151	92.07	19.92	15	1	1	147	470	620	7e-85	270	Uncharacterized protein	GLYMA_18G101600	NA	NA	NA	ATP binding [GO:0005524]; helicase activity [GO:0004386]; nucleic acid binding [GO:0003676]	NA	GO:0005524; GO:0004386; GO:0003676	NA	Glycine max (Soybean) (Glycine hispida)
gene_11409|GeneMark.hmm|123_aa|+|490|861	123	tr|G7J1D1|G7J1D1_MEDTR	760	72.44	127	100	16.71	30	3	1	123	635	760	2e-44	157	DEAD-box ATP-dependent RNA helicase (Uncharacterized protein)	MTR_3g049990	NA	NA	NA	ATP binding [GO:0005524]; helicase activity [GO:0004386]; nucleic acid binding [GO:0003676]	NA	GO:0005524; GO:0004386; GO:0003676	NA	Medicago truncatula (Barrel medic) (Medicago tribuloides)
gene_1141|GeneMark.hmm|551_aa|-|418|2073	551	tr|A0A0B2PFY7|A0A0B2PFY7_GLYSO	590	95.46	551	100	93.39	25	0	1	551	40	590	0	1063	Transmembrane 9 superfamily member 3	glysoja_010836	NA	NA	NA	NA	integral component of membrane [GO:0016021]	GO:0016021	NA	Glycine soja (Wild soybean)
gene_11411|GeneMark.hmm|441_aa|-|376|1701	441	tr|A0A0B2RCW6|A0A0B2RCW6_GLYSO	433	77.8	437	99.09	100	89	5	1	433	1	433	0	696	Protein DYAD	glysoja_012875	NA	NA	NA	NA	NA	NA	NA	Glycine soja (Wild soybean)
gene_11412|GeneMark.hmm|406_aa|+|354|1574	406	tr|I1KAH2|I1KAH2_SOYBN	487	90.17	407	100	83.57	39	1	1	406	81	487	0	782	Branched-chain alpha keto-acid dehydrogenase E1 alpha subunit-like protein (Uncharacterized protein)	GLYMA_06G120300	NA	NA	NA	oxidoreductase activity, acting on the aldehyde or oxo group of donors, disulfide as acceptor [GO:0016624]	NA	GO:0016624	NA	Glycine max (Soybean) (Glycine hispida)
gene_11413|GeneMark.hmm|50_aa|+|3|155	50	tr|K7LDT5|K7LDT5_SOYBN	364	69.39	49	98	13.46	15	0	2	50	316	364	6e-18	78.2	Uncharacterized protein	GLYMA_09G139100	NA	NA	NA	NA	NA	NA	NA	Glycine max (Soybean) (Glycine hispida)
gene_11416|GeneMark.hmm|428_aa|+|190|1476	428	tr|I1MNM6|I1MNM6_SOYBN	438	93.19	426	99.53	97.26	29	0	3	428	13	438	0	839	S-acyltransferase (EC 2.3.1.225) (Palmitoyltransferase)	GLYMA_16G145900	2.3.1.225	NA	NA	protein-cysteine S-palmitoyltransferase activity [GO:0019706]; zinc ion binding [GO:0008270]	integral component of membrane [GO:0016021]	GO:0016021; GO:0019706; GO:0008270	NA	Glycine max (Soybean) (Glycine hispida)
gene_11420|GeneMark.hmm|278_aa|+|3|839	278	tr|A0A0R0G570|A0A0R0G570_SOYBN	506	79.01	243	87.41	48.02	47	2	15	255	37	277	1e-134	396	Uncharacterized protein	GLYMA_15G067500	NA	NA	NA	NA	NA	NA	NA	Glycine max (Soybean) (Glycine hispida)
gene_11421|GeneMark.hmm|142_aa|+|983|1411	142	tr|A0A0R0FXP6|A0A0R0FXP6_SOYBN	678	69.57	138	97.18	20.35	42	0	5	142	361	498	3e-56	191	Uncharacterized protein	GLYMA_15G067500	NA	NA	NA	NA	NA	NA	NA	Glycine max (Soybean) (Glycine hispida)
gene_11422|GeneMark.hmm|278_aa|+|3|839	278	tr|A0A0R0G570|A0A0R0G570_SOYBN	506	79.01	243	87.41	48.02	47	2	15	255	37	277	1e-134	396	Uncharacterized protein	GLYMA_15G067500	NA	NA	NA	NA	NA	NA	NA	Glycine max (Soybean) (Glycine hispida)
gene_11423|GeneMark.hmm|278_aa|+|983|1816	278	tr|I1MEA2|I1MEA2_SOYBN	703	58.57	321	100	45.66	79	6	5	278	361	674	2e-103	322	Uncharacterized protein	GLYMA_15G067500	NA	NA	NA	NA	NA	NA	NA	Glycine max (Soybean) (Glycine hispida)
gene_11424|GeneMark.hmm|352_aa|-|110|1168	352	tr|V7BZI3|V7BZI3_PHAVU	709	85.92	355	100	50.07	47	1	1	352	354	708	0	637	Beta-galactosidase (EC 3.2.1.23)	PHAVU_005G158700g	3.2.1.23	NA	carbohydrate metabolic process [GO:0005975]	beta-galactosidase activity [GO:0004565]	integral component of membrane [GO:0016021]	GO:0004565; GO:0005975; GO:0016021	NA	Phaseolus vulgaris (Kidney bean) (French bean)
gene_11426|GeneMark.hmm|196_aa|+|1|591	196	tr|A0A0S3QZ30|A0A0S3QZ30_PHAAN	545	74.49	196	100	35.96	50	0	1	196	14	209	7e-101	308	Uncharacterized protein	Vigan.01G104500 VIGAN_01104500	NA	NA	NA	NA	NA	NA	NA	Vigna angularis var. angularis
gene_11427|GeneMark.hmm|247_aa|+|588|1331	247	tr|G7L831|G7L831_MEDTR	544	59.81	209	84.62	38.42	84	0	1	209	213	421	1e-84	268	TCP-1/cpn60 chaperonin family protein (Uncharacterized protein)	MTR_8g088270	NA	NA	protein folding [GO:0006457]	ATP binding [GO:0005524]	cytoplasm [GO:0005737]	GO:0005524; GO:0005737; GO:0006457	NA	Medicago truncatula (Barrel medic) (Medicago tribuloides)
gene_11428|GeneMark.hmm|101_aa|+|1328|1633	101	tr|I3RZC6|I3RZC6_LOTJA	180	69.05	84	83.17	46.67	26	0	1	84	92	175	8e-34	120	Uncharacterized protein	NA	NA	NA	NA	ATP binding [GO:0005524]	NA	GO:0005524	NA	Lotus japonicus (Lotus corniculatus var. japonicus)
gene_11429|GeneMark.hmm|233_aa|-|258|959	233	tr|A0A0R0L449|A0A0R0L449_SOYBN	685	75.43	232	99.57	33.87	57	0	1	232	453	684	2e-106	327	Uncharacterized protein	GLYMA_02G185000	NA	NA	NA	NA	NA	NA	NA	Glycine max (Soybean) (Glycine hispida)
gene_1143|GeneMark.hmm|551_aa|-|437|2092	551	tr|A0A0B2PFY7|A0A0B2PFY7_GLYSO	590	95.28	551	100	93.39	26	0	1	551	40	590	0	1061	Transmembrane 9 superfamily member 3	glysoja_010836	NA	NA	NA	NA	integral component of membrane [GO:0016021]	GO:0016021	NA	Glycine soja (Wild soybean)
gene_11430|GeneMark.hmm|156_aa|-|2|469	156	tr|G7JAD9|G7JAD9_MEDTR	239	93.29	149	95.51	62.34	10	0	1	149	1	149	2e-97	287	DNA-binding protein alba protein (Uncharacterized protein)	MTR_3g095250	NA	NA	NA	DNA binding [GO:0003677]	NA	GO:0003677	NA	Medicago truncatula (Barrel medic) (Medicago tribuloides)
gene_11432|GeneMark.hmm|235_aa|-|157|864	235	tr|A0A0S3T2D1|A0A0S3T2D1_PHAAN	242	87.45	239	100	98.76	22	6	1	235	8	242	1e-144	410	Uncharacterized protein	Vigan.10G056200 VIGAN_10056200	NA	NA	NA	NA	NA	NA	SUBCELLULAR LOCATION: Nucleus {ECO:0000256|RuleBase:RU000476}.	Vigna angularis var. angularis
gene_11433|GeneMark.hmm|252_aa|+|131|889	252	tr|V7B4D5|V7B4D5_PHAVU	223	86.1	223	88.49	100	30	1	17	239	1	222	1e-142	405	Uncharacterized protein	PHAVU_008G113300g	NA	NA	NA	DNA binding [GO:0003677]	NA	GO:0003677	NA	Phaseolus vulgaris (Kidney bean) (French bean)
gene_11436|GeneMark.hmm|222_aa|-|172|840	222	tr|C6T5L7|C6T5L7_SOYBN	250	75.55	229	100	91.6	46	4	2	221	22	249	2e-117	341	Putative uncharacterized protein	NA	NA	NA	NA	NA	NA	NA	NA	Glycine max (Soybean) (Glycine hispida)
gene_11438|GeneMark.hmm|290_aa|+|428|1300	290	tr|A0A0R0IBZ0|A0A0R0IBZ0_SOYBN	341	89.62	289	99.66	84.75	30	0	2	290	53	341	0	529	Uncharacterized protein	GLYMA_09G225900	NA	NA	NA	nucleoside transmembrane transporter activity [GO:0005337]	integral component of membrane [GO:0016021]	GO:0016021; GO:0005337	NA	Glycine max (Soybean) (Glycine hispida)
gene_11439|GeneMark.hmm|78_aa|+|1682|1918	78	tr|I1K560|I1K560_SOYBN	927	52.17	46	58.97	4.96	14	4	20	63	390	429	1e-05	45.8	Uncharacterized protein	NA	NA	NA	DNA repair [GO:0006281]	phosphoric diester hydrolase activity [GO:0008081]	nucleus [GO:0005634]	GO:0006281; GO:0005634; GO:0008081	NA	Glycine max (Soybean) (Glycine hispida)
gene_11441|GeneMark.hmm|312_aa|+|363|1301	312	tr|I1LNZ3|I1LNZ3_SOYBN	412	87.82	312	100	75.73	38	0	1	312	101	412	0	559	Uncharacterized protein	GLYMA_12G010700	NA	NA	NA	nucleoside transmembrane transporter activity [GO:0005337]	integral component of membrane [GO:0016021]	GO:0016021; GO:0005337	NA	Glycine max (Soybean) (Glycine hispida)
gene_11442|GeneMark.hmm|78_aa|+|1683|1919	78	tr|I1K560|I1K560_SOYBN	927	52.17	46	58.97	4.96	14	4	20	63	390	429	1e-05	45.8	Uncharacterized protein	NA	NA	NA	DNA repair [GO:0006281]	phosphoric diester hydrolase activity [GO:0008081]	nucleus [GO:0005634]	GO:0006281; GO:0005634; GO:0008081	NA	Glycine max (Soybean) (Glycine hispida)
gene_11443|GeneMark.hmm|410_aa|+|94|1326	410	tr|I1LNZ3|I1LNZ3_SOYBN	412	87.86	412	100	100	48	1	1	410	1	412	0	731	Uncharacterized protein	GLYMA_12G010700	NA	NA	NA	nucleoside transmembrane transporter activity [GO:0005337]	integral component of membrane [GO:0016021]	GO:0016021; GO:0005337	NA	Glycine max (Soybean) (Glycine hispida)
gene_11444|GeneMark.hmm|78_aa|+|1708|1944	78	tr|I1K560|I1K560_SOYBN	927	52.17	46	58.97	4.96	14	4	20	63	390	429	1e-05	45.8	Uncharacterized protein	NA	NA	NA	DNA repair [GO:0006281]	phosphoric diester hydrolase activity [GO:0008081]	nucleus [GO:0005634]	GO:0006281; GO:0005634; GO:0008081	NA	Glycine max (Soybean) (Glycine hispida)
gene_11445|GeneMark.hmm|197_aa|+|101|694	197	tr|A0A0B2PW14|A0A0B2PW14_GLYSO	253	89.85	197	100	77.87	20	0	1	197	57	253	6e-126	362	Equilibrative nucleoside transporter 4	glysoja_006170	NA	NA	NA	nucleoside transmembrane transporter activity [GO:0005337]	integral component of membrane [GO:0016021]	GO:0016021; GO:0005337	NA	Glycine soja (Wild soybean)
gene_11446|GeneMark.hmm|78_aa|+|1076|1312	78	tr|I1K560|I1K560_SOYBN	927	52.17	46	58.97	4.96	14	4	20	63	390	429	1e-05	45.8	Uncharacterized protein	NA	NA	NA	DNA repair [GO:0006281]	phosphoric diester hydrolase activity [GO:0008081]	nucleus [GO:0005634]	GO:0006281; GO:0005634; GO:0008081	NA	Glycine max (Soybean) (Glycine hispida)
gene_11448|GeneMark.hmm|85_aa|+|3|260	85	tr|A0A0B2PW14|A0A0B2PW14_GLYSO	253	85.88	85	100	33.6	12	0	1	85	169	253	3e-44	148	Equilibrative nucleoside transporter 4	glysoja_006170	NA	NA	NA	nucleoside transmembrane transporter activity [GO:0005337]	integral component of membrane [GO:0016021]	GO:0016021; GO:0005337	NA	Glycine soja (Wild soybean)
gene_11449|GeneMark.hmm|78_aa|+|642|878	78	tr|I1K560|I1K560_SOYBN	927	52.17	46	58.97	4.96	14	4	20	63	390	429	1e-05	45.8	Uncharacterized protein	NA	NA	NA	DNA repair [GO:0006281]	phosphoric diester hydrolase activity [GO:0008081]	nucleus [GO:0005634]	GO:0006281; GO:0005634; GO:0008081	NA	Glycine max (Soybean) (Glycine hispida)
gene_1145|GeneMark.hmm|551_aa|-|437|2092	551	tr|A0A0B2PFY7|A0A0B2PFY7_GLYSO	590	95.46	551	100	93.39	25	0	1	551	40	590	0	1063	Transmembrane 9 superfamily member 3	glysoja_010836	NA	NA	NA	NA	integral component of membrane [GO:0016021]	GO:0016021	NA	Glycine soja (Wild soybean)
gene_11451|GeneMark.hmm|410_aa|+|94|1326	410	tr|I1LNZ3|I1LNZ3_SOYBN	412	87.86	412	100	100	48	1	1	410	1	412	0	731	Uncharacterized protein	GLYMA_12G010700	NA	NA	NA	nucleoside transmembrane transporter activity [GO:0005337]	integral component of membrane [GO:0016021]	GO:0016021; GO:0005337	NA	Glycine max (Soybean) (Glycine hispida)
gene_11452|GeneMark.hmm|78_aa|+|1708|1944	78	tr|I1K560|I1K560_SOYBN	927	52.17	46	58.97	4.96	14	4	20	63	390	429	1e-05	45.8	Uncharacterized protein	NA	NA	NA	DNA repair [GO:0006281]	phosphoric diester hydrolase activity [GO:0008081]	nucleus [GO:0005634]	GO:0006281; GO:0005634; GO:0008081	NA	Glycine max (Soybean) (Glycine hispida)
gene_11453|GeneMark.hmm|292_aa|+|37|915	292	tr|A0A0B2RN62|A0A0B2RN62_GLYSO	288	91.44	292	100	100	21	2	1	292	1	288	0	549	Soluble inorganic pyrophosphatase 1, chloroplastic (EC 3.6.1.1)	glysoja_005635	3.6.1.1	NA	phosphate-containing compound metabolic process [GO:0006796]	inorganic diphosphatase activity [GO:0004427]; magnesium ion binding [GO:0000287]	cytoplasm [GO:0005737]	GO:0005737; GO:0004427; GO:0000287; GO:0006796	NA	Glycine soja (Wild soybean)
gene_11454|GeneMark.hmm|292_aa|+|37|915	292	tr|A0A0B2RN62|A0A0B2RN62_GLYSO	288	91.44	292	100	100	21	2	1	292	1	288	0	549	Soluble inorganic pyrophosphatase 1, chloroplastic (EC 3.6.1.1)	glysoja_005635	3.6.1.1	NA	phosphate-containing compound metabolic process [GO:0006796]	inorganic diphosphatase activity [GO:0004427]; magnesium ion binding [GO:0000287]	cytoplasm [GO:0005737]	GO:0005737; GO:0004427; GO:0000287; GO:0006796	NA	Glycine soja (Wild soybean)
gene_11455|GeneMark.hmm|270_aa|-|3|812	270	tr|A0A0B2P540|A0A0B2P540_GLYSO	306	97.04	270	100	88.24	8	0	1	270	36	305	0	548	3-deoxy-manno-octulosonate cytidylyltransferase (EC 2.7.7.38)	glysoja_041858	2.7.7.38	NA	NA	3-deoxy-manno-octulosonate cytidylyltransferase activity [GO:0008690]	cytoplasm [GO:0005737]; integral component of membrane [GO:0016021]	GO:0008690; GO:0005737; GO:0016021	NA	Glycine soja (Wild soybean)
gene_11457|GeneMark.hmm|350_aa|+|214|1266	350	tr|Q93XA2|Q93XA2_PHAVU	362	90.65	353	100	97.51	26	2	1	350	14	362	0	665	TGA-type basic leucine zipper protein TGA1.1 (Uncharacterized protein)	PHAVU_001G249300g	NA	NA	transcription, DNA-templated [GO:0006351]	sequence-specific DNA binding [GO:0043565]; transcription factor activity, sequence-specific DNA binding [GO:0003700]	NA	GO:0043565; GO:0003700; GO:0006351	NA	Phaseolus vulgaris (Kidney bean) (French bean)
gene_11460|GeneMark.hmm|465_aa|-|327|1724	465	tr|A0A0S3RRK7|A0A0S3RRK7_PHAAN	465	91.61	465	100	100	39	0	1	465	1	465	0	868	Uncharacterized protein	Vigan.04G029900 VIGAN_04029900	NA	NA	NA	NA	NA	NA	NA	Vigna angularis var. angularis
gene_11464|GeneMark.hmm|249_aa|+|179|928	249	tr|A0A0L9VKT9|A0A0L9VKT9_PHAAN	256	90.62	256	100	100	17	2	1	249	1	256	1e-157	444	Uncharacterized protein	LR48_Vigan10g124100	NA	NA	mRNA splicing, via spliceosome [GO:0000398]	nucleotide binding [GO:0000166]; snRNA binding [GO:0017069]	NA	GO:0000398; GO:0000166; GO:0017069	NA	Phaseolus angularis (Azuki bean) (Vigna angularis)
gene_11465|GeneMark.hmm|119_aa|+|3|362	119	tr|A0A0B2S7C0|A0A0B2S7C0_GLYSO	724	86.11	108	90.76	14.92	15	0	1	108	100	207	9e-56	188	Leucine-rich repeat receptor-like serine/threonine-protein kinase BAM1 (EC 2.7.1.-)	glysoja_018844	2.7.1.-	NA	NA	ATP binding [GO:0005524]; protein kinase activity [GO:0004672]	integral component of membrane [GO:0016021]	GO:0005524; GO:0016021; GO:0004672	NA	Glycine soja (Wild soybean)
gene_11466|GeneMark.hmm|442_aa|+|562|1890	442	tr|Q9LKZ4|Q9LKZ4_SOYBN	1012	93.89	442	100	43.68	27	0	1	442	571	1012	0	852	Receptor-like protein kinase 3	RLK3	NA	NA	NA	ATP binding [GO:0005524]; protein kinase activity [GO:0004672]	integral component of membrane [GO:0016021]	GO:0005524; GO:0016021; GO:0004672	NA	Glycine max (Soybean) (Glycine hispida)
gene_11467|GeneMark.hmm|119_aa|+|3|362	119	tr|A0A0B2S7C0|A0A0B2S7C0_GLYSO	724	86.11	108	90.76	14.92	15	0	1	108	100	207	9e-56	188	Leucine-rich repeat receptor-like serine/threonine-protein kinase BAM1 (EC 2.7.1.-)	glysoja_018844	2.7.1.-	NA	NA	ATP binding [GO:0005524]; protein kinase activity [GO:0004672]	integral component of membrane [GO:0016021]	GO:0005524; GO:0016021; GO:0004672	NA	Glycine soja (Wild soybean)
gene_11468|GeneMark.hmm|442_aa|+|562|1890	442	tr|Q9LKZ4|Q9LKZ4_SOYBN	1012	93.89	442	100	43.68	27	0	1	442	571	1012	0	852	Receptor-like protein kinase 3	RLK3	NA	NA	NA	ATP binding [GO:0005524]; protein kinase activity [GO:0004672]	integral component of membrane [GO:0016021]	GO:0005524; GO:0016021; GO:0004672	NA	Glycine max (Soybean) (Glycine hispida)
gene_11469|GeneMark.hmm|162_aa|+|136|624	162	tr|C6SXY3|C6SXY3_SOYBN	162	87.04	162	100	100	21	0	1	162	1	162	1e-103	300	Uncharacterized protein	GLYMA_13G363100	NA	NA	cell redox homeostasis [GO:0045454]	electron carrier activity [GO:0009055]; protein disulfide oxidoreductase activity [GO:0015035]	cell [GO:0005623]	GO:0005623; GO:0045454; GO:0009055; GO:0015035	NA	Glycine max (Soybean) (Glycine hispida)
gene_1147|GeneMark.hmm|551_aa|-|437|2092	551	tr|A0A0B2PFY7|A0A0B2PFY7_GLYSO	590	95.46	551	100	93.39	25	0	1	551	40	590	0	1063	Transmembrane 9 superfamily member 3	glysoja_010836	NA	NA	NA	NA	integral component of membrane [GO:0016021]	GO:0016021	NA	Glycine soja (Wild soybean)
gene_11470|GeneMark.hmm|273_aa|+|1|822	273	tr|A0A0B2R7N7|A0A0B2R7N7_GLYSO	694	81.03	232	84.98	33.43	40	3	1	230	87	316	8e-119	362	DNA (Cytosine-5)-methyltransferase DRM2	glysoja_023987	NA	NA	DNA methylation [GO:0006306]	methyltransferase activity [GO:0008168]	NA	GO:0006306; GO:0008168	NA	Glycine soja (Wild soybean)
gene_11471|GeneMark.hmm|300_aa|+|783|1685	300	tr|A0A0S3R8W3|A0A0S3R8W3_PHAAN	728	84	300	100	41.21	48	0	1	300	429	728	0	536	Uncharacterized protein	Vigan.01G508700 VIGAN_01508700	NA	NA	NA	NA	NA	NA	NA	Vigna angularis var. angularis
gene_11472|GeneMark.hmm|273_aa|+|252|1073	273	tr|A0A0B2SIC5|A0A0B2SIC5_GLYSO	271	89.38	273	100	100	27	2	1	273	1	271	0	505	Protein-tyrosine-phosphatase IBR5 (EC 3.1.3.16)	glysoja_032079	3.1.3.16	NA	NA	protein tyrosine/serine/threonine phosphatase activity [GO:0008138]; protein tyrosine phosphatase activity [GO:0004725]	NA	GO:0004725; GO:0008138	NA	Glycine soja (Wild soybean)
gene_11474|GeneMark.hmm|69_aa|-|203|412	69	tr|A0A0R0EX21|A0A0R0EX21_SOYBN	112	93.85	65	94.2	58.04	2	1	7	69	48	112	1e-33	116	Uncharacterized protein	GLYMA_18G065900	NA	NA	NA	NA	NA	NA	NA	Glycine max (Soybean) (Glycine hispida)
gene_11477|GeneMark.hmm|76_aa|+|469|699	76	tr|A0A0B2SVK0|A0A0B2SVK0_GLYSO	166	93.33	75	98.68	45.18	5	0	1	75	91	165	2e-45	148	Glutaredoxin-C5, chloroplastic	glysoja_025340	NA	NA	cell redox homeostasis [GO:0045454]	electron carrier activity [GO:0009055]; protein disulfide oxidoreductase activity [GO:0015035]	cell [GO:0005623]	GO:0005623; GO:0045454; GO:0009055; GO:0015035	NA	Glycine soja (Wild soybean)
gene_1148|GeneMark.hmm|238_aa|-|376|1092	238	tr|A0A0B2SWP7|A0A0B2SWP7_GLYSO	280	97.06	238	100	85	7	0	1	238	43	280	4e-167	469	Ribulose-phosphate 3-epimerase, chloroplastic (EC 5.1.3.1)	glysoja_015845	5.1.3.1	NA	carbohydrate metabolic process [GO:0005975]	ribulose-phosphate 3-epimerase activity [GO:0004750]	NA	GO:0005975; GO:0004750	NA	Glycine soja (Wild soybean)
gene_11480|GeneMark.hmm|76_aa|+|457|687	76	tr|A0A0B2SVK0|A0A0B2SVK0_GLYSO	166	93.33	75	98.68	45.18	5	0	1	75	91	165	2e-45	148	Glutaredoxin-C5, chloroplastic	glysoja_025340	NA	NA	cell redox homeostasis [GO:0045454]	electron carrier activity [GO:0009055]; protein disulfide oxidoreductase activity [GO:0015035]	cell [GO:0005623]	GO:0005623; GO:0045454; GO:0009055; GO:0015035	NA	Glycine soja (Wild soybean)
gene_11481|GeneMark.hmm|365_aa|-|185|1282	365	tr|G7JWS4|G7JWS4_MEDTR	366	90.44	366	100	100	34	1	1	365	1	366	0	674	Cobalamin biosynthesis protein (Uncharacterized protein)	MTR_5g044050	NA	NA	NA	NA	NA	NA	NA	Medicago truncatula (Barrel medic) (Medicago tribuloides)
gene_11487|GeneMark.hmm|145_aa|+|3|440	145	tr|A0A0S3S2S2|A0A0S3S2S2_PHAAN	1000	80.33	122	84.14	12.2	23	1	1	121	387	508	4e-56	192	Uncharacterized protein	Vigan.05G045900 VIGAN_05045900	NA	NA	NA	NA	NA	NA	NA	Vigna angularis var. angularis
gene_11488|GeneMark.hmm|99_aa|+|437|736	99	tr|C6ZRV2|C6ZRV2_SOYBN	808	83.33	96	96.97	11.88	16	0	1	96	338	433	2e-45	159	Leucine-rich repeat receptor-like protein kinase	NA	NA	NA	NA	ATP binding [GO:0005524]; protein serine/threonine kinase activity [GO:0004674]	integral component of membrane [GO:0016021]	GO:0005524; GO:0016021; GO:0004674	NA	Glycine max (Soybean) (Glycine hispida)
gene_11489|GeneMark.hmm|360_aa|+|748|1830	360	tr|A0A0B2PLM1|A0A0B2PLM1_GLYSO	719	92.27	362	100	50.35	26	2	1	360	358	719	0	684	Receptor-like protein kinase HSL1 (EC 2.7.1.-)	glysoja_014252	2.7.1.-	NA	NA	ATP binding [GO:0005524]; protein kinase activity [GO:0004672]	integral component of membrane [GO:0016021]	GO:0005524; GO:0016021; GO:0004672	NA	Glycine soja (Wild soybean)
gene_1149|GeneMark.hmm|247_aa|-|475|1218	247	tr|A0A0B2SWP7|A0A0B2SWP7_GLYSO	280	95.78	237	95.95	84.64	10	0	1	237	43	279	1e-164	463	Ribulose-phosphate 3-epimerase, chloroplastic (EC 5.1.3.1)	glysoja_015845	5.1.3.1	NA	carbohydrate metabolic process [GO:0005975]	ribulose-phosphate 3-epimerase activity [GO:0004750]	NA	GO:0005975; GO:0004750	NA	Glycine soja (Wild soybean)
gene_11491|GeneMark.hmm|276_aa|+|3|833	276	tr|V7AT90|V7AT90_PHAVU	361	96.4	278	100	77.01	8	1	1	276	84	361	0	554	Uncharacterized protein	PHAVU_009G081000g	NA	NA	nitrogen compound metabolic process [GO:0006807]	hydrolase activity, acting on carbon-nitrogen (but not peptide) bonds [GO:0016810]	NA	GO:0016810; GO:0006807	NA	Phaseolus vulgaris (Kidney bean) (French bean)
gene_11492|GeneMark.hmm|485_aa|-|180|1637	485	tr|V7BHZ4|V7BHZ4_PHAVU	500	85.95	484	99.79	96.8	66	1	2	485	19	500	0	877	Carboxypeptidase (EC 3.4.16.-)	PHAVU_007G245800g	3.4.16.-	NA	NA	serine-type carboxypeptidase activity [GO:0004185]	NA	GO:0004185	NA	Phaseolus vulgaris (Kidney bean) (French bean)
gene_11493|GeneMark.hmm|391_aa|+|205|1380	391	tr|V7CQI6|V7CQI6_PHAVU	478	78.63	365	93.35	76.36	59	5	41	390	116	476	0	573	Uncharacterized protein	PHAVU_002G325000g	NA	NA	NA	NA	NA	NA	NA	Phaseolus vulgaris (Kidney bean) (French bean)
gene_11494|GeneMark.hmm|104_aa|-|182|496	104	tr|A0A0R0JT50|A0A0R0JT50_SOYBN	273	89.91	109	100	39.93	5	4	1	104	166	273	1e-59	189	Uncharacterized protein (Fragment)	GLYMA_06G2928002	NA	NA	NA	NA	NA	NA	NA	Glycine max (Soybean) (Glycine hispida)
gene_1150|GeneMark.hmm|238_aa|-|195|911	238	tr|A0A0B2SWP7|A0A0B2SWP7_GLYSO	280	97.06	238	100	85	7	0	1	238	43	280	4e-167	469	Ribulose-phosphate 3-epimerase, chloroplastic (EC 5.1.3.1)	glysoja_015845	5.1.3.1	NA	carbohydrate metabolic process [GO:0005975]	ribulose-phosphate 3-epimerase activity [GO:0004750]	NA	GO:0005975; GO:0004750	NA	Glycine soja (Wild soybean)
gene_11502|GeneMark.hmm|230_aa|+|694|1386	230	tr|I1LYX4|I1LYX4_SOYBN	442	96.52	230	100	52.04	8	0	1	230	213	442	7e-162	461	Uncharacterized protein	GLYMA_13G134600	NA	NA	NA	NA	integral component of membrane [GO:0016021]	GO:0016021	NA	Glycine max (Soybean) (Glycine hispida)
gene_11505|GeneMark.hmm|217_aa|+|694|1347	217	tr|G7L0Q1|G7L0Q1_MEDTR	444	73.33	225	100	50.68	52	1	1	217	215	439	7e-109	326	Lung seven transmembrane receptor family protein (Uncharacterized protein)	MTR_7g100360	NA	NA	NA	NA	integral component of membrane [GO:0016021]	GO:0016021	NA	Medicago truncatula (Barrel medic) (Medicago tribuloides)
gene_11508|GeneMark.hmm|230_aa|+|694|1386	230	tr|I1LYX4|I1LYX4_SOYBN	442	96.52	230	100	52.04	8	0	1	230	213	442	7e-162	461	Uncharacterized protein	GLYMA_13G134600	NA	NA	NA	NA	integral component of membrane [GO:0016021]	GO:0016021	NA	Glycine max (Soybean) (Glycine hispida)
gene_11509|GeneMark.hmm|252_aa|+|99|854	252	tr|A0A072W1E8|A0A072W1E8_MEDTR	250	76.73	245	97.22	98	56	1	8	252	6	249	5e-139	397	Carbohydrate esterase plant-like protein (Uncharacterized protein)	MTR_1g107475	NA	NA	NA	NA	NA	NA	NA	Medicago truncatula (Barrel medic) (Medicago tribuloides)
gene_1151|GeneMark.hmm|238_aa|-|368|1084	238	tr|A0A0B2SWP7|A0A0B2SWP7_GLYSO	280	97.06	238	100	85	7	0	1	238	43	280	4e-167	469	Ribulose-phosphate 3-epimerase, chloroplastic (EC 5.1.3.1)	glysoja_015845	5.1.3.1	NA	carbohydrate metabolic process [GO:0005975]	ribulose-phosphate 3-epimerase activity [GO:0004750]	NA	GO:0005975; GO:0004750	NA	Glycine soja (Wild soybean)
gene_11510|GeneMark.hmm|70_aa|+|2|211	70	tr|A0A0R0H3I5|A0A0R0H3I5_SOYBN	409	73.53	68	97.14	16.63	17	1	1	68	174	240	3e-23	94	Uncharacterized protein	GLYMA_12G083800	NA	NA	NA	ATP binding [GO:0005524]; protein kinase activity [GO:0004672]	NA	GO:0005524; GO:0004672	NA	Glycine max (Soybean) (Glycine hispida)
gene_11511|GeneMark.hmm|153_aa|-|129|590	153	tr|C6TB47|C6TB47_SOYBN	155	93.55	155	100	100	8	1	1	153	1	155	1e-103	299	Putative uncharacterized protein	NA	NA	NA	NA	translation release factor activity [GO:0003747]	NA	GO:0003747	NA	Glycine max (Soybean) (Glycine hispida)
gene_11512|GeneMark.hmm|233_aa|-|209|910	233	tr|A0A0B2PCY1|A0A0B2PCY1_GLYSO	234	78.84	241	100	100	36	6	1	233	1	234	3e-127	366	Serine/threonine-protein phosphatase 4 regulatory subunit 2	glysoja_020488	NA	NA	NA	NA	NA	NA	NA	Glycine soja (Wild soybean)
gene_11513|GeneMark.hmm|309_aa|-|209|1138	309	tr|A0A0B2QCL5|A0A0B2QCL5_GLYSO	462	79.74	311	100	67.32	54	3	1	306	154	460	8e-165	473	Glycosyltransferase (EC 2.4.1.-)	glysoja_029887	2.4.1.-	NA	NA	transferase activity, transferring hexosyl groups [GO:0016758]	NA	GO:0016758	NA	Glycine soja (Wild soybean)
gene_11514|GeneMark.hmm|107_aa|-|1266|1589	107	tr|A0A0S3S266|A0A0S3S266_PHAAN	361	74.53	106	99.07	29.36	26	1	2	106	6	111	1e-50	169	Uncharacterized protein	Vigan.05G025400 VIGAN_05025400	NA	NA	NA	NA	NA	NA	NA	Vigna angularis var. angularis
gene_11515|GeneMark.hmm|77_aa|-|285|518	77	tr|A0A0B2PUX9|A0A0B2PUX9_GLYSO	81	77.92	77	100	95.06	10	3	4	77	9	81	2e-32	112	Uncharacterized protein	glysoja_027248	NA	NA	NA	NA	NA	NA	NA	Glycine soja (Wild soybean)
gene_11516|GeneMark.hmm|75_aa|-|285|512	75	tr|G7K589|G7K589_MEDTR	76	80.52	77	100	100	12	2	1	75	1	76	3e-34	117	Uncharacterized protein	MTR_5g016530	NA	NA	NA	NA	NA	NA	NA	Medicago truncatula (Barrel medic) (Medicago tribuloides)
gene_11517|GeneMark.hmm|425_aa|+|3|1280	425	tr|K7M5G2|K7M5G2_SOYBN	431	85.15	431	100	100	47	5	8	424	4	431	0	726	Uncharacterized protein	NA	NA	NA	carbohydrate metabolic process [GO:0005975]	hydrolase activity, hydrolyzing O-glycosyl compounds [GO:0004553]	NA	GO:0005975; GO:0004553	NA	Glycine max (Soybean) (Glycine hispida)
gene_11519|GeneMark.hmm|488_aa|+|3|1469	488	tr|I1M8D6|I1M8D6_SOYBN	484	88.02	484	99.18	100	52	4	8	488	4	484	0	865	Uncharacterized protein	GLYMA_14G075500	NA	NA	carbohydrate metabolic process [GO:0005975]	hydrolase activity, hydrolyzing O-glycosyl compounds [GO:0004553]	anchored component of membrane [GO:0031225]	GO:0031225; GO:0005975; GO:0004553	NA	Glycine max (Soybean) (Glycine hispida)
gene_1152|GeneMark.hmm|238_aa|-|380|1096	238	tr|A0A0B2SWP7|A0A0B2SWP7_GLYSO	280	97.06	238	100	85	7	0	1	238	43	280	4e-167	469	Ribulose-phosphate 3-epimerase, chloroplastic (EC 5.1.3.1)	glysoja_015845	5.1.3.1	NA	carbohydrate metabolic process [GO:0005975]	ribulose-phosphate 3-epimerase activity [GO:0004750]	NA	GO:0005975; GO:0004750	NA	Glycine soja (Wild soybean)
gene_11520|GeneMark.hmm|414_aa|+|234|1478	414	tr|K7LVV1|K7LVV1_SOYBN	454	87.53	417	100	91.85	42	4	1	414	45	454	0	671	Uncharacterized protein	GLYMA_12G190700	NA	NA	NA	NA	NA	NA	NA	Glycine max (Soybean) (Glycine hispida)
gene_11521|GeneMark.hmm|414_aa|+|234|1478	414	tr|K7LVV1|K7LVV1_SOYBN	454	87.53	417	100	91.85	42	4	1	414	45	454	0	671	Uncharacterized protein	GLYMA_12G190700	NA	NA	NA	NA	NA	NA	NA	Glycine max (Soybean) (Glycine hispida)
gene_11522|GeneMark.hmm|166_aa|-|421|921	166	tr|A0A0R0JZJ8|A0A0R0JZJ8_SOYBN	166	78.18	165	99.4	99.4	36	0	1	165	1	165	4e-83	248	Uncharacterized protein	GLYMA_05G218100	NA	NA	regulation of transcription, DNA-templated [GO:0006355]	DNA binding [GO:0003677]; transcription coactivator activity [GO:0003713]	NA	GO:0003677; GO:0006355; GO:0003713	NA	Glycine max (Soybean) (Glycine hispida)
gene_11523|GeneMark.hmm|162_aa|-|421|909	162	tr|V7CS61|V7CS61_PHAVU	161	82.61	161	99.38	100	27	1	1	161	1	160	3e-82	246	Uncharacterized protein	PHAVU_002G300000g	NA	NA	regulation of transcription, DNA-templated [GO:0006355]	DNA binding [GO:0003677]; transcription coactivator activity [GO:0003713]	NA	GO:0003677; GO:0006355; GO:0003713	NA	Phaseolus vulgaris (Kidney bean) (French bean)
gene_11524|GeneMark.hmm|298_aa|+|1|894	298	tr|A0A0B2QW49|A0A0B2QW49_GLYSO	815	81.54	298	100	36.56	53	2	1	297	37	333	4e-163	480	Putative receptor protein kinase TMK1 (EC 2.7.1.-)	glysoja_025206	2.7.1.-	NA	NA	ATP binding [GO:0005524]; protein kinase activity [GO:0004672]	integral component of membrane [GO:0016021]	GO:0005524; GO:0016021; GO:0004672	NA	Glycine soja (Wild soybean)
gene_11525|GeneMark.hmm|476_aa|+|1|1431	476	tr|G7I3R5|G7I3R5_MEDTR	458	88.12	463	97.27	100	50	1	14	476	1	458	0	789	Casein kinase I-like protein (Uncharacterized protein)	MTR_1g042280	NA	NA	NA	ATP binding [GO:0005524]; protein kinase activity [GO:0004672]	NA	GO:0005524; GO:0004672	NA	Medicago truncatula (Barrel medic) (Medicago tribuloides)
gene_11526|GeneMark.hmm|51_aa|-|201|356	51	tr|A0A0L9UHL0|A0A0L9UHL0_PHAAN	62	73.47	49	96.08	79.03	13	0	3	51	14	62	2e-15	67.4	Uncharacterized protein	LR48_Vigan04g237900	NA	NA	NA	NA	integral component of membrane [GO:0016021]	GO:0016021	NA	Phaseolus angularis (Azuki bean) (Vigna angularis)
gene_11527|GeneMark.hmm|279_aa|+|3|842	279	tr|I1JQU3|I1JQU3_SOYBN	662	90.68	279	100	42.15	26	0	1	279	384	662	0	531	Uncharacterized protein	GLYMA_03G221400	NA	NA	NA	catalytic activity [GO:0003824]	NA	GO:0003824	NA	Glycine max (Soybean) (Glycine hispida)
gene_1153|GeneMark.hmm|413_aa|-|525|1766	413	tr|I1M0N0|I1M0N0_SOYBN	414	92.49	413	100	99.76	30	1	1	412	1	413	0	811	Uncharacterized protein	GLYMA_13G192200	NA	NA	DNA metabolic process [GO:0006259]	nucleic acid binding [GO:0003676]; zinc ion binding [GO:0008270]	NA	GO:0006259; GO:0003676; GO:0008270	NA	Glycine max (Soybean) (Glycine hispida)
gene_11532|GeneMark.hmm|89_aa|+|203|472	89	tr|V7CZP6|V7CZP6_PHAVU	334	81.16	69	77.53	20.66	13	0	1	69	1	69	4e-31	115	Uncharacterized protein	PHAVU_001G188700g	NA	NA	NA	NA	NA	NA	NA	Phaseolus vulgaris (Kidney bean) (French bean)
gene_11533|GeneMark.hmm|247_aa|+|469|1212	247	tr|A0A072U349|A0A072U349_MEDTR	301	87.45	247	100	82.06	31	0	1	247	55	301	8e-162	457	Inosine-uridine preferring nucleoside hydrolase (Uncharacterized protein)	MTR_7g104270	NA	NA	NA	hydrolase activity [GO:0016787]	NA	GO:0016787	NA	Medicago truncatula (Barrel medic) (Medicago tribuloides)
gene_11534|GeneMark.hmm|334_aa|+|203|1207	334	tr|A0A0B2QFA4|A0A0B2QFA4_GLYSO	334	85.33	334	100	100	49	0	1	334	1	334	0	593	Uridine nucleosidase 1 (EC 3.2.2.-)	glysoja_021505	3.2.2.-	NA	NA	hydrolase activity, acting on glycosyl bonds [GO:0016798]	NA	GO:0016798	NA	Glycine soja (Wild soybean)
gene_11535|GeneMark.hmm|454_aa|+|2|1366	454	tr|I1N4A9|I1N4A9_SOYBN	440	78.43	445	98.02	100	91	2	10	454	1	440	0	742	Pectate lyase (EC 4.2.2.2)	GLYMA_18G255900	4.2.2.2	PATHWAY: Glycan metabolism; pectin degradation; 2-dehydro-3-deoxy-D-gluconate from pectin: step 2/5. {ECO:0000256|RuleBase:RU361123}.	pectin catabolic process [GO:0045490]	metal ion binding [GO:0046872]; pectate lyase activity [GO:0030570]	NA	GO:0046872; GO:0030570; GO:0045490	NA	Glycine max (Soybean) (Glycine hispida)
gene_11536|GeneMark.hmm|704_aa|+|104|2218	704	tr|A0A0B2PDY1|A0A0B2PDY1_GLYSO	708	80.93	708	100	100	131	3	1	704	1	708	0	1175	Cucumisin	glysoja_019718	NA	NA	NA	serine-type endopeptidase activity [GO:0004252]	NA	GO:0004252	NA	Glycine soja (Wild soybean)
gene_11537|GeneMark.hmm|517_aa|+|62|1615	517	tr|I1JHJ4|I1JHJ4_SOYBN	525	83.81	525	100	100	75	7	1	516	1	524	0	857	Uncharacterized protein	GLYMA_02G233200	NA	NA	NA	NA	integral component of membrane [GO:0016021]	GO:0016021	NA	Glycine max (Soybean) (Glycine hispida)
gene_11540|GeneMark.hmm|172_aa|-|350|868	172	tr|A0A0B2Q8U2|A0A0B2Q8U2_GLYSO	476	91.23	171	99.42	35.92	14	1	1	170	275	445	1e-111	332	Exocyst complex component 7	glysoja_043443	NA	NA	exocytosis [GO:0006887]	NA	exocyst [GO:0000145]	GO:0000145; GO:0006887	NA	Glycine soja (Wild soybean)
gene_11541|GeneMark.hmm|504_aa|+|189|1703	504	tr|A0A0B2RYR7|A0A0B2RYR7_GLYSO	507	91.87	492	97.62	97.04	37	1	16	504	16	507	0	941	Transmembrane protein 87B	glysoja_020689	NA	NA	NA	NA	integral component of membrane [GO:0016021]	GO:0016021	NA	Glycine soja (Wild soybean)
gene_11542|GeneMark.hmm|504_aa|+|189|1703	504	tr|A0A0B2RYR7|A0A0B2RYR7_GLYSO	507	91.87	492	97.62	97.04	37	1	16	504	16	507	0	941	Transmembrane protein 87B	glysoja_020689	NA	NA	NA	NA	integral component of membrane [GO:0016021]	GO:0016021	NA	Glycine soja (Wild soybean)
gene_11543|GeneMark.hmm|504_aa|+|189|1703	504	tr|A0A0B2RYR7|A0A0B2RYR7_GLYSO	507	91.87	492	97.62	97.04	37	1	16	504	16	507	0	941	Transmembrane protein 87B	glysoja_020689	NA	NA	NA	NA	integral component of membrane [GO:0016021]	GO:0016021	NA	Glycine soja (Wild soybean)
gene_11544|GeneMark.hmm|305_aa|-|372|1289	305	tr|A0A0B2P8M3|A0A0B2P8M3_GLYSO	305	93.11	305	100	100	21	0	1	305	1	305	0	586	F-actin-capping protein subunit alpha	glysoja_022658	NA	NA	barbed-end actin filament capping [GO:0051016]	NA	F-actin capping protein complex [GO:0008290]	GO:0008290; GO:0051016	NA	Glycine soja (Wild soybean)
gene_11545|GeneMark.hmm|329_aa|-|333|1322	329	tr|A0A0S3R6W8|A0A0S3R6W8_PHAAN	329	66.18	340	100	100	69	5	25	329	1	329	2e-118	351	Uncharacterized protein	Vigan.01G432400 VIGAN_01432400	NA	NA	NA	NA	NA	NA	NA	Vigna angularis var. angularis
gene_11546|GeneMark.hmm|201_aa|-|3|605	201	tr|A0A0R0JVW0|A0A0R0JVW0_SOYBN	540	69.35	186	92.54	34.44	55	1	18	201	304	489	6e-68	222	Uncharacterized protein	GLYMA_05G152400	NA	NA	NA	NA	NA	NA	NA	Glycine max (Soybean) (Glycine hispida)
gene_11547|GeneMark.hmm|253_aa|+|65|826	253	tr|A0A0B2SKX9|A0A0B2SKX9_GLYSO	265	72.31	260	100	98.11	64	3	2	253	6	265	3e-130	375	Uncharacterized protein	glysoja_036148	NA	NA	NA	NA	integral component of membrane [GO:0016021]	GO:0016021	NA	Glycine soja (Wild soybean)
gene_1155|GeneMark.hmm|431_aa|-|124|1419	431	tr|I1N4F6|I1N4F6_SOYBN	535	90.72	431	100	80.56	35	2	1	431	110	535	0	808	Uncharacterized protein	GLYMA_18G261600	NA	NA	NA	catalytic activity [GO:0003824]; pyridoxal phosphate binding [GO:0030170]	NA	GO:0003824; GO:0030170	NA	Glycine max (Soybean) (Glycine hispida)
gene_11560|GeneMark.hmm|573_aa|+|3|1724	573	tr|A0A0B2NUY2|A0A0B2NUY2_GLYSO	763	86.26	575	100	75.36	77	2	1	573	189	763	0	1017	Subtilisin-like protease (EC 3.4.21.112)	glysoja_038523	3.4.21.112	NA	NA	serine-type endopeptidase activity [GO:0004252]	NA	GO:0004252	NA	Glycine soja (Wild soybean)
gene_11562|GeneMark.hmm|418_aa|+|48|1304	418	tr|V7BL05|V7BL05_PHAVU	420	84.67	398	95.22	94.76	56	2	25	418	24	420	0	576	Uncharacterized protein	PHAVU_006G057400g	NA	NA	NA	NA	NA	NA	NA	Phaseolus vulgaris (Kidney bean) (French bean)
gene_11563|GeneMark.hmm|48_aa|+|217|363	48	tr|A0A0S3STI6|A0A0S3STI6_PHAAN	485	80.56	36	75	7.42	7	0	1	36	1	36	1e-11	61.6	Uncharacterized protein	Vigan.08G304000 VIGAN_08304000	NA	NA	NA	NA	NA	NA	NA	Vigna angularis var. angularis
gene_11565|GeneMark.hmm|339_aa|+|610|1629	339	tr|A0A0B2SAM1|A0A0B2SAM1_GLYSO	479	81.2	266	78.47	55.53	49	1	75	339	214	479	2e-137	405	Uncharacterized protein	glysoja_047787	NA	NA	NA	NA	NA	NA	NA	Glycine soja (Wild soybean)
gene_11566|GeneMark.hmm|48_aa|+|228|374	48	tr|A0A0S3STI6|A0A0S3STI6_PHAAN	485	80.56	36	75	7.42	7	0	1	36	1	36	1e-11	61.6	Uncharacterized protein	Vigan.08G304000 VIGAN_08304000	NA	NA	NA	NA	NA	NA	NA	Vigna angularis var. angularis
gene_11568|GeneMark.hmm|339_aa|+|621|1640	339	tr|A0A0B2SAM1|A0A0B2SAM1_GLYSO	479	81.2	266	78.47	55.53	49	1	75	339	214	479	2e-137	405	Uncharacterized protein	glysoja_047787	NA	NA	NA	NA	NA	NA	NA	Glycine soja (Wild soybean)
gene_11569|GeneMark.hmm|48_aa|+|228|374	48	tr|A0A0S3STI6|A0A0S3STI6_PHAAN	485	80.56	36	75	7.42	7	0	1	36	1	36	1e-11	61.6	Uncharacterized protein	Vigan.08G304000 VIGAN_08304000	NA	NA	NA	NA	NA	NA	NA	Vigna angularis var. angularis
gene_1157|GeneMark.hmm|431_aa|-|122|1417	431	tr|I1N4F6|I1N4F6_SOYBN	535	90.95	431	100	80.56	34	2	1	431	110	535	0	811	Uncharacterized protein	GLYMA_18G261600	NA	NA	NA	catalytic activity [GO:0003824]; pyridoxal phosphate binding [GO:0030170]	NA	GO:0003824; GO:0030170	NA	Glycine max (Soybean) (Glycine hispida)
gene_11571|GeneMark.hmm|339_aa|+|621|1640	339	tr|A0A0B2SAM1|A0A0B2SAM1_GLYSO	479	81.2	266	78.47	55.53	49	1	75	339	214	479	2e-137	405	Uncharacterized protein	glysoja_047787	NA	NA	NA	NA	NA	NA	NA	Glycine soja (Wild soybean)
gene_11572|GeneMark.hmm|56_aa|+|2|172	56	tr|A0A072UQ95|A0A072UQ95_MEDTR	777	82.98	47	83.93	6.05	8	0	1	47	277	323	3e-23	95.1	Phosphatidylinositol-4-phosphate 5-kinase family protein (Uncharacterized protein)	MTR_5g459450	NA	NA	NA	phosphatidylinositol phosphate kinase activity [GO:0016307]	NA	GO:0016307	NA	Medicago truncatula (Barrel medic) (Medicago tribuloides)
gene_11573|GeneMark.hmm|398_aa|+|172|1368	398	tr|A0A0B2QWL0|A0A0B2QWL0_GLYSO	426	95.48	398	100	93.43	18	0	1	398	29	426	0	791	Phosphatidylinositol-4-phosphate 5-kinase 1 (EC 2.7.1.68)	glysoja_025139	2.7.1.68	NA	NA	1-phosphatidylinositol-4-phosphate 5-kinase activity [GO:0016308]	NA	GO:0016308	NA	Glycine soja (Wild soybean)
gene_11579|GeneMark.hmm|122_aa|+|342|710	122	tr|T2DNE1|T2DNE1_PHAVU	261	75.29	85	69.67	32.57	21	0	38	122	141	225	8e-30	112	Serine/arginine rich splicing factor	NA	NA	NA	NA	nucleic acid binding [GO:0003676]; nucleotide binding [GO:0000166]	NA	GO:0003676; GO:0000166	NA	Phaseolus vulgaris (Kidney bean) (French bean)
gene_11581|GeneMark.hmm|605_aa|-|460|2277	605	tr|V7CMH3|V7CMH3_PHAVU	595	93.76	593	98.02	99.66	34	1	16	605	1	593	0	1139	Uncharacterized protein	PHAVU_002G125100g	NA	NA	cellulose biosynthetic process [GO:0030244]	ATP binding [GO:0005524]; protein serine/threonine kinase activity [GO:0004674]	integral component of membrane [GO:0016021]	GO:0005524; GO:0030244; GO:0016021; GO:0004674	NA	Phaseolus vulgaris (Kidney bean) (French bean)
gene_11582|GeneMark.hmm|371_aa|+|1|1116	371	tr|A0A0S3R1H0|A0A0S3R1H0_PHAAN	364	66.13	372	100	100	110	6	8	371	1	364	2e-176	502	Uncharacterized protein	Vigan.01G214300 VIGAN_01214300	NA	NA	NA	NA	NA	NA	NA	Vigna angularis var. angularis
gene_11583|GeneMark.hmm|60_aa|+|1|183	60	tr|A0A072TEV4|A0A072TEV4_MEDTR	249	74.51	51	85	20.48	13	0	8	58	1	51	3e-19	81.3	Isoflavone 4'-O-methyltransferase (Uncharacterized protein) (Fragment)	MTR_0794s0020	NA	NA	NA	O-methyltransferase activity [GO:0008171]	NA	GO:0008171	NA	Medicago truncatula (Barrel medic) (Medicago tribuloides)
gene_11584|GeneMark.hmm|121_aa|+|180|545	121	tr|V7C615|V7C615_PHAVU	348	72.73	121	100	34.77	33	0	1	121	228	348	5e-58	188	Uncharacterized protein	PHAVU_003G051600g	NA	NA	NA	O-methyltransferase activity [GO:0008171]	NA	GO:0008171	NA	Phaseolus vulgaris (Kidney bean) (French bean)
gene_11585|GeneMark.hmm|182_aa|+|470|1018	182	tr|A0A0B2RDQ2|A0A0B2RDQ2_GLYSO	689	86.89	183	100	26.56	18	1	1	177	1	183	2e-106	326	Ankyrin repeat domain-containing protein 13B	glysoja_035602	NA	NA	NA	NA	NA	NA	NA	Glycine soja (Wild soybean)
gene_11586|GeneMark.hmm|85_aa|+|1072|1329	85	tr|V7BQ84|V7BQ84_PHAVU	687	95.29	85	100	12.37	4	0	1	85	213	297	1e-50	172	Uncharacterized protein	PHAVU_006G105000g	NA	NA	NA	NA	NA	NA	NA	Phaseolus vulgaris (Kidney bean) (French bean)
gene_11587|GeneMark.hmm|371_aa|+|1356|2471	371	tr|V7BQ84|V7BQ84_PHAVU	687	90.86	372	100	54.15	33	1	1	371	315	686	0	643	Uncharacterized protein	PHAVU_006G105000g	NA	NA	NA	NA	NA	NA	NA	Phaseolus vulgaris (Kidney bean) (French bean)
gene_11588|GeneMark.hmm|439_aa|+|95|1414	439	tr|V7AWN8|V7AWN8_PHAVU	437	88.56	437	99.54	100	48	2	1	436	1	436	0	815	Uncharacterized protein	PHAVU_009G147600g	NA	NA	'de novo' pyrimidine nucleobase biosynthetic process [GO:0006207]; glutamine metabolic process [GO:0006541]	carbamoyl-phosphate synthase (glutamine-hydrolyzing) activity [GO:0004088]	NA	GO:0006207; GO:0004088; GO:0006541	NA	Phaseolus vulgaris (Kidney bean) (French bean)
gene_11589|GeneMark.hmm|757_aa|+|2|2275	757	tr|K7M290|K7M290_SOYBN	712	84.33	721	95.24	100	98	7	41	756	1	711	0	1236	Uncharacterized protein	GLYMA_13G272300	NA	NA	calcium ion homeostasis [GO:0055074]; sodium ion transmembrane transport [GO:0035725]	calcium:sodium antiporter activity [GO:0005432]; calcium ion binding [GO:0005509]	integral component of membrane [GO:0016021]	GO:0005509; GO:0055074; GO:0005432; GO:0016021; GO:0035725	NA	Glycine max (Soybean) (Glycine hispida)
gene_1159|GeneMark.hmm|510_aa|+|35|1567	510	tr|Q2MJR4|Q2MJR4_SOYBN	510	96.86	510	100	100	16	0	1	510	1	510	0	1029	Myo-inositol-1-phosphate synthase	MIPS3	NA	NA	inositol biosynthetic process [GO:0006021]; phospholipid biosynthetic process [GO:0008654]	inositol-3-phosphate synthase activity [GO:0004512]	NA	GO:0006021; GO:0004512; GO:0008654	NA	Glycine max (Soybean) (Glycine hispida)
gene_11591|GeneMark.hmm|112_aa|+|443|778	112	tr|V7CWS5|V7CWS5_PHAVU	271	93.75	112	100	41.33	7	0	1	112	12	123	6e-71	218	Uncharacterized protein	PHAVU_001G101100g	NA	NA	regulation of transcription, DNA-templated [GO:0006355]; transcription, DNA-templated [GO:0006351]	DNA binding [GO:0003677]	nucleus [GO:0005634]	GO:0003677; GO:0005634; GO:0006355; GO:0006351	NA	Phaseolus vulgaris (Kidney bean) (French bean)
gene_11593|GeneMark.hmm|268_aa|+|443|1249	268	tr|A0A0B2SD08|A0A0B2SD08_GLYSO	267	87.73	269	100	100	30	3	1	268	1	267	1e-168	474	Myb family transcription factor APL	glysoja_021637	NA	NA	regulation of transcription, DNA-templated [GO:0006355]; transcription, DNA-templated [GO:0006351]	DNA binding [GO:0003677]	nucleus [GO:0005634]	GO:0003677; GO:0005634; GO:0006355; GO:0006351	NA	Glycine soja (Wild soybean)
gene_11594|GeneMark.hmm|529_aa|-|198|1787	529	tr|I3T1H0|I3T1H0_MEDTR	381	86.09	381	72.02	100	52	1	150	529	1	381	0	692	Uncharacterized protein	NA	NA	NA	NA	hydrolase activity, acting on ester bonds [GO:0016788]	NA	GO:0016788	NA	Medicago truncatula (Barrel medic) (Medicago tribuloides)
gene_11596|GeneMark.hmm|551_aa|-|174|1829	551	tr|I1JRW6|I1JRW6_SOYBN	553	92.95	553	100	100	37	1	1	551	1	553	0	1056	Uncharacterized protein	GLYMA_03G254800	NA	NA	protein ubiquitination [GO:0016567]; response to red light [GO:0010114]	NA	Cul3-RING ubiquitin ligase complex [GO:0031463]; nucleus [GO:0005634]	GO:0031463; GO:0005634; GO:0016567; GO:0010114	NA	Glycine max (Soybean) (Glycine hispida)
gene_11597|GeneMark.hmm|229_aa|+|1|690	229	tr|A0A0S3RQ54|A0A0S3RQ54_PHAAN	213	85.45	213	93.01	100	31	0	17	229	1	213	3e-134	383	Uncharacterized protein	Vigan.03G280000 VIGAN_03280000	NA	NA	NA	NA	NA	NA	NA	Vigna angularis var. angularis
gene_11598|GeneMark.hmm|227_aa|+|3|686	227	tr|V7BPU6|V7BPU6_PHAVU	405	80.99	242	100	59.75	31	4	1	227	164	405	4e-130	379	Uncharacterized protein	PHAVU_006G093800g	NA	NA	NA	zinc ion binding [GO:0008270]	integral component of membrane [GO:0016021]	GO:0016021; GO:0008270	NA	Phaseolus vulgaris (Kidney bean) (French bean)
gene_116|GeneMark.hmm|54_aa|+|2651|2815	54	tr|A0A0B2QF73|A0A0B2QF73_GLYSO	1764	62.96	54	100	3.06	17	1	1	54	1714	1764	4e-15	72.4	Protein ROS1 (EC 4.2.99.18)	glysoja_021480	4.2.99.18	NA	base-excision repair [GO:0006284]	4 iron, 4 sulfur cluster binding [GO:0051539]; DNA-(apurinic or apyrimidinic site) lyase activity [GO:0003906]	NA	GO:0051539; GO:0003906; GO:0006284	NA	Glycine soja (Wild soybean)
gene_1160|GeneMark.hmm|567_aa|+|50|1753	567	tr|A0A0L9VSX1|A0A0L9VSX1_PHAAN	568	92.08	568	100	100	44	1	1	567	1	568	0	1097	Uncharacterized protein	LR48_Vigan11g089700	NA	NA	asparaginyl-tRNA aminoacylation [GO:0006421]	asparagine-tRNA ligase activity [GO:0004816]; ATP binding [GO:0005524]; nucleic acid binding [GO:0003676]	cytoplasm [GO:0005737]	GO:0005524; GO:0004816; GO:0006421; GO:0005737; GO:0003676	NA	Phaseolus angularis (Azuki bean) (Vigna angularis)
gene_11600|GeneMark.hmm|190_aa|+|1|573	190	tr|V7BPU6|V7BPU6_PHAVU	405	85.25	183	96.32	45.19	25	2	10	190	223	405	2e-101	305	Uncharacterized protein	PHAVU_006G093800g	NA	NA	NA	zinc ion binding [GO:0008270]	integral component of membrane [GO:0016021]	GO:0016021; GO:0008270	NA	Phaseolus vulgaris (Kidney bean) (French bean)
gene_11603|GeneMark.hmm|358_aa|+|399|1475	358	tr|A0A0B2QZY6|A0A0B2QZY6_GLYSO	438	92.18	358	100	81.74	28	0	1	358	81	438	0	692	Uncharacterized protein	glysoja_010275	NA	NA	NA	NA	NA	NA	NA	Glycine soja (Wild soybean)
gene_11608|GeneMark.hmm|138_aa|+|183|599	138	tr|A0A0B2SBW8|A0A0B2SBW8_GLYSO	504	92.03	138	100	27.38	11	0	1	138	367	504	2e-80	251	Putative receptor-like protein kinase (EC 2.7.11.1)	glysoja_048953	2.7.11.1	NA	NA	ATP binding [GO:0005524]; protein kinase activity [GO:0004672]	integral component of membrane [GO:0016021]	GO:0005524; GO:0016021; GO:0004672	NA	Glycine soja (Wild soybean)
gene_11609|GeneMark.hmm|171_aa|+|2|514	171	tr|A0A0B2RNE1|A0A0B2RNE1_GLYSO	872	84.39	173	100	19.84	24	2	1	171	651	822	2e-92	292	Uncharacterized protein	glysoja_005394	NA	NA	NA	NA	NA	NA	NA	Glycine soja (Wild soybean)
gene_1161|GeneMark.hmm|48_aa|-|2151|2297	48	tr|A0A0S3SHZ9|A0A0S3SHZ9_PHAAN	118	65.96	47	97.92	39.83	16	0	1	47	14	60	3e-08	49.3	Uncharacterized protein	Vigan.07G111700 VIGAN_07111700	NA	NA	NA	NA	NA	NA	NA	Vigna angularis var. angularis
gene_11610|GeneMark.hmm|314_aa|+|2|946	314	tr|F4ZG52|F4ZG52_MEDTR	501	83.49	315	100	62.87	51	1	1	314	187	501	0	523	Protein DETOXIFICATION (Multidrug and toxic compound extrusion protein)	MATE2 MTR_1g100180	NA	NA	NA	antiporter activity [GO:0015297]; drug transmembrane transporter activity [GO:0015238]	integral component of membrane [GO:0016021]	GO:0015297; GO:0015238; GO:0016021	NA	Medicago truncatula (Barrel medic) (Medicago tribuloides)
gene_11611|GeneMark.hmm|48_aa|-|101|247	48	tr|B7FLE0|B7FLE0_MEDTR	113	87.23	47	97.92	41.59	6	0	1	47	63	109	8e-24	90.1	Putative uncharacterized protein	NA	NA	NA	NA	NA	NA	NA	NA	Medicago truncatula (Barrel medic) (Medicago tribuloides)
gene_11612|GeneMark.hmm|419_aa|+|312|1568	419	tr|K7KMS8|K7KMS8_SOYBN	452	80	435	100	96.24	71	5	1	419	1	435	0	721	Uncharacterized protein	GLYMA_05G040400	NA	NA	NA	carbon-sulfur lyase activity [GO:0016846]	NA	GO:0016846	NA	Glycine max (Soybean) (Glycine hispida)
gene_11615|GeneMark.hmm|40_aa|-|421|543	40	tr|A0A0S3RNJ6|A0A0S3RNJ6_PHAAN	251	71.79	39	97.5	15.54	11	0	1	39	114	152	3e-09	53.1	Uncharacterized protein	Vigan.03G215500 VIGAN_03215500	NA	NA	NA	NA	NA	NA	NA	Vigna angularis var. angularis
gene_11616|GeneMark.hmm|266_aa|+|595|1395	266	tr|V7CH43|V7CH43_PHAVU	380	85.71	266	100	70	30	2	1	266	123	380	6e-161	459	Hexosyltransferase (EC 2.4.1.-)	PHAVU_002G077400g	2.4.1.-	NA	NA	transferase activity, transferring glycosyl groups [GO:0016757]	NA	GO:0016757	NA	Phaseolus vulgaris (Kidney bean) (French bean)
gene_11617|GeneMark.hmm|426_aa|+|3|1283	426	tr|V7BJ20|V7BJ20_PHAVU	422	81.86	419	98.36	99.29	72	2	5	419	4	422	0	709	Non-specific serine/threonine protein kinase (EC 2.7.11.1)	PHAVU_007G279600g	2.7.11.1	NA	signal transduction [GO:0007165]	ATP binding [GO:0005524]; protein serine/threonine kinase activity [GO:0004674]	NA	GO:0005524; GO:0004674; GO:0007165	NA	Phaseolus vulgaris (Kidney bean) (French bean)
gene_11618|GeneMark.hmm|98_aa|+|1|297	98	tr|G7LCL3|G7LCL3_MEDTR	364	82.65	98	100	26.92	17	0	1	98	267	364	2e-52	173	1-aminocyclopropane-1-carboxylate oxidase-like protein (Uncharacterized protein)	MTR_8g009090	NA	NA	NA	metal ion binding [GO:0046872]; oxidoreductase activity [GO:0016491]	NA	GO:0046872; GO:0016491	NA	Medicago truncatula (Barrel medic) (Medicago tribuloides)
gene_1162|GeneMark.hmm|567_aa|+|339|2042	567	tr|A0A0L9VSX1|A0A0L9VSX1_PHAAN	568	92.08	568	100	100	44	1	1	567	1	568	0	1097	Uncharacterized protein	LR48_Vigan11g089700	NA	NA	asparaginyl-tRNA aminoacylation [GO:0006421]	asparagine-tRNA ligase activity [GO:0004816]; ATP binding [GO:0005524]; nucleic acid binding [GO:0003676]	cytoplasm [GO:0005737]	GO:0005524; GO:0004816; GO:0006421; GO:0005737; GO:0003676	NA	Phaseolus angularis (Azuki bean) (Vigna angularis)
gene_11620|GeneMark.hmm|699_aa|-|149|2248	699	tr|I1JAR5|I1JAR5_SOYBN	774	83.17	701	100	90.57	115	3	1	699	75	774	0	1152	Uncharacterized protein	GLYMA_01G236300	NA	NA	NA	NA	NA	NA	NA	Glycine max (Soybean) (Glycine hispida)
gene_11621|GeneMark.hmm|77_aa|-|3|233	77	tr|I1LAF9|I1LAF9_SOYBN	619	89.61	77	100	12.44	8	0	1	77	53	129	8e-43	149	Uncharacterized protein	GLYMA_10G120400	NA	NA	NA	NA	integral component of membrane [GO:0016021]	GO:0016021	NA	Glycine max (Soybean) (Glycine hispida)
gene_11626|GeneMark.hmm|245_aa|-|364|1101	245	tr|A0A0R0HFV5|A0A0R0HFV5_SOYBN	785	83.33	246	100	31.34	40	1	1	245	540	785	3e-126	382	Uncharacterized protein	GLYMA_11G118900	NA	NA	NA	DNA binding [GO:0003677]; zinc ion binding [GO:0008270]	NA	GO:0003677; GO:0008270	NA	Glycine max (Soybean) (Glycine hispida)
gene_11628|GeneMark.hmm|98_aa|-|1469|1765	98	tr|A0A0R0HFV5|A0A0R0HFV5_SOYBN	785	81.52	92	93.88	11.72	17	0	1	92	308	399	4e-46	161	Uncharacterized protein	GLYMA_11G118900	NA	NA	NA	DNA binding [GO:0003677]; zinc ion binding [GO:0008270]	NA	GO:0003677; GO:0008270	NA	Glycine max (Soybean) (Glycine hispida)
gene_11629|GeneMark.hmm|353_aa|+|117|1178	353	tr|V7BGX1|V7BGX1_PHAVU	354	87.15	358	100	100	37	6	1	353	1	354	0	572	Uncharacterized protein	PHAVU_007G095300g	NA	NA	positive regulation of transcription, DNA-templated [GO:0045893]	sequence-specific DNA binding [GO:0043565]; transcription factor activity, sequence-specific DNA binding [GO:0003700]; zinc ion binding [GO:0008270]	nucleus [GO:0005634]	GO:0005634; GO:0045893; GO:0043565; GO:0003700; GO:0008270	NA	Phaseolus vulgaris (Kidney bean) (French bean)
gene_11630|GeneMark.hmm|302_aa|+|2|907	302	tr|Q9SE38|Q9SE38_MEDSA	1072	54.15	229	75.83	21.36	104	1	20	247	748	976	7e-76	255	ADP-forming, carbamate-phosphorylating (EC 6.3.5.5)	carB	6.3.5.5	NA	nitrogen compound metabolic process [GO:0006807]	ATP binding [GO:0005524]; carbamoyl-phosphate synthase (glutamine-hydrolyzing) activity [GO:0004088]; metal ion binding [GO:0046872]	NA	GO:0005524; GO:0004088; GO:0046872; GO:0006807	NA	Medicago sativa (Alfalfa)
gene_11631|GeneMark.hmm|131_aa|+|514|909	131	tr|A0A0B2RUL1|A0A0B2RUL1_GLYSO	329	96.95	131	100	39.82	4	0	1	131	199	329	2e-88	266	F-box protein 7	glysoja_044736	NA	NA	NA	NA	NA	NA	NA	Glycine soja (Wild soybean)
gene_11632|GeneMark.hmm|235_aa|+|64|771	235	tr|V7B9L4|V7B9L4_PHAVU	235	74.68	237	100	100	49	4	2	235	7	235	2e-124	358	Uncharacterized protein	PHAVU_008G266700g	NA	NA	NA	zinc ion binding [GO:0008270]	integral component of membrane [GO:0016021]	GO:0016021; GO:0008270	NA	Phaseolus vulgaris (Kidney bean) (French bean)
gene_11634|GeneMark.hmm|395_aa|+|185|1372	395	tr|A0A0R0FH68|A0A0R0FH68_SOYBN	395	88.94	398	100	100	38	3	1	395	1	395	0	730	Uncharacterized protein	GLYMA_17G027300	NA	NA	NA	NA	NA	NA	NA	Glycine max (Soybean) (Glycine hispida)
gene_11635|GeneMark.hmm|271_aa|-|604|1419	271	tr|V7BIS8|V7BIS8_PHAVU	458	71.94	278	100	60.7	69	5	1	271	183	458	6e-138	403	Uncharacterized protein	PHAVU_007G269300g	NA	NA	NA	aspartic-type endopeptidase activity [GO:0004190]	NA	GO:0004190	NA	Phaseolus vulgaris (Kidney bean) (French bean)
gene_1164|GeneMark.hmm|48_aa|-|2440|2586	48	tr|A0A0S3SHZ9|A0A0S3SHZ9_PHAAN	118	65.96	47	97.92	39.83	16	0	1	47	14	60	3e-08	49.3	Uncharacterized protein	Vigan.07G111700 VIGAN_07111700	NA	NA	NA	NA	NA	NA	NA	Vigna angularis var. angularis
gene_11642|GeneMark.hmm|640_aa|+|2|1924	640	tr|A0A0R0HFK0|A0A0R0HFK0_SOYBN	734	87.48	647	100	88.15	74	2	1	640	87	733	0	1178	Uncharacterized protein	GLYMA_11G104500	NA	NA	NA	GTPase activator activity [GO:0005096]	cytoplasm [GO:0005737]	GO:0005096; GO:0005737	NA	Glycine max (Soybean) (Glycine hispida)
gene_11645|GeneMark.hmm|79_aa|-|693|932	79	tr|D5MAS6|D5MAS6_LATSA	1382	56.25	64	81.01	4.63	28	0	12	75	130	193	3e-17	79.7	DNA-directed RNA polymerase subunit beta'' (EC 2.7.7.6) (PEP) (Plastid-encoded RNA polymerase subunit beta'')	rpoC2	2.7.7.6	NA	transcription, DNA-templated [GO:0006351]	DNA binding [GO:0003677]; DNA-directed RNA polymerase activity [GO:0003899]	chloroplast [GO:0009507]	GO:0003677; GO:0003899; GO:0009507; GO:0006351	SUBCELLULAR LOCATION: Plastid, chloroplast {ECO:0000256|HAMAP-Rule:MF_01324}.	Lathyrus sativus (Chickling vetch)
gene_11647|GeneMark.hmm|186_aa|-|139|699	186	tr|A0A0S3R0T9|A0A0S3R0T9_PHAAN	280	97.83	184	98.92	65.71	4	0	1	184	95	278	8e-129	370	Uncharacterized protein	Vigan.01G175100 VIGAN_01175100	NA	NA	NA	NA	NA	NA	NA	Vigna angularis var. angularis
gene_11648|GeneMark.hmm|147_aa|+|1|444	147	tr|I1KC16|I1KC16_SOYBN	540	77.4	146	99.32	27.04	31	1	1	144	170	315	1e-70	227	Uncharacterized protein	GLYMA_06G168700	NA	NA	NA	NA	NA	NA	NA	Glycine max (Soybean) (Glycine hispida)
gene_11649|GeneMark.hmm|233_aa|+|404|1105	233	tr|A0A0S3RFC1|A0A0S3RFC1_PHAAN	535	83.86	223	95.71	41.68	36	0	11	233	313	535	4e-137	402	Uncharacterized protein	Vigan.02G226000 VIGAN_02226000	NA	NA	NA	NA	NA	NA	NA	Vigna angularis var. angularis
gene_1165|GeneMark.hmm|567_aa|+|339|2042	567	tr|A0A0L9VSX1|A0A0L9VSX1_PHAAN	568	91.9	568	100	100	45	1	1	567	1	568	0	1095	Uncharacterized protein	LR48_Vigan11g089700	NA	NA	asparaginyl-tRNA aminoacylation [GO:0006421]	asparagine-tRNA ligase activity [GO:0004816]; ATP binding [GO:0005524]; nucleic acid binding [GO:0003676]	cytoplasm [GO:0005737]	GO:0005524; GO:0004816; GO:0006421; GO:0005737; GO:0003676	NA	Phaseolus angularis (Azuki bean) (Vigna angularis)
gene_11650|GeneMark.hmm|112_aa|-|240|578	112	tr|A0A0S3RHA2|A0A0S3RHA2_PHAAN	248	86.67	105	93.75	42.34	9	1	1	100	112	216	3e-37	131	Uncharacterized protein	Vigan.02G283500 VIGAN_02283500	NA	NA	NA	NA	NA	NA	NA	Vigna angularis var. angularis
gene_11651|GeneMark.hmm|123_aa|-|240|611	123	tr|A0A0S3RHA2|A0A0S3RHA2_PHAAN	248	87.93	116	94.31	46.77	9	1	1	111	101	216	1e-42	145	Uncharacterized protein	Vigan.02G283500 VIGAN_02283500	NA	NA	NA	NA	NA	NA	NA	Vigna angularis var. angularis
gene_11652|GeneMark.hmm|103_aa|-|240|551	103	tr|A0A0S3RHA2|A0A0S3RHA2_PHAAN	248	85.42	96	93.2	38.71	9	1	1	91	121	216	1e-32	119	Uncharacterized protein	Vigan.02G283500 VIGAN_02283500	NA	NA	NA	NA	NA	NA	NA	Vigna angularis var. angularis
gene_11653|GeneMark.hmm|434_aa|+|323|1627	434	tr|V7CPN3|V7CPN3_PHAVU	483	93.32	434	100	89.86	29	0	1	434	50	483	0	823	Uncharacterized protein	PHAVU_002G292800g	NA	NA	NA	oxidoreductase activity [GO:0016491]	NA	GO:0016491	NA	Phaseolus vulgaris (Kidney bean) (French bean)
gene_11655|GeneMark.hmm|141_aa|-|310|735	141	tr|I1J464|I1J464_SOYBN	266	89.36	141	100	53.01	15	0	1	141	126	266	9e-90	268	Uncharacterized protein	GLYMA_14G089000	NA	NA	secondary shoot formation [GO:0010223]; strigolactone biosynthetic process [GO:1901601]	hydrolase activity [GO:0016787]	NA	GO:0016787; GO:0010223; GO:1901601	NA	Glycine max (Soybean) (Glycine hispida)
gene_11657|GeneMark.hmm|727_aa|+|2|2185	727	tr|I1KQB6|I1KQB6_SOYBN	722	95.17	724	99.59	100	27	3	10	727	1	722	0	1398	Uncharacterized protein	NA	NA	NA	regulation of lipid kinase activity [GO:0043550]	NA	PAS complex [GO:0070772]	GO:0070772; GO:0043550	NA	Glycine max (Soybean) (Glycine hispida)
gene_11658|GeneMark.hmm|257_aa|+|1|774	257	tr|C6TJV2|C6TJV2_SOYBN	226	74.58	236	91.83	100	43	9	29	257	1	226	2e-109	321	Putative uncharacterized protein	NA	NA	NA	NA	NA	NA	NA	NA	Glycine max (Soybean) (Glycine hispida)
gene_11659|GeneMark.hmm|112_aa|+|35|373	112	tr|A0A0B2RCV6|A0A0B2RCV6_GLYSO	115	88.7	115	100	100	10	2	1	112	1	115	2e-66	202	Uncharacterized protein	glysoja_016329	NA	NA	NA	NA	NA	NA	NA	Glycine soja (Wild soybean)
gene_11660|GeneMark.hmm|118_aa|-|67|423	118	tr|V7CGZ1|V7CGZ1_PHAVU	314	87.29	118	100	37.58	15	0	1	118	197	314	5e-71	221	Uncharacterized protein	PHAVU_003G263600g	NA	NA	NA	NA	NA	NA	NA	Phaseolus vulgaris (Kidney bean) (French bean)
gene_11661|GeneMark.hmm|685_aa|+|1|2058	685	tr|K7L2P2|K7L2P2_SOYBN	656	94.82	657	95.91	100	33	1	29	685	1	656	0	1176	Uncharacterized protein	GLYMA_07G194200	NA	NA	DNA-templated transcription, initiation [GO:0006352]; histone modification [GO:0016570]; transcription elongation from RNA polymerase II promoter [GO:0006368]	DNA binding [GO:0003677]	Cdc73/Paf1 complex [GO:0016593]	GO:0016593; GO:0003677; GO:0006352; GO:0016570; GO:0006368	NA	Glycine max (Soybean) (Glycine hispida)
gene_11662|GeneMark.hmm|232_aa|-|2|697	232	tr|A0A0R0H3F5|A0A0R0H3F5_SOYBN	515	85.34	232	100	45.05	34	0	1	232	200	431	5e-141	411	Uncharacterized protein	GLYMA_13G253700	NA	NA	transmembrane transport [GO:0055085]	NA	integral component of membrane [GO:0016021]	GO:0016021; GO:0055085	NA	Glycine max (Soybean) (Glycine hispida)
gene_11663|GeneMark.hmm|272_aa|-|697|1515	272	tr|A0A0R0H3F5|A0A0R0H3F5_SOYBN	515	87.87	239	87.87	46.41	29	0	1	239	26	264	2e-150	437	Uncharacterized protein	GLYMA_13G253700	NA	NA	transmembrane transport [GO:0055085]	NA	integral component of membrane [GO:0016021]	GO:0016021; GO:0055085	NA	Glycine max (Soybean) (Glycine hispida)
gene_11664|GeneMark.hmm|317_aa|-|67|1020	317	tr|A0A0R0H3F5|A0A0R0H3F5_SOYBN	515	87.66	316	99.68	61.36	39	0	1	316	200	515	0	574	Uncharacterized protein	GLYMA_13G253700	NA	NA	transmembrane transport [GO:0055085]	NA	integral component of membrane [GO:0016021]	GO:0016021; GO:0055085	NA	Glycine max (Soybean) (Glycine hispida)
gene_11665|GeneMark.hmm|272_aa|-|1020|1838	272	tr|A0A0R0H3F5|A0A0R0H3F5_SOYBN	515	87.87	239	87.87	46.41	29	0	1	239	26	264	2e-150	437	Uncharacterized protein	GLYMA_13G253700	NA	NA	transmembrane transport [GO:0055085]	NA	integral component of membrane [GO:0016021]	GO:0016021; GO:0055085	NA	Glycine max (Soybean) (Glycine hispida)
gene_11667|GeneMark.hmm|322_aa|-|111|1079	322	tr|A0A0R0H3F5|A0A0R0H3F5_SOYBN	515	86.08	316	98.14	61.36	44	0	1	316	200	515	0	564	Uncharacterized protein	GLYMA_13G253700	NA	NA	transmembrane transport [GO:0055085]	NA	integral component of membrane [GO:0016021]	GO:0016021; GO:0055085	NA	Glycine max (Soybean) (Glycine hispida)
gene_11668|GeneMark.hmm|272_aa|-|1079|1897	272	tr|A0A0R0H3F5|A0A0R0H3F5_SOYBN	515	87.87	239	87.87	46.41	29	0	1	239	26	264	2e-150	437	Uncharacterized protein	GLYMA_13G253700	NA	NA	transmembrane transport [GO:0055085]	NA	integral component of membrane [GO:0016021]	GO:0016021; GO:0055085	NA	Glycine max (Soybean) (Glycine hispida)
gene_1167|GeneMark.hmm|48_aa|-|2440|2586	48	tr|A0A0S3SHZ9|A0A0S3SHZ9_PHAAN	118	65.96	47	97.92	39.83	16	0	1	47	14	60	3e-08	49.3	Uncharacterized protein	Vigan.07G111700 VIGAN_07111700	NA	NA	NA	NA	NA	NA	NA	Vigna angularis var. angularis
gene_11670|GeneMark.hmm|347_aa|+|356|1399	347	tr|I1JZQ8|I1JZQ8_SOYBN	384	87.9	347	100	90.36	39	3	2	346	27	372	0	627	Uncharacterized protein	GLYMA_05G028300	NA	NA	NA	ATP binding [GO:0005524]; protein serine/threonine kinase activity [GO:0004674]	NA	GO:0005524; GO:0004674	NA	Glycine max (Soybean) (Glycine hispida)
gene_11673|GeneMark.hmm|547_aa|+|188|1831	547	tr|A0A0B2NQX3|A0A0B2NQX3_GLYSO	555	78.99	557	100	100	105	5	1	547	1	555	0	880	Zinc finger CCCH domain-containing protein 18	glysoja_006328	NA	NA	NA	metal ion binding [GO:0046872]; nucleotide binding [GO:0000166]; RNA binding [GO:0003723]	NA	GO:0003723; GO:0046872; GO:0000166	NA	Glycine soja (Wild soybean)
gene_11675|GeneMark.hmm|319_aa|-|212|1171	319	tr|A0A0B2QQ27|A0A0B2QQ27_GLYSO	320	86.52	319	100	99.69	41	1	1	319	4	320	2e-180	508	Quinone oxidoreductase-like protein, chloroplastic (EC 1.6.5.5)	glysoja_029829	1.6.5.5	NA	NA	NADPH:quinone reductase activity [GO:0003960]; zinc ion binding [GO:0008270]	NA	GO:0003960; GO:0008270	NA	Glycine soja (Wild soybean)
gene_11677|GeneMark.hmm|319_aa|-|212|1171	319	tr|A0A0B2QQ27|A0A0B2QQ27_GLYSO	320	86.83	319	100	99.69	40	1	1	319	4	320	0	511	Quinone oxidoreductase-like protein, chloroplastic (EC 1.6.5.5)	glysoja_029829	1.6.5.5	NA	NA	NADPH:quinone reductase activity [GO:0003960]; zinc ion binding [GO:0008270]	NA	GO:0003960; GO:0008270	NA	Glycine soja (Wild soybean)
gene_11678|GeneMark.hmm|319_aa|-|363|1322	319	tr|A0A0B2QQ27|A0A0B2QQ27_GLYSO	320	87.46	319	100	99.69	38	1	1	319	4	320	0	515	Quinone oxidoreductase-like protein, chloroplastic (EC 1.6.5.5)	glysoja_029829	1.6.5.5	NA	NA	NADPH:quinone reductase activity [GO:0003960]; zinc ion binding [GO:0008270]	NA	GO:0003960; GO:0008270	NA	Glycine soja (Wild soybean)
gene_1168|GeneMark.hmm|103_aa|+|35|346	103	tr|V7BH43|V7BH43_PHAVU	98	80.2	101	98.06	100	17	1	1	101	1	98	1e-51	163	Uncharacterized protein	PHAVU_007G189500g	NA	NA	NA	NA	integral component of membrane [GO:0016021]	GO:0016021	NA	Phaseolus vulgaris (Kidney bean) (French bean)
gene_11680|GeneMark.hmm|319_aa|-|212|1171	319	tr|A0A0B2QQ27|A0A0B2QQ27_GLYSO	320	87.46	319	100	99.69	38	1	1	319	4	320	0	515	Quinone oxidoreductase-like protein, chloroplastic (EC 1.6.5.5)	glysoja_029829	1.6.5.5	NA	NA	NADPH:quinone reductase activity [GO:0003960]; zinc ion binding [GO:0008270]	NA	GO:0003960; GO:0008270	NA	Glycine soja (Wild soybean)
gene_11686|GeneMark.hmm|225_aa|-|149|826	225	tr|I1N3U5|I1N3U5_SOYBN	267	89.78	225	100	84.27	23	0	1	225	43	267	3e-152	430	Uncharacterized protein	GLYMA_18G237400	NA	NA	ribosomal large subunit assembly [GO:0000027]; translation [GO:0006412]	structural constituent of ribosome [GO:0003735]	ribosome [GO:0005840]	GO:0000027; GO:0005840; GO:0003735; GO:0006412	NA	Glycine max (Soybean) (Glycine hispida)
gene_11688|GeneMark.hmm|333_aa|+|454|1455	333	tr|A0A0B2QPN3|A0A0B2QPN3_GLYSO	386	96.4	333	100	86.27	12	0	1	333	54	386	0	676	Endoplasmic reticulum-Golgi intermediate compartment protein 3	glysoja_033687	NA	NA	NA	NA	integral component of membrane [GO:0016021]	GO:0016021	NA	Glycine soja (Wild soybean)
gene_1169|GeneMark.hmm|423_aa|+|177|1448	423	tr|A0A0B2PFT5|A0A0B2PFT5_GLYSO	375	89.45	379	89.6	100	35	3	46	423	1	375	0	659	Uncharacterized protein	glysoja_010832	NA	NA	NA	sequence-specific DNA binding [GO:0043565]; transcription factor activity, sequence-specific DNA binding [GO:0003700]	NA	GO:0043565; GO:0003700	NA	Glycine soja (Wild soybean)
gene_11690|GeneMark.hmm|333_aa|+|454|1455	333	tr|A0A0B2QPN3|A0A0B2QPN3_GLYSO	386	96.4	333	100	86.27	12	0	1	333	54	386	0	676	Endoplasmic reticulum-Golgi intermediate compartment protein 3	glysoja_033687	NA	NA	NA	NA	integral component of membrane [GO:0016021]	GO:0016021	NA	Glycine soja (Wild soybean)
gene_11691|GeneMark.hmm|350_aa|+|3|1055	350	tr|G7JVJ5|G7JVJ5_MEDTR	366	79.94	359	100	98.09	63	2	1	350	8	366	0	585	MAP kinase kinase (Uncharacterized protein)	MTR_4g005830	NA	NA	NA	ATP binding [GO:0005524]; protein kinase activity [GO:0004672]	NA	GO:0005524; GO:0004672	NA	Medicago truncatula (Barrel medic) (Medicago tribuloides)
gene_11693|GeneMark.hmm|142_aa|-|376|804	142	tr|U3MF97|U3MF97_ARAHY	142	98.59	142	100	100	2	0	1	142	1	142	6e-98	284	40S ribosomal protein S23	NA	NA	NA	translation [GO:0006412]	structural constituent of ribosome [GO:0003735]	small ribosomal subunit [GO:0015935]	GO:0015935; GO:0003735; GO:0006412	NA	Arachis hypogaea (Peanut)
gene_11695|GeneMark.hmm|142_aa|-|339|767	142	tr|U3MF97|U3MF97_ARAHY	142	98.59	142	100	100	2	0	1	142	1	142	6e-98	284	40S ribosomal protein S23	NA	NA	NA	translation [GO:0006412]	structural constituent of ribosome [GO:0003735]	small ribosomal subunit [GO:0015935]	GO:0015935; GO:0003735; GO:0006412	NA	Arachis hypogaea (Peanut)
gene_11698|GeneMark.hmm|610_aa|+|103|1935	610	tr|A0A0B2QBI9|A0A0B2QBI9_GLYSO	608	89.02	610	100	100	65	2	1	610	1	608	0	1111	Fatty acid amide hydrolase (EC 1.1.2.4)	glysoja_026951	1.1.2.4	NA	NA	carbon-nitrogen ligase activity, with glutamine as amido-N-donor [GO:0016884]; D-lactate dehydrogenase (cytochrome) activity [GO:0004458]; hydrolase activity [GO:0016787]	NA	GO:0004458; GO:0016884; GO:0016787	NA	Glycine soja (Wild soybean)
gene_11699|GeneMark.hmm|325_aa|-|27|1004	325	tr|A0A0B2S2B8|A0A0B2S2B8_GLYSO	507	89.23	325	100	64.1	35	0	1	325	183	507	0	612	Aspartic proteinase (EC 3.4.23.40)	glysoja_015238	3.4.23.40	NA	lipid metabolic process [GO:0006629]	aspartic-type endopeptidase activity [GO:0004190]	NA	GO:0004190; GO:0006629	NA	Glycine soja (Wild soybean)
gene_1170|GeneMark.hmm|567_aa|+|339|2042	567	tr|A0A0L9VSX1|A0A0L9VSX1_PHAAN	568	92.08	568	100	100	44	1	1	567	1	568	0	1097	Uncharacterized protein	LR48_Vigan11g089700	NA	NA	asparaginyl-tRNA aminoacylation [GO:0006421]	asparagine-tRNA ligase activity [GO:0004816]; ATP binding [GO:0005524]; nucleic acid binding [GO:0003676]	cytoplasm [GO:0005737]	GO:0005524; GO:0004816; GO:0006421; GO:0005737; GO:0003676	NA	Phaseolus angularis (Azuki bean) (Vigna angularis)
gene_11700|GeneMark.hmm|514_aa|-|274|1818	514	tr|F1LKN0|F1LKN0_PHAVU	513	89.88	514	100	100	51	1	1	514	1	513	0	971	Aspartic acid protease	NA	NA	NA	lipid metabolic process [GO:0006629]	aspartic-type endopeptidase activity [GO:0004190]	NA	GO:0004190; GO:0006629	NA	Phaseolus vulgaris (Kidney bean) (French bean)
gene_11703|GeneMark.hmm|574_aa|-|464|2188	574	tr|A0A0B2P4M0|A0A0B2P4M0_GLYSO	576	89.24	576	100	100	60	2	1	574	1	576	0	1075	alpha-1,2-Mannosidase (EC 3.2.1.-)	glysoja_032702	3.2.1.-	NA	NA	calcium ion binding [GO:0005509]; mannosyl-oligosaccharide 1,2-alpha-mannosidase activity [GO:0004571]	integral component of membrane [GO:0016021]	GO:0005509; GO:0016021; GO:0004571	NA	Glycine soja (Wild soybean)
gene_11704|GeneMark.hmm|101_aa|+|1|306	101	tr|A0A0L9V9S5|A0A0L9V9S5_PHAAN	824	82.18	101	100	12.26	18	0	1	101	50	150	6e-49	169	Uncharacterized protein	LR48_Vigan09g030100	NA	NA	NA	NA	NA	NA	NA	Phaseolus angularis (Azuki bean) (Vigna angularis)
gene_11705|GeneMark.hmm|664_aa|+|309|2303	664	tr|A0A0B2PN93|A0A0B2PN93_GLYSO	843	75.43	696	100	82.56	135	4	1	664	152	843	0	1006	Protein IQ-DOMAIN 32	glysoja_034288	NA	NA	NA	NA	NA	NA	NA	Glycine soja (Wild soybean)
gene_11707|GeneMark.hmm|808_aa|+|111|2534	808	tr|I1KVD8|I1KVD8_SOYBN	809	94.44	809	100	100	44	1	1	808	1	809	0	1591	Phospholipase D (EC 3.1.4.4)	NA	3.1.4.4	NA	lipid catabolic process [GO:0016042]; phosphatidylcholine metabolic process [GO:0046470]	calcium ion binding [GO:0005509]; N-acylphosphatidylethanolamine-specific phospholipase D activity [GO:0070290]; phospholipase D activity [GO:0004630]	membrane [GO:0016020]	GO:0070290; GO:0005509; GO:0016042; GO:0016020; GO:0046470; GO:0004630	NA	Glycine max (Soybean) (Glycine hispida)
gene_11708|GeneMark.hmm|117_aa|-|511|864	117	tr|I1LB44|I1LB44_SOYBN	381	86.36	110	94.02	28.87	15	0	8	117	272	381	4e-63	202	Uncharacterized protein	GLYMA_10G146800	NA	NA	NA	NA	NA	NA	NA	Glycine max (Soybean) (Glycine hispida)
gene_11709|GeneMark.hmm|225_aa|-|836|1513	225	tr|A0A0R0ELC4|A0A0R0ELC4_SOYBN	335	83.11	225	100	67.16	37	1	1	224	1	225	2e-128	372	Uncharacterized protein	GLYMA_20G096900	NA	NA	NA	NA	NA	NA	NA	Glycine max (Soybean) (Glycine hispida)
gene_11710|GeneMark.hmm|162_aa|-|65|553	162	tr|I3SXE5|I3SXE5_LOTJA	114	62.75	102	62.96	89.47	38	0	1	102	1	102	2e-36	127	Uncharacterized protein	NA	NA	NA	translation [GO:0006412]	structural constituent of ribosome [GO:0003735]	ribosome [GO:0005840]	GO:0005840; GO:0003735; GO:0006412	NA	Lotus japonicus (Lotus corniculatus var. japonicus)
gene_11711|GeneMark.hmm|699_aa|-|176|2275	699	tr|V7CUA4|V7CUA4_PHAVU	688	79.55	704	100	100	123	9	1	699	1	688	0	1077	Uncharacterized protein	PHAVU_001G023300g	NA	NA	NA	zinc ion binding [GO:0008270]	NA	GO:0008270	NA	Phaseolus vulgaris (Kidney bean) (French bean)
[truncated: 24,019 more rows]
