# Supplementary material for: Unravelling molecular mechanisms from floral initiation to lipid biosynthesis in a promising biofuel tree species, Pongamia pinnata using transcriptome analysis
Source: Sci Rep. 2016 Sep 28;6:34315. doi: 10.1038/srep34315 (PMC5039640; doi:10.1038/srep34315)
Supplement: Supplementary Data 4 [file srep34315-s5.xls]

## Sheet: Sheet1
Query_ID	Query_length	Subject_ID	Subject_length	%Identity	Alignment_length	Subject_coverage	No.Of_mismatches	No.Of_gaps	Query_start	Query_end	Subject_start	Subject_end	E-value	Score	Protein_family	DOMAIN_AC
Locus_7269_Transcript_3/3_Confidence_0.600_Length_1331	1331	Vitis_vinifera_GSVIVP00007093001	202	62.06	253	100	41	8	121	870	1	201	7e-64	207	TCP	TCP
Locus_7269_Transcript_1/3_Confidence_0.600_Length_1412	1412	Vitis_vinifera_GSVIVP00007093001	202	59.76	251	100	44	8	217	951	2	201	3e-59	196	TCP	TCP
Locus_6424_Transcript_1/1_Confidence_1.000_Length_1217	1217	Populus_trichocarpa_755421	230	56.73	275	100	70	10	154	978	4	229	3e-71	227	zf-Dof	C2C2-Dof
Locus_4464_Transcript_1/1_Confidence_1.000_Length_1507	1507	Arabidopsis_lyrata_479415	343	51.51	398	100	131	7	1484	300	1	339	9e-125	372	ABI3VP1	B3
Locus_4890_Transcript_1/2_Confidence_0.750_Length_1043	1043	Vitis_vinifera_GSVIVP00006727001	143	61.96	163	100	37	1	915	427	2	139	4e-61	196	Coactivator p15	DEK_C, PC4
Locus_287_Transcript_1/1_Confidence_1.000_Length_2050	2050	Vitis_vinifera_GSVIVP00018844001	438	50.7	499	100	172	8	1991	507	6	434	2e-127	388	HLH	bHLH
Locus_1655_Transcript_1/1_Confidence_1.000_Length_1238	1238	Populus_trichocarpa_294718	222	67.06	252	100	48	6	1067	324	1	221	1e-101	305	AUX_IAA	AUX/IAA
Locus_18261_Transcript_1/1_Confidence_1.000_Length_917	917	Vitis_vinifera_GSVIVP00037222001	262	61.28	297	100	68	11	8	892	10	261	1e-100	300	zf-Dof	C2C2-Dof
Locus_28737_Transcript_1/1_Confidence_1.000_Length_1610	1610	Arabidopsis_lyrata_479415	343	51.8	388	100	140	7	1439	276	1	341	9e-127	378	ABI3VP1	B3
Locus_29169_Transcript_1/1_Confidence_1.000_Length_707	707	Carica_papaya_evm.TU.supercontig_9.97	145	53.05	164	100	40	5	24	464	1	144	1e-41	141	GATA	C2C2-GATA
Locus_2940_Transcript_1/1_Confidence_1.000_Length_1852	1852	Vitis_vinifera_GSVIVP00007830001	281	64.35	317	100	71	7	494	1429	1	280	1e-113	345	HB	HALZ, Homeobox
Locus_2351_Transcript_1/2_Confidence_0.667_Length_1194	1194	Populus_trichocarpa_643213	239	60.59	269	100	71	8	110	916	2	235	5e-92	280	AUX_IAA	AUX/IAA
Locus_2351_Transcript_2/2_Confidence_1.000_Length_1309	1309	Populus_trichocarpa_643213	239	60.59	269	100	71	8	110	916	2	235	2e-91	280	AUX_IAA	AUX/IAA
Locus_9299_Transcript_1/1_Confidence_1.000_Length_2568	2568	Populus_trichocarpa_833761	614	57.41	688	100	213	10	2448	400	1	613	0	635	C3H	Ank, zf-CCCH
Locus_4890_Transcript_2/2_Confidence_0.750_Length_1031	1031	Vitis_vinifera_GSVIVP00006727001	143	63.52	159	100	37	1	903	427	2	139	8e-62	197	Coactivator p15	DEK_C, PC4
Locus_1866_Transcript_1/1_Confidence_1.000_Length_1259	1259	Vitis_vinifera_GSVIVP00028503001	269	55.37	298	100	90	6	35	919	7	264	2e-71	229	AUX_IAA	AUX/IAA
Locus_4561_Transcript_2/3_Confidence_0.600_Length_1620	1620	Populus_trichocarpa_273558	363	50.12	401	100	152	9	1500	325	1	362	1e-88	280	AP2	AP2-EREBP
Locus_4561_Transcript_3/3_Confidence_0.600_Length_1636	1636	Populus_trichocarpa_273558	363	50.12	401	100	152	9	1516	341	1	362	2e-88	280	AP2	AP2-EREBP
Locus_577_Transcript_1/1_Confidence_1.000_Length_1891	1891	Carica_papaya_evm.TU.supercontig_74.65	311	57.89	342	100	110	8	376	1395	1	310	3e-101	314	HSF_DNA-bind	HSF
Locus_22898_Transcript_1/2_Confidence_0.667_Length_900	900	Populus_trichocarpa_797707	243	56.18	267	100	78	6	57	815	1	242	9e-82	250	MYB	Myb_DNA-binding
Locus_14845_Transcript_1/1_Confidence_1.000_Length_1732	1732	Vitis_vinifera_GSVIVP00027440001	396	75.4	435	100	61	3	323	1609	1	395	0	618	zf-C2H2	C2H2
Locus_30559_Transcript_1/1_Confidence_1.000_Length_863	863	Carica_papaya_evm.TU.supercontig_395.3	196	65.12	215	100	54	1	85	729	2	195	7e-94	279	Acetyltransf_1	GNAT
Locus_5442_Transcript_1/1_Confidence_1.000_Length_1344	1344	Carica_papaya_evm.TU.supercontig_5.294	271	63.85	296	100	69	10	58	936	6	266	4e-113	337	HLH	bHLH
Locus_7504_Transcript_1/2_Confidence_0.833_Length_1591	1591	Carica_papaya_evm.TU.supercontig_139.43	464	56.35	504	100	143	16	1573	167	1	462	5e-136	406	AP2-EREBP	AP2
Locus_6854_Transcript_1/2_Confidence_0.667_Length_1869	1869	Carica_papaya_evm.TU.supercontig_111.11	476	55.32	517	100	186	13	117	1658	1	475	3e-172	503	zf-Dof	C2C2-Dof
Locus_6854_Transcript_2/2_Confidence_0.667_Length_1877	1877	Carica_papaya_evm.TU.supercontig_111.11	476	55.32	517	100	186	13	117	1658	1	475	3e-172	503	zf-Dof	C2C2-Dof
Locus_8110_Transcript_1/1_Confidence_1.000_Length_2122	2122	Populus_trichocarpa_711538	315	68.13	342	100	79	5	1709	690	1	314	3e-133	399	G2-like	G2-like, Myb_DNA-binding
Locus_1804_Transcript_1/1_Confidence_1.000_Length_1677	1677	Vitis_vinifera_GSVIVP00007830001	281	65.57	305	100	77	8	483	1391	1	279	5e-110	333	HB	HALZ, Homeobox
Locus_3053_Transcript_1/1_Confidence_1.000_Length_2161	2161	Vitis_vinifera_GSVIVP00019538001	512	65.05	555	100	131	19	273	1880	1	511	0	553	AP2-EREBP	AP2
Locus_9281_Transcript_1/1_Confidence_1.000_Length_1034	1034	Populus_trichocarpa_821499	310	66.87	335	100	72	16	47	1033	1	302	3e-123	361	MYB	Myb_DNA-binding
Locus_6870_Transcript_1/1_Confidence_1.000_Length_1140	1140	Vitis_vinifera_GSVIVP00000667001	219	66.1	236	100	62	3	298	1005	1	218	1e-80	250	Response_reg	Orphans
Locus_6723_Transcript_1/1_Confidence_1.000_Length_1778	1778	Vitis_vinifera_GSVIVP00018643001	422	60.04	453	100	126	14	159	1448	1	421	3e-132	397	G2-like	G2-like, Myb_DNA-binding
Locus_21888_Transcript_1/1_Confidence_1.000_Length_517	517	Vitis_vinifera_GSVIVP00028314001	128	54.74	137	100	45	6	438	40	3	126	6e-37	127	Tify	CCT_2, tify
Locus_569_Transcript_1/1_Confidence_1.000_Length_1177	1177	Vitis_vinifera_GSVIVP00032358001	246	53.61	263	100	98	9	207	980	1	244	3e-54	182	bZIP_1	bZIP
Locus_7504_Transcript_2/2_Confidence_0.833_Length_1546	1546	Carica_papaya_evm.TU.supercontig_139.43	464	54.86	494	100	151	16	1528	167	1	462	3e-126	380	AP2-EREBP	AP2
Locus_28520_Transcript_1/1_Confidence_1.000_Length_1735	1735	Vitis_vinifera_GSVIVP00018643001	422	62.72	448	100	131	13	1677	361	1	421	3e-139	415	G2-like	G2-like, Myb_DNA-binding
Locus_34651_Transcript_1/1_Confidence_1.000_Length_1446	1446	Populus_trichocarpa_273558	363	53.25	385	100	135	12	1320	232	1	362	1e-105	323	AP2	AP2-EREBP
Locus_6832_Transcript_1/1_Confidence_1.000_Length_933	933	Vitis_vinifera_GSVIVP00000349001	183	68.56	194	100	49	2	860	279	1	182	4e-68	214	AP2	AP2-EREBP
Locus_2138_Transcript_1/1_Confidence_1.000_Length_992	992	Populus_trichocarpa_730802	240	59.06	254	100	73	7	973	251	1	236	4e-81	249	zf-C2H2	C2H2
Locus_5324_Transcript_1/1_Confidence_1.000_Length_1013	1013	Vitis_vinifera_GSVIVP00032358001	246	51.15	260	100	96	10	177	911	1	244	6e-52	175	bZIP_1	bZIP
Locus_10280_Transcript_1/1_Confidence_1.000_Length_2404	2404	Carica_papaya_evm.TU.supercontig_71.57	655	64.25	691	100	175	17	2303	336	1	654	0	654	HLH	bHLH
Locus_6684_Transcript_1/1_Confidence_1.000_Length_1358	1358	Populus_trichocarpa_242022	185	78.46	195	100	26	4	59	628	1	184	9e-97	292	MYB	Myb_DNA-binding
Locus_16288_Transcript_1/1_Confidence_1.000_Length_1574	1574	Vitis_vinifera_GSVIVP00010280001	296	50.32	312	100	114	7	444	1307	1	295	8e-72	234	zf-Dof	C2C2-Dof
Locus_22713_Transcript_1/1_Confidence_1.000_Length_1918	1918	Populus_trichocarpa_553223	565	55.89	594	100	197	23	1853	177	1	564	6e-175	513	HLH	bHLH
Locus_425_Transcript_1/1_Confidence_1.000_Length_1630	1630	Arabidopsis_lyrata_477666	363	51.44	381	100	129	11	1529	483	6	362	3e-106	326	NAM	NAC
Locus_22543_Transcript_1/1_Confidence_1.000_Length_2800	2800	Vitis_vinifera_GSVIVP00006721001	654	67.2	686	100	170	13	412	2433	10	652	0	843	ARF	AUX_IAA, Auxin_resp, B3
Locus_6692_Transcript_1/1_Confidence_1.000_Length_1302	1302	Populus_trichocarpa_576266	287	66.45	301	100	80	6	254	1141	2	286	3e-125	368	C3H	KH_1, zf-CCCH
Locus_4468_Transcript_1/1_Confidence_1.000_Length_1086	1086	Vitis_vinifera_GSVIVP00003062001	228	53.14	239	100	81	7	145	804	1	227	1e-35	132	AP2	AP2-EREBP
Locus_4936_Transcript_1/1_Confidence_1.000_Length_2546	2546	Populus_trichocarpa_820773	751	51.65	786	100	324	16	2470	161	1	746	0	638	CPP	CXC
Locus_21696_Transcript_1/2_Confidence_0.750_Length_1228	1228	Populus_trichocarpa_643213	239	72	250	100	51	5	1078	338	1	234	3e-116	342	AUX_IAA	AUX/IAA
Locus_21696_Transcript_2/2_Confidence_0.750_Length_1215	1215	Populus_trichocarpa_643213	239	72	250	100	51	5	1065	325	1	234	3e-116	342	AUX_IAA	AUX/IAA
Locus_1757_Transcript_1/1_Confidence_1.000_Length_1459	1459	Populus_trichocarpa_711734	351	63.49	367	100	99	4	160	1206	1	350	8e-137	402	AUX_IAA	AUX/IAA
Locus_6109_Transcript_1/1_Confidence_1.000_Length_669	669	Populus_trichocarpa_715285	157	57.93	164	100	61	3	152	643	1	156	2e-56	179	bZIP	bZIP_1, bZIP_2
Locus_22170_Transcript_1/1_Confidence_1.000_Length_913	913	Vitis_vinifera_GSVIVP00016403001	269	50.18	281	100	108	9	67	852	1	268	1e-73	231	Tify	CCT_2, tify
Locus_3963_Transcript_1/1_Confidence_1.000_Length_1333	1333	Populus_trichocarpa_551709	292	60.98	305	100	96	8	1130	243	1	291	1e-109	329	C2C2-GATA	CCT, CCT_2, GATA, tify
Locus_16819_Transcript_1/1_Confidence_1.000_Length_1775	1775	Carica_papaya_evm.TU.supercontig_62.51	407	53.18	425	100	151	12	97	1284	1	406	1e-101	317	G2-like	G2-like, Myb_DNA-binding
Locus_2439_Transcript_3/4_Confidence_0.500_Length_973	973	Carica_papaya_evm.TU.supercontig_186.4	193	74.13	201	100	43	4	24	626	1	192	9e-101	298	MYB	Myb_DNA-binding
Locus_2439_Transcript_4/4_Confidence_0.500_Length_973	973	Carica_papaya_evm.TU.supercontig_186.4	193	74.13	201	100	43	4	24	626	1	192	9e-101	298	MYB	Myb_DNA-binding
Locus_11726_Transcript_1/1_Confidence_1.000_Length_1673	1673	Populus_trichocarpa_807937	270	70.82	281	100	61	6	438	1253	1	269	3e-126	375	HB	HALZ, Homeobox
Locus_12545_Transcript_2/2_Confidence_0.750_Length_1229	1229	Physcomitrella_patens_114282	272	64.66	283	100	84	4	1024	182	1	269	1e-111	332	C2H2	G-patch, zf-C2H2
Locus_9164_Transcript_1/1_Confidence_1.000_Length_949	949	Carica_papaya_evm.TU.supercontig_14.19	280	61.86	291	100	75	10	21	821	1	279	5e-103	306	HB	HALZ, Homeobox
Locus_3510_Transcript_1/1_Confidence_1.000_Length_779	779	Chlorella_sp._NC64A_54989	128	58.65	133	100	41	4	161	556	1	120	4e-38	132	CCAAT	CBFD_NFYB_HMF, Histone, NF-YC
Locus_6567_Transcript_1/1_Confidence_1.000_Length_1118	1118	Vitis_vinifera_GSVIVP00008185001	284	67.12	295	100	66	9	120	947	1	283	2e-107	320	HB	HALZ, Homeobox
Locus_2773_Transcript_1/2_Confidence_0.750_Length_1367	1367	Vitis_vinifera_GSVIVP00028981001	322	61.08	334	100	114	8	324	1316	1	321	2e-117	350	HB	HALZ, Homeobox
Locus_12169_Transcript_1/2_Confidence_0.750_Length_1514	1514	Carica_papaya_evm.TU.supercontig_215.3	273	63.6	283	100	82	11	411	1238	1	269	9e-78	248	HB	HALZ, Homeobox
Locus_12169_Transcript_2/2_Confidence_0.750_Length_1514	1514	Carica_papaya_evm.TU.supercontig_215.3	273	63.25	283	100	83	11	411	1238	1	269	2e-66	218	HB	HALZ, Homeobox
Locus_7437_Transcript_1/1_Confidence_1.000_Length_1394	1394	Vitis_vinifera_GSVIVP00023587001	358	54.72	371	100	127	8	115	1152	2	356	9e-123	366	C2C2-CO-like	CCT, zf-B_box
Locus_14318_Transcript_1/2_Confidence_0.667_Length_1223	1223	Carica_papaya_evm.TU.supercontig_14.100	414	56.41	429	100	118	13	70	1221	1	405	4e-132	390	MYB	Myb_DNA-binding
Locus_14318_Transcript_2/2_Confidence_0.667_Length_1159	1159	Carica_papaya_evm.TU.supercontig_14.100	414	56.88	429	100	116	13	6	1157	1	405	2e-134	394	MYB	Myb_DNA-binding
Locus_27059_Transcript_1/1_Confidence_1.000_Length_1133	1133	Vitis_vinifera_GSVIVP00025959001	196	64.53	203	100	60	3	962	366	1	195	1e-40	144	AP2	AP2-EREBP
Locus_374_Transcript_1/1_Confidence_1.000_Length_1480	1480	Vitis_vinifera_GSVIVP00000052001	285	53.56	295	100	91	9	277	1056	1	284	5e-84	264	HLH	bHLH
Locus_10672_Transcript_1/1_Confidence_1.000_Length_1039	1039	Populus_trichocarpa_774521	272	56.94	281	100	107	5	78	914	1	269	7e-95	287	MYB	Myb_DNA-binding
Locus_6873_Transcript_1/1_Confidence_1.000_Length_1588	1588	Populus_trichocarpa_649402	441	56.26	455	100	128	16	207	1430	10	440	1e-140	417	HLH	bHLH
Locus_2773_Transcript_2/2_Confidence_0.750_Length_1172	1172	Vitis_vinifera_GSVIVP00028981001	322	61.14	332	100	113	8	135	1121	3	321	1e-117	348	HB	HALZ, Homeobox
Locus_3073_Transcript_1/1_Confidence_1.000_Length_1414	1414	Vitis_vinifera_GSVIVP00002102001	360	76.01	371	100	72	13	35	1141	2	357	0	530	G2-like	G2-like, Myb_DNA-binding
Locus_2243_Transcript_1/1_Confidence_1.000_Length_1393	1393	Vitis_vinifera_GSVIVP00014433001	400	72.09	412	100	98	8	117	1343	1	398	0	529	zf-C2H2	C2H2
Locus_1059_Transcript_1/2_Confidence_0.667_Length_2802	2802	Vitis_vinifera_GSVIVP00024444001	720	55.2	741	100	288	10	2587	392	8	713	0	692	Pseudo ARR-B	CCT, Response_reg
Locus_1059_Transcript_2/2_Confidence_0.667_Length_2984	2984	Vitis_vinifera_GSVIVP00024444001	720	55.2	741	100	288	10	2587	392	8	713	0	692	Pseudo ARR-B	CCT, Response_reg
Locus_28067_Transcript_1/1_Confidence_1.000_Length_1260	1260	Carica_papaya_evm.TU.supercontig_1332.1	342	62.5	352	100	76	12	83	1006	1	340	3e-114	342	C2C2-CO-like	CCT, zf-B_box
Locus_14815_Transcript_1/1_Confidence_1.000_Length_711	711	Vitis_vinifera_GSVIVP00029332001	172	68.36	177	100	48	2	51	581	1	169	1e-76	232	DUF260	LOB
Locus_3634_Transcript_1/1_Confidence_1.000_Length_1559	1559	Carica_papaya_evm.TU.supercontig_55.149	279	61.32	287	100	88	7	1216	395	1	277	3e-96	296	HSF_DNA-bind	HSF
Locus_3569_Transcript_1/1_Confidence_1.000_Length_1528	1528	Vitis_vinifera_GSVIVP00030296001	357	53.68	367	100	132	12	1383	304	1	336	4e-102	314	G2-like	G2-like, Myb_DNA-binding
Locus_3178_Transcript_1/1_Confidence_1.000_Length_5696	5696	Populus_trichocarpa_197907	1441	61.15	1480	100	504	20	5467	1115	3	1440	0	1400	HB	DDT, Homeobox
Locus_24468_Transcript_1/1_Confidence_1.000_Length_603	603	Populus_trichocarpa_179642	187	51.04	192	100	68	7	32	547	1	186	6e-37	129	AP2	AP2-EREBP
Locus_10759_Transcript_1/1_Confidence_1.000_Length_1070	1070	Vitis_vinifera_GSVIVP00019643001	229	66.38	235	100	66	6	142	828	1	228	2e-92	279	DUF260	LOB
Locus_13590_Transcript_1/1_Confidence_1.000_Length_1478	1478	Carica_papaya_evm.TU.supercontig_27.81	386	56.82	396	100	120	10	220	1296	3	384	2e-121	364	NAM	NAC
Locus_4941_Transcript_1/1_Confidence_1.000_Length_1620	1620	Populus_trichocarpa_563735	356	64.93	365	100	94	12	129	1178	10	355	7e-122	366	GATA	C2C2-GATA
Locus_20856_Transcript_1/1_Confidence_1.000_Length_1570	1570	Carica_papaya_evm.TU.supercontig_149.8	321	57.45	329	100	100	8	432	1382	1	301	4e-85	270	SBP	SBP
Locus_3143_Transcript_1/1_Confidence_1.000_Length_2894	2894	Vitis_vinifera_GSVIVP00017517001	729	53.15	747	100	268	23	423	2474	1	728	0	580	HB	Homeobox, POX
Locus_4483_Transcript_1/1_Confidence_1.000_Length_1339	1339	Populus_trichocarpa_576266	287	65.99	294	100	84	6	277	1149	2	282	3e-121	358	C3H	KH_1, zf-CCCH
Locus_7516_Transcript_2/2_Confidence_0.833_Length_1028	1028	Vitis_vinifera_GSVIVP00009703001	246	58.33	252	100	86	6	59	781	2	245	3e-72	228	DUF260	LOB
Locus_28382_Transcript_1/1_Confidence_1.000_Length_1946	1946	Carica_papaya_evm.TU.supercontig_116.43	618	67.77	633	100	139	11	175	1926	1	617	0	813	GRAS	GRAS
Locus_2156_Transcript_1/2_Confidence_0.667_Length_1468	1468	Sorghum_bicolor_5061767	413	51.54	423	100	184	6	71	1330	8	412	5e-149	436	PHD	PHD, zf-UBR
Locus_2156_Transcript_2/2_Confidence_0.667_Length_1448	1448	Sorghum_bicolor_5061767	413	51.06	423	100	186	6	51	1310	8	412	2e-150	439	PHD	PHD, zf-UBR
Locus_21367_Transcript_1/3_Confidence_0.714_Length_3191	3191	Populus_trichocarpa_731468	752	60.26	770	100	267	15	631	2889	1	748	0	644	Myb_DNA-binding	MYB-related
Locus_2127_Transcript_1/1_Confidence_1.000_Length_1614	1614	Carica_papaya_evm.TU.supercontig_79.40	311	61.64	318	100	97	4	355	1305	16	309	1e-87	276	AP2	AP2-EREBP
Locus_19503_Transcript_1/1_Confidence_1.000_Length_986	986	Vitis_vinifera_GSVIVP00018185001	271	74.01	277	100	57	4	890	72	1	266	1e-145	416	Acetyltransf_1	GNAT
Locus_5219_Transcript_1/2_Confidence_0.750_Length_1660	1660	Populus_trichocarpa_823340	274	61.43	280	100	88	5	1178	378	1	273	3e-96	298	HLH	bHLH
Locus_10926_Transcript_2/2_Confidence_0.600_Length_1588	1588	Populus_trichocarpa_796265	365	66.76	373	100	113	4	1475	363	1	364	2e-137	406	zf-C2H2	C2H2
Locus_3465_Transcript_1/1_Confidence_1.000_Length_1555	1555	Vitis_vinifera_GSVIVP00021136001	280	67.13	286	100	83	3	439	1296	5	279	4e-130	384	HLH	bHLH
Locus_25512_Transcript_1/1_Confidence_1.000_Length_1184	1184	Populus_trichocarpa_259824	281	57.84	287	100	90	6	1147	356	2	280	1e-74	237	WRKY	WRKY
Locus_1134_Transcript_1/2_Confidence_0.750_Length_1858	1858	Carica_papaya_evm.TU.supercontig_95.80	376	63.54	384	100	120	8	142	1260	1	375	2e-149	440	C2C2-CO-like	CCT, zf-B_box
Locus_28286_Transcript_1/1_Confidence_1.000_Length_1159	1159	Vitis_vinifera_GSVIVP00025574001	284	72.76	290	100	70	2	1062	193	1	281	2e-152	436	C2H2	zf-AN1, zf-C2H2
Locus_28553_Transcript_1/2_Confidence_0.750_Length_1283	1283	Vitis_vinifera_GSVIVP00027432001	238	80.25	243	100	41	2	1109	384	1	237	2e-107	321	HLH	bHLH
Locus_6560_Transcript_1/1_Confidence_1.000_Length_1064	1064	Populus_trichocarpa_643213	239	74.18	244	100	42	4	93	791	3	236	2e-112	331	AUX_IAA	AUX/IAA
Locus_31512_Transcript_1/1_Confidence_1.000_Length_1523	1523	Populus_trichocarpa_294737	386	57.61	394	100	140	9	213	1358	7	385	3e-122	367	bZIP	bZIP_1, bZIP_2
Locus_16716_Transcript_1/1_Confidence_1.000_Length_473	473	Vitis_vinifera_GSVIVP00036374001	97	74.75	99	100	21	1	31	327	1	95	5e-46	149	Myb_DNA-binding	MYB-related
Locus_1090_Transcript_1/1_Confidence_1.000_Length_2770	2770	Carica_papaya_evm.TU.supercontig_104.22	691	67.23	705	100	201	11	2357	288	1	690	0	753	HB	Homeobox, POX
Locus_8207_Transcript_1/1_Confidence_1.000_Length_1602	1602	Vitis_vinifera_GSVIVP00024601001	346	59.21	353	100	135	6	111	1166	1	345	1e-116	352	CBFB_NFYA	CCAAT
Locus_14616_Transcript_1/1_Confidence_1.000_Length_694	694	Vitis_vinifera_GSVIVP00006032001	199	56.65	203	100	69	8	663	97	1	198	3e-63	199	NAM	NAC
Locus_9017_Transcript_1/1_Confidence_1.000_Length_1893	1893	Populus_trichocarpa_717176	514	68.13	524	100	140	10	1827	304	1	513	0	637	HB	Homeobox, POX
Locus_7233_Transcript_3/3_Confidence_0.571_Length_1322	1322	Vitis_vinifera_GSVIVP00011845001	309	74.29	315	100	72	3	173	1111	1	308	5e-165	471	G2-like	G2-like, Myb_DNA-binding
Locus_2729_Transcript_1/1_Confidence_1.000_Length_1451	1451	Vitis_vinifera_GSVIVP00019566001	313	58.93	319	100	95	9	121	990	1	312	6e-100	306	MYB	Myb_DNA-binding
Locus_22032_Transcript_1/1_Confidence_1.000_Length_561	561	Vitis_vinifera_GSVIVP00019296001	104	69.81	106	100	29	2	519	202	1	103	4e-42	140	PC4	Coactivator p15
Locus_28928_Transcript_1/1_Confidence_1.000_Length_895	895	Vitis_vinifera_GSVIVP00007291001	212	85.65	216	100	25	4	786	139	2	211	7e-131	374	YABBY	C2C2-YABBY
Locus_1134_Transcript_2/2_Confidence_0.750_Length_1849	1849	Carica_papaya_evm.TU.supercontig_95.80	376	63.71	383	100	118	8	142	1251	1	375	6e-151	444	C2C2-CO-like	CCT, zf-B_box
Locus_6512_Transcript_1/1_Confidence_1.000_Length_3065	3065	Vitis_vinifera_GSVIVP00018838001	831	74.82	846	100	178	5	224	2752	17	830	0	1228	ARF	Auxin_resp, B3
Locus_1405_Transcript_1/2_Confidence_0.833_Length_1362	1362	Vitis_vinifera_GSVIVP00037014001	281	82.87	286	100	38	5	285	1127	1	280	1e-154	444	HB	HALZ, Homeobox
Locus_11145_Transcript_1/1_Confidence_1.000_Length_1652	1652	Populus_trichocarpa_551849	458	55.79	466	100	104	14	265	1464	28	457	2e-110	340	bZIP	bZIP_1, bZIP_2
Locus_10323_Transcript_1/1_Confidence_1.000_Length_1792	1792	Vitis_vinifera_GSVIVP00029061001	406	65.62	413	100	117	9	1	1218	11	405	4e-144	427	C2C2-CO-like	CCT, zf-B_box
Locus_3199_Transcript_1/2_Confidence_0.750_Length_2560	2560	Vitis_vinifera_GSVIVP00019494001	659	75.22	670	100	146	9	2341	356	1	658	0	941	FHA	DAO, FAD_binding_3, FHA
Locus_26551_Transcript_1/1_Confidence_1.000_Length_1122	1122	Populus_trichocarpa_646183	240	70.49	244	100	50	9	196	882	1	237	1e-104	311	DUF260	LOB
Locus_4613_Transcript_1/1_Confidence_1.000_Length_1695	1695	Arabidopsis_thaliana_AT5G25220.2	421	67.76	428	100	114	8	156	1391	1	420	0	530	HB	ELK, KNOX1, KNOX2
Locus_22319_Transcript_2/2_Confidence_0.833_Length_1036	1036	Vitis_vinifera_GSVIVP00017462001	184	73.26	187	100	43	4	251	802	1	183	6e-77	238	YABBY	C2C2-YABBY
Locus_6124_Transcript_4/4_Confidence_0.667_Length_2296	2296	Carica_papaya_evm.TU.supercontig_20.31	679	55.8	690	100	220	13	167	2158	47	677	0	713	FAR1	Aldedh, FAR1
Locus_5925_Transcript_1/1_Confidence_1.000_Length_1547	1547	Vitis_vinifera_GSVIVP00032141001	380	62.95	386	100	110	6	1516	428	1	376	3e-161	467	zf-CCCH	C3H
Locus_4039_Transcript_1/1_Confidence_1.000_Length_1561	1561	Populus_trichocarpa_827108	321	73.01	326	100	74	5	120	1091	1	314	3e-102	314	DUF822	BES1
Locus_10225_Transcript_1/1_Confidence_1.000_Length_1263	1263	Populus_trichocarpa_805972	321	78.53	326	100	59	4	2	976	5	320	4e-140	407	DUF822	BES1
Locus_2374_Transcript_1/1_Confidence_1.000_Length_2018	2018	Populus_trichocarpa_551373	587	69.46	596	100	168	7	109	1884	1	586	0	802	GRAS	GRAS
Locus_11264_Transcript_1/1_Confidence_1.000_Length_1296	1296	Vitis_vinifera_GSVIVP00011106001	333	69.53	338	100	97	3	1205	192	1	332	1e-135	396	SWI/SNF-BAF60b	DEK_C, SWIB
Locus_525_Transcript_4/7_Confidence_0.450_Length_2856	2856	Carica_papaya_evm.TU.supercontig_103.55	614	74.96	623	100	132	6	2440	611	2	613	0	950	EIN3	EIL
Locus_525_Transcript_5/7_Confidence_0.450_Length_2870	2870	Carica_papaya_evm.TU.supercontig_103.55	614	74.96	623	100	132	6	2440	611	2	613	0	950	EIN3	EIL
Locus_525_Transcript_7/7_Confidence_0.450_Length_2857	2857	Carica_papaya_evm.TU.supercontig_103.55	614	74.96	623	100	132	6	2440	611	2	613	0	950	EIN3	EIL
Locus_14274_Transcript_1/1_Confidence_1.000_Length_1041	1041	Populus_trichocarpa_557085	273	64.62	277	100	73	4	932	162	1	272	6e-110	325	MYB	Myb_DNA-binding
Locus_5219_Transcript_2/2_Confidence_0.750_Length_1654	1654	Populus_trichocarpa_823340	274	61.87	278	100	88	4	1172	378	1	273	2e-98	303	HLH	bHLH
Locus_838_Transcript_1/1_Confidence_1.000_Length_763	763	Populus_trichocarpa_722365	143	61.38	145	100	39	4	654	262	1	142	3e-48	159	SWIB	SWI/SNF-BAF60b
Locus_3199_Transcript_2/2_Confidence_0.750_Length_2467	2467	Vitis_vinifera_GSVIVP00019494001	659	75.3	668	100	145	9	2248	269	1	656	0	939	FHA	DAO, FAD_binding_3, FHA
Locus_10926_Transcript_1/2_Confidence_0.800_Length_2292	2292	Populus_trichocarpa_796265	365	62.16	370	100	129	4	2179	1076	1	361	4e-119	366	zf-C2H2	C2H2
Locus_57_Transcript_1/5_Confidence_0.538_Length_1680	1680	Vitis_vinifera_GSVIVP00034183001	514	50.29	521	100	132	15	321	1526	1	513	2e-133	402	C2H2	zf-C2H2
Locus_19180_Transcript_1/1_Confidence_1.000_Length_1304	1304	Populus_trichocarpa_178438	303	63.52	307	100	93	6	316	1194	1	302	4e-108	325	trihelix	Trihelix
Locus_2070_Transcript_1/2_Confidence_0.833_Length_3257	3257	Vitis_vinifera_GSVIVP00024500001	886	66.89	897	100	261	14	114	2756	9	885	0	1109	PHD	PHD, SAP, zf-MIZ
Locus_7516_Transcript_1/2_Confidence_0.833_Length_1028	1028	Vitis_vinifera_GSVIVP00009703001	246	57.83	249	100	86	6	68	781	5	245	2e-70	223	DUF260	LOB
Locus_8065_Transcript_1/1_Confidence_1.000_Length_1285	1285	Populus_trichocarpa_661810	246	69.88	249	100	63	5	973	251	1	245	2e-101	306	MADS	K-box, SRF-TF
Locus_21367_Transcript_2/3_Confidence_0.714_Length_3076	3076	Populus_trichocarpa_731468	752	60.18	761	100	264	15	543	2774	10	748	0	631	Myb_DNA-binding	MYB-related
Locus_21367_Transcript_3/3_Confidence_0.714_Length_3305	3305	Populus_trichocarpa_731468	752	60.18	761	100	264	15	772	3003	10	748	0	631	Myb_DNA-binding	MYB-related
Locus_7238_Transcript_1/1_Confidence_1.000_Length_1485	1485	Vitis_vinifera_GSVIVP00017237001	419	54.48	424	100	109	11	181	1221	1	417	8e-98	305	HLH	bHLH
Locus_20776_Transcript_1/1_Confidence_1.000_Length_1445	1445	Vitis_vinifera_GSVIVP00024601001	346	60	350	100	129	5	117	1148	1	345	5e-93	289	CBFB_NFYA	CCAAT
Locus_1778_Transcript_1/1_Confidence_1.000_Length_2379	2379	Carica_papaya_evm.TU.supercontig_103.55	614	74.4	621	100	147	5	2086	236	1	613	0	910	EIN3	EIL
Locus_7468_Transcript_1/1_Confidence_1.000_Length_936	936	Populus_trichocarpa_655971	178	76.67	180	100	36	3	106	636	1	177	1e-83	253	CCAAT	CBFD_NFYB_HMF, NF-YB
Locus_24734_Transcript_1/1_Confidence_1.000_Length_2728	2728	Populus_trichocarpa_832516	713	52.15	721	100	273	17	2320	281	23	712	2e-174	527	Pseudo ARR-B	CCT, Response_reg
Locus_21606_Transcript_1/2_Confidence_0.833_Length_822	822	Vitis_vinifera_GSVIVP00017462001	184	73.12	186	100	39	4	25	558	1	183	2e-85	256	YABBY	C2C2-YABBY
Locus_57_Transcript_4/5_Confidence_0.154_Length_1642	1642	Carica_papaya_evm.TU.supercontig_25.50	564	50	570	100	134	19	202	1482	2	563	3e-136	411	C2H2	zf-C2H2
Locus_6_Transcript_1/3_Confidence_0.778_Length_2976	2976	Populus_trichocarpa_647251	682	63.13	689	100	200	21	186	2165	1	664	0	676	C3H	RRM_1, zf-CCCH
Locus_11529_Transcript_1/2_Confidence_0.833_Length_1143	1143	Populus_trichocarpa_798526	201	68.47	203	100	44	3	194	775	8	199	2e-87	266	AUX_IAA	AUX/IAA
Locus_11529_Transcript_2/2_Confidence_0.833_Length_1141	1141	Populus_trichocarpa_798526	201	68.47	203	100	44	3	194	775	8	199	2e-87	266	AUX_IAA	AUX/IAA
Locus_11867_Transcript_1/1_Confidence_1.000_Length_1636	1636	Populus_trichocarpa_571988	508	54.97	513	100	189	10	28	1458	1	507	3e-148	439	BSD	BSD
Locus_57_Transcript_5/5_Confidence_0.538_Length_1671	1671	Vitis_vinifera_GSVIVP00034183001	514	50.67	519	100	128	16	324	1517	2	513	4e-132	399	C2H2	zf-C2H2
Locus_84_Transcript_1/5_Confidence_0.583_Length_1909	1909	Populus_trichocarpa_801331	430	80.18	434	100	77	4	213	1502	1	429	0	673	TUB	F-box, Tub
Locus_84_Transcript_2/5_Confidence_0.667_Length_2071	2071	Populus_trichocarpa_801331	430	80.41	434	100	76	4	375	1664	1	429	0	676	TUB	F-box, Tub
Locus_84_Transcript_4/5_Confidence_0.667_Length_2068	2068	Populus_trichocarpa_801331	430	80.65	434	100	74	4	375	1661	1	429	0	659	TUB	F-box, Tub
Locus_84_Transcript_5/5_Confidence_0.667_Length_2071	2071	Populus_trichocarpa_801331	430	80.18	434	100	77	4	375	1664	1	429	0	673	TUB	F-box, Tub
Locus_395_Transcript_1/1_Confidence_1.000_Length_1433	1433	Populus_trichocarpa_805875	322	90.77	325	100	26	1	80	1054	1	321	0	579	Rcd1	Rcd1-like
Locus_6907_Transcript_1/2_Confidence_0.750_Length_959	959	Carica_papaya_evm.TU.supercontig_44.73	222	64.73	224	100	66	4	863	216	1	219	2e-76	237	HLH	bHLH
Locus_6907_Transcript_2/2_Confidence_0.750_Length_881	881	Carica_papaya_evm.TU.supercontig_44.73	222	57.14	224	100	57	5	785	216	1	219	9e-66	208	HLH	bHLH
Locus_6_Transcript_2/3_Confidence_0.778_Length_3127	3127	Populus_trichocarpa_647251	682	63.08	688	100	200	20	186	2159	1	664	0	645	C3H	RRM_1, zf-CCCH
Locus_6_Transcript_3/3_Confidence_0.778_Length_2970	2970	Populus_trichocarpa_647251	682	63.08	688	100	200	20	186	2159	1	664	0	645	C3H	RRM_1, zf-CCCH
Locus_4333_Transcript_2/3_Confidence_0.600_Length_2081	2081	Populus_trichocarpa_834586	569	63.07	574	100	201	6	1891	185	1	568	0	552	Sigma70-like	Sigma70_r2, Sigma70_r3, Sigma70_r4
Locus_11295_Transcript_1/1_Confidence_1.000_Length_1455	1455	Carica_papaya_evm.TU.supercontig_80.95	340	63.56	343	100	103	9	117	1094	1	338	4e-132	390	NAM	NAC
Locus_8846_Transcript_1/1_Confidence_1.000_Length_971	971	Carica_papaya_evm.TU.supercontig_50.71	229	77.49	231	100	46	3	102	785	1	228	8e-120	348	MADS	K-box, SRF-TF
Locus_3141_Transcript_1/3_Confidence_0.667_Length_1498	1498	Populus_trichocarpa_827145	240	74.79	242	100	57	4	365	1087	1	239	6e-121	358	Orphans	zf-B_box
Locus_3141_Transcript_2/3_Confidence_0.667_Length_1498	1498	Populus_trichocarpa_827145	240	73.97	242	100	59	4	365	1087	1	239	4e-120	356	Orphans	zf-B_box
Locus_3141_Transcript_3/3_Confidence_0.667_Length_1498	1498	Populus_trichocarpa_827145	240	74.79	242	100	57	4	365	1087	1	239	6e-121	358	Orphans	zf-B_box
Locus_4861_Transcript_1/1_Confidence_1.000_Length_1489	1489	Carica_papaya_evm.TU.supercontig_100.2	363	71.86	366	100	96	2	175	1263	1	362	0	523	bZIP	bZIP_1, bZIP_2
Locus_7073_Transcript_2/4_Confidence_0.556_Length_1729	1729	Populus_trichocarpa_830259	368	70.89	371	100	99	8	172	1269	1	367	1e-154	452	AUX_IAA	AUX/IAA
Locus_7073_Transcript_4/4_Confidence_0.556_Length_1738	1738	Populus_trichocarpa_830259	368	70.89	371	100	99	8	181	1278	1	367	1e-154	452	AUX_IAA	AUX/IAA
Locus_2633_Transcript_1/1_Confidence_1.000_Length_1550	1550	Carica_papaya_evm.TU.supercontig_129.23	380	70.5	383	100	75	5	1322	276	1	379	2e-164	475	AUX_IAA	AUX/IAA
Locus_1410_Transcript_1/2_Confidence_0.750_Length_1978	1978	Populus_trichocarpa_665539	511	73.98	515	100	127	5	258	1796	1	510	0	735	Sigma70-like	Sigma70_r2, Sigma70_r3, Sigma70_r4
Locus_1410_Transcript_2/2_Confidence_0.750_Length_1978	1978	Populus_trichocarpa_665539	511	73.98	515	100	127	5	258	1796	1	510	0	734	Sigma70-like	Sigma70_r2, Sigma70_r3, Sigma70_r4
Locus_1907_Transcript_1/1_Confidence_1.000_Length_2907	2907	Populus_trichocarpa_589465	783	59.32	789	100	278	13	2619	286	20	776	0	830	Myb_DNA-binding	MYB-related
Locus_10819_Transcript_1/1_Confidence_1.000_Length_1886	1886	Carica_papaya_evm.TU.supercontig_9.163	406	77.26	409	100	80	2	436	1635	1	405	0	650	TUB	F-box, Tub
Locus_1708_Transcript_1/1_Confidence_1.000_Length_1046	1046	Populus_trichocarpa_823340	274	50	276	100	69	7	148	777	1	273	7e-75	236	HLH	bHLH
Locus_17345_Transcript_1/6_Confidence_0.429_Length_1269	1269	Vitis_vinifera_GSVIVP00017893001	286	71.53	288	100	75	4	295	1146	1	285	1e-129	379	DUF1004	BBR/BPC
Locus_17345_Transcript_2/6_Confidence_0.500_Length_1279	1279	Vitis_vinifera_GSVIVP00017893001	286	71.53	288	100	75	4	295	1146	1	285	1e-129	379	DUF1004	BBR/BPC
Locus_17345_Transcript_3/6_Confidence_0.429_Length_1520	1520	Vitis_vinifera_GSVIVP00017893001	286	71.53	288	100	75	4	295	1146	1	285	4e-128	378	DUF1004	BBR/BPC
Locus_17345_Transcript_6/6_Confidence_0.429_Length_1520	1520	Vitis_vinifera_GSVIVP00017893001	286	71.53	288	100	75	4	295	1146	1	285	2e-128	379	DUF1004	BBR/BPC
Locus_6414_Transcript_1/1_Confidence_1.000_Length_1122	1122	Populus_trichocarpa_643591	293	73.9	295	100	66	3	1019	153	3	292	9e-158	449	NAM	NAC
Locus_13337_Transcript_1/2_Confidence_0.750_Length_3426	3426	Populus_trichocarpa_554773	1031	73.8	1038	100	221	7	162	3170	1	1022	0	1530	Orphans	CHASE, HATPase_c, HisKA, Response_reg
Locus_13337_Transcript_2/2_Confidence_0.750_Length_3766	3766	Populus_trichocarpa_554773	1031	73.8	1038	100	221	7	162	3170	1	1022	0	1530	Orphans	CHASE, HATPase_c, HisKA, Response_reg
Locus_6656_Transcript_1/1_Confidence_1.000_Length_1289	1289	Populus_trichocarpa_799722	305	73.62	307	100	58	9	221	1084	2	304	5e-119	353	HB	HALZ, HD-ZIP_N, Homeobox
Locus_3990_Transcript_1/2_Confidence_0.750_Length_1258	1258	Populus_trichocarpa_715285	157	55.7	158	100	68	1	404	877	1	156	4e-49	167	bZIP	bZIP_1, bZIP_2
Locus_3990_Transcript_2/2_Confidence_0.750_Length_1258	1258	Populus_trichocarpa_715285	157	55.7	158	100	68	1	404	877	1	156	4e-49	167	bZIP	bZIP_1, bZIP_2
Locus_31912_Transcript_1/2_Confidence_0.667_Length_1314	1314	Vitis_vinifera_GSVIVP00019566001	313	71.43	315	100	67	8	90	989	6	312	2e-126	373	MYB	Myb_DNA-binding
Locus_31912_Transcript_2/2_Confidence_0.667_Length_1314	1314	Vitis_vinifera_GSVIVP00019566001	313	71.43	315	100	67	8	90	989	6	312	9e-127	373	MYB	Myb_DNA-binding
Locus_6306_Transcript_1/1_Confidence_1.000_Length_1414	1414	Populus_trichocarpa_811813	334	82.14	336	100	50	2	1169	183	1	333	0	568	Tub	TUB
Locus_22479_Transcript_1/1_Confidence_1.000_Length_1518	1518	Populus_trichocarpa_836304	339	78.59	341	100	64	6	1377	373	1	338	7e-176	502	Myb_DNA-binding	MYB-related
Locus_23345_Transcript_1/1_Confidence_1.000_Length_1367	1367	Carica_papaya_evm.TU.supercontig_2092.1	350	65.62	352	100	100	7	164	1177	5	349	3e-143	418	Myb_DNA-binding	MYB-related
Locus_21322_Transcript_1/2_Confidence_0.750_Length_2975	2975	Vitis_vinifera_GSVIVP00028802001	714	74.51	718	100	154	10	346	2427	1	713	0	902	C3H	Ank, zf-CCCH
Locus_342_Transcript_1/1_Confidence_1.000_Length_1245	1245	Populus_trichocarpa_560052	362	64.01	364	100	94	5	47	1036	1	361	1e-124	369	G2-like	G2-like, Myb_DNA-binding
Locus_8540_Transcript_1/1_Confidence_1.000_Length_1114	1114	Populus_trichocarpa_561893	194	68.21	195	100	52	5	123	686	1	192	5e-67	213	AP2	AP2-EREBP
Locus_28896_Transcript_1/1_Confidence_1.000_Length_1098	1098	Carica_papaya_evm.TU.supercontig_58.26	192	74.61	193	100	40	4	110	667	1	191	6e-87	264	AUX_IAA	AUX/IAA
Locus_9520_Transcript_1/1_Confidence_1.000_Length_1157	1157	Carica_papaya_evm.TU.supercontig_785.2	394	62.37	396	100	121	8	9	1121	1	393	1e-146	425	G2-like	G2-like, Myb_DNA-binding
Locus_7523_Transcript_1/1_Confidence_1.000_Length_1601	1601	Vitis_vinifera_GSVIVP00032337001	412	72.95	414	100	105	4	147	1376	1	411	0	554	zf-C2H2	C2H2
Locus_4040_Transcript_1/1_Confidence_1.000_Length_2203	2203	Populus_trichocarpa_829311	649	76.38	652	100	138	7	2041	122	1	648	0	819	MYB	DnaJ, Myb_DNA-binding
Locus_3151_Transcript_1/1_Confidence_1.000_Length_3079	3079	Vitis_vinifera_GSVIVP00028802001	714	72.94	717	100	174	6	2759	657	1	713	0	935	C3H	Ank, zf-CCCH
Locus_8206_Transcript_1/1_Confidence_1.000_Length_1478	1478	Vitis_vinifera_GSVIVP00001973001	240	73.86	241	100	58	5	258	971	1	239	4e-120	356	Orphans	zf-B_box
Locus_1047_Transcript_1/1_Confidence_1.000_Length_1200	1200	Populus_trichocarpa_758707	243	74.59	244	100	60	1	1077	346	1	242	1e-118	349	MADS	K-box, SRF-TF
Locus_11454_Transcript_1/1_Confidence_1.000_Length_1231	1231	Populus_trichocarpa_577212	246	72.47	247	100	66	1	1132	392	1	245	1e-122	359	Acetyltransf_1	GNAT
Locus_22238_Transcript_1/2_Confidence_0.750_Length_1070	1070	Populus_trichocarpa_834607	255	72.66	256	100	68	2	118	885	1	254	2e-132	383	Acetyltransf_1	GNAT
Locus_7269_Transcript_2/3_Confidence_0.600_Length_1842	1842	Carica_papaya_evm.TU.supercontig_60.65	274	67.27	275	100	76	6	121	909	1	273	2e-73	239	TCP	TCP
Locus_10984_Transcript_1/1_Confidence_1.000_Length_1008	1008	Carica_papaya_evm.TU.supercontig_19.213	284	63.51	285	100	95	7	8	856	6	283	5e-118	346	MYB	Myb_DNA-binding
Locus_8641_Transcript_1/1_Confidence_1.000_Length_1357	1357	Vitis_vinifera_GSVIVP00027915001	294	62.71	295	100	101	5	137	1006	1	291	1e-120	358	Orphans	zf-B_box
Locus_18266_Transcript_1/1_Confidence_1.000_Length_1103	1103	Vitis_vinifera_GSVIVP00015084001	295	60.14	296	100	100	7	958	119	1	294	1e-111	332	C2C2-GATA	CCT, CCT_2, GATA, tify
Locus_4609_Transcript_3/3_Confidence_0.667_Length_1357	1357	Populus_trichocarpa_799722	305	73.86	306	100	52	8	88	939	1	300	7e-134	392	HB	HALZ, HD-ZIP_N, Homeobox
Locus_25018_Transcript_1/1_Confidence_1.000_Length_1107	1107	Populus_trichocarpa_676503	316	56.15	317	100	122	5	1101	196	1	315	5e-62	204	Myb_DNA-binding	MYB-related
Locus_1651_Transcript_1/1_Confidence_1.000_Length_1320	1320	Populus_trichocarpa_829875	325	86.2	326	100	30	4	1252	314	1	324	0	558	Rcd1	Rcd1-like
Locus_855_Transcript_1/2_Confidence_0.750_Length_1970	1970	Populus_trichocarpa_831667	337	77.22	338	100	75	2	440	1453	1	336	6e-167	485	DUF1004	BBR/BPC
Locus_855_Transcript_2/2_Confidence_0.750_Length_1849	1849	Populus_trichocarpa_831667	337	77.22	338	100	75	2	319	1332	1	336	2e-167	485	DUF1004	BBR/BPC
Locus_8154_Transcript_1/1_Confidence_1.000_Length_1287	1287	Carica_papaya_evm.TU.supercontig_52.138	350	75.5	351	100	74	4	26	1048	1	349	2e-172	491	WRKY	Plant_zn_clust, WRKY
Locus_4133_Transcript_1/1_Confidence_1.000_Length_1095	1095	Populus_trichocarpa_711734	351	61.36	352	100	84	9	43	948	1	350	8e-125	367	AUX_IAA	AUX/IAA
Locus_20524_Transcript_1/1_Confidence_1.000_Length_1307	1307	Carica_papaya_evm.TU.supercontig_333.2	359	78.61	360	100	72	3	177	1247	1	358	2e-154	446	MYB	Myb_DNA-binding
Locus_4623_Transcript_1/1_Confidence_1.000_Length_1591	1591	Populus_trichocarpa_830259	368	72.36	369	100	97	5	89	1186	1	367	8e-173	496	AUX_IAA	AUX/IAA
Locus_10829_Transcript_1/1_Confidence_1.000_Length_1410	1410	Carica_papaya_evm.TU.supercontig_36.110	372	50.67	373	100	130	10	1231	263	1	369	1e-71	234	AP2	AP2-EREBP
Locus_2926_Transcript_1/1_Confidence_1.000_Length_1331	1331	Vitis_vinifera_GSVIVP00009247001	385	57.77	386	100	134	9	1188	67	4	372	2e-95	296	CCT	Orphans
Locus_1937_Transcript_1/3_Confidence_0.667_Length_1847	1847	Populus_trichocarpa_655329	418	73.27	419	100	108	2	1507	257	1	417	0	630	TUB	F-box, Tub
Locus_1937_Transcript_2/3_Confidence_0.667_Length_1870	1870	Populus_trichocarpa_655329	418	73.27	419	100	108	2	1507	257	1	417	0	630	TUB	F-box, Tub
Locus_1937_Transcript_3/3_Confidence_0.667_Length_1967	1967	Populus_trichocarpa_655329	418	73.27	419	100	108	2	1507	257	1	417	0	630	TUB	F-box, Tub
Locus_32042_Transcript_1/1_Confidence_1.000_Length_1652	1652	Zea_mays_GRMZM2G028766_P02	417	69.86	418	100	116	3	106	1338	1	415	2e-154	452	C2H2	PUB, UBA, zf-C2H2
Locus_84_Transcript_3/5_Confidence_0.667_Length_1821	1821	Populus_trichocarpa_801331	430	79.12	431	100	81	4	375	1655	1	426	0	659	TUB	F-box, Tub
Locus_12891_Transcript_1/1_Confidence_1.000_Length_1522	1522	Populus_trichocarpa_798914	452	73.73	453	100	110	4	1484	144	2	451	0	676	LIM	Orphans
Locus_8293_Transcript_1/1_Confidence_1.000_Length_2153	2153	Vitis_vinifera_GSVIVP00000413001	573	52.44	574	100	265	5	301	2004	1	572	2e-180	531	PHD	PHD
Locus_501_Transcript_2/2_Confidence_0.750_Length_1015	1015	Populus_trichocarpa_818190	270	67.04	270	100	65	4	179	919	1	269	9e-113	332	MYB	Myb_DNA-binding
Locus_1246_Transcript_1/2_Confidence_0.667_Length_1608	1608	Populus_trichocarpa_830092	302	76.16	302	100	64	3	196	1080	1	301	2e-132	391	HLH	bHLH
Locus_1246_Transcript_2/2_Confidence_0.667_Length_1488	1488	Populus_trichocarpa_830092	302	76.49	302	100	63	3	196	1080	1	301	3e-132	389	HLH	bHLH
Locus_1324_Transcript_1/1_Confidence_1.000_Length_1068	1068	Populus_trichocarpa_560917	240	85.42	240	100	34	1	911	192	1	239	1e-121	354	Alfin-like	Alfin-like, PHD
Locus_1348_Transcript_1/1_Confidence_1.000_Length_1151	1151	Populus_trichocarpa_830927	257	60.7	257	100	74	5	211	903	1	256	2e-95	289	NAM	NAC
Locus_1709_Transcript_1/1_Confidence_1.000_Length_1704	1704	Carica_papaya_evm.TU.supercontig_18.96	443	79.23	443	100	78	8	1593	304	1	442	0	688	Myb_DNA-binding	MYB-related
Locus_3194_Transcript_1/1_Confidence_1.000_Length_1887	1887	Populus_trichocarpa_415152	354	83.62	354	100	55	3	1187	132	1	353	2e-180	519	IWS1_C	IWS1
Locus_3961_Transcript_1/1_Confidence_1.000_Length_1629	1629	Carica_papaya_evm.TU.supercontig_124.1	417	61.87	417	100	138	5	1296	106	1	416	0	520	HSF_DNA-bind	HSF
Locus_4394_Transcript_1/1_Confidence_1.000_Length_1053	1053	Populus_trichocarpa_834656	237	85.23	237	100	34	1	892	182	1	236	3e-148	422	ULT	ULT
Locus_4923_Transcript_2/2_Confidence_0.889_Length_2692	2692	Carica_papaya_evm.TU.supercontig_184.4	552	86.41	552	100	73	2	1829	177	1	551	0	999	BTB	TRAF
Locus_5048_Transcript_1/1_Confidence_1.000_Length_1428	1428	Vitis_vinifera_GSVIVP00038119001	359	67.41	359	100	89	10	178	1233	21	358	5e-117	352	C2C2-CO-like	CCT, zf-B_box
Locus_5585_Transcript_1/1_Confidence_1.000_Length_1228	1228	Populus_trichocarpa_824535	316	62.03	316	100	85	5	133	978	1	315	7e-134	390	CCT	Orphans
Locus_7503_Transcript_1/1_Confidence_1.000_Length_1544	1544	Populus_trichocarpa_574356	348	63.22	348	100	106	11	396	1409	1	336	4e-134	396	TCP	TCP
Locus_13036_Transcript_1/1_Confidence_1.000_Length_998	998	Vitis_vinifera_GSVIVP00016935001	186	86.56	186	100	22	2	340	891	1	185	4e-115	335	YABBY	C2C2-YABBY
Locus_14416_Transcript_1/1_Confidence_1.000_Length_912	912	Populus_trichocarpa_588264	210	70	210	100	54	4	69	674	1	209	1e-78	241	CBFB_NFYA	CCAAT
Locus_16818_Transcript_1/1_Confidence_1.000_Length_1056	1056	Populus_trichocarpa_709610	222	57.66	222	100	64	7	902	324	1	221	3e-76	237	AUX_IAA	AUX/IAA
Locus_17584_Transcript_1/1_Confidence_1.000_Length_335	335	Carica_papaya_evm.TU.supercontig_140.54	92	67.39	92	100	28	2	26	298	1	91	1e-36	122	ZF-HD_dimer	zf-HD
Locus_21606_Transcript_2/2_Confidence_0.833_Length_816	816	Vitis_vinifera_GSVIVP00017462001	184	71.2	184	100	44	3	25	552	1	183	2e-83	252	YABBY	C2C2-YABBY
Locus_21976_Transcript_1/1_Confidence_1.000_Length_1546	1546	Populus_trichocarpa_801331	430	89.53	430	100	44	1	16	1305	1	429	0	745	TUB	F-box, Tub
Locus_23496_Transcript_1/1_Confidence_1.000_Length_1744	1744	Populus_trichocarpa_763234	347	62.25	347	100	122	4	1511	495	1	346	1e-150	441	HSF_DNA-bind	HSF
Locus_26272_Transcript_1/1_Confidence_1.000_Length_1295	1295	Carica_papaya_evm.TU.supercontig_2.133	254	55.91	254	100	96	5	923	207	1	253	4e-84	261	zf-C2H2	C2H2
Locus_26554_Transcript_1/1_Confidence_1.000_Length_857	857	Vitis_vinifera_GSVIVP00032569001	165	89.09	165	100	17	1	160	654	1	164	2e-103	302	Acetyltransf_1	GNAT
Locus_26915_Transcript_1/2_Confidence_0.667_Length_786	786	Populus_trichocarpa_820147	203	64.53	203	100	57	6	74	655	2	198	5e-62	197	HMG_box	HMG
Locus_26915_Transcript_2/2_Confidence_0.667_Length_786	786	Populus_trichocarpa_820147	203	64.53	203	100	57	6	74	655	2	198	5e-62	197	HMG_box	HMG
Locus_29304_Transcript_1/1_Confidence_1.000_Length_1513	1513	Vitis_vinifera_GSVIVP00037014001	281	81.14	281	100	51	2	435	1274	1	280	3e-140	409	HB	HALZ, Homeobox
Locus_37339_Transcript_1/1_Confidence_1.000_Length_1032	1032	Populus_trichocarpa_560917	240	87.5	240	100	29	1	989	270	1	239	1e-121	354	Alfin-like	Alfin-like, PHD
Locus_12584_Transcript_1/1_Confidence_1.000_Length_1846	1846	Carica_papaya_evm.TU.supercontig_3.229	563	60.32	562	99.82	194	16	3	1649	17	562	0	560	HLH	bHLH
Locus_5240_Transcript_1/1_Confidence_1.000_Length_1570	1570	Populus_trichocarpa_801331	430	86.48	429	99.77	53	2	1431	160	1	429	0	722	TUB	F-box, Tub
Locus_11880_Transcript_1/2_Confidence_0.667_Length_1626	1626	Vitis_vinifera_GSVIVP00015313001	440	89.52	439	99.77	39	3	1555	257	1	438	0	778	C2H2	MOZ_SAS, zf-C2H2
Locus_11880_Transcript_2/2_Confidence_0.667_Length_1567	1567	Vitis_vinifera_GSVIVP00015313001	440	89.52	439	99.77	39	3	1496	198	1	438	0	778	C2H2	MOZ_SAS, zf-C2H2
Locus_12152_Transcript_1/1_Confidence_1.000_Length_1726	1726	Populus_trichocarpa_424416	415	81.4	414	99.76	73	2	308	1537	1	414	0	706	C3H	zf-CCCH
Locus_20703_Transcript_1/1_Confidence_1.000_Length_1677	1677	Populus_trichocarpa_227299	367	77.87	366	99.73	80	1	396	1493	2	366	0	556	LIM	Orphans
Locus_2997_Transcript_1/1_Confidence_1.000_Length_1249	1249	Vitis_vinifera_GSVIVP00010539001	330	70.82	329	99.7	80	4	74	1018	3	329	1e-149	432	FHA	FHA
Locus_1229_Transcript_1/1_Confidence_1.000_Length_1530	1530	Populus_trichocarpa_245453	314	84.35	313	99.68	49	0	417	1355	1	313	0	530	DBP	DNC, PP2C
Locus_2070_Transcript_2/2_Confidence_0.833_Length_3247	3247	Vitis_vinifera_GSVIVP00024500001	886	66.36	883	99.66	261	14	114	2714	9	871	0	1082	PHD	PHD, SAP, zf-MIZ
Locus_11327_Transcript_1/1_Confidence_1.000_Length_1423	1423	Populus_trichocarpa_650862	297	70.95	296	99.66	52	2	1083	298	1	296	8e-125	369	MYB	Myb_DNA-binding
Locus_501_Transcript_1/2_Confidence_0.750_Length_1027	1027	Populus_trichocarpa_818190	270	66.91	269	99.63	71	3	179	931	1	269	2e-111	329	MYB	Myb_DNA-binding
Locus_14706_Transcript_1/1_Confidence_1.000_Length_1623	1623	Populus_trichocarpa_171641	272	70.85	271	99.63	77	2	494	1300	1	271	1e-131	388	BTB	TRAF
Locus_29166_Transcript_1/1_Confidence_1.000_Length_1132	1132	Carica_papaya_evm.TU.supercontig_51.103	268	86.14	267	99.63	37	0	137	937	1	267	9e-143	410	PHD	PHD
Locus_3490_Transcript_1/1_Confidence_1.000_Length_1027	1027	Populus_trichocarpa_830643	256	86.27	255	99.61	33	1	68	826	1	255	4e-135	389	Alfin-like	Alfin-like, PHD
Locus_14691_Transcript_1/1_Confidence_1.000_Length_1206	1206	Populus_trichocarpa_668840	255	87.01	254	99.61	30	2	1006	254	1	254	8e-138	398	Alfin-like	Alfin-like, PHD
Locus_17981_Transcript_1/1_Confidence_1.000_Length_1070	1070	Populus_trichocarpa_668840	255	89.37	254	99.61	26	1	991	230	1	253	2e-128	372	Alfin-like	Alfin-like, PHD
Locus_18740_Transcript_1/1_Confidence_1.000_Length_1036	1036	Populus_trichocarpa_668840	255	87.8	254	99.61	29	1	213	968	1	254	2e-124	362	Alfin-like	Alfin-like, PHD
Locus_28449_Transcript_1/1_Confidence_1.000_Length_1247	1247	Populus_trichocarpa_668840	255	85.83	254	99.61	35	1	1050	292	1	254	7e-127	370	Alfin-like	Alfin-like, PHD
Locus_11134_Transcript_1/1_Confidence_1.000_Length_1232	1232	Vitis_vinifera_GSVIVP00030008001	244	71.6	243	99.59	64	3	228	944	1	242	1e-112	333	MADS	K-box, SRF-TF
Locus_21301_Transcript_1/1_Confidence_1.000_Length_1195	1195	Vitis_vinifera_GSVIVP00002777001	243	86.78	242	99.59	31	1	203	925	1	242	3e-151	432	MADS	K-box, SRF-TF
Locus_2503_Transcript_1/1_Confidence_1.000_Length_1086	1086	Populus_trichocarpa_239991	238	77.64	237	99.58	52	1	4	711	1	237	8e-114	335	bZIP	bZIP_1, bZIP_2
Locus_19079_Transcript_1/1_Confidence_1.000_Length_1140	1140	Vitis_vinifera_GSVIVP00027432001	238	75.53	237	99.58	43	2	932	267	1	237	2e-93	283	HLH	bHLH
Locus_28553_Transcript_2/2_Confidence_0.750_Length_1265	1265	Vitis_vinifera_GSVIVP00027432001	238	81.86	237	99.58	42	1	1091	384	1	237	6e-110	327	HLH	bHLH
Locus_2810_Transcript_1/1_Confidence_1.000_Length_1381	1381	Populus_trichocarpa_826609	233	79.31	232	99.57	40	1	252	923	1	232	3e-121	357	PLATZ	PLATZ
Locus_20659_Transcript_1/1_Confidence_1.000_Length_1039	1039	Populus_trichocarpa_826609	233	85.34	232	99.57	27	1	176	850	1	232	3e-127	368	PLATZ	PLATZ
Locus_6604_Transcript_1/1_Confidence_1.000_Length_969	969	Populus_trichocarpa_719775	229	81.58	228	99.56	41	1	143	823	1	228	1e-114	335	MADS	K-box, SRF-TF
Locus_2043_Transcript_1/1_Confidence_1.000_Length_3095	3095	Vitis_vinifera_GSVIVP00018031001	863	71.25	859	99.54	198	13	229	2679	1	852	0	1172	ARF	Auxin_resp, B3
Locus_3814_Transcript_1/2_Confidence_0.750_Length_998	998	Carica_papaya_evm.TU.supercontig_26.318	211	72.86	210	99.53	55	2	932	309	1	210	2e-108	318	MADS	K-box, SRF-TF
Locus_4622_Transcript_1/1_Confidence_1.000_Length_1123	1123	Vitis_vinifera_GSVIVP00026383001	211	82.38	210	99.53	27	8	260	883	9	210	8e-112	329	YABBY	C2C2-YABBY
Locus_2087_Transcript_3/3_Confidence_0.600_Length_1118	1118	Carica_papaya_evm.TU.supercontig_132.8	209	86.06	208	99.52	29	0	960	337	1	208	3e-135	389	PHD	BAH, PHD
Locus_13883_Transcript_1/1_Confidence_1.000_Length_1549	1549	Vitis_vinifera_GSVIVP00017237001	419	59.95	417	99.52	101	12	1549	386	39	418	6e-114	347	HLH	bHLH
Locus_4323_Transcript_1/1_Confidence_1.000_Length_1059	1059	Vitis_vinifera_GSVIVP00014964001	198	86.8	197	99.49	25	1	182	769	1	197	1e-123	358	LIM	LIM
Locus_36074_Transcript_1/1_Confidence_1.000_Length_879	879	Vitis_vinifera_GSVIVP00018297001	190	88.36	189	99.47	22	0	783	217	1	189	4e-122	351	LIM	LIM
Locus_15213_Transcript_1/1_Confidence_1.000_Length_891	891	Populus_trichocarpa_576644	178	78.53	177	99.44	29	4	758	249	3	177	4e-84	254	CCAAT	CBFD_NFYB_HMF, NF-YB
Locus_24710_Transcript_1/1_Confidence_1.000_Length_1009	1009	Vitis_vinifera_GSVIVP00023724001	175	96.55	174	99.43	6	0	121	642	1	174	4e-124	357	Acetyltransf_1	GNAT
Locus_16099_Transcript_1/1_Confidence_1.000_Length_959	959	Carica_papaya_evm.TU.supercontig_13.66	157	88.46	156	99.36	18	0	197	664	1	156	7e-98	289	CCAAT	CBFD_NFYB_HMF, CCAAT-Dr1, NF-YB
Locus_1057_Transcript_1/1_Confidence_1.000_Length_825	825	Arabidopsis_lyrata_903640	144	82.52	143	99.31	24	1	761	336	1	143	4e-81	244	MBF1	HTH_3, MBF1
Locus_26556_Transcript_1/1_Confidence_1.000_Length_637	637	Vitis_vinifera_GSVIVP00016760001	145	79.17	144	99.31	30	0	58	489	1	144	3e-76	229	MBF1	HTH_3, MBF1
Locus_14284_Transcript_1/1_Confidence_1.000_Length_1121	1121	Carica_papaya_evm.TU.supercontig_2.113	286	73.24	284	99.3	66	7	1073	240	1	280	2e-138	400	DUF1004	BBR/BPC
Locus_4215_Transcript_1/1_Confidence_1.000_Length_1060	1060	Vitis_vinifera_GSVIVP00034660001	137	75	136	99.27	33	1	310	714	1	136	6e-66	208	HLH	bHLH
Locus_21082_Transcript_1/3_Confidence_0.600_Length_1099	1099	Carica_papaya_evm.TU.supercontig_37.130	265	76.05	263	99.25	62	1	950	162	1	262	3e-134	388	bZIP	bZIP_1, bZIP_2
Locus_905_Transcript_1/1_Confidence_1.000_Length_1182	1182	Populus_trichocarpa_240362	259	68.09	257	99.23	78	4	172	942	3	255	2e-118	348	HB	ELK, Homeobox, KNOX1, KNOX2
Locus_14850_Transcript_1/1_Confidence_1.000_Length_1550	1550	Populus_trichocarpa_583634	389	72.02	386	99.23	95	6	1443	316	2	384	1e-173	499	DBP	DNC, PP2C
Locus_151_Transcript_1/3_Confidence_0.750_Length_1921	1921	Populus_trichocarpa_586063	491	74.33	487	99.19	92	6	129	1499	1	484	0	675	VOZ	VOZ
Locus_6261_Transcript_1/1_Confidence_1.000_Length_3247	3247	Vitis_vinifera_GSVIVP00018031001	863	72.2	856	99.19	218	9	254	2773	1	852	0	1129	ARF	Auxin_resp, B3
Locus_29383_Transcript_1/1_Confidence_1.000_Length_1095	1095	Vitis_vinifera_GSVIVP00000012001	247	65.31	245	99.19	82	3	99	827	1	244	9e-95	286	MADS	K-box, SRF-TF
Locus_4575_Transcript_1/1_Confidence_1.000_Length_2068	2068	Populus_trichocarpa_803616	572	72.13	567	99.13	90	11	1905	394	5	566	0	775	GRAS	GRAS
Locus_10016_Transcript_1/1_Confidence_1.000_Length_1115	1115	Populus_trichocarpa_718007	231	75.98	229	99.13	47	5	215	886	5	230	6e-99	296	HB	HALZ, Homeobox
Locus_6446_Transcript_1/1_Confidence_1.000_Length_1728	1728	Carica_papaya_evm.TU.supercontig_27.214	425	68.41	421	99.06	115	5	246	1487	1	410	1e-169	492	FHA	FHA
Locus_16184_Transcript_1/1_Confidence_1.000_Length_1137	1137	Carica_papaya_evm.TU.supercontig_125.6	318	51.43	315	99.06	120	5	128	1042	1	292	1e-82	258	CBFB_NFYA	CCAAT
Locus_28698_Transcript_1/1_Confidence_1.000_Length_504	504	Populus_trichocarpa_575762	102	91.09	101	99.02	9	0	468	166	1	101	1e-60	186	SWIB	SWI/SNF-BAF60b
Locus_21340_Transcript_1/1_Confidence_1.000_Length_1182	1182	Carica_papaya_evm.TU.supercontig_19.213	284	62.99	281	98.94	94	3	1044	226	1	279	1e-121	357	MYB	Myb_DNA-binding
Locus_2369_Transcript_1/1_Confidence_1.000_Length_1293	1293	Populus_trichocarpa_248555	173	79.53	171	98.84	26	2	1197	712	2	172	4e-91	276	NAM	NAC
Locus_151_Transcript_2/3_Confidence_0.625_Length_1996	1996	Populus_trichocarpa_586063	491	74.02	485	98.78	95	4	129	1493	1	484	0	676	VOZ	VOZ
Locus_151_Transcript_3/3_Confidence_0.625_Length_1996	1996	Populus_trichocarpa_586063	491	74.23	485	98.78	94	4	129	1493	1	484	0	680	VOZ	VOZ
Locus_1773_Transcript_1/1_Confidence_1.000_Length_1104	1104	Vitis_vinifera_GSVIVP00026310001	245	78.51	242	98.78	51	1	216	938	1	242	3e-128	372	MADS	K-box, SRF-TF
Locus_7136_Transcript_1/1_Confidence_1.000_Length_1132	1132	Vitis_vinifera_GSVIVP00030005001	242	79.5	239	98.76	46	2	239	946	1	239	1e-113	335	MADS	K-box, SRF-TF
Locus_4021_Transcript_1/2_Confidence_0.750_Length_923	923	Carica_papaya_evm.TU.supercontig_18.39	148	60.96	146	98.65	52	2	527	102	1	145	1e-53	175	bZIP	bZIP_1, bZIP_2
Locus_4021_Transcript_2/2_Confidence_0.750_Length_923	923	Carica_papaya_evm.TU.supercontig_18.39	148	60.96	146	98.65	52	2	527	102	1	145	3e-53	174	bZIP	bZIP_1, bZIP_2
Locus_7796_Transcript_1/1_Confidence_1.000_Length_1272	1272	Carica_papaya_evm.TU.supercontig_18.39	148	61.64	146	98.65	52	1	734	309	1	146	2e-57	188	bZIP	bZIP_1, bZIP_2
Locus_30060_Transcript_1/1_Confidence_1.000_Length_471	471	Vitis_vinifera_GSVIVP00026045001	74	72.6	73	98.65	20	0	396	178	1	73	1e-30	108	Myb_DNA-binding	MYB-related
Locus_4456_Transcript_1/5_Confidence_0.600_Length_1433	1433	Populus_trichocarpa_826388	361	85.11	356	98.61	48	2	204	1262	1	354	0	514	zf-CCCH	C3H
Locus_4456_Transcript_2/5_Confidence_0.500_Length_1482	1482	Populus_trichocarpa_826388	361	85.11	356	98.61	51	1	204	1271	1	354	0	517	zf-CCCH	C3H
Locus_4456_Transcript_3/5_Confidence_0.500_Length_1490	1490	Populus_trichocarpa_826388	361	85.67	356	98.61	49	1	212	1279	1	354	0	521	zf-CCCH	C3H
Locus_4456_Transcript_4/5_Confidence_0.600_Length_1442	1442	Populus_trichocarpa_826388	361	85.39	356	98.61	50	1	204	1271	1	354	0	521	zf-CCCH	C3H
Locus_4456_Transcript_5/5_Confidence_0.500_Length_1482	1482	Populus_trichocarpa_826388	361	85.11	356	98.61	51	1	204	1271	1	354	0	520	zf-CCCH	C3H
Locus_5477_Transcript_1/1_Confidence_1.000_Length_1651	1651	Populus_trichocarpa_180608	285	87.9	281	98.6	28	3	479	1306	5	284	3e-177	505	HB	ELK, KNOX1, KNOX2
Locus_21082_Transcript_2/3_Confidence_0.600_Length_1472	1472	Carica_papaya_evm.TU.supercontig_37.130	265	75.86	261	98.49	62	1	1299	517	1	260	7e-131	384	bZIP	bZIP_1, bZIP_2
Locus_21082_Transcript_3/3_Confidence_0.600_Length_1448	1448	Carica_papaya_evm.TU.supercontig_37.130	265	75.86	261	98.49	62	1	1299	517	1	260	6e-131	384	bZIP	bZIP_1, bZIP_2
Locus_28342_Transcript_2/2_Confidence_0.750_Length_774	774	Populus_trichocarpa_798080	198	79.49	195	98.48	31	2	34	594	1	194	2e-112	325	LIM	LIM
Locus_6230_Transcript_1/6_Confidence_0.643_Length_2377	2377	Carica_papaya_evm.TU.supercontig_147.26	713	84.9	702	98.46	102	3	2231	132	13	712	0	1117	TRAF	Arm, BTB, HEAT
Locus_6230_Transcript_2/6_Confidence_0.643_Length_2418	2418	Carica_papaya_evm.TU.supercontig_147.26	713	85.04	702	98.46	101	3	2272	173	13	712	0	1118	TRAF	Arm, BTB, HEAT
Locus_6230_Transcript_3/6_Confidence_0.643_Length_2418	2418	Carica_papaya_evm.TU.supercontig_147.26	713	85.04	702	98.46	101	3	2272	173	13	712	0	1115	TRAF	Arm, BTB, HEAT
Locus_6230_Transcript_4/6_Confidence_0.643_Length_2418	2418	Carica_papaya_evm.TU.supercontig_147.26	713	84.62	702	98.46	104	3	2272	173	13	712	0	1094	TRAF	Arm, BTB, HEAT
Locus_6230_Transcript_6/6_Confidence_0.643_Length_2418	2418	Carica_papaya_evm.TU.supercontig_147.26	713	84.9	702	98.46	102	3	2272	173	13	712	0	1117	TRAF	Arm, BTB, HEAT
Locus_1646_Transcript_1/2_Confidence_0.750_Length_1720	1720	Populus_trichocarpa_706432	322	53	317	98.45	112	7	1598	663	1	285	2e-104	321	C3H	zf-C3HC4, zf-CCCH
Locus_1646_Transcript_2/2_Confidence_0.750_Length_1705	1705	Populus_trichocarpa_706432	322	53	317	98.45	112	7	1583	648	1	285	2e-104	321	C3H	zf-C3HC4, zf-CCCH
Locus_22416_Transcript_1/1_Confidence_1.000_Length_1000	1000	Populus_trichocarpa_294689	192	70.9	189	98.44	48	3	278	844	10	191	5e-85	258	Acetyltransf_1	GNAT
Locus_21304_Transcript_1/1_Confidence_1.000_Length_1206	1206	Vitis_vinifera_GSVIVP00038077001	244	83.75	240	98.36	35	1	324	1043	6	241	3e-144	414	MADS	K-box, SRF-TF
Locus_8305_Transcript_1/1_Confidence_1.000_Length_1467	1467	Populus_trichocarpa_716556	362	62.64	356	98.34	128	3	103	1161	1	354	6e-153	444	bZIP	bZIP_1, bZIP_2
Locus_5327_Transcript_1/1_Confidence_1.000_Length_1338	1338	Carica_papaya_evm.TU.supercontig_158.8	354	70.11	348	98.31	84	6	1292	273	1	336	7e-144	419	bZIP	bZIP_1, bZIP_2, MFMR
Locus_4634_Transcript_1/1_Confidence_1.000_Length_1401	1401	Populus_trichocarpa_829314	284	67.38	279	98.24	82	4	222	1055	1	271	6e-91	281	CCAAT	CBFD_NFYB_HMF, NF-YC
Locus_16325_Transcript_1/1_Confidence_1.000_Length_2471	2471	Vitis_vinifera_GSVIVP00015824001	558	63.5	548	98.21	167	8	248	1810	1	542	0	593	ARR-B	G2-like, Myb_DNA-binding, Response_reg
Locus_21288_Transcript_1/1_Confidence_1.000_Length_1986	1986	Carica_papaya_evm.TU.supercontig_184.4	552	83.39	542	98.19	81	2	132	1736	11	550	0	939	BTB	TRAF
Locus_6753_Transcript_1/1_Confidence_1.000_Length_717	717	Arabidopsis_thaliana_AT2G13570.1	217	59.15	213	98.16	62	7	51	644	14	216	1e-63	201	CCAAT	CBFD_NFYB_HMF, NF-YB
Locus_11087_Transcript_1/1_Confidence_1.000_Length_2536	2536	Vitis_vinifera_GSVIVP00015824001	558	65.81	547	98.03	179	5	2309	684	1	544	0	656	ARR-B	G2-like, Myb_DNA-binding, Response_reg
Locus_5112_Transcript_1/1_Confidence_1.000_Length_1166	1166	Carica_papaya_evm.TU.supercontig_235.4	300	72.79	294	98	75	4	134	1003	7	299	6e-145	417	C3H	KH_1, zf-CCCH
Locus_29441_Transcript_1/1_Confidence_1.000_Length_570	570	Vitis_vinifera_GSVIVP00028247001	99	58.76	97	97.98	34	2	223	513	1	91	2e-24	94	Myb_DNA-binding	MYB-related
Locus_6230_Transcript_5/6_Confidence_0.571_Length_2706	2706	Carica_papaya_evm.TU.supercontig_147.26	713	85.53	698	97.9	97	3	2560	473	13	708	0	1122	TRAF	Arm, BTB, HEAT
Locus_69_Transcript_1/1_Confidence_1.000_Length_1974	1974	Populus_trichocarpa_215810	512	78.04	501	97.85	100	4	1794	295	20	511	0	787	GNAT	AA_kinase, Acetyltransf_1
Locus_18509_Transcript_1/1_Confidence_1.000_Length_1383	1383	Vitis_vinifera_GSVIVP00037734001	326	67.71	319	97.85	95	5	30	962	1	319	2e-135	397	Myb_DNA-binding	MYB-related
Locus_10228_Transcript_2/2_Confidence_0.750_Length_1836	1836	Carica_papaya_evm.TU.supercontig_92.112	135	56.06	132	97.78	52	2	1291	1668	1	132	3e-39	141	Myb_DNA-binding	MYB-related
Locus_13223_Transcript_2/2_Confidence_0.750_Length_1315	1315	Carica_papaya_evm.TU.supercontig_1427.1	270	67.42	264	97.78	61	4	1134	400	11	268	1e-113	338	C3H	zf-CCCH
Locus_24086_Transcript_1/1_Confidence_1.000_Length_1031	1031	Populus_trichocarpa_556513	217	85.38	212	97.7	30	1	33	668	1	211	3e-137	392	PHD	BAH, PHD
Locus_4327_Transcript_1/1_Confidence_1.000_Length_1743	1743	Vitis_vinifera_GSVIVP00005632001	431	64.61	421	97.68	66	8	1485	463	1	418	6e-169	491	HB	ELK, KNOX1, KNOX2
Locus_10055_Transcript_1/1_Confidence_1.000_Length_1042	1042	Vitis_vinifera_GSVIVP00034599001	255	61.45	249	97.65	78	4	911	213	1	247	1e-100	301	Myb_DNA-binding	MYB-related
Locus_8406_Transcript_1/3_Confidence_0.714_Length_1273	1273	Populus_trichocarpa_742254	252	80.08	246	97.62	36	3	1045	314	3	237	6e-118	348	CCAAT	CBFD_NFYB_HMF, Histone, NF-YC
Locus_8406_Transcript_2/3_Confidence_0.571_Length_1094	1094	Populus_trichocarpa_742254	252	80.08	246	97.62	36	3	1045	314	3	237	8e-119	348	CCAAT	CBFD_NFYB_HMF, Histone, NF-YC
Locus_8406_Transcript_3/3_Confidence_0.714_Length_1343	1343	Populus_trichocarpa_742254	252	80.08	246	97.62	36	3	1045	314	3	237	1e-117	348	CCAAT	CBFD_NFYB_HMF, Histone, NF-YC
Locus_25270_Transcript_1/1_Confidence_1.000_Length_1990	1990	Populus_trichocarpa_424416	415	80.99	405	97.59	75	2	224	1435	1	404	0	659	C3H	zf-CCCH
Locus_2498_Transcript_1/1_Confidence_1.000_Length_1843	1843	Vitis_vinifera_GSVIVP00003416001	245	55.65	239	97.55	100	6	808	1512	1	237	7e-56	192	HLH	bHLH
Locus_4854_Transcript_1/1_Confidence_1.000_Length_875	875	Carica_papaya_evm.TU.supercontig_1.158	245	71.55	239	97.55	66	2	873	160	5	242	6e-102	301	MADS	K-box, SRF-TF
Locus_10060_Transcript_1/1_Confidence_1.000_Length_882	882	Populus_trichocarpa_831610	197	71.35	192	97.46	47	3	37	594	6	195	5e-82	249	AUX_IAA	AUX/IAA
Locus_28950_Transcript_1/1_Confidence_1.000_Length_1955	1955	Populus_trichocarpa_551262	611	51.26	595	97.38	225	15	220	1821	18	608	2e-175	516	NAM	NAC
Locus_1604_Transcript_1/1_Confidence_1.000_Length_1089	1089	Vitis_vinifera_GSVIVP00014506001	227	72.4	221	97.36	60	1	110	769	1	221	1e-112	331	MADS	K-box, SRF-TF
Locus_6563_Transcript_1/1_Confidence_1.000_Length_1342	1342	Populus_trichocarpa_822181	303	64.75	295	97.36	94	6	1198	329	1	290	2e-82	259	BSD	BSD
Locus_19216_Transcript_1/1_Confidence_1.000_Length_700	700	Populus_trichocarpa_782242	187	82.42	182	97.33	32	0	130	675	2	183	4e-111	320	FAR1	FAR1
Locus_6537_Transcript_1/1_Confidence_1.000_Length_1725	1725	Populus_trichocarpa_241469	332	56.66	323	97.29	117	4	1453	545	7	326	1e-114	348	G2-like	G2-like, Myb_DNA-binding
Locus_60_Transcript_1/2_Confidence_0.750_Length_1240	1240	Populus_trichocarpa_414465	183	72.47	178	97.27	47	1	141	674	1	176	1e-90	275	LIM	LIM
Locus_22660_Transcript_1/1_Confidence_1.000_Length_1524	1524	Populus_trichocarpa_731318	325	75.95	316	97.23	72	3	1273	326	8	319	2e-149	434	C3H	zf-C3HC4, zf-CCCH
Locus_17635_Transcript_1/1_Confidence_1.000_Length_1392	1392	Vitis_vinifera_GSVIVP00034030001	351	65.69	341	97.15	92	8	1298	288	11	330	9e-103	314	trihelix	Trihelix
Locus_10448_Transcript_1/1_Confidence_1.000_Length_1084	1084	Populus_trichocarpa_588264	210	69.12	204	97.14	55	6	108	701	1	202	2e-87	266	CBFB_NFYA	CCAAT
Locus_7824_Transcript_1/1_Confidence_1.000_Length_1501	1501	Populus_trichocarpa_259091	244	62.45	237	97.13	81	4	504	1205	11	242	6e-76	242	ZF-HD_dimer	zf-HD
Locus_525_Transcript_1/7_Confidence_0.450_Length_2800	2800	Carica_papaya_evm.TU.supercontig_103.55	614	75.84	596	97.07	120	6	2359	611	29	613	0	914	EIN3	EIL
Locus_4998_Transcript_1/1_Confidence_1.000_Length_1690	1690	Vitis_vinifera_GSVIVP00032809001	497	70.54	482	96.98	135	3	115	1557	21	496	0	585	C3H	G-patch, zf-CCCH
Locus_2018_Transcript_1/1_Confidence_1.000_Length_1031	1031	Vitis_vinifera_GSVIVP00036823001	189	78.14	183	96.83	40	0	202	750	1	183	7e-100	296	Orphans	zf-B_box
Locus_1499_Transcript_1/2_Confidence_0.667_Length_1820	1820	Carica_papaya_evm.TU.supercontig_85.121	371	65.74	359	96.77	108	7	1502	450	19	370	7e-142	420	HLH	bHLH
Locus_21910_Transcript_1/1_Confidence_1.000_Length_1502	1502	Vitis_vinifera_GSVIVP00019332001	362	74.29	350	96.69	90	0	1235	186	9	358	0	550	DBP	DNC, PP2C
Locus_3694_Transcript_1/2_Confidence_0.750_Length_1660	1660	Vitis_vinifera_GSVIVP00030572001	389	59.84	376	96.66	133	6	1457	351	1	365	3e-125	377	Tify	CCT_2, tify
Locus_3694_Transcript_2/2_Confidence_0.750_Length_1654	1654	Vitis_vinifera_GSVIVP00030572001	389	59.57	376	96.66	132	7	1451	351	1	365	4e-122	369	Tify	CCT_2, tify
Locus_9878_Transcript_1/1_Confidence_1.000_Length_1513	1513	Carica_papaya_evm.TU.supercontig_85.121	371	60.06	358	96.5	110	8	185	1177	19	370	1e-113	344	HLH	bHLH
Locus_18354_Transcript_1/1_Confidence_1.000_Length_680	680	Populus_trichocarpa_643871	227	64.84	219	96.48	68	4	2	637	9	225	2e-92	274	MADS	K-box, SRF-TF
Locus_2087_Transcript_2/3_Confidence_0.600_Length_1119	1119	Arabidopsis_thaliana_AT4G22140.2	226	83.49	218	96.46	28	1	960	331	1	218	2e-135	389	PHD	BAH, PHD
Locus_13699_Transcript_1/1_Confidence_1.000_Length_1078	1078	Populus_trichocarpa_712459	248	74.9	239	96.37	57	2	28	741	1	237	4e-108	320	PHD	PHD
Locus_5138_Transcript_1/1_Confidence_1.000_Length_1373	1373	Carica_papaya_evm.TU.supercontig_19.123	377	51.24	363	96.29	144	6	81	1136	32	372	3e-74	241	AP2	AP2-EREBP
Locus_7939_Transcript_1/1_Confidence_1.000_Length_1275	1275	Vitis_vinifera_GSVIVP00035425001	372	82.4	358	96.24	59	3	25	1089	1	357	0	525	C2H2	zf-C2H2
Locus_13333_Transcript_1/1_Confidence_1.000_Length_1424	1424	Populus_trichocarpa_795562	370	50.28	356	96.22	169	1	1109	66	14	369	5e-95	295	Orphans	AAA_5, Response_reg, Sigma54_activat
Locus_10503_Transcript_1/1_Confidence_1.000_Length_932	932	Carica_papaya_evm.TU.supercontig_13.66	157	91.39	151	96.18	13	0	817	365	1	151	7e-89	266	CCAAT	CBFD_NFYB_HMF, CCAAT-Dr1, NF-YB
Locus_21545_Transcript_3/3_Confidence_0.714_Length_1650	1650	Vitis_vinifera_GSVIVP00030572001	389	52.67	374	96.14	144	12	193	1260	1	359	4e-104	322	Tify	CCT_2, tify
Locus_9105_Transcript_1/1_Confidence_1.000_Length_1173	1173	Vitis_vinifera_GSVIVP00029442001	360	55.2	346	96.11	123	5	16	957	3	348	3e-103	313	bZIP	bZIP_1, bZIP_2
Locus_4922_Transcript_2/2_Confidence_0.750_Length_1713	1713	Vitis_vinifera_GSVIVP00023376001	303	63.57	291	96.04	87	5	410	1243	1	285	3e-106	325	G2-like	G2-like, Myb_DNA-binding
Locus_12263_Transcript_1/1_Confidence_1.000_Length_1855	1855	Vitis_vinifera_GSVIVP00013494001	526	66.53	505	96.01	142	4	3	1514	24	502	0	561	GATA	C2C2-GATA
Locus_6927_Transcript_1/1_Confidence_1.000_Length_1104	1104	Populus_trichocarpa_720961	250	80.83	240	96	33	6	83	772	13	249	2e-128	372	AUX_IAA	AUX/IAA
Locus_28675_Transcript_2/2_Confidence_0.667_Length_1271	1271	Populus_trichocarpa_560884	309	63.18	296	95.79	75	3	74	862	4	298	1e-119	354	MYB	Myb_DNA-binding
Locus_21651_Transcript_1/1_Confidence_1.000_Length_762	762	Populus_trichocarpa_232868	117	94.64	112	95.73	6	0	398	733	4	115	6e-73	222	B3	ABI3VP1
Locus_7574_Transcript_1/1_Confidence_1.000_Length_992	992	Populus_trichocarpa_830678	186	75.28	178	95.7	31	3	173	679	5	178	4e-81	248	AUX_IAA	AUX/IAA
Locus_28817_Transcript_1/1_Confidence_1.000_Length_1977	1977	Vitis_vinifera_GSVIVP00015666001	414	84.09	396	95.65	62	1	1571	387	1	396	0	594	bZIP	bZIP_1, bZIP_2, MFMR
Locus_21940_Transcript_1/2_Confidence_0.800_Length_1723	1723	Vitis_vinifera_GSVIVP00026060001	427	52.45	408	95.55	169	9	1468	293	1	399	2e-105	327	zf-CCCH	C3H
Locus_1702_Transcript_2/4_Confidence_0.545_Length_1797	1797	Carica_papaya_evm.TU.supercontig_2.81	560	52.52	535	95.54	208	15	1723	212	1	520	2e-141	426	C2H2	zf-C2H2
Locus_260_Transcript_1/1_Confidence_1.000_Length_1398	1398	Populus_trichocarpa_829314	284	59.78	271	95.42	101	3	1246	449	1	268	3e-88	275	CCAAT	CBFD_NFYB_HMF, NF-YC
Locus_5845_Transcript_1/1_Confidence_1.000_Length_1154	1154	Vitis_vinifera_GSVIVP00033049001	260	50.81	248	95.38	112	3	1056	328	1	243	5e-50	171	AP2	AP2-EREBP
Locus_5069_Transcript_1/2_Confidence_0.667_Length_1216	1216	Vitis_vinifera_GSVIVP00034251001	259	81.78	247	95.37	39	2	222	953	15	258	1e-131	382	MED6	MED6
Locus_5069_Transcript_2/2_Confidence_0.667_Length_1263	1263	Vitis_vinifera_GSVIVP00034251001	259	81.78	247	95.37	39	2	222	953	15	258	2e-131	382	MED6	MED6
Locus_2901_Transcript_1/1_Confidence_1.000_Length_1178	1178	Carica_papaya_evm.TU.supercontig_25.96	255	85.6	243	95.29	35	0	133	861	11	253	1e-118	349	Alfin-like	Alfin-like, PHD
Locus_8723_Transcript_1/1_Confidence_1.000_Length_844	844	Vitis_vinifera_GSVIVP00037879001	191	51.1	182	95.29	76	2	293	799	1	182	4e-54	177	SBP	SBP
Locus_10039_Transcript_1/1_Confidence_1.000_Length_1744	1744	Carica_papaya_evm.TU.supercontig_3.55	548	67.82	522	95.26	150	7	92	1615	30	547	0	641	Sigma70-like	Sigma70_r2, Sigma70_r3, Sigma70_r4
Locus_35629_Transcript_1/1_Confidence_1.000_Length_1247	1247	Carica_papaya_evm.TU.supercontig_25.83	306	57.04	291	95.1	111	3	105	956	1	284	2e-91	282	MYB-related	Linker_histone, Myb_DNA-binding
Locus_6477_Transcript_1/1_Confidence_1.000_Length_666	666	Vitis_vinifera_GSVIVP00003071001	141	61.19	134	95.04	45	2	82	477	1	129	9e-49	159	SBP	SBP
Locus_16473_Transcript_1/1_Confidence_1.000_Length_858	858	Vitis_vinifera_GSVIVP00017631001	297	67.38	282	94.95	81	6	829	2	1	277	3e-109	322	MYB	Myb_DNA-binding
Locus_656_Transcript_2/2_Confidence_0.750_Length_1764	1764	Populus_trichocarpa_217043	178	71.01	169	94.94	49	0	1319	813	1	169	1e-85	268	NAM	NAC
Locus_4380_Transcript_1/1_Confidence_1.000_Length_1663	1663	Vitis_vinifera_GSVIVP00030891001	333	91.14	316	94.89	28	0	484	1431	1	316	1e-172	495	bZIP_2	bZIP
Locus_18251_Transcript_1/1_Confidence_1.000_Length_1781	1781	Populus_trichocarpa_819966	470	53.81	446	94.89	184	6	1504	194	37	469	3e-153	452	B3	ABI3VP1
Locus_21940_Transcript_2/2_Confidence_0.800_Length_1699	1699	Vitis_vinifera_GSVIVP00026060001	427	52.35	405	94.85	166	8	1444	293	1	399	6e-106	328	zf-CCCH	C3H
Locus_1702_Transcript_4/4_Confidence_0.636_Length_2200	2200	Carica_papaya_evm.TU.supercontig_2.81	560	54.43	531	94.82	196	16	1708	212	4	520	2e-144	438	C2H2	zf-C2H2
Locus_11024_Transcript_1/1_Confidence_1.000_Length_608	608	Populus_trichocarpa_286586	192	78.02	182	94.79	29	3	5	538	10	184	3e-79	238	HB	HALZ, Homeobox
Locus_6071_Transcript_1/1_Confidence_1.000_Length_1706	1706	Carica_papaya_evm.TU.supercontig_3.55	548	66.02	518	94.53	175	1	1687	137	30	547	0	620	Sigma70-like	Sigma70_r2, Sigma70_r3, Sigma70_r4
Locus_12555_Transcript_1/1_Confidence_1.000_Length_1734	1734	Populus_trichocarpa_552730	452	57.61	427	94.47	147	11	205	1383	1	427	1e-153	452	C3H	zf-CCCH
Locus_4330_Transcript_1/1_Confidence_1.000_Length_872	872	Populus_trichocarpa_552946	323	54.43	305	94.43	104	5	870	1	33	317	8e-87	266	MYB	Myb_DNA-binding
Locus_15281_Transcript_1/1_Confidence_1.000_Length_1538	1538	Populus_trichocarpa_556378	367	50.87	346	94.28	136	12	304	1299	1	326	2e-84	269	TCP	TCP
Locus_5465_Transcript_1/2_Confidence_0.875_Length_1576	1576	Populus_trichocarpa_281820	261	79.67	246	94.25	49	1	188	925	16	260	3e-126	373	Myb_DNA-binding	MYB-related
Locus_5465_Transcript_2/2_Confidence_0.875_Length_1516	1516	Populus_trichocarpa_281820	261	79.67	246	94.25	49	1	188	925	16	260	5e-127	374	Myb_DNA-binding	MYB-related
Locus_2087_Transcript_1/3_Confidence_0.600_Length_944	944	Carica_papaya_evm.TU.supercontig_152.53	224	86.26	211	94.2	21	1	786	178	1	211	3e-136	389	PHD	BAH, PHD
Locus_7982_Transcript_1/1_Confidence_1.000_Length_700	700	Arabidopsis_lyrata_897795	221	53.37	208	94.12	71	6	117	662	13	220	9e-31	115	AP2	AP2-EREBP
Locus_22449_Transcript_1/1_Confidence_1.000_Length_989	989	Populus_trichocarpa_828115	316	75.76	297	93.99	72	0	986	96	16	312	2e-143	412	G2-like	G2-like, Myb_DNA-binding
Locus_2152_Transcript_1/2_Confidence_0.833_Length_1105	1105	Carica_papaya_evm.TU.supercontig_14.225	264	81.85	248	93.94	38	3	37	774	21	263	1e-145	417	MADS	K-box, SRF-TF
Locus_2675_Transcript_1/1_Confidence_1.000_Length_945	945	Populus_trichocarpa_572606	264	55.65	248	93.94	104	3	203	943	21	263	2e-78	243	WRKY	WRKY
Locus_5313_Transcript_1/1_Confidence_1.000_Length_1140	1140	Vitis_vinifera_GSVIVP00015398001	327	79.15	307	93.88	63	1	2	919	18	324	0	520	BTB	TRAF
Locus_7295_Transcript_1/1_Confidence_1.000_Length_1348	1348	Populus_trichocarpa_821499	310	66.32	291	93.87	82	9	46	900	19	299	4e-120	357	MYB	Myb_DNA-binding
Locus_5516_Transcript_1/1_Confidence_1.000_Length_1564	1564	Carica_papaya_evm.TU.supercontig_35.9	319	55.52	299	93.73	114	6	1400	555	22	318	3e-66	220	Myb_DNA-binding	MYB-related
Locus_1702_Transcript_1/4_Confidence_0.455_Length_1754	1754	Vitis_vinifera_GSVIVP00035131001	523	55.31	490	93.69	131	19	1519	263	1	473	3e-127	387	C2H2	zf-C2H2
Locus_13085_Transcript_1/1_Confidence_1.000_Length_1935	1935	Vitis_vinifera_GSVIVP00019935001	585	70.02	547	93.5	144	8	222	1826	45	583	0	741	FHA	FHA, PP2C
Locus_11521_Transcript_1/1_Confidence_1.000_Length_1262	1262	Carica_papaya_evm.TU.supercontig_785.2	394	62.5	368	93.4	116	5	1261	161	47	393	1e-154	447	G2-like	G2-like, Myb_DNA-binding
Locus_11970_Transcript_1/1_Confidence_1.000_Length_380	380	Populus_trichocarpa_424362	75	64.29	70	93.33	24	1	248	42	1	70	5e-26	95.5	Myb_DNA-binding	MYB-related
Locus_241_Transcript_1/1_Confidence_1.000_Length_1039	1039	Populus_trichocarpa_742254	252	71.49	235	93.25	57	6	999	307	3	231	3e-99	297	CCAAT	CBFD_NFYB_HMF, Histone, NF-YC
Locus_6226_Transcript_1/1_Confidence_1.000_Length_1967	1967	Carica_papaya_evm.TU.supercontig_4.210	458	68.85	427	93.23	104	6	320	1552	1	414	0	601	C3H	WD40, zf-CCCH
Locus_4002_Transcript_1/1_Confidence_1.000_Length_1284	1284	Arabidopsis_thaliana_AT1G22130.1	337	60.19	314	93.18	115	5	1163	252	1	314	7e-118	351	SRF-TF	MADS
Locus_16308_Transcript_1/1_Confidence_1.000_Length_1711	1711	Populus_trichocarpa_825048	465	72.52	433	93.12	109	5	197	1465	15	447	0	537	bZIP_2	bZIP
Locus_22171_Transcript_1/1_Confidence_1.000_Length_924	924	Populus_trichocarpa_558888	189	59.66	176	93.12	36	4	702	250	9	174	9e-56	182	AP2	AP2-EREBP
Locus_6124_Transcript_3/4_Confidence_0.750_Length_2259	2259	Carica_papaya_evm.TU.supercontig_20.31	679	56.17	632	93.08	192	13	167	1984	47	619	0	648	FAR1	Aldedh, FAR1
Locus_22917_Transcript_1/1_Confidence_1.000_Length_677	677	Vitis_vinifera_GSVIVP00018751001	143	81.2	133	93.01	25	0	95	493	1	133	5e-76	229	MBF1	HTH_3, MBF1
Locus_12770_Transcript_1/1_Confidence_1.000_Length_867	867	Carica_papaya_evm.TU.supercontig_768.1	339	62.22	315	92.92	60	11	1	807	34	335	3e-87	267	WRKY	Plant_zn_clust, WRKY
Locus_3585_Transcript_1/1_Confidence_1.000_Length_1654	1654	Carica_papaya_evm.TU.supercontig_129.23	380	71.1	353	92.89	69	4	247	1218	25	373	4e-163	473	AUX_IAA	AUX/IAA
Locus_3814_Transcript_2/2_Confidence_0.750_Length_987	987	Carica_papaya_evm.TU.supercontig_26.318	211	71.94	196	92.89	53	2	921	340	1	196	3e-98	293	MADS	K-box, SRF-TF
Locus_13564_Transcript_1/1_Confidence_1.000_Length_1294	1294	Carica_papaya_evm.TU.supercontig_34.32	279	83.78	259	92.83	34	5	212	979	25	278	5e-123	362	CCAAT	CBFD_NFYB_HMF, Histone, NF-YC
Locus_26646_Transcript_1/1_Confidence_1.000_Length_1018	1018	Populus_trichocarpa_667015	243	61.78	225	92.59	69	6	242	901	4	216	2e-62	202	HLH	bHLH
Locus_30795_Transcript_1/1_Confidence_1.000_Length_1018	1018	Vitis_vinifera_GSVIVP00020998001	351	56.62	325	92.59	117	9	5	931	34	350	3e-106	318	NAM	NAC
Locus_15712_Transcript_1/1_Confidence_1.000_Length_780	780	Arabidopsis_lyrata_908364	215	64.82	199	92.56	57	4	6	593	26	214	2e-78	239	MYB	Myb_DNA-binding
Locus_5987_Transcript_1/1_Confidence_1.000_Length_1798	1798	Populus_trichocarpa_767577	426	57.11	394	92.49	149	9	1416	244	49	425	1e-104	326	bZIP	bZIP_1, bZIP_2
Locus_2152_Transcript_2/2_Confidence_0.833_Length_1093	1093	Carica_papaya_evm.TU.supercontig_14.225	264	83.2	244	92.42	38	2	37	762	21	263	4e-148	423	MADS	K-box, SRF-TF
Locus_17957_Transcript_1/1_Confidence_1.000_Length_1838	1838	Vitis_vinifera_GSVIVP00031144001	569	51.62	525	92.27	178	18	243	1730	89	566	2e-137	416	trihelix	Trihelix
Locus_3978_Transcript_1/3_Confidence_0.600_Length_958	958	Vitis_vinifera_GSVIVP00025490001	293	58.89	270	92.15	65	6	185	895	31	287	9e-94	284	GATA	C2C2-GATA
Locus_3978_Transcript_3/3_Confidence_0.600_Length_1099	1099	Vitis_vinifera_GSVIVP00025490001	293	58.89	270	92.15	65	6	185	895	31	287	2e-93	285	GATA	C2C2-GATA
Locus_34554_Transcript_1/1_Confidence_1.000_Length_719	719	Populus_trichocarpa_642436	191	90.34	176	92.15	16	1	574	50	13	188	4e-114	328	Acetyltransf_1	GNAT
Locus_22092_Transcript_1/1_Confidence_1.000_Length_1332	1332	Carica_papaya_evm.TU.supercontig_47.47	324	70.13	298	91.98	78	4	35	916	1	291	2e-125	370	C3H	zf-CCCH
Locus_17439_Transcript_1/1_Confidence_1.000_Length_1341	1341	Populus_trichocarpa_266145	62	85.96	57	91.94	8	0	228	398	2	58	7e-28	106	TCP	TCP
Locus_15207_Transcript_1/1_Confidence_1.000_Length_1165	1165	Populus_trichocarpa_591748	345	57.41	317	91.88	89	10	157	1029	45	341	5e-81	255	trihelix	Trihelix
Locus_6303_Transcript_1/2_Confidence_0.750_Length_901	901	Vitis_vinifera_GSVIVP00025574001	284	74.62	260	91.55	61	2	123	899	1	256	5e-136	390	C2H2	zf-AN1, zf-C2H2
Locus_6303_Transcript_2/2_Confidence_0.750_Length_901	901	Vitis_vinifera_GSVIVP00025574001	284	74.23	260	91.55	62	2	123	899	1	256	8e-138	395	C2H2	zf-AN1, zf-C2H2
Locus_5635_Transcript_1/3_Confidence_0.600_Length_1108	1108	Carica_papaya_evm.TU.supercontig_152.55	153	77.14	140	91.5	30	1	501	914	13	152	9e-61	196	HB	ELK, Homeobox
Locus_6679_Transcript_1/1_Confidence_1.000_Length_1001	1001	Populus_trichocarpa_739018	325	69.7	297	91.38	73	4	1	873	39	324	1e-123	362	bZIP	bZIP_1, bZIP_2
Locus_13227_Transcript_1/2_Confidence_0.667_Length_1292	1292	Vitis_vinifera_GSVIVP00016706001	321	72.35	293	91.28	53	7	205	1014	33	320	1e-134	393	AUX_IAA	AUX/IAA
Locus_13227_Transcript_2/2_Confidence_0.667_Length_1223	1223	Vitis_vinifera_GSVIVP00016706001	321	72.01	293	91.28	54	7	205	1014	33	320	8e-134	390	AUX_IAA	AUX/IAA
Locus_28395_Transcript_1/1_Confidence_1.000_Length_2042	2042	Populus_trichocarpa_253241	590	82.9	538	91.19	84	2	323	1915	33	569	0	868	TRAF	Ank, BTB
Locus_11617_Transcript_1/1_Confidence_1.000_Length_1360	1360	Vitis_vinifera_GSVIVP00037734001	326	72.05	297	91.1	72	5	6	866	6	301	4e-120	357	Myb_DNA-binding	MYB-related
Locus_8004_Transcript_1/1_Confidence_1.000_Length_2668	2668	Vitis_vinifera_GSVIVP00026236001	813	81.89	740	91.02	91	12	188	2347	1	717	0	1157	HB	Homeobox, START
Locus_3595_Transcript_1/1_Confidence_1.000_Length_3665	3665	Oryza_sativa_subsp._indica_OsIBCD004305	1241	64.33	1127	90.81	312	15	3361	161	1	1097	0	1365	HB	Glycos_transf_1, Homeobox, S6PP
Locus_6234_Transcript_1/2_Confidence_0.750_Length_1525	1525	Populus_trichocarpa_769885	370	69.94	336	90.81	96	3	352	1356	38	369	5e-157	456	DBP	DNC, PP2C
Locus_14701_Transcript_1/1_Confidence_1.000_Length_711	711	Populus_trichocarpa_568212	76	79.71	69	90.79	12	2	639	433	9	75	7e-28	103	Myb_DNA-binding	MYB-related
Locus_3304_Transcript_1/1_Confidence_1.000_Length_840	840	Arabidopsis_lyrata_479237	151	59.85	137	90.73	39	3	224	613	22	149	1e-41	143	bZIP	bZIP_1, bZIP_2
Locus_4624_Transcript_1/1_Confidence_1.000_Length_1121	1121	Vitis_vinifera_GSVIVP00036846001	226	70.24	205	90.71	58	2	974	360	1	202	4e-80	248	MADS	K-box, SRF-TF
Locus_1825_Transcript_1/1_Confidence_1.000_Length_1871	1871	Vitis_vinifera_GSVIVP00031791001	528	68.83	478	90.53	145	4	305	1732	51	526	0	661	zf-C2H2	C2H2
Locus_11805_Transcript_1/1_Confidence_1.000_Length_2645	2645	Populus_trichocarpa_657068	723	51.99	654	90.46	260	18	2346	520	15	659	0	577	C3H	zf-CCCH
Locus_1920_Transcript_1/1_Confidence_1.000_Length_1280	1280	Arabidopsis_lyrata_496511	272	63.82	246	90.44	88	1	201	935	26	271	2e-104	315	zf-C2H2	C2H2
Locus_2957_Transcript_1/1_Confidence_1.000_Length_1973	1973	Populus_trichocarpa_825048	465	79.52	420	90.32	77	2	344	1576	28	447	0	614	bZIP_2	bZIP
Locus_15727_Transcript_1/1_Confidence_1.000_Length_1534	1534	Carica_papaya_evm.TU.supercontig_1.45	353	68.24	318	90.08	97	3	270	1217	37	352	2e-131	389	SRF-TF	MADS
Locus_2421_Transcript_1/1_Confidence_1.000_Length_719	719	Vitis_vinifera_GSVIVP00006109001	140	99.21	126	90	1	0	586	209	14	139	1e-67	208	CCAAT	CBFD_NFYB_HMF, Histone, NF-YC
Locus_28675_Transcript_1/2_Confidence_0.667_Length_898	898	Populus_trichocarpa_560884	309	69.42	278	89.97	81	3	74	898	4	280	5e-132	381	MYB	Myb_DNA-binding
Locus_12629_Transcript_1/2_Confidence_0.667_Length_1015	1015	Vitis_vinifera_GSVIVP00002895001	279	59.36	251	89.96	97	4	127	873	31	278	3e-98	295	Homeobox	HB
Locus_29521_Transcript_1/1_Confidence_1.000_Length_1424	1424	Populus_trichocarpa_725738	398	83.52	358	89.95	55	2	1255	194	40	397	0	629	TUB	F-box, Tub
Locus_24241_Transcript_1/1_Confidence_1.000_Length_751	751	Vitis_vinifera_GSVIVP00021610001	179	75.16	161	89.94	36	1	119	589	17	177	1e-80	243	Acetyltransf_1	GNAT
Locus_20076_Transcript_1/1_Confidence_1.000_Length_1124	1124	Vitis_vinifera_GSVIVP00002453001	367	75.15	330	89.92	82	0	1117	128	37	366	1e-119	354	HMG	HMG_box
Locus_6485_Transcript_1/1_Confidence_1.000_Length_710	710	Vitis_vinifera_GSVIVP00023622001	138	87.1	124	89.86	15	1	574	203	15	137	6e-57	181	CCAAT	CBFD_NFYB_HMF, Histone, NF-YC
Locus_5829_Transcript_1/3_Confidence_0.571_Length_1158	1158	Populus_trichocarpa_818112	157	68.79	141	89.81	40	2	524	946	20	156	3e-58	190	bZIP	bZIP_1, bZIP_2
Locus_5829_Transcript_3/3_Confidence_0.571_Length_1161	1161	Populus_trichocarpa_818112	157	68.79	141	89.81	40	2	524	946	20	156	3e-58	190	bZIP	bZIP_1, bZIP_2
Locus_4798_Transcript_1/1_Confidence_1.000_Length_3311	3311	Carica_papaya_evm.TU.supercontig_146.33	1026	55.54	920	89.67	366	16	5	2674	10	916	0	896	SBP	SBP
Locus_12629_Transcript_2/2_Confidence_0.667_Length_1061	1061	Vitis_vinifera_GSVIVP00002895001	279	58.4	250	89.61	94	5	127	852	31	278	2e-92	281	Homeobox	HB
Locus_9973_Transcript_1/1_Confidence_1.000_Length_933	933	Vitis_vinifera_GSVIVP00018689001	296	66.42	265	89.53	61	6	933	157	35	277	4e-100	300	bZIP	bZIP_1, bZIP_2
Locus_21577_Transcript_1/2_Confidence_0.833_Length_857	857	Ostreococcus_tauri_24301	123	63.64	110	89.43	38	2	603	277	14	122	4e-37	130	CCAAT	Histone, NF-YC
Locus_21577_Transcript_2/2_Confidence_0.833_Length_853	853	Ostreococcus_tauri_24301	123	63.64	110	89.43	38	2	603	277	14	122	7e-37	130	CCAAT	Histone, NF-YC
Locus_22827_Transcript_1/1_Confidence_1.000_Length_788	788	Ostreococcus_tauri_24301	123	65.45	110	89.43	36	2	611	285	14	122	2e-37	130	CCAAT	Histone, NF-YC
Locus_1487_Transcript_1/1_Confidence_1.000_Length_1837	1837	Vitis_vinifera_GSVIVP00015253001	299	63.3	267	89.3	82	6	1195	398	42	293	8e-74	241	AP2	AP2-EREBP
Locus_22500_Transcript_1/1_Confidence_1.000_Length_848	848	Populus_trichocarpa_408707	177	73.42	158	89.27	42	0	116	589	3	160	9e-71	219	Response_reg	Orphans
Locus_5727_Transcript_1/1_Confidence_1.000_Length_1566	1566	Vitis_vinifera_GSVIVP00034294001	377	56.85	336	89.12	84	11	433	1296	7	329	3e-98	305	AUX_IAA	AUX/IAA
Locus_21349_Transcript_2/2_Confidence_0.750_Length_723	723	Vitis_vinifera_GSVIVP00024502001	90	77.5	80	88.89	14	1	203	430	10	89	1e-11	59.7	S1FA	S1Fa-like
Locus_9881_Transcript_1/1_Confidence_1.000_Length_2017	2017	Vitis_vinifera_GSVIVP00000570001	470	65.23	417	88.72	141	4	478	1722	45	459	0	566	PHD	PHD
Locus_15508_Transcript_1/1_Confidence_1.000_Length_1103	1103	Vitis_vinifera_GSVIVP00016555001	265	64.68	235	88.68	83	0	1103	399	28	262	2e-96	291	C3H	CwfJ_C_1, CwfJ_C_2, zf-CCCH
Locus_20759_Transcript_1/2_Confidence_0.750_Length_1111	1111	Arabidopsis_thaliana_AT1G14410.1	265	65.53	235	88.68	76	2	906	202	35	264	6e-108	321	Whirly	PBF-2-like
Locus_20759_Transcript_2/2_Confidence_0.500_Length_1021	1021	Arabidopsis_thaliana_AT1G14410.1	265	65.53	235	88.68	76	2	816	112	35	264	2e-108	321	Whirly	PBF-2-like
Locus_4207_Transcript_2/3_Confidence_0.714_Length_937	937	Carica_papaya_evm.TU.supercontig_125.51	214	91.53	189	88.32	12	1	865	299	1	185	3e-109	320	Acetyltransf_1	GNAT
Locus_15960_Transcript_1/1_Confidence_1.000_Length_1342	1342	Vitis_vinifera_GSVIVP00030097001	483	84.51	426	88.2	64	2	2	1273	57	482	0	719	SET	SET
Locus_1519_Transcript_1/1_Confidence_1.000_Length_1449	1449	Populus_trichocarpa_818112	157	75.36	138	87.9	31	2	775	1182	20	156	3e-64	208	bZIP	bZIP_1, bZIP_2
Locus_4207_Transcript_3/3_Confidence_0.429_Length_934	934	Carica_papaya_evm.TU.supercontig_125.51	214	92.02	188	87.85	12	1	862	299	1	185	2e-109	320	Acetyltransf_1	GNAT
Locus_14969_Transcript_2/2_Confidence_0.667_Length_1554	1554	Populus_trichocarpa_287860	336	64.07	295	87.8	95	4	479	1336	43	335	8e-128	380	C2H2	zf-C2H2
Locus_21349_Transcript_1/2_Confidence_0.750_Length_914	914	Populus_trichocarpa_675985	90	75.95	79	87.78	15	1	209	433	11	89	1e-11	60.8	S1FA	S1Fa-like
Locus_34709_Transcript_1/1_Confidence_1.000_Length_747	747	Vitis_vinifera_GSVIVP00003970001	229	51.24	201	87.77	93	5	70	666	31	228	2e-59	191	bHLH	ACT, HLH
Locus_7718_Transcript_1/1_Confidence_1.000_Length_2306	2306	Vitis_vinifera_GSVIVP00003037001	738	66	647	87.67	201	7	3	1913	45	682	0	774	ARF	Auxin_resp, B3
Locus_8767_Transcript_1/1_Confidence_1.000_Length_1221	1221	Populus_trichocarpa_769885	370	70.06	324	87.57	92	4	1217	249	50	369	2e-157	452	DBP	DNC, PP2C
Locus_8459_Transcript_1/1_Confidence_1.000_Length_2402	2402	Populus_trichocarpa_234045	801	71.18	701	87.52	183	6	2388	328	105	800	0	953	SNF2	Helicase_C, SNF2_N, zf-C3HC4
Locus_10928_Transcript_1/1_Confidence_1.000_Length_1467	1467	Vitis_vinifera_GSVIVP00027772001	320	64.64	280	87.5	73	5	296	1063	13	290	1e-84	267	bZIP	bZIP_1, bZIP_2
Locus_20974_Transcript_1/2_Confidence_0.750_Length_1680	1680	Carica_papaya_evm.TU.supercontig_6.28	381	73.87	333	87.4	86	1	401	1396	40	372	5e-172	496	TAZ	BTB, zf-TAZ
Locus_20974_Transcript_2/2_Confidence_0.750_Length_1674	1674	Carica_papaya_evm.TU.supercontig_6.28	381	73.87	333	87.4	86	1	401	1396	40	372	4e-172	496	TAZ	BTB, zf-TAZ
Locus_21582_Transcript_1/1_Confidence_1.000_Length_951	951	Populus_trichocarpa_826816	157	70.07	137	87.26	28	3	373	777	28	153	2e-58	188	AP2	AP2-EREBP
Locus_3616_Transcript_1/1_Confidence_1.000_Length_1866	1866	Carica_papaya_evm.TU.supercontig_128.40	500	57.34	436	87.2	165	9	127	1416	77	497	2e-157	466	zf-Dof	C2C2-Dof
Locus_28117_Transcript_1/1_Confidence_1.000_Length_1071	1071	Populus_trichocarpa_782607	333	59.66	290	87.09	102	4	235	1059	42	331	3e-108	323	mTERF	mTERF
Locus_10890_Transcript_1/1_Confidence_1.000_Length_1342	1342	Populus_trichocarpa_657418	387	86.05	337	87.08	43	3	50	1060	54	386	0	553	trihelix	Trihelix
Locus_3978_Transcript_2/3_Confidence_0.600_Length_1025	1025	Vitis_vinifera_GSVIVP00025490001	293	52.55	255	87.03	101	5	117	821	33	287	3e-72	229	GATA	C2C2-GATA
Locus_9723_Transcript_1/1_Confidence_1.000_Length_607	607	Populus_trichocarpa_731365	200	59.77	174	87	58	4	587	93	1	171	6e-53	171	AP2	AP2-EREBP
Locus_23158_Transcript_1/4_Confidence_0.375_Length_645	645	Carica_papaya_evm.TU.supercontig_12.154	190	80	165	86.84	31	1	44	538	1	163	2e-87	260	CCAAT	CBFD_NFYB_HMF, NF-YB
Locus_23158_Transcript_2/4_Confidence_0.500_Length_994	994	Carica_papaya_evm.TU.supercontig_12.154	190	81.21	165	86.84	29	1	393	887	1	163	1e-83	254	CCAAT	CBFD_NFYB_HMF, NF-YB
Locus_23158_Transcript_3/4_Confidence_0.625_Length_1452	1452	Carica_papaya_evm.TU.supercontig_12.154	190	80	165	86.84	31	1	813	1307	1	163	8e-80	249	CCAAT	CBFD_NFYB_HMF, NF-YB
Locus_23158_Transcript_4/4_Confidence_0.625_Length_1414	1414	Carica_papaya_evm.TU.supercontig_12.154	190	81.21	165	86.84	29	1	813	1307	1	163	8e-82	254	CCAAT	CBFD_NFYB_HMF, NF-YB
Locus_21380_Transcript_1/1_Confidence_1.000_Length_457	457	Vitis_vinifera_GSVIVP00024502001	90	84.62	78	86.67	12	0	2	235	12	89	2e-13	63.5	S1FA	S1Fa-like
Locus_5588_Transcript_1/3_Confidence_0.600_Length_1250	1250	Populus_trichocarpa_738385	243	81.9	210	86.42	36	2	236	862	34	242	2e-115	341	PLATZ	PLATZ
Locus_2661_Transcript_1/2_Confidence_0.800_Length_1408	1408	Carica_papaya_evm.TU.supercontig_64.54	314	73.8	271	86.31	63	5	1190	390	47	313	6e-91	282	DUF822	BES1
Locus_2661_Transcript_2/2_Confidence_0.800_Length_1408	1408	Carica_papaya_evm.TU.supercontig_64.54	314	73.8	271	86.31	63	5	1190	390	47	313	6e-91	282	DUF822	BES1
Locus_13919_Transcript_2/2_Confidence_0.500_Length_1094	1094	Carica_papaya_evm.TU.supercontig_21.106	249	54.67	214	85.94	79	3	342	929	19	232	3e-61	200	AP2	AP2-EREBP
Locus_805_Transcript_1/1_Confidence_1.000_Length_775	775	Populus_trichocarpa_263406	112	71.88	96	85.71	27	0	310	597	13	108	3e-46	153	SBP	SBP
Locus_3637_Transcript_1/1_Confidence_1.000_Length_3297	3297	Vitis_vinifera_GSVIVP00002219001	1013	77.97	867	85.59	147	9	3095	609	1	861	0	1154	MYB	Myb_DNA-binding
Locus_9321_Transcript_1/1_Confidence_1.000_Length_1228	1228	Populus_trichocarpa_572441	240	70.73	205	85.42	60	0	236	850	35	239	3e-100	301	HB	HALZ, Homeobox
Locus_20301_Transcript_1/1_Confidence_1.000_Length_966	966	Carica_papaya_evm.TU.supercontig_249.7	240	63.41	205	85.42	75	0	777	163	35	239	1e-93	281	Whirly	PBF-2-like
Locus_6234_Transcript_2/2_Confidence_0.750_Length_1546	1546	Populus_trichocarpa_769885	370	69.94	316	85.41	90	3	352	1296	38	349	5e-147	430	DBP	DNC, PP2C
Locus_3252_Transcript_1/1_Confidence_1.000_Length_3428	3428	Carica_papaya_evm.TU.supercontig_146.33	1026	56.57	875	85.28	355	8	2715	154	155	1025	0	863	SBP	SBP
Locus_2040_Transcript_1/6_Confidence_0.667_Length_4079	4079	Vitis_vinifera_GSVIVP00017926001	1189	61.23	1011	85.03	316	15	3274	296	236	1188	0	1149	FHA	AAA, AAA_5, FHA
Locus_2040_Transcript_2/6_Confidence_0.667_Length_4079	4079	Vitis_vinifera_GSVIVP00017926001	1189	61.23	1011	85.03	316	15	3274	296	236	1188	0	1149	FHA	AAA, AAA_5, FHA
Locus_2040_Transcript_3/6_Confidence_0.667_Length_4079	4079	Vitis_vinifera_GSVIVP00017926001	1189	61.23	1011	85.03	316	15	3274	296	236	1188	0	1149	FHA	AAA, AAA_5, FHA
Locus_2040_Transcript_5/6_Confidence_0.667_Length_4134	4134	Vitis_vinifera_GSVIVP00017926001	1189	61.23	1011	85.03	316	15	3329	351	236	1188	0	1149	FHA	AAA, AAA_5, FHA
Locus_2040_Transcript_6/6_Confidence_0.667_Length_4079	4079	Vitis_vinifera_GSVIVP00017926001	1189	61.33	1011	85.03	315	15	3274	296	236	1188	0	1149	FHA	AAA, AAA_5, FHA
Locus_23507_Transcript_1/1_Confidence_1.000_Length_1133	1133	Populus_trichocarpa_576644	178	90.07	151	84.83	13	1	292	738	27	177	1e-93	281	CCAAT	CBFD_NFYB_HMF, NF-YB
Locus_6644_Transcript_1/1_Confidence_1.000_Length_1253	1253	Vitis_vinifera_GSVIVP00036899001	158	59.7	134	84.81	46	5	433	50	26	157	4e-39	140	bZIP_2	bZIP
Locus_5588_Transcript_3/3_Confidence_0.600_Length_1274	1274	Populus_trichocarpa_738385	243	82.04	206	84.77	35	2	272	886	38	242	5e-113	335	PLATZ	PLATZ
Locus_13272_Transcript_1/1_Confidence_1.000_Length_1182	1182	Carica_papaya_evm.TU.supercontig_112.32	407	52.75	345	84.77	145	6	3	1022	35	366	6e-85	268	C3H	RRM_1, zf-CCCH
Locus_25396_Transcript_1/1_Confidence_1.000_Length_665	665	Vitis_vinifera_GSVIVP00036823001	189	73.75	160	84.66	37	2	1	465	24	183	5e-79	238	Orphans	zf-B_box
Locus_2798_Transcript_1/1_Confidence_1.000_Length_1245	1245	Vitis_vinifera_GSVIVP00034294001	377	56.43	319	84.62	86	11	269	1132	32	328	2e-83	263	AUX_IAA	AUX/IAA
Locus_2262_Transcript_1/1_Confidence_1.000_Length_2716	2716	Vitis_vinifera_GSVIVP00015425001	727	67.1	614	84.46	186	5	699	2513	120	726	0	773	MYB-related	Myb_DNA-binding, SWIRM
Locus_3759_Transcript_1/1_Confidence_1.000_Length_1298	1298	Populus_trichocarpa_828718	320	70.37	270	84.38	67	7	283	1068	46	310	9e-114	340	WRKY	WRKY
Locus_5478_Transcript_3/3_Confidence_0.600_Length_2339	2339	Carica_papaya_evm.TU.supercontig_84.51	739	72.07	623	84.3	170	2	2200	332	1	619	0	869	Orphans	GAF, HATPase_c, HisKA, Response_reg
Locus_563_Transcript_1/1_Confidence_1.000_Length_715	715	Populus_trichocarpa_800771	101	69.41	85	84.16	21	1	225	464	16	100	7e-35	122	Myb_DNA-binding	MYB-related
Locus_28469_Transcript_1/1_Confidence_1.000_Length_800	800	Coccomyxa_sp._C-169_74302	125	61.9	105	84	38	2	180	491	12	115	9e-36	127	CCAAT	CBFD_NFYB_HMF, Histone, NF-YC
Locus_3298_Transcript_2/3_Confidence_0.571_Length_1450	1450	Populus_trichocarpa_195904	292	73.47	245	83.9	61	1	375	1097	2	246	2e-95	294	HLH	bHLH
Locus_36537_Transcript_1/1_Confidence_1.000_Length_1043	1043	Vitis_vinifera_GSVIVP00012512001	332	68.35	278	83.73	64	9	911	120	64	331	1e-104	314	HLH	bHLH
Locus_28147_Transcript_1/1_Confidence_1.000_Length_724	724	Carica_papaya_evm.TU.supercontig_388.7	92	83.12	77	83.7	11	1	481	251	16	90	4e-35	123	HLH	bHLH
Locus_2280_Transcript_1/1_Confidence_1.000_Length_1993	1993	Populus_trichocarpa_590678	671	62.08	559	83.31	184	7	1989	388	115	670	0	726	SET	Pre-SET, SET, YDG_SRA
Locus_9567_Transcript_1/1_Confidence_1.000_Length_1920	1920	Carica_papaya_evm.TU.supercontig_130.11	516	85.31	429	83.14	59	1	1627	353	87	515	0	778	SET	Rubis-subs-bind, SET
Locus_10862_Transcript_1/1_Confidence_1.000_Length_689	689	Vitis_vinifera_GSVIVP00029332001	172	80.42	143	83.14	26	1	73	501	1	141	3e-77	234	DUF260	LOB
Locus_33658_Transcript_1/1_Confidence_1.000_Length_831	831	Carica_papaya_evm.TU.supercontig_2461.1	338	65.84	281	83.14	56	7	3	776	74	337	2e-105	313	trihelix	Trihelix
Locus_7874_Transcript_1/1_Confidence_1.000_Length_1565	1565	Vitis_vinifera_GSVIVP00028932001	301	70	250	83.06	56	5	1406	702	1	246	1e-92	288	Myb_DNA-binding	MYB-related
Locus_20675_Transcript_1/1_Confidence_1.000_Length_904	904	Carica_papaya_evm.TU.supercontig_18.219	217	83.89	180	82.95	28	1	883	344	1	179	2e-109	320	LIM	LIM
Locus_12329_Transcript_1/1_Confidence_1.000_Length_2421	2421	Populus_trichocarpa_647251	682	67.43	565	82.84	149	12	2	1657	132	674	0	712	C3H	RRM_1, zf-CCCH
Locus_7038_Transcript_1/1_Confidence_1.000_Length_1198	1198	Populus_trichocarpa_202615	349	55.71	289	82.81	102	7	153	947	1	287	7e-69	224	DUF702	SRS
Locus_13915_Transcript_1/1_Confidence_1.000_Length_2645	2645	Populus_trichocarpa_255215	624	61.13	512	82.05	150	11	1864	359	150	622	2e-158	481	bZIP	bZIP_1, bZIP_2
Locus_5588_Transcript_2/3_Confidence_0.600_Length_1256	1256	Populus_trichocarpa_738385	243	83.42	199	81.89	32	1	272	865	38	236	8e-115	340	PLATZ	PLATZ
Locus_16557_Transcript_1/1_Confidence_1.000_Length_823	823	Populus_trichocarpa_836454	215	73.86	176	81.86	32	7	663	136	53	214	2e-81	231	Homeobox	HB
Locus_7387_Transcript_1/2_Confidence_0.875_Length_1412	1412	Carica_papaya_evm.TU.supercontig_114.57	314	73.93	257	81.85	65	1	51	815	33	289	1e-138	405	Myb_DNA-binding	MYB-related
Locus_14969_Transcript_1/2_Confidence_0.667_Length_1277	1277	Populus_trichocarpa_287860	336	62.18	275	81.85	93	4	479	1276	43	315	2e-115	345	C2H2	zf-C2H2
Locus_19412_Transcript_1/1_Confidence_1.000_Length_1276	1276	Vitis_vinifera_GSVIVP00031117001	396	53.7	324	81.82	106	8	288	1202	97	395	1e-82	262	DUF573	GeBP
Locus_328_Transcript_1/1_Confidence_1.000_Length_1015	1015	Vitis_vinifera_GSVIVP00014887001	280	58.52	229	81.79	81	4	206	859	50	275	2e-74	234	MYB	Myb_DNA-binding
Locus_20854_Transcript_1/1_Confidence_1.000_Length_840	840	Populus_trichocarpa_711203	305	69.48	249	81.64	74	1	2	742	56	304	3e-116	340	GRAS	GRAS
Locus_2184_Transcript_2/2_Confidence_0.667_Length_2363	2363	Populus_trichocarpa_819573	896	76.44	730	81.47	145	9	3	2165	184	895	0	939	LUG	LisH, LUFS, SSDP, WD40
Locus_6068_Transcript_1/1_Confidence_1.000_Length_1862	1862	Populus_trichocarpa_577692	537	68.81	436	81.19	125	7	246	1529	104	536	0	553	WRKY	WRKY
Locus_168_Transcript_1/1_Confidence_1.000_Length_559	559	Vitis_vinifera_GSVIVP00008729001	153	69.35	124	81.05	35	2	22	384	1	124	7e-34	120	HMG_box	HMG
Locus_23087_Transcript_1/1_Confidence_1.000_Length_1020	1020	Vitis_vinifera_GSVIVP00033294001	268	51.61	217	80.97	75	8	33	614	5	214	1e-49	169	zf-C2H2	C2H2
Locus_11692_Transcript_1/1_Confidence_1.000_Length_2028	2028	Populus_trichocarpa_738146	680	69.45	550	80.88	159	5	3	1634	133	679	0	733	PHD	PHD
Locus_6217_Transcript_1/1_Confidence_1.000_Length_1356	1356	Vitis_vinifera_GSVIVP00019538001	512	69.49	413	80.66	94	11	1	1158	104	511	2e-159	464	AP2-EREBP	AP2
Locus_3326_Transcript_1/1_Confidence_1.000_Length_1005	1005	Carica_papaya_evm.TU.supercontig_183.33	93	82.67	75	80.65	13	0	450	226	18	92	5e-35	125	HLH	bHLH
Locus_8482_Transcript_1/1_Confidence_1.000_Length_2363	2363	Vitis_vinifera_GSVIVP00019637001	401	75.85	323	80.55	78	0	2116	1148	1	323	3e-173	508	BTB	TRAF
Locus_16271_Transcript_1/1_Confidence_1.000_Length_2021	2021	Populus_trichocarpa_549692	557	86.16	448	80.43	62	0	242	1585	109	556	0	770	SWIB	SWI/SNF-BAF60b
Locus_13712_Transcript_1/1_Confidence_1.000_Length_1845	1845	Carica_papaya_evm.TU.supercontig_57.70	331	53.76	266	80.36	82	5	604	1350	27	268	1e-75	247	B3	ABI3VP1
Locus_3873_Transcript_1/1_Confidence_1.000_Length_878	878	Vitis_vinifera_GSVIVP00028344001	305	71.02	245	80.33	71	0	737	3	37	281	2e-125	364	mTERF	mTERF
Locus_238_Transcript_2/4_Confidence_0.667_Length_760	760	Carica_papaya_evm.TU.supercontig_186.4	193	72.26	155	80.31	35	2	1	465	46	192	5e-73	224	MYB	Myb_DNA-binding
Locus_238_Transcript_3/4_Confidence_0.667_Length_773	773	Carica_papaya_evm.TU.supercontig_186.4	193	72.26	155	80.31	35	2	1	465	46	192	4e-73	225	MYB	Myb_DNA-binding
Locus_238_Transcript_4/4_Confidence_0.667_Length_773	773	Carica_papaya_evm.TU.supercontig_186.4	193	72.26	155	80.31	35	2	1	465	46	192	5e-73	224	MYB	Myb_DNA-binding
Locus_3891_Transcript_1/1_Confidence_1.000_Length_1284	1284	Populus_trichocarpa_292756	343	82.91	275	80.17	38	4	6	821	26	294	9e-137	400	bZIP	bZIP_1, bZIP_2
Locus_23163_Transcript_1/1_Confidence_1.000_Length_853	853	Vitis_vinifera_GSVIVP00015398001	327	70.23	262	80.12	75	3	3	785	61	320	8e-129	373	BTB	TRAF
Locus_10977_Transcript_1/1_Confidence_1.000_Length_1832	1832	Carica_papaya_evm.TU.supercontig_20.31	679	63.84	542	79.82	165	3	75	1700	155	665	0	696	FAR1	Aldedh, FAR1
Locus_5307_Transcript_1/1_Confidence_1.000_Length_832	832	Vitis_vinifera_GSVIVP00028919001	222	75.14	177	79.73	29	5	830	303	19	181	1e-74	230	Response_reg	Orphans
Locus_6412_Transcript_1/1_Confidence_1.000_Length_999	999	Populus_trichocarpa_579433	226	55.56	180	79.65	51	4	939	484	1	179	2e-25	102	AP2	AP2-EREBP
Locus_2812_Transcript_1/1_Confidence_1.000_Length_2330	2330	Populus_trichocarpa_727995	916	71.19	729	79.59	176	10	1	2124	195	910	0	972	ARF	Auxin_resp, B3
Locus_4207_Transcript_1/3_Confidence_0.429_Length_579	579	Vitis_vinifera_GSVIVP00028699001	196	96.15	156	79.59	6	0	507	40	1	156	5e-110	316	Acetyltransf_1	GNAT
Locus_22807_Transcript_1/1_Confidence_1.000_Length_559	559	Populus_trichocarpa_562313	127	61.39	101	79.53	36	2	7	303	1	100	3e-35	122	zf-B_box	Orphans
Locus_17313_Transcript_1/1_Confidence_1.000_Length_792	792	Vitis_vinifera_GSVIVP00030010001	199	72.78	158	79.4	38	2	67	540	1	153	1e-67	211	YABBY	C2C2-YABBY
Locus_7073_Transcript_3/4_Confidence_0.556_Length_1839	1839	Populus_trichocarpa_830259	368	66.78	292	79.35	90	7	181	1047	1	288	4e-122	315	AUX_IAA	AUX/IAA
Locus_14341_Transcript_1/1_Confidence_1.000_Length_1283	1283	Carica_papaya_evm.TU.supercontig_44.5	397	59.05	315	79.35	111	10	1131	226	87	396	3e-72	235	CCT	Orphans
Locus_8040_Transcript_1/1_Confidence_1.000_Length_1024	1024	Carica_papaya_evm.TU.supercontig_18.219	217	82.56	172	79.26	29	1	190	705	1	171	5e-102	303	LIM	LIM
Locus_32943_Transcript_1/1_Confidence_1.000_Length_647	647	Zea_mays_GRMZM2G041381_P01	135	65.42	107	79.26	35	2	476	159	17	122	5e-38	131	CCAAT	CBFD_NFYB_HMF, Histone, NF-YC
Locus_35106_Transcript_1/1_Confidence_1.000_Length_1047	1047	Vitis_vinifera_GSVIVP00027915001	294	58.37	233	79.25	91	5	3	692	64	293	7e-77	241	Orphans	zf-B_box
Locus_956_Transcript_1/1_Confidence_1.000_Length_1224	1224	Vitis_vinifera_GSVIVP00001485001	308	54.51	244	79.22	101	7	242	961	1	238	3e-76	242	MYB-related	Linker_histone, Myb_DNA-binding
Locus_4745_Transcript_1/1_Confidence_1.000_Length_565	565	Populus_trichocarpa_765128	216	76.02	171	79.17	36	3	50	562	16	181	6e-78	235	DUF623	OFP
Locus_5478_Transcript_2/3_Confidence_0.600_Length_2278	2278	Vitis_vinifera_GSVIVP00000993001	742	77	587	79.11	135	0	2139	379	1	587	0	879	Orphans	GAF, HATPase_c, HisKA, Response_reg
Locus_819_Transcript_1/1_Confidence_1.000_Length_1829	1829	Populus_trichocarpa_573120	505	84.96	399	79.01	60	0	1433	237	106	504	0	658	SET	Rubis-subs-bind, SET
Locus_3323_Transcript_1/1_Confidence_1.000_Length_1053	1053	Populus_trichocarpa_733631	240	85.19	189	78.75	20	3	270	812	51	239	5e-96	289	CCAAT	CBFD_NFYB_HMF, Histone, NF-YC
Locus_2626_Transcript_1/1_Confidence_1.000_Length_2730	2730	Populus_trichocarpa_218986	630	66.13	496	78.73	102	11	1185	2642	190	629	2e-180	540	HB	Homeobox, POX
Locus_17345_Transcript_5/6_Confidence_0.357_Length_1050	1050	Vitis_vinifera_GSVIVP00017893001	286	64	225	78.67	43	2	8	676	97	285	9e-65	210	DUF1004	BBR/BPC
Locus_9083_Transcript_1/1_Confidence_1.000_Length_1149	1149	Arabidopsis_thaliana_AT5G11590.1	238	67.91	187	78.57	54	3	808	257	37	220	7e-66	212	AP2	AP2-EREBP
Locus_29353_Transcript_1/1_Confidence_1.000_Length_713	713	Vitis_vinifera_GSVIVP00031984001	253	84.85	198	78.26	30	0	118	711	42	239	3e-126	362	B3	ABI3VP1
Locus_2184_Transcript_1/2_Confidence_0.667_Length_2352	2352	Populus_trichocarpa_778982	957	77.67	748	78.16	140	7	3	2171	211	956	0	994	LUG	LisH, LUFS, SSDP, WD40
Locus_3757_Transcript_1/1_Confidence_1.000_Length_1026	1026	Populus_trichocarpa_644094	160	71.2	125	78.12	30	2	225	593	36	156	5e-54	177	AP2	AP2-EREBP
Locus_28088_Transcript_1/1_Confidence_1.000_Length_945	945	Populus_trichocarpa_651468	213	73.49	166	77.93	44	0	103	600	1	166	1e-85	260	MADS	K-box, SRF-TF
Locus_20032_Transcript_1/1_Confidence_1.000_Length_655	655	Vitis_vinifera_GSVIVP00003018001	154	77.5	120	77.92	24	2	44	394	6	125	2e-52	169	AP2	AP2-EREBP
Locus_11658_Transcript_1/1_Confidence_1.000_Length_1144	1144	Vitis_vinifera_GSVIVP00030573001	475	67.84	370	77.89	111	3	38	1144	100	462	3e-163	470	C2H2	PUB, UBX, zf-C2H2
Locus_16469_Transcript_1/1_Confidence_1.000_Length_1442	1442	Carica_papaya_evm.TU.supercontig_6.17	502	75.96	391	77.89	85	1	1223	78	109	499	0	635	GRAS	GRAS
Locus_4725_Transcript_1/2_Confidence_0.833_Length_650	650	Populus_trichocarpa_718207	212	52.73	165	77.83	70	2	600	121	11	172	7e-22	90.9	AP2	AP2-EREBP
Locus_16019_Transcript_1/1_Confidence_1.000_Length_1227	1227	Populus_trichocarpa_742845	410	71.7	318	77.56	75	3	1223	312	93	409	1e-155	449	SWIB	SWI/SNF-BAF60b
Locus_10727_Transcript_1/1_Confidence_1.000_Length_1165	1165	Populus_trichocarpa_561871	342	58.11	265	77.49	98	5	246	1022	80	337	7e-69	224	Homeobox	HB
Locus_1811_Transcript_1/1_Confidence_1.000_Length_1325	1325	Carica_papaya_evm.TU.supercontig_21.182	393	55.92	304	77.35	102	9	1319	477	46	340	1e-71	234	bZIP	bZIP_1, bZIP_2
Locus_6674_Transcript_1/1_Confidence_1.000_Length_1268	1268	Vitis_vinifera_GSVIVP00001485001	308	70.17	238	77.27	69	1	151	858	1	238	5e-114	340	MYB-related	Linker_histone, Myb_DNA-binding
Locus_22120_Transcript_1/1_Confidence_1.000_Length_1342	1342	Vitis_vinifera_GSVIVP00020963001	324	59.2	250	77.16	70	7	271	1002	25	248	2e-71	232	ZF-HD_dimer	zf-HD
Locus_25806_Transcript_1/1_Confidence_1.000_Length_361	361	Populus_trichocarpa_746459	144	53.15	111	77.08	50	1	359	33	31	141	2e-32	114	MBF1	HTH_3, MBF1
Locus_2711_Transcript_1/1_Confidence_1.000_Length_1141	1141	Populus_trichocarpa_558204	266	65.37	205	77.07	67	3	4	615	64	265	4e-62	203	bZIP	bZIP_1, bZIP_2
Locus_16044_Transcript_1/1_Confidence_1.000_Length_521	521	Vitis_vinifera_GSVIVP00015141001	231	60.11	178	77.06	36	6	3	512	80	230	5e-53	171	ZF-HD_dimer	zf-HD
Locus_29501_Transcript_1/1_Confidence_1.000_Length_704	704	Populus_trichocarpa_809109	170	83.97	131	77.06	19	1	487	101	34	164	7e-68	210	bZIP	bZIP_1, bZIP_2
Locus_1665_Transcript_3/7_Confidence_0.647_Length_2435	2435	Vitis_vinifera_GSVIVP00020888001	645	88.31	496	76.9	57	1	72	1556	1	496	0	875	HMG	HMG_box, Rtt106, SSrecog
Locus_21196_Transcript_1/1_Confidence_1.000_Length_1865	1865	Vitis_vinifera_GSVIVP00015900001	479	62.23	368	76.83	124	6	642	1718	117	478	8e-165	484	C3H	zf-CCCH
Locus_14426_Transcript_1/1_Confidence_1.000_Length_877	877	Vitis_vinifera_GSVIVP00027206001	375	65.97	288	76.8	86	3	877	32	93	374	1e-129	377	WRKY	WRKY
Locus_5317_Transcript_2/3_Confidence_0.667_Length_1277	1277	Vitis_vinifera_GSVIVP00022143001	297	51.32	228	76.77	67	9	315	893	78	296	3e-56	190	C2H2	zf-C2H2
Locus_2444_Transcript_1/2_Confidence_0.667_Length_1282	1282	Vitis_vinifera_GSVIVP00002950001	261	57	200	76.63	71	4	891	337	51	250	6e-52	177	bZIP_2	bZIP
Locus_2444_Transcript_2/2_Confidence_0.667_Length_1264	1264	Vitis_vinifera_GSVIVP00002950001	261	57	200	76.63	71	4	873	319	51	250	5e-52	177	bZIP_2	bZIP
Locus_21217_Transcript_1/2_Confidence_0.667_Length_826	826	Populus_trichocarpa_571462	171	93.89	131	76.61	7	1	776	384	25	154	2e-51	169	CCAAT	CBFD_NFYB_HMF, Histone, NF-YC
Locus_21217_Transcript_2/2_Confidence_0.667_Length_553	553	Populus_trichocarpa_571462	171	93.13	131	76.61	8	1	503	111	25	154	1e-52	169	CCAAT	CBFD_NFYB_HMF, Histone, NF-YC
Locus_1665_Transcript_1/7_Confidence_0.647_Length_2360	2360	Vitis_vinifera_GSVIVP00020888001	645	88.06	494	76.59	58	1	3	1481	3	496	0	872	HMG	HMG_box, Rtt106, SSrecog
Locus_1665_Transcript_2/7_Confidence_0.647_Length_2360	2360	Vitis_vinifera_GSVIVP00020888001	645	88.66	494	76.59	55	1	3	1481	3	496	0	873	HMG	HMG_box, Rtt106, SSrecog
Locus_1665_Transcript_4/7_Confidence_0.647_Length_2360	2360	Vitis_vinifera_GSVIVP00020888001	645	87.65	494	76.59	60	1	3	1481	3	496	0	867	HMG	HMG_box, Rtt106, SSrecog
Locus_1665_Transcript_5/7_Confidence_0.647_Length_2360	2360	Vitis_vinifera_GSVIVP00020888001	645	88.46	494	76.59	56	1	3	1481	3	496	0	889	HMG	HMG_box, Rtt106, SSrecog
Locus_1665_Transcript_6/7_Confidence_0.647_Length_2315	2315	Vitis_vinifera_GSVIVP00020888001	645	88.46	494	76.59	56	1	3	1481	3	496	0	872	HMG	HMG_box, Rtt106, SSrecog
Locus_1665_Transcript_7/7_Confidence_0.647_Length_2360	2360	Vitis_vinifera_GSVIVP00020888001	645	88.46	494	76.59	56	1	3	1481	3	496	0	872	HMG	HMG_box, Rtt106, SSrecog
Locus_4563_Transcript_1/1_Confidence_1.000_Length_782	782	Vitis_vinifera_GSVIVP00017365001	209	65	160	76.56	43	3	582	121	29	181	8e-62	196	FHA	FHA
Locus_1622_Transcript_2/6_Confidence_0.667_Length_1906	1906	Populus_trichocarpa_557974	533	83.09	408	76.55	62	1	155	1357	1	408	0	716	C3H	RRM_1, zf-CCCH
Locus_1622_Transcript_4/6_Confidence_0.667_Length_1617	1617	Populus_trichocarpa_557974	533	83.09	408	76.55	62	1	155	1357	1	408	0	716	C3H	RRM_1, zf-CCCH
Locus_1622_Transcript_5/6_Confidence_0.667_Length_1906	1906	Populus_trichocarpa_557974	533	83.33	408	76.55	61	1	155	1357	1	408	0	716	C3H	RRM_1, zf-CCCH
Locus_1622_Transcript_6/6_Confidence_0.667_Length_1906	1906	Populus_trichocarpa_557974	533	83.09	408	76.55	62	1	155	1357	1	408	0	716	C3H	RRM_1, zf-CCCH
Locus_8155_Transcript_1/1_Confidence_1.000_Length_1223	1223	Populus_trichocarpa_207481	276	61.14	211	76.45	61	5	327	902	67	275	2e-75	239	AP2	AP2-EREBP
Locus_6946_Transcript_1/1_Confidence_1.000_Length_952	952	Populus_trichocarpa_571834	97	75.68	74	76.29	18	0	826	605	1	74	7e-35	124	zf-B_box	Orphans
Locus_9465_Transcript_1/1_Confidence_1.000_Length_724	724	Populus_trichocarpa_571834	97	77.03	74	76.29	17	0	182	403	1	74	4e-37	129	zf-B_box	Orphans
Locus_7746_Transcript_1/1_Confidence_1.000_Length_967	967	Populus_trichocarpa_590335	198	73.51	151	76.26	36	3	771	319	34	180	1e-67	213	bZIP	bZIP_1, bZIP_2
Locus_24416_Transcript_1/1_Confidence_1.000_Length_858	858	Vitis_vinifera_GSVIVP00036223001	277	74.41	211	76.17	51	2	711	88	1	211	1e-107	317	NAM	NAC
Locus_15987_Transcript_1/1_Confidence_1.000_Length_948	948	Populus_trichocarpa_664142	263	63.5	200	76.05	54	6	850	299	16	212	1e-61	200	zf-Dof	C2C2-Dof
Locus_15179_Transcript_1/1_Confidence_1.000_Length_1553	1553	Carica_papaya_evm.TU.supercontig_26.2	453	74.13	344	75.94	84	3	395	1414	109	451	2e-168	488	ARID	ARID
Locus_24588_Transcript_1/1_Confidence_1.000_Length_891	891	Carica_papaya_evm.TU.supercontig_64.151	393	58.72	298	75.83	112	7	861	1	73	370	6e-102	307	PHD	PHD
Locus_7148_Transcript_1/1_Confidence_1.000_Length_2025	2025	Vitis_vinifera_GSVIVP00022744001	532	56.22	402	75.56	124	8	176	1294	1	379	2e-112	352	C2H2	zf-C2H2
Locus_30657_Transcript_1/1_Confidence_1.000_Length_1363	1363	Carica_papaya_evm.TU.supercontig_150.7	596	73.05	449	75.34	91	10	1	1287	100	538	0	540	bZIP	bZIP_1, bZIP_2
Locus_6578_Transcript_1/1_Confidence_1.000_Length_2014	2014	Vitis_vinifera_GSVIVP00023351001	738	67.75	555	75.2	173	4	11	1657	182	736	0	782	SET	Pre-SET, SET, YDG_SRA
Locus_9932_Transcript_2/2_Confidence_0.833_Length_1206	1206	Vitis_vinifera_GSVIVP00036369001	393	55.59	295	75.06	66	10	382	1086	103	392	1e-87	275	HLH	bHLH
Locus_30806_Transcript_1/1_Confidence_1.000_Length_2182	2182	Populus_trichocarpa_566121	770	70.93	578	75.06	163	2	224	1942	192	769	0	839	Orphans	GAF, HATPase_c, HisKA, Response_reg
Locus_1622_Transcript_3/6_Confidence_0.667_Length_1897	1897	Populus_trichocarpa_557974	533	83.75	400	75.05	58	1	155	1333	1	400	0	709	C3H	RRM_1, zf-CCCH
Locus_609_Transcript_1/1_Confidence_1.000_Length_2404	2404	Vitis_vinifera_GSVIVP00017517001	729	59.05	547	75.03	143	15	2044	575	206	728	1e-172	519	HB	Homeobox, POX
Locus_16401_Transcript_1/1_Confidence_1.000_Length_763	763	Carica_papaya_evm.TU.supercontig_196.1	176	75	132	75	28	1	663	268	1	127	1e-65	205	CCAAT	CBFD_NFYB_HMF, NF-YB
Locus_2238_Transcript_1/1_Confidence_1.000_Length_3232	3232	Vitis_vinifera_GSVIVP00024500001	886	64.61	664	74.94	213	9	2357	411	229	885	0	810	PHD	PHD, SAP, zf-MIZ
Locus_7790_Transcript_1/1_Confidence_1.000_Length_1718	1718	Populus_trichocarpa_572279	427	52.19	320	74.94	138	4	1472	534	73	384	3e-103	322	MYB-related	ELM2, Myb_DNA-binding
Locus_7707_Transcript_1/1_Confidence_1.000_Length_1664	1664	Carica_papaya_evm.TU.supercontig_55.149	279	66.03	209	74.91	61	2	1291	695	1	209	7e-75	242	HSF_DNA-bind	HSF
Locus_2890_Transcript_1/1_Confidence_1.000_Length_2074	2074	Populus_trichocarpa_413996	929	58.93	694	74.7	227	9	2	2068	287	927	0	738	RWP-RK	PB1, RWP-RK
Locus_5683_Transcript_1/2_Confidence_0.750_Length_1746	1746	Zea_mays_GRMZM2G055626_P05	585	51.26	437	74.7	203	4	1686	388	150	580	1e-159	473	BES1	DUF822, Glyco_hydro_14
Locus_5683_Transcript_2/2_Confidence_0.750_Length_1746	1746	Zea_mays_GRMZM2G055626_P05	585	51.26	437	74.7	203	4	1686	388	150	580	1e-159	473	BES1	DUF822, Glyco_hydro_14
Locus_30160_Transcript_1/1_Confidence_1.000_Length_1018	1018	Vitis_vinifera_GSVIVP00020968001	328	53.88	245	74.7	74	9	187	867	83	306	1e-82	196	MYB	Myb_DNA-binding
Locus_2820_Transcript_1/1_Confidence_1.000_Length_2375	2375	Populus_trichocarpa_551373	587	75.34	438	74.62	102	4	1514	204	153	585	0	637	GRAS	GRAS
Locus_21375_Transcript_1/1_Confidence_1.000_Length_512	512	Carica_papaya_evm.TU.supercontig_190.22	152	92.92	113	74.34	6	1	3	335	39	151	1e-51	165	CCAAT	CBFD_NFYB_HMF, Histone
Locus_9141_Transcript_1/1_Confidence_1.000_Length_772	772	Carica_papaya_evm.TU.supercontig_183.33	93	79.71	69	74.19	14	0	365	571	23	91	1e-31	114	HLH	bHLH
Locus_26988_Transcript_1/1_Confidence_1.000_Length_2479	2479	Carica_papaya_evm.TU.supercontig_107.87	631	62.82	468	74.17	159	6	1804	437	164	628	3e-171	513	GRAS	GRAS
Locus_6493_Transcript_1/1_Confidence_1.000_Length_1500	1500	Carica_papaya_evm.TU.supercontig_93.21	293	57.6	217	74.06	70	8	603	1238	91	290	1e-37	140	GATA	C2C2-GATA
Locus_9391_Transcript_1/1_Confidence_1.000_Length_1002	1002	Populus_trichocarpa_557948	384	72.54	284	73.96	70	5	50	883	101	382	5e-146	421	zf-C2H2	C2H2
Locus_112_Transcript_1/2_Confidence_0.600_Length_778	778	Arabidopsis_thaliana_AT2G35605.1	111	71.95	82	73.87	23	0	270	515	29	110	3e-36	127	SWIB	SWI/SNF-BAF60b
Locus_112_Transcript_2/2_Confidence_0.600_Length_898	898	Arabidopsis_thaliana_AT2G35605.1	111	71.95	82	73.87	23	0	425	670	29	110	6e-36	127	SWIB	SWI/SNF-BAF60b
Locus_402_Transcript_1/1_Confidence_1.000_Length_1240	1240	Populus_trichocarpa_574335	269	70.2	198	73.61	59	0	306	899	43	240	2e-88	273	HLH	bHLH
Locus_5838_Transcript_1/1_Confidence_1.000_Length_2145	2145	Oryza_sativa_subsp._indica_OsIBCD027904	709	56.43	521	73.48	130	8	229	1734	28	470	4e-149	455	WRKY	Na_H_Exchanger, WRKY
Locus_27780_Transcript_1/1_Confidence_1.000_Length_870	870	Vitis_vinifera_GSVIVP00025618001	260	65.97	191	73.46	57	2	835	287	1	191	1e-81	251	MADS	K-box, SRF-TF
Locus_18155_Transcript_1/1_Confidence_1.000_Length_875	875	Populus_trichocarpa_592659	380	59.86	279	73.42	112	0	1	837	101	379	7e-110	327	GRAS	GRAS
Locus_10172_Transcript_1/1_Confidence_1.000_Length_805	805	Populus_trichocarpa_593930	343	52.19	251	73.18	78	8	101	736	85	332	5e-72	228	ZF-HD_dimer	zf-HD
Locus_11695_Transcript_1/1_Confidence_1.000_Length_1354	1354	Populus_trichocarpa_556366	312	55.26	228	73.08	74	8	486	1151	89	294	1e-96	191	MYB	Myb_DNA-binding
Locus_25772_Transcript_1/1_Confidence_1.000_Length_1052	1052	Vitis_vinifera_GSVIVP00037475001	397	55.17	290	73.05	99	10	3	845	126	393	6e-65	214	DUF623	OFP
Locus_11680_Transcript_1/1_Confidence_1.000_Length_658	658	Carica_papaya_evm.TU.supercontig_190.22	152	85.59	111	73.03	16	0	47	379	24	134	3e-50	163	CCAAT	CBFD_NFYB_HMF, Histone
Locus_22435_Transcript_1/1_Confidence_1.000_Length_626	626	Carica_papaya_evm.TU.supercontig_1307.1	255	55.38	186	72.94	51	6	571	35	7	167	4e-52	171	zf-C2H2	C2H2
Locus_9750_Transcript_1/2_Confidence_0.750_Length_1808	1808	Vitis_vinifera_GSVIVP00019796001	479	66.48	349	72.86	110	4	4	1041	81	425	8e-123	375	C3H	zf-CCCH
Locus_9750_Transcript_2/2_Confidence_0.750_Length_1808	1808	Vitis_vinifera_GSVIVP00019796001	479	66.48	349	72.86	110	4	4	1041	81	425	8e-123	375	C3H	zf-CCCH
Locus_5478_Transcript_1/3_Confidence_0.600_Length_1945	1945	Carica_papaya_evm.TU.supercontig_84.51	739	72.49	538	72.8	144	2	1945	332	86	619	0	734	Orphans	GAF, HATPase_c, HisKA, Response_reg
Locus_4319_Transcript_1/1_Confidence_1.000_Length_1868	1868	Vitis_vinifera_GSVIVP00024649001	367	63.53	266	72.48	81	6	770	1528	99	361	9e-102	317	HLH	bHLH
Locus_8187_Transcript_1/1_Confidence_1.000_Length_619	619	Vitis_vinifera_GSVIVP00035835001	279	60.89	202	72.4	45	8	2	526	83	277	4e-64	203	WRKY	WRKY
Locus_4650_Transcript_1/1_Confidence_1.000_Length_833	833	Populus_trichocarpa_835874	344	53.41	249	72.38	96	8	743	18	1	236	7e-67	214	trihelix	Trihelix
Locus_4855_Transcript_1/1_Confidence_1.000_Length_1339	1339	Carica_papaya_evm.TU.supercontig_51.65	228	61.82	165	72.37	56	3	179	670	1	159	1e-60	200	MYB	Myb_DNA-binding
Locus_20549_Transcript_1/1_Confidence_1.000_Length_1000	1000	Vitis_vinifera_GSVIVP00017130001	351	64.17	254	72.36	73	4	968	255	99	350	2e-80	252	AP2-EREBP	AP2
Locus_9791_Transcript_1/1_Confidence_1.000_Length_840	840	Populus_trichocarpa_570545	242	52	175	72.31	82	2	104	628	63	235	5e-42	147	HLH	bHLH
Locus_6509_Transcript_1/1_Confidence_1.000_Length_1306	1306	Arabidopsis_thaliana_AT2G39830.1	530	78.27	382	72.08	77	3	4	1131	148	529	0	595	LIM	Orphans
Locus_22683_Transcript_1/1_Confidence_1.000_Length_2046	2046	Vitis_vinifera_GSVIVP00018277001	404	54.3	291	72.03	86	8	1651	884	40	318	5e-48	175	AP2-EREBP	AP2
Locus_13528_Transcript_1/1_Confidence_1.000_Length_962	962	Populus_trichocarpa_576480	275	63.13	198	72	68	3	1	588	79	273	3e-72	228	CBFB_NFYA	CCAAT
Locus_3396_Transcript_1/1_Confidence_1.000_Length_574	574	Populus_trichocarpa_556359	132	70.53	95	71.97	23	4	299	27	36	129	2e-36	126	ZF-HD_dimer	zf-HD
Locus_8080_Transcript_1/1_Confidence_1.000_Length_790	790	Vitis_vinifera_GSVIVP00017080001	280	75.12	201	71.79	49	1	7	609	74	273	5e-114	333	Acetyltransf_1	GNAT
Locus_5493_Transcript_1/1_Confidence_1.000_Length_2098	2098	Carica_papaya_evm.TU.supercontig_188.20	842	70.03	604	71.73	136	3	4	1797	270	834	0	819	PHD	PHD
Locus_17620_Transcript_1/1_Confidence_1.000_Length_1909	1909	Carica_papaya_evm.TU.supercontig_12.62	748	69.61	533	71.26	157	3	1708	119	217	747	0	742	WRKY	WRKY
Locus_243_Transcript_1/2_Confidence_0.800_Length_2533	2533	Vitis_vinifera_GSVIVP00024297001	639	54.51	455	71.21	183	6	1623	328	185	638	1e-119	380	Myb_DNA-binding	MYB-related
Locus_14317_Transcript_1/1_Confidence_1.000_Length_1008	1008	Populus_trichocarpa_259196	249	69.49	177	71.08	43	3	1008	478	81	246	9e-66	211	MYB	Myb_DNA-binding
Locus_525_Transcript_6/7_Confidence_0.600_Length_2482	2482	Carica_papaya_evm.TU.supercontig_103.55	614	84.63	436	71.01	62	4	2065	767	2	435	0	768	EIN3	EIL
Locus_18731_Transcript_1/1_Confidence_1.000_Length_531	531	Populus_trichocarpa_413969	138	76.53	98	71.01	22	1	144	434	31	128	2e-50	162	AP2	AP2-EREBP
Locus_6898_Transcript_1/1_Confidence_1.000_Length_1755	1755	Vitis_vinifera_GSVIVP00027205001	527	72.19	374	70.97	102	1	595	1710	152	525	0	591	GRAS	GRAS
Locus_2507_Transcript_1/1_Confidence_1.000_Length_2144	2144	Populus_trichocarpa_817567	784	78.42	556	70.92	115	4	140	1804	232	783	0	833	LUG	LisH, LUFS, WD40
Locus_24495_Transcript_1/1_Confidence_1.000_Length_725	725	Carica_papaya_evm.TU.supercontig_85.116	278	62.94	197	70.86	71	2	15	605	82	276	1e-71	224	HLH	bHLH
Locus_34720_Transcript_1/1_Confidence_1.000_Length_633	633	Vitis_vinifera_GSVIVP00020339001	218	72.08	154	70.64	42	1	632	174	58	211	2e-64	202	CCT	Orphans
Locus_17684_Transcript_1/1_Confidence_1.000_Length_601	601	Vitis_vinifera_GSVIVP00003430001	170	70.83	120	70.59	26	1	557	225	15	134	5e-39	134	HMG_box	HMG
Locus_7233_Transcript_2/3_Confidence_0.429_Length_866	866	Vitis_vinifera_GSVIVP00011845001	309	72.02	218	70.55	57	2	2	655	95	308	3e-104	310	G2-like	G2-like, Myb_DNA-binding
Locus_5637_Transcript_1/1_Confidence_1.000_Length_936	936	Oryza_sativa_subsp._indica_OsIBCD035191	139	63.27	98	70.5	34	2	278	568	27	123	2e-32	119	CCAAT	Histone, NF-YC
Locus_3202_Transcript_2/2_Confidence_0.667_Length_1922	1922	Vitis_vinifera_GSVIVP00035345001	671	75.26	473	70.49	105	6	3	1397	202	670	0	675	ARF	Auxin_resp, B3
Locus_3086_Transcript_3/5_Confidence_0.556_Length_1041	1041	Populus_trichocarpa_198541	135	81.05	95	70.37	14	2	1	276	4	97	5e-45	153	MYB	Myb_DNA-binding
Locus_3086_Transcript_5/5_Confidence_0.556_Length_1041	1041	Populus_trichocarpa_198541	135	81.05	95	70.37	14	2	1	276	4	97	5e-45	153	MYB	Myb_DNA-binding
Locus_7176_Transcript_2/2_Confidence_0.750_Length_1153	1153	Populus_trichocarpa_668867	219	50	154	70.32	74	2	775	323	61	214	2e-39	142	Tify	CCT_2, tify
Locus_12609_Transcript_1/1_Confidence_1.000_Length_1933	1933	Populus_trichocarpa_834945	569	73.75	400	70.3	103	2	1931	732	171	568	0	647	C2H2	UFD1, zf-C2H2
Locus_11904_Transcript_1/1_Confidence_1.000_Length_1250	1250	Vitis_vinifera_GSVIVP00029142001	541	88.68	380	70.24	43	0	1	1140	161	540	0	719	GRAS	GRAS
Locus_27194_Transcript_1/1_Confidence_1.000_Length_407	407	Vitis_vinifera_GSVIVP00036374001	97	82.35	68	70.1	12	0	112	315	12	79	4e-36	122	Myb_DNA-binding	MYB-related
Locus_10474_Transcript_1/1_Confidence_1.000_Length_1185	1185	Populus_trichocarpa_561021	343	54.58	240	69.97	95	3	918	229	107	342	5e-75	240	CBFB_NFYA	CCAAT
Locus_20753_Transcript_2/2_Confidence_0.667_Length_774	774	Vitis_vinifera_GSVIVP00002777001	243	75.29	170	69.96	38	3	774	268	76	242	9e-84	254	MADS	K-box, SRF-TF
Locus_15897_Transcript_1/2_Confidence_0.750_Length_1543	1543	Carica_papaya_evm.TU.supercontig_17.47	312	91.28	218	69.87	19	0	888	1541	1	218	5e-144	420	ARF	Auxin_resp, B3
Locus_15897_Transcript_2/2_Confidence_0.875_Length_1544	1544	Carica_papaya_evm.TU.supercontig_17.47	312	91.28	218	69.87	19	0	889	1542	1	218	5e-144	420	ARF	Auxin_resp, B3
Locus_8780_Transcript_1/1_Confidence_1.000_Length_1017	1017	Populus_trichocarpa_171641	272	73.68	190	69.85	49	1	1	567	81	270	2e-81	252	BTB	TRAF
Locus_3202_Transcript_1/2_Confidence_0.667_Length_1383	1383	Vitis_vinifera_GSVIVP00035345001	671	74.36	468	69.75	108	6	3	1382	202	665	0	658	ARF	Auxin_resp, B3
Locus_24288_Transcript_1/1_Confidence_1.000_Length_973	973	Carica_papaya_evm.TU.supercontig_65.5	439	50.33	306	69.7	113	11	144	968	1	298	2e-61	204	GATA	C2C2-GATA
Locus_9932_Transcript_1/2_Confidence_0.833_Length_1280	1280	Populus_trichocarpa_649402	441	52.77	307	69.61	82	7	423	1163	137	440	2e-87	276	HLH	bHLH
Locus_10902_Transcript_1/1_Confidence_1.000_Length_2119	2119	Carica_papaya_evm.TU.supercontig_13.128	820	71.23	570	69.51	125	10	1953	331	260	819	0	761	Trihelix	Lactamase_B, RMMBL, trihelix
Locus_13459_Transcript_1/1_Confidence_1.000_Length_398	398	Vitis_vinifera_GSVIVP00000349001	183	55.91	127	69.4	44	2	2	346	56	182	1e-37	129	AP2	AP2-EREBP
Locus_20753_Transcript_1/2_Confidence_0.667_Length_768	768	Vitis_vinifera_GSVIVP00002777001	243	76.19	168	69.14	38	2	768	268	76	242	1e-85	259	MADS	K-box, SRF-TF
Locus_12432_Transcript_1/1_Confidence_1.000_Length_1172	1172	Populus_trichocarpa_281810	427	66.1	295	69.09	86	8	308	1165	137	426	2e-125	372	WRKY	WRKY
Locus_12779_Transcript_1/1_Confidence_1.000_Length_525	525	Vitis_vinifera_GSVIVP00006790001	245	78.7	169	68.98	34	2	3	503	76	244	2e-88	263	HLH	bHLH
Locus_4718_Transcript_1/1_Confidence_1.000_Length_3139	3139	Populus_trichocarpa_590053	875	73.63	603	68.91	141	3	3037	1277	1	601	0	914	Jumonji	JmjC, JmjN, zf-C5HC2
Locus_5670_Transcript_1/1_Confidence_1.000_Length_1109	1109	Zea_mays_GRMZM2G088440_P01	183	73.02	126	68.85	34	0	997	620	41	166	1e-58	191	TCP	DnaJ, TCP
Locus_13770_Transcript_1/1_Confidence_1.000_Length_1149	1149	Zea_mays_GRMZM2G088440_P01	183	73.81	126	68.85	33	0	1012	635	41	166	3e-59	193	TCP	DnaJ, TCP
Locus_7044_Transcript_1/1_Confidence_1.000_Length_874	874	Populus_trichocarpa_814069	147	80.2	101	68.71	19	1	58	357	3	103	4e-49	163	CCAAT	CBFD_NFYB_HMF, NF-YB
Locus_8954_Transcript_1/1_Confidence_1.000_Length_783	783	Populus_trichocarpa_560016	274	89.36	188	68.61	20	0	189	752	1	188	1e-126	364	C3H	zf-CCCH
Locus_18937_Transcript_1/1_Confidence_1.000_Length_408	408	Populus_trichocarpa_174909	197	80	135	68.53	24	1	407	3	43	174	5e-55	174	HLH	bHLH
Locus_21919_Transcript_1/1_Confidence_1.000_Length_1119	1119	Populus_trichocarpa_411188	412	57.65	281	68.2	95	7	1	837	153	411	2e-79	253	bZIP	bZIP_1, bZIP_2, MFMR
Locus_5635_Transcript_2/3_Confidence_0.400_Length_816	816	Populus_trichocarpa_233519	311	71.23	212	68.17	54	2	8	622	99	310	5e-93	281	HB	ELK, Homeobox, KNOX1, KNOX2
Locus_1002_Transcript_1/1_Confidence_1.000_Length_1755	1755	Vitis_vinifera_GSVIVP00015900001	479	64.72	326	68.06	100	5	500	1447	113	433	1e-154	456	C3H	zf-CCCH
Locus_14351_Transcript_1/1_Confidence_1.000_Length_1350	1350	Vitis_vinifera_GSVIVP00015749001	316	70.23	215	68.04	47	2	568	1164	102	315	6e-99	303	HLH	bHLH
Locus_11811_Transcript_1/1_Confidence_1.000_Length_2906	2906	Populus_trichocarpa_231190	391	71.05	266	68.03	76	1	3	797	98	363	2e-131	405	PHD	PHD
Locus_7530_Transcript_2/2_Confidence_0.750_Length_1564	1564	Vitis_vinifera_GSVIVP00024547001	688	69.44	468	68.02	127	8	56	1447	232	687	0	612	ARF	Auxin_resp, B3
Locus_24428_Transcript_1/1_Confidence_1.000_Length_1471	1471	Populus_trichocarpa_664543	523	83.38	355	67.88	58	1	218	1282	152	505	0	590	mTERF	mTERF
Locus_1622_Transcript_1/6_Confidence_0.600_Length_1441	1441	Populus_trichocarpa_203457	448	80.92	304	67.86	51	1	2	892	105	408	5e-176	506	C3H	RRM_1, zf-CCCH
Locus_2748_Transcript_1/1_Confidence_1.000_Length_848	848	Vitis_vinifera_GSVIVP00023678001	346	56.84	234	67.63	89	4	797	105	113	337	2e-85	263	C2H2	Exonuc_X-T, zf-C2H2
Locus_3357_Transcript_1/1_Confidence_1.000_Length_514	514	Carica_papaya_evm.TU.supercontig_1076.1	246	68.67	166	67.48	42	4	513	28	86	245	2e-59	188	ZF-HD_dimer	zf-HD
Locus_23404_Transcript_1/1_Confidence_1.000_Length_1437	1437	Vitis_vinifera_GSVIVP00032140001	562	50.66	379	67.44	179	4	322	1437	24	401	1e-103	324	Sigma70-like	Sigma70_r2, Sigma70_r3, Sigma70_r4
Locus_24801_Transcript_1/1_Confidence_1.000_Length_1950	1950	Carica_papaya_evm.TU.supercontig_82.49	745	74.5	502	67.38	124	2	85	1590	246	743	0	777	ARID	ARID
Locus_10047_Transcript_1/1_Confidence_1.000_Length_1451	1451	Populus_trichocarpa_776876	415	90.32	279	67.23	27	0	357	1193	135	413	0	506	GRAS	GRAS
Locus_10437_Transcript_1/1_Confidence_1.000_Length_447	447	Populus_trichocarpa_180995	158	80.19	106	67.09	21	0	442	125	51	156	4e-60	186	AUX_IAA	AUX/IAA
Locus_7241_Transcript_1/1_Confidence_1.000_Length_2120	2120	Carica_papaya_evm.TU.supercontig_56.12	565	64.12	379	67.08	127	2	724	1860	195	564	1e-167	497	Sigma70-like	Sigma70_r2, Sigma70_r3, Sigma70_r4
Locus_12289_Transcript_1/1_Confidence_1.000_Length_995	995	Vitis_vinifera_GSVIVP00034599001	255	74.27	171	67.06	44	0	280	792	78	248	2e-91	277	Myb_DNA-binding	MYB-related
Locus_17202_Transcript_1/1_Confidence_1.000_Length_1033	1033	Vitis_vinifera_GSVIVP00025545001	346	90.91	231	66.76	20	1	695	3	114	343	4e-155	443	zf-C2H2	C2H2
Locus_11976_Transcript_1/1_Confidence_1.000_Length_1622	1622	Populus_trichocarpa_822022	554	51.49	369	66.61	110	10	337	1245	1	366	1e-96	307	Myb_DNA-binding	MYB-related
Locus_16171_Transcript_1/1_Confidence_1.000_Length_947	947	Vitis_vinifera_GSVIVP00023246001	281	91.44	187	66.55	16	0	945	385	43	229	9e-122	355	E2F-DP	DP, E2F_TDP
Locus_13320_Transcript_1/1_Confidence_1.000_Length_563	563	Populus_trichocarpa_216479	200	90.23	133	66.5	13	0	1	399	67	199	3e-75	228	FAR1	FAR1
Locus_6852_Transcript_1/1_Confidence_1.000_Length_1751	1751	Populus_trichocarpa_583220	226	52	150	66.37	64	3	253	687	71	217	5e-34	129	Orphans	Sigma70_r2, Sigma70_r4, Sigma70_r4_2
Locus_16129_Transcript_1/1_Confidence_1.000_Length_1687	1687	Carica_papaya_evm.TU.supercontig_9.100	615	58.33	408	66.34	149	8	3	1187	215	614	2e-155	462	ARR-B	G2-like, Myb_DNA-binding, Response_reg
Locus_1401_Transcript_1/1_Confidence_1.000_Length_1110	1110	Populus_trichocarpa_548532	399	54.17	264	66.17	54	11	340	1008	155	392	2e-79	210	TCP	TCP
Locus_7495_Transcript_1/1_Confidence_1.000_Length_973	973	Arabidopsis_lyrata_912247	405	56.34	268	66.17	87	6	945	166	155	400	4e-69	224	HLH	bHLH
Locus_6818_Transcript_1/1_Confidence_1.000_Length_828	828	Populus_trichocarpa_787377	393	70	260	66.16	73	2	826	62	133	392	4e-134	389	Acetyltransf_1	GNAT
Locus_3086_Transcript_2/5_Confidence_0.222_Length_418	418	Populus_trichocarpa_198541	135	86.52	89	65.93	11	1	1	267	4	91	5e-49	157	MYB	Myb_DNA-binding
Locus_28966_Transcript_1/1_Confidence_1.000_Length_543	543	Populus_trichocarpa_720167	255	80.36	168	65.88	32	1	38	541	1	167	2e-95	281	NAM	NAC
Locus_27468_Transcript_1/1_Confidence_1.000_Length_717	717	Populus_trichocarpa_824535	316	68.27	208	65.82	63	3	715	101	108	315	1e-91	276	CCT	Orphans
Locus_9888_Transcript_1/1_Confidence_1.000_Length_2087	2087	Vitis_vinifera_GSVIVP00006721001	654	61.16	430	65.75	129	10	607	1872	236	635	0	449	ARF	AUX_IAA, Auxin_resp, B3
Locus_935_Transcript_1/1_Confidence_1.000_Length_820	820	Vitis_vinifera_GSVIVP00031685001	443	50.52	291	65.69	118	5	816	13	155	442	6e-72	231	AP2	AP2-EREBP
Locus_12683_Transcript_1/1_Confidence_1.000_Length_1104	1104	Populus_trichocarpa_653213	335	52.73	220	65.67	86	8	1007	393	7	223	3e-62	206	WRKY	WRKY
Locus_3619_Transcript_1/1_Confidence_1.000_Length_999	999	Vitis_vinifera_GSVIVP00022143001	297	50.26	195	65.66	70	5	433	999	119	292	7e-55	184	C2H2	zf-C2H2
Locus_8220_Transcript_1/1_Confidence_1.000_Length_686	686	Populus_trichocarpa_254658	195	80.47	128	65.64	25	0	20	403	1	128	2e-64	201	CCAAT	CBFD_NFYB_HMF, NF-YB
Locus_8018_Transcript_1/1_Confidence_1.000_Length_1086	1086	Vitis_vinifera_GSVIVP00027001001	350	50.22	229	65.43	88	4	2	655	134	347	1e-58	196	WRKY	WRKY
Locus_14540_Transcript_1/1_Confidence_1.000_Length_901	901	Carica_papaya_evm.TU.supercontig_80.88	188	72.36	123	65.43	29	2	245	613	70	187	9e-54	176	SBP	SBP
Locus_28301_Transcript_1/1_Confidence_1.000_Length_306	306	Micromonas_sp._RCC299_55723	124	69.14	81	65.32	25	0	245	3	1	81	5e-37	124	CSD	CSD
Locus_1097_Transcript_1/1_Confidence_1.000_Length_3035	3035	Oryza_sativa_subsp._indica_OsIBCD004305	1241	52.59	810	65.27	337	13	2992	656	318	1111	0	750	HB	Glycos_transf_1, Homeobox, S6PP
Locus_1413_Transcript_1/1_Confidence_1.000_Length_925	925	Arabidopsis_lyrata_323737	187	72.95	122	65.24	31	1	18	377	1	122	1e-21	91.3	HMG_box	HMG
Locus_28354_Transcript_1/1_Confidence_1.000_Length_581	581	Carica_papaya_evm.TU.supercontig_190.22	152	93.94	99	65.13	4	1	3	293	39	137	9e-43	143	CCAAT	CBFD_NFYB_HMF, Histone
Locus_6736_Transcript_1/4_Confidence_0.727_Length_1375	1375	Vitis_vinifera_GSVIVP00033473001	603	63.43	391	64.84	114	4	1	1086	212	602	2e-148	440	BSD	BSD
Locus_6736_Transcript_2/4_Confidence_0.727_Length_1441	1441	Vitis_vinifera_GSVIVP00033473001	603	67.26	391	64.84	121	2	1	1152	212	602	2e-167	489	BSD	BSD
Locus_6736_Transcript_3/4_Confidence_0.727_Length_1441	1441	Vitis_vinifera_GSVIVP00033473001	603	68.8	391	64.84	115	2	1	1152	212	602	2e-172	503	BSD	BSD
Locus_6736_Transcript_4/4_Confidence_0.727_Length_1441	1441	Vitis_vinifera_GSVIVP00033473001	603	67.26	391	64.84	121	2	1	1152	212	602	1e-167	490	BSD	BSD
Locus_8368_Transcript_1/1_Confidence_1.000_Length_1629	1629	Populus_trichocarpa_740887	739	81.42	479	64.82	88	1	1627	191	261	738	0	768	Orphans	GAF, HATPase_c, HisKA, Response_reg
Locus_1841_Transcript_1/2_Confidence_0.667_Length_767	767	Vitis_vinifera_GSVIVP00019157001	289	65.78	187	64.71	45	3	1	507	50	235	2e-66	211	SBP	SBP
Locus_24299_Transcript_1/2_Confidence_0.857_Length_1505	1505	Populus_trichocarpa_552325	493	50.47	319	64.71	100	9	1360	548	38	346	2e-116	258	HLH	bHLH
Locus_24299_Transcript_2/2_Confidence_0.857_Length_1493	1493	Populus_trichocarpa_552325	493	50.47	319	64.71	100	9	1348	536	38	346	1e-116	258	HLH	bHLH
Locus_7334_Transcript_1/1_Confidence_1.000_Length_1449	1449	Oryza_sativa_subsp._indica_OsIBCD001968	707	58.42	457	64.64	171	5	2	1333	256	706	0	542	LOB	DUF1546, DUF260, TAF
Locus_745_Transcript_1/5_Confidence_0.667_Length_1057	1057	Zea_mays_GRMZM2G173786_P01	260	94.64	168	64.62	9	0	536	33	79	246	7e-97	291	SRF-TF	MADS
Locus_745_Transcript_2/5_Confidence_0.667_Length_1092	1092	Zea_mays_GRMZM2G173786_P01	260	94.64	168	64.62	9	0	536	33	79	246	5e-97	293	SRF-TF	MADS
Locus_745_Transcript_3/5_Confidence_0.667_Length_1057	1057	Zea_mays_GRMZM2G173786_P01	260	94.64	168	64.62	9	0	536	33	79	246	7e-97	291	SRF-TF	MADS
Locus_745_Transcript_4/5_Confidence_0.667_Length_1057	1057	Zea_mays_GRMZM2G173786_P01	260	94.64	168	64.62	9	0	536	33	79	246	7e-97	291	SRF-TF	MADS
Locus_745_Transcript_5/5_Confidence_0.667_Length_1057	1057	Zea_mays_GRMZM2G173786_P01	260	94.64	168	64.62	9	0	536	33	79	246	7e-97	291	SRF-TF	MADS
Locus_20959_Transcript_1/1_Confidence_1.000_Length_269	269	Populus_trichocarpa_205798	138	70.79	89	64.49	26	0	1	267	40	128	1e-27	100	AP2	AP2-EREBP
Locus_14650_Transcript_1/1_Confidence_1.000_Length_845	845	Populus_trichocarpa_592659	380	62.04	245	64.47	93	0	845	111	135	379	2e-107	320	GRAS	GRAS
Locus_10452_Transcript_1/1_Confidence_1.000_Length_1777	1777	Carica_papaya_evm.TU.supercontig_8.280	847	70.09	545	64.34	152	4	3	1607	303	846	0	776	FAR1	FAR1, MULE, SWIM
Locus_20221_Transcript_1/1_Confidence_1.000_Length_279	279	Populus_trichocarpa_256422	123	83.54	79	64.23	13	0	1	237	38	116	2e-42	137	B3	ABI3VP1
Locus_5969_Transcript_1/1_Confidence_1.000_Length_2151	2151	Vitis_vinifera_GSVIVP00033115001	870	69.24	556	63.91	167	2	6	1673	307	858	0	755	CAMTA	Ank, CG-1, IQ
Locus_16465_Transcript_1/1_Confidence_1.000_Length_769	769	Populus_trichocarpa_577294	370	61.02	236	63.78	86	4	12	707	134	367	2e-72	229	C2C2-GATA	CCT, CCT_2, GATA, tify
Locus_887_Transcript_1/1_Confidence_1.000_Length_2735	2735	Vitis_vinifera_GSVIVP00017926001	1189	83.75	757	63.67	120	2	2734	473	432	1188	0	1221	FHA	AAA, AAA_5, FHA
Locus_10721_Transcript_1/1_Confidence_1.000_Length_1136	1136	Carica_papaya_evm.TU.supercontig_21.201	322	65.69	204	63.35	60	4	131	715	119	321	3e-45	160	bZIP	bZIP_1, bZIP_2
Locus_21008_Transcript_1/1_Confidence_1.000_Length_2603	2603	Vitis_vinifera_GSVIVP00017926001	1189	82.93	750	63.08	125	2	2603	363	439	1188	0	1222	FHA	AAA, AAA_5, FHA
Locus_3298_Transcript_1/3_Confidence_0.714_Length_1302	1302	Vitis_vinifera_GSVIVP00036056001	330	62.98	208	63.03	65	3	375	968	36	241	2e-62	207	HLH	bHLH
Locus_3298_Transcript_3/3_Confidence_0.714_Length_1302	1302	Vitis_vinifera_GSVIVP00036056001	330	64.9	208	63.03	61	3	375	968	36	241	3e-65	215	HLH	bHLH
Locus_953_Transcript_1/1_Confidence_1.000_Length_1413	1413	Populus_trichocarpa_833697	501	69.21	315	62.87	83	6	358	1287	195	500	1e-143	424	WRKY	WRKY
Locus_30444_Transcript_1/1_Confidence_1.000_Length_951	951	Vitis_vinifera_GSVIVP00009957001	484	65.46	304	62.81	88	4	6	908	192	481	1e-130	385	MYB-related	Myb_DNA-binding, SWIRM, ZZ
Locus_6811_Transcript_1/1_Confidence_1.000_Length_2199	2199	Carica_papaya_evm.TU.supercontig_545.3	841	86.55	528	62.78	71	0	344	1927	313	840	0	976	HB	Homeobox, MEKHLA, START
Locus_17119_Transcript_1/1_Confidence_1.000_Length_784	784	Vitis_vinifera_GSVIVP00032574001	381	88.28	239	62.73	28	0	783	67	140	378	9e-145	414	DBP	DNC, PP2C
Locus_5243_Transcript_1/1_Confidence_1.000_Length_1027	1027	Vitis_vinifera_GSVIVP00018182001	307	63.02	192	62.54	63	4	39	602	119	306	2e-63	207	GATA	C2C2-GATA
Locus_8333_Transcript_1/1_Confidence_1.000_Length_824	824	Vitis_vinifera_GSVIVP00037151001	265	78.79	165	62.26	35	0	329	823	1	165	6e-94	281	NAM	NAC
Locus_14922_Transcript_1/1_Confidence_1.000_Length_1311	1311	Populus_trichocarpa_257156	733	58.11	456	62.21	168	8	1311	1	252	703	2e-172	505	PHD	PHD
Locus_1499_Transcript_2/2_Confidence_0.667_Length_1188	1188	Carica_papaya_evm.TU.supercontig_85.121	371	60	230	61.99	79	5	870	199	19	241	1e-68	224	HLH	bHLH
Locus_3276_Transcript_1/1_Confidence_1.000_Length_2667	2667	Vitis_vinifera_GSVIVP00035919001	634	54.71	393	61.99	107	7	2371	1229	1	334	2e-165	329	HB	Homeobox, POX
Locus_2859_Transcript_1/1_Confidence_1.000_Length_868	868	Populus_trichocarpa_655096	337	76.92	208	61.72	32	6	866	279	133	336	9e-82	253	WRKY	WRKY
Locus_23423_Transcript_1/1_Confidence_1.000_Length_1055	1055	Populus_trichocarpa_578746	533	69.51	328	61.54	93	3	37	1005	207	532	9e-144	421	WRKY	WRKY
Locus_7233_Transcript_1/3_Confidence_0.429_Length_1303	1303	Vitis_vinifera_GSVIVP00011845001	309	72.63	190	61.49	51	1	523	1092	120	308	5e-124	280	G2-like	G2-like, Myb_DNA-binding
Locus_19575_Transcript_1/1_Confidence_1.000_Length_1362	1362	Carica_papaya_evm.TU.supercontig_97.43	179	82.73	110	61.45	18	1	535	861	5	114	6e-76	166	FHA	FHA
Locus_29841_Transcript_1/1_Confidence_1.000_Length_1243	1243	Populus_trichocarpa_554686	236	60.69	145	61.44	46	2	353	787	48	181	1e-41	144	AP2	AP2-EREBP
Locus_22859_Transcript_1/1_Confidence_1.000_Length_2781	2781	Populus_trichocarpa_727995	916	62.99	562	61.35	174	10	879	2507	364	910	0	593	ARF	Auxin_resp, B3
Locus_28339_Transcript_1/1_Confidence_1.000_Length_351	351	Arabidopsis_lyrata_472794	199	60.66	122	61.31	34	3	339	1	1	117	1e-37	128	Acetyltransf_1	GNAT
Locus_1841_Transcript_2/2_Confidence_0.667_Length_746	746	Vitis_vinifera_GSVIVP00019157001	289	63.28	177	61.25	46	3	10	486	60	235	1e-55	183	SBP	SBP
Locus_2439_Transcript_2/4_Confidence_0.500_Length_791	791	Carica_papaya_evm.TU.supercontig_186.4	193	58.47	118	61.14	40	4	94	444	83	192	5e-36	129	MYB	Myb_DNA-binding
Locus_7715_Transcript_1/1_Confidence_1.000_Length_1047	1047	Populus_trichocarpa_807195	295	55.56	180	61.02	75	2	1046	516	58	235	8e-55	184	MYB-related	Linker_histone, Myb_DNA-binding
Locus_34460_Transcript_1/1_Confidence_1.000_Length_1270	1270	Oryza_sativa_subsp._indica_OsIBCD025000	225	80.29	137	60.89	27	0	666	1076	63	199	6e-66	213	Myb_DNA-binding	MYB-related
Locus_10974_Transcript_1/1_Confidence_1.000_Length_1656	1656	Carica_papaya_evm.TU.supercontig_9.100	615	65.24	374	60.81	122	6	1654	554	242	614	5e-155	461	ARR-B	G2-like, Myb_DNA-binding, Response_reg
Locus_8343_Transcript_1/1_Confidence_1.000_Length_2152	2152	Vitis_vinifera_GSVIVP00002180001	761	73.04	460	60.45	122	2	2150	777	63	522	0	610	Orphans	GAF, HisKA, Response_reg
Locus_38131_Transcript_1/1_Confidence_1.000_Length_243	243	Populus_trichocarpa_800771	101	85.25	61	60.4	9	0	56	238	17	77	5e-35	117	Myb_DNA-binding	MYB-related
Locus_12451_Transcript_1/1_Confidence_1.000_Length_950	950	Vitis_vinifera_GSVIVP00001943001	255	76.62	154	60.39	33	1	12	464	5	158	7e-101	234	FAR1	FAR1
Locus_1405_Transcript_2/2_Confidence_0.833_Length_1300	1300	Carica_papaya_evm.TU.supercontig_183.30	297	80.45	179	60.27	31	3	273	806	2	177	7e-102	275	HB	HALZ, Homeobox
Locus_698_Transcript_1/1_Confidence_1.000_Length_1289	1289	Populus_trichocarpa_729825	373	58.48	224	60.05	83	3	69	719	1	221	2e-101	204	bZIP	bZIP_1, bZIP_2
Locus_1225_Transcript_1/1_Confidence_1.000_Length_1035	1035	Vitis_vinifera_GSVIVP00011845001	309	79.46	185	59.87	38	0	135	689	31	215	1e-100	303	G2-like	G2-like, Myb_DNA-binding
Locus_13927_Transcript_1/1_Confidence_1.000_Length_1002	1002	Vitis_vinifera_GSVIVP00020624001	204	60.66	122	59.8	47	1	726	361	72	192	7e-39	139	GATA	C2C2-GATA
Locus_18059_Transcript_1/1_Confidence_1.000_Length_259	259	Selaginella_moellendorffii_114141	87	75	52	59.77	12	1	106	258	1	52	2e-19	77.4	HLH	bHLH
Locus_10752_Transcript_1/1_Confidence_1.000_Length_718	718	Populus_trichocarpa_803658	395	81.7	235	59.49	29	6	696	1	1	224	3e-116	342	C2H2	zf-C2H2
Locus_27332_Transcript_1/1_Confidence_1.000_Length_818	818	Populus_trichocarpa_795562	370	50	220	59.46	98	4	648	16	153	369	1e-59	196	Orphans	AAA_5, Response_reg, Sigma54_activat
Locus_1916_Transcript_1/1_Confidence_1.000_Length_966	966	Vitis_vinifera_GSVIVP00036823001	189	58.04	112	59.26	45	1	827	498	72	183	1e-49	122	Orphans	zf-B_box
Locus_22238_Transcript_2/2_Confidence_0.750_Length_912	912	Vitis_vinifera_GSVIVP00014005001	255	74.83	151	59.22	38	0	118	570	1	151	5e-73	229	Acetyltransf_1	GNAT
Locus_11738_Transcript_1/1_Confidence_1.000_Length_915	915	Arabidopsis_lyrata_910992	159	54.26	94	59.12	26	1	576	346	64	157	2e-24	98.2	SWIB	SWI/SNF-BAF60b
Locus_1485_Transcript_1/1_Confidence_1.000_Length_1744	1744	Populus_trichocarpa_424327	505	63.09	298	59.01	101	3	572	1438	207	504	4e-129	358	GRAS	GRAS
Locus_729_Transcript_1/1_Confidence_1.000_Length_501	501	Populus_trichocarpa_758907	212	76	125	58.96	30	0	499	125	58	182	8e-60	188	HSF_DNA-bind	HSF
Locus_3291_Transcript_1/1_Confidence_1.000_Length_909	909	Vitis_vinifera_GSVIVP00030284001	431	57.87	254	58.93	85	6	1	720	180	425	1e-80	254	NAM	NAC
Locus_10085_Transcript_1/1_Confidence_1.000_Length_1816	1816	Vitis_vinifera_GSVIVP00032729001	408	87.08	240	58.82	25	1	1015	296	161	394	3e-137	410	HB	ELK, KNOX2
Locus_20129_Transcript_1/1_Confidence_1.000_Length_513	513	Vitis_vinifera_GSVIVP00027432001	238	70	140	58.82	41	1	427	8	50	188	5e-60	189	HLH	bHLH
Locus_10101_Transcript_1/1_Confidence_1.000_Length_806	806	Vitis_vinifera_GSVIVP00012512001	332	82.56	195	58.73	34	0	20	604	137	331	1e-106	316	HLH	bHLH
Locus_20091_Transcript_1/1_Confidence_1.000_Length_1315	1315	Vitis_vinifera_GSVIVP00019332001	362	84.91	212	58.56	32	0	945	310	147	358	2e-126	334	DBP	DNC, PP2C
Locus_753_Transcript_1/2_Confidence_0.750_Length_1866	1866	Populus_trichocarpa_797557	853	84.37	499	58.5	64	2	304	1761	355	852	0	853	HB	Homeobox, MEKHLA, START
Locus_6170_Transcript_1/1_Confidence_1.000_Length_630	630	Populus_trichocarpa_656060	186	55.56	108	58.06	45	2	106	423	78	184	3e-28	107	HLH	bHLH
Locus_15436_Transcript_1/1_Confidence_1.000_Length_1279	1279	Carica_papaya_evm.TU.supercontig_52.97	571	89.12	331	57.97	34	1	1278	292	239	569	0	637	GNAT	Acetyltransf_1, Bromodomain
Locus_10105_Transcript_1/1_Confidence_1.000_Length_859	859	Vitis_vinifera_GSVIVP00015742001	321	67.2	186	57.94	49	5	301	843	18	196	3e-79	246	C3H	zf-CCCH
Locus_29868_Transcript_1/1_Confidence_1.000_Length_543	543	Vitis_vinifera_GSVIVP00036397001	275	64.78	159	57.82	56	0	4	480	116	274	4e-74	227	mTERF	mTERF
Locus_1054_Transcript_1/1_Confidence_1.000_Length_1878	1878	Oryza_sativa_subsp._indica_OsIBCD005187	646	66.22	373	57.74	112	4	421	1527	277	639	4e-142	431	G2-like	G2-like, Glyoxalase, Myb_DNA-binding
Locus_663_Transcript_1/1_Confidence_1.000_Length_2017	2017	Vitis_vinifera_GSVIVP00005994001	579	83.23	334	57.69	53	1	798	1799	248	578	0	566	ARID	ARID
Locus_12512_Transcript_1/1_Confidence_1.000_Length_1579	1579	Populus_trichocarpa_773249	361	64.9	208	57.62	64	5	1270	665	156	360	2e-75	238	HLH	bHLH
Locus_1316_Transcript_1/1_Confidence_1.000_Length_1676	1676	Vitis_vinifera_GSVIVP00005632001	431	86.69	248	57.54	33	0	1178	435	171	418	5e-157	459	HB	ELK, KNOX1, KNOX2
Locus_11252_Transcript_1/1_Confidence_1.000_Length_1980	1980	Populus_trichocarpa_226094	968	62.3	557	57.54	191	7	3	1634	416	966	0	681	SBP	SBP
Locus_13039_Transcript_2/2_Confidence_0.600_Length_1329	1329	Carica_papaya_evm.TU.supercontig_47.47	324	94.62	186	57.41	10	0	51	608	1	186	3e-119	355	C3H	zf-CCCH
Locus_3553_Transcript_1/1_Confidence_1.000_Length_2067	2067	Carica_papaya_evm.TU.supercontig_96.41	689	51.9	395	57.33	163	11	1340	210	303	688	0	348	ARF	AUX_IAA, Auxin_resp, B3
Locus_34777_Transcript_1/1_Confidence_1.000_Length_535	535	Arabidopsis_lyrata_480213	290	53.61	166	57.24	65	3	39	533	1	155	2e-51	169	Acetyltransf_1	GNAT
Locus_4161_Transcript_1/1_Confidence_1.000_Length_1865	1865	Vitis_vinifera_GSVIVP00015195001	954	60.44	546	57.23	183	7	1864	236	437	952	0	640	Jumonji	APH, F-box, JmjC
Locus_3279_Transcript_1/1_Confidence_1.000_Length_1347	1347	Carica_papaya_evm.TU.supercontig_146.6	493	66.31	282	57.2	89	2	1176	331	204	479	3e-105	325	bZIP	bZIP_1, bZIP_2, Rhomboid, zf-RanBP
Locus_15498_Transcript_1/1_Confidence_1.000_Length_2183	2183	Arabidopsis_thaliana_AT5G64220.2	1052	57.07	601	57.13	249	5	2183	402	427	1025	0	672	CAMTA	Ank, CG-1, IQ
Locus_5231_Transcript_1/1_Confidence_1.000_Length_3962	3962	Vitis_vinifera_GSVIVP00020851001	1378	61.25	787	57.11	280	12	1307	3631	587	1360	0	801	Orphans	HDAC_interact, PAH
Locus_12989_Transcript_1/1_Confidence_1.000_Length_509	509	Vitis_vinifera_GSVIVP00014852001	303	50.87	173	57.1	78	3	3	506	63	233	6e-48	160	NAM	NAC
Locus_3242_Transcript_2/6_Confidence_0.462_Length_1442	1442	Oryza_sativa_subsp._indica_OsIBCD001007	720	84.43	411	57.08	61	2	202	1434	1	408	0	736	C3H	Pkinase, zf-CCCH, zf-U1
Locus_4607_Transcript_1/1_Confidence_1.000_Length_1758	1758	Populus_trichocarpa_657649	314	75.42	179	57.01	39	2	973	1509	138	311	7e-89	281	BTB	TRAF
Locus_29173_Transcript_1/1_Confidence_1.000_Length_286	286	Carica_papaya_evm.TU.supercontig_786.1	93	86.79	53	56.99	7	0	20	178	24	76	5e-28	100	ZF-HD_dimer	zf-HD
Locus_9293_Transcript_1/1_Confidence_1.000_Length_1242	1242	Vitis_vinifera_GSVIVP00023577001	443	76.98	252	56.88	55	2	3	752	93	343	6e-123	367	C3H	zf-CCCH
Locus_32436_Transcript_1/1_Confidence_1.000_Length_838	838	Carica_papaya_evm.TU.supercontig_12.254	241	64.96	137	56.85	24	4	167	511	29	163	6e-31	117	AP2	AP2-EREBP
Locus_3242_Transcript_3/6_Confidence_0.615_Length_2210	2210	Oryza_sativa_subsp._indica_OsIBCD001007	720	85.57	409	56.81	58	1	202	1428	1	408	0	755	C3H	Pkinase, zf-CCCH, zf-U1
Locus_3242_Transcript_4/6_Confidence_0.615_Length_2210	2210	Oryza_sativa_subsp._indica_OsIBCD001007	720	85.82	409	56.81	57	1	202	1428	1	408	0	753	C3H	Pkinase, zf-CCCH, zf-U1
Locus_3242_Transcript_5/6_Confidence_0.385_Length_1615	1615	Oryza_sativa_subsp._indica_OsIBCD001007	720	86.31	409	56.81	55	1	202	1428	1	408	0	762	C3H	Pkinase, zf-CCCH, zf-U1
Locus_3242_Transcript_6/6_Confidence_0.615_Length_2210	2210	Oryza_sativa_subsp._indica_OsIBCD001007	720	85.57	409	56.81	58	1	202	1428	1	408	0	755	C3H	Pkinase, zf-CCCH, zf-U1
Locus_4000_Transcript_1/1_Confidence_1.000_Length_1755	1755	Oryza_sativa_subsp._indica_OsIBCD001007	720	85.82	409	56.81	56	2	1574	348	1	407	0	752	C3H	Pkinase, zf-CCCH, zf-U1
Locus_6841_Transcript_1/1_Confidence_1.000_Length_1184	1184	Populus_trichocarpa_589916	546	59.35	310	56.78	117	7	2	916	224	529	1e-103	320	GATA	C2C2-GATA
Locus_9126_Transcript_1/1_Confidence_1.000_Length_1620	1620	Vitis_vinifera_GSVIVP00022744001	532	63.58	302	56.77	71	6	1524	733	57	357	2e-103	324	C2H2	zf-C2H2
Locus_10982_Transcript_1/1_Confidence_1.000_Length_3217	3217	Populus_trichocarpa_767717	694	62.94	394	56.77	119	1	1783	602	166	532	2e-133	423	bHLH	FF, HLH
Locus_33115_Transcript_1/1_Confidence_1.000_Length_1003	1003	Populus_trichocarpa_564082	289	65.24	164	56.75	53	2	762	274	27	187	5e-52	176	AP2	AP2-EREBP
Locus_15870_Transcript_1/1_Confidence_1.000_Length_832	832	Populus_trichocarpa_830168	275	61.54	156	56.73	59	1	251	718	110	264	6e-63	201	BTB	TRAF
Locus_1038_Transcript_1/1_Confidence_1.000_Length_1967	1967	Oryza_sativa_subsp._indica_OsIBCD001007	720	74.69	407	56.53	94	3	269	1489	3	400	0	649	C3H	Pkinase, zf-CCCH, zf-U1
Locus_9548_Transcript_1/2_Confidence_0.875_Length_1825	1825	Oryza_sativa_subsp._indica_OsIBCD001007	720	85.75	407	56.53	55	1	1603	392	1	407	0	749	C3H	Pkinase, zf-CCCH, zf-U1
Locus_9548_Transcript_2/2_Confidence_0.875_Length_1825	1825	Oryza_sativa_subsp._indica_OsIBCD001007	720	85.75	407	56.53	55	1	1603	392	1	407	0	749	C3H	Pkinase, zf-CCCH, zf-U1
Locus_789_Transcript_1/1_Confidence_1.000_Length_466	466	Carica_papaya_evm.TU.supercontig_140.54	92	90.38	52	56.52	4	1	424	269	40	90	6e-25	94.4	ZF-HD_dimer	zf-HD
Locus_2864_Transcript_1/1_Confidence_1.000_Length_1675	1675	Vitis_vinifera_GSVIVP00001210001	575	83.08	325	56.52	55	0	1674	700	99	423	0	584	BES1	DUF822, Glyco_hydro_14
Locus_11575_Transcript_1/1_Confidence_1.000_Length_2930	2930	Selaginella_moellendorffii_437676	1709	62.51	963	56.35	309	11	2929	158	193	1142	0	1214	OFP	Anticodon_1, DUF623, tRNA-synt_1, tRNA-synt_1g, Tryp_alpha_amyl, zf-FPG_IleRS
Locus_16242_Transcript_1/1_Confidence_1.000_Length_1080	1080	Populus_trichocarpa_828718	320	76.11	180	56.25	36	3	983	462	136	314	2e-87	270	WRKY	WRKY
Locus_14624_Transcript_1/1_Confidence_1.000_Length_1426	1426	Populus_trichocarpa_594173	521	51.71	292	56.05	139	2	1187	318	212	503	2e-87	280	FHA	FHA, GSPII_E
Locus_8797_Transcript_1/1_Confidence_1.000_Length_1545	1545	Populus_trichocarpa_815792	846	90.06	473	55.91	41	1	1545	145	373	845	0	894	HB	Homeobox, MEKHLA, START
Locus_20461_Transcript_1/1_Confidence_1.000_Length_946	946	Populus_trichocarpa_408880	465	70	260	55.91	72	3	945	184	192	451	1e-130	384	SET	Pre-SET, SET
Locus_8310_Transcript_1/1_Confidence_1.000_Length_525	525	Populus_trichocarpa_228037	224	76	125	55.8	28	1	5	373	99	223	4e-67	207	Acetyltransf_1	GNAT
Locus_18859_Transcript_1/1_Confidence_1.000_Length_446	446	Populus_trichocarpa_424492	190	62.26	106	55.79	39	1	414	97	85	189	4e-39	133	BTB	TRAF
Locus_1702_Transcript_3/4_Confidence_0.455_Length_2393	2393	Carica_papaya_evm.TU.supercontig_2.81	560	67.31	312	55.71	83	5	1901	990	4	304	4e-113	358	C2H2	zf-C2H2
Locus_3425_Transcript_1/1_Confidence_1.000_Length_2242	2242	Populus_trichocarpa_218986	630	61.43	350	55.56	74	14	466	1368	74	411	8e-166	324	HB	Homeobox, POX
Locus_15201_Transcript_1/1_Confidence_1.000_Length_1048	1048	Arabidopsis_lyrata_496511	272	66.89	151	55.51	50	0	1048	596	121	271	2e-55	185	zf-C2H2	C2H2
Locus_12408_Transcript_1/1_Confidence_1.000_Length_1286	1286	Populus_trichocarpa_806893	765	66.75	424	55.42	134	3	1284	34	341	764	0	534	Orphans	GAF, HisKA, Response_reg
Locus_5093_Transcript_1/1_Confidence_1.000_Length_786	786	Carica_papaya_evm.TU.supercontig_64.54	314	61.49	174	55.41	60	3	741	223	143	310	8e-47	161	DUF822	BES1
Locus_17589_Transcript_1/1_Confidence_1.000_Length_264	264	Vitis_vinifera_GSVIVP00025827001	159	70.45	88	55.35	25	1	263	3	35	122	1e-38	129	Acetyltransf_1	GNAT
Locus_15199_Transcript_1/1_Confidence_1.000_Length_1343	1343	Vitis_vinifera_GSVIVP00024984001	365	72.14	201	55.07	54	2	758	159	145	344	2e-104	255	bZIP	bZIP_1, bZIP_2, MFMR
Locus_33130_Transcript_1/1_Confidence_1.000_Length_1020	1020	Carica_papaya_evm.TU.supercontig_75.82	547	81.73	301	55.03	52	1	1019	117	227	524	8e-166	478	GRAS	GRAS
Locus_8533_Transcript_1/1_Confidence_1.000_Length_982	982	Vitis_vinifera_GSVIVP00027206001	375	74.76	206	54.93	44	2	982	365	39	236	8e-119	317	WRKY	WRKY
Locus_28667_Transcript_1/1_Confidence_1.000_Length_899	899	Vitis_vinifera_GSVIVP00025360001	367	54.73	201	54.77	78	4	1	573	169	366	1e-57	192	SBP	SBP
Locus_24954_Transcript_1/1_Confidence_1.000_Length_1701	1701	Vitis_vinifera_GSVIVP00016271001	587	55.76	321	54.68	121	5	399	1349	270	573	1e-104	318	Myb_DNA-binding	MYB-related
Locus_4922_Transcript_1/2_Confidence_0.500_Length_779	779	Carica_papaya_evm.TU.supercontig_33.163	225	77.24	123	54.67	27	1	410	778	1	122	1e-63	201	G2-like	G2-like, Myb_DNA-binding
Locus_21843_Transcript_1/1_Confidence_1.000_Length_939	939	Populus_trichocarpa_572303	358	68.21	195	54.47	58	2	355	939	134	324	3e-103	224	Myb_DNA-binding	MYB-related
Locus_394_Transcript_1/1_Confidence_1.000_Length_1018	1018	Populus_trichocarpa_653902	236	51.56	128	54.24	50	7	410	39	114	233	2e-17	73.9	GATA	C2C2-GATA
Locus_30729_Transcript_1/1_Confidence_1.000_Length_531	531	Vitis_vinifera_GSVIVP00030292001	327	62.71	177	54.13	38	5	1	528	177	326	5e-66	208	AP2-EREBP	AP2, B3
Locus_35972_Transcript_1/1_Confidence_1.000_Length_687	687	Arabidopsis_lyrata_349604	170	84.78	92	54.12	12	1	606	331	1	90	2e-55	127	MED7	MED7
Locus_14389_Transcript_1/1_Confidence_1.000_Length_2393	2393	Vitis_vinifera_GSVIVP00007716001	440	68.49	238	54.09	72	1	76	789	166	400	1e-108	343	PHD	PHD
Locus_4139_Transcript_1/1_Confidence_1.000_Length_2211	2211	Vitis_vinifera_GSVIVP00014736001	590	55.66	318	53.9	129	4	1130	198	277	589	1e-153	327	ABI3VP1	B3
Locus_6447_Transcript_1/1_Confidence_1.000_Length_1387	1387	Oryza_sativa_subsp._indica_OsIBCD000491	385	67.15	207	53.77	31	1	1104	484	54	223	4e-84	267	bZIP	bZIP_1, bZIP_2, FAD_binding_6, NAD_binding_1
Locus_10589_Transcript_1/1_Confidence_1.000_Length_599	599	Populus_trichocarpa_646538	175	67.02	94	53.71	31	0	598	317	51	144	1e-37	131	MADS	K-box, SRF-TF
Locus_11793_Transcript_1/1_Confidence_1.000_Length_1463	1463	Populus_trichocarpa_257156	733	72.45	392	53.48	104	2	149	1315	340	730	0	609	PHD	PHD
Locus_506_Transcript_1/1_Confidence_1.000_Length_3112	3112	Arabidopsis_lyrata_910992	159	50.59	85	53.46	23	2	1408	1611	75	157	3e-14	73.2	SWIB	SWI/SNF-BAF60b
Locus_3020_Transcript_1/1_Confidence_1.000_Length_1062	1062	Carica_papaya_evm.TU.supercontig_129.36	378	54.46	202	53.44	87	1	328	918	176	377	3e-36	137	HLH	bHLH
Locus_15107_Transcript_1/1_Confidence_1.000_Length_1542	1542	Populus_trichocarpa_578148	442	59.75	236	53.39	88	3	555	1250	208	440	5e-103	254	tify	Tify
Locus_2439_Transcript_1/4_Confidence_0.333_Length_441	441	Carica_papaya_evm.TU.supercontig_186.4	193	92.23	103	53.37	7	1	24	332	1	102	5e-65	200	MYB	Myb_DNA-binding
Locus_14510_Transcript_1/1_Confidence_1.000_Length_934	934	Vitis_vinifera_GSVIVP00022339001	611	60.92	325	53.19	113	3	1	933	259	583	1e-112	342	HMG	HMG_box, Sina
Locus_57_Transcript_3/5_Confidence_0.231_Length_1666	1666	Carica_papaya_evm.TU.supercontig_25.50	564	65.89	299	53.01	65	9	202	1032	2	285	2e-102	323	C2H2	zf-C2H2
Locus_5640_Transcript_2/2_Confidence_0.500_Length_1284	1284	Arabidopsis_lyrata_481765	446	66.53	236	52.91	73	4	1103	405	152	384	4e-87	276	AP2	AP2-EREBP
Locus_4739_Transcript_1/3_Confidence_0.714_Length_1307	1307	Populus_trichocarpa_570740	812	54.55	429	52.83	183	7	1306	44	387	811	2e-138	420	PHD	PHD, zf-C3HC4
Locus_4739_Transcript_3/3_Confidence_0.714_Length_1304	1304	Populus_trichocarpa_570740	812	54.78	429	52.83	182	7	1303	41	387	811	8e-139	421	PHD	PHD, zf-C3HC4
Locus_16910_Transcript_1/1_Confidence_1.000_Length_1335	1335	Populus_trichocarpa_732453	556	55.63	293	52.7	115	3	3	842	260	550	2e-89	286	zf-CCCH	C3H
Locus_2924_Transcript_1/4_Confidence_0.667_Length_3556	3556	Carica_papaya_evm.TU.supercontig_16.131	1067	96.26	562	52.67	18	3	2114	435	506	1066	0	1043	SNF2	HAND, Helicase_C, SLIDE, SNF2_N
Locus_4739_Transcript_2/3_Confidence_0.571_Length_1205	1205	Populus_trichocarpa_570740	812	55.4	426	52.46	151	6	1204	41	387	811	5e-116	360	PHD	PHD, zf-C3HC4
Locus_8131_Transcript_1/1_Confidence_1.000_Length_994	994	Populus_trichocarpa_752443	386	72.28	202	52.33	54	2	818	216	121	321	7e-127	310	Acetyltransf_1	GNAT
Locus_13368_Transcript_1/1_Confidence_1.000_Length_1668	1668	Populus_trichocarpa_242375	459	54.17	240	52.29	91	1	208	927	103	323	1e-92	213	HSF_DNA-bind	HSF
Locus_6169_Transcript_1/1_Confidence_1.000_Length_2514	2514	Carica_papaya_evm.TU.supercontig_52.108	887	85.53	463	52.2	67	0	819	2207	424	886	0	762	TRAF	BTB, TPR_1
Locus_7947_Transcript_1/1_Confidence_1.000_Length_962	962	Populus_trichocarpa_551755	607	53.16	316	52.06	106	10	2	910	320	606	2e-68	227	GRF	GRF, QLQ, WRC
Locus_7159_Transcript_1/1_Confidence_1.000_Length_1255	1255	Arabidopsis_lyrata_358770	427	55.86	222	51.99	92	1	22	669	10	231	4e-79	254	AUX/IAA	AUX_IAA, WD40
Locus_2902_Transcript_1/1_Confidence_1.000_Length_3671	3671	Populus_trichocarpa_415868	1341	70.01	697	51.98	169	9	2572	527	662	1333	0	880	PHD	Chromo, DUF1086, DUF1087, Helicase_C, PHD, ResIII, SNF2_N
Locus_7387_Transcript_2/2_Confidence_0.875_Length_1428	1428	Carica_papaya_evm.TU.supercontig_114.57	314	63.19	163	51.91	58	1	349	831	127	289	5e-107	218	Myb_DNA-binding	MYB-related
Locus_24707_Transcript_1/1_Confidence_1.000_Length_575	575	Carica_papaya_evm.TU.supercontig_43.57	372	64.77	193	51.88	61	2	6	575	70	258	2e-72	226	SBP	SBP
Locus_28497_Transcript_1/1_Confidence_1.000_Length_249	249	Populus_trichocarpa_217468	162	73.81	84	51.85	20	1	247	2	36	119	5e-37	124	zf-C2H2	C2H2
Locus_32004_Transcript_1/1_Confidence_1.000_Length_307	307	Carica_papaya_evm.TU.supercontig_117.100	116	96.67	60	51.72	2	0	126	305	51	110	4e-24	90.9	#N/A
Locus_23614_Transcript_1/1_Confidence_1.000_Length_1140	1140	Oryza_sativa_subsp._japonica_LOC_Os03g45194.1	558	78.82	288	51.61	44	1	888	76	70	357	4e-165	478	G2-like	adh_short, G2-like, Myb_DNA-binding
Locus_1169_Transcript_1/1_Confidence_1.000_Length_1119	1119	Vitis_vinifera_GSVIVP00030296001	357	50.54	184	51.54	58	7	3	521	34	195	5e-60	128	G2-like	G2-like, Myb_DNA-binding
Locus_23555_Transcript_1/1_Confidence_1.000_Length_567	567	Vitis_vinifera_GSVIVP00003895001	227	72.65	117	51.54	27	3	214	564	1	112	2e-48	160	zf-Dof	C2C2-Dof
Locus_26632_Transcript_1/1_Confidence_1.000_Length_508	508	Populus_trichocarpa_641633	163	97.62	84	51.53	2	0	507	256	7	90	2e-54	172	DUF260	LOB
Locus_4453_Transcript_1/1_Confidence_1.000_Length_1740	1740	Vitis_vinifera_GSVIVP00009657001	270	77.7	139	51.48	31	0	899	483	30	168	1e-67	223	AUX/IAA	Arm, AUX_IAA
Locus_800_Transcript_1/1_Confidence_1.000_Length_2456	2456	Vitis_vinifera_GSVIVP00028927001	1335	65.89	686	51.39	167	10	4	2022	682	1313	0	859	Orphans	HDAC_interact, PAH
Locus_4506_Transcript_1/1_Confidence_1.000_Length_1768	1768	Oryza_sativa_subsp._indica_OsIBCD001007	720	78.92	370	51.39	77	1	206	1312	33	402	0	634	C3H	Pkinase, zf-CCCH, zf-U1
Locus_2284_Transcript_1/1_Confidence_1.000_Length_1890	1890	Oryza_sativa_subsp._indica_OsIBCD027435	304	80.13	156	51.32	28	1	58	516	8	163	2e-84	270	AP2	AP2-EREBP
Locus_3732_Transcript_1/1_Confidence_1.000_Length_1888	1888	Oryza_sativa_subsp._indica_OsIBCD027435	304	82.05	156	51.32	28	0	51	518	8	163	5e-89	282	AP2	AP2-EREBP
Locus_7210_Transcript_1/1_Confidence_1.000_Length_1410	1410	Carica_papaya_evm.TU.supercontig_16.58	414	61.32	212	51.21	78	3	1233	604	60	269	2e-65	219	BSD	BSD
Locus_20684_Transcript_1/1_Confidence_1.000_Length_1824	1824	Oryza_sativa_subsp._indica_OsIBCD001007	720	76.63	368	51.11	85	1	1700	600	35	402	0	619	C3H	Pkinase, zf-CCCH, zf-U1
Locus_24434_Transcript_1/2_Confidence_0.667_Length_642	642	Populus_trichocarpa_821636	214	58.72	109	50.93	44	1	225	548	96	204	3e-37	131	CCAAT	CBFD_NFYB_HMF, NF-YC
Locus_24434_Transcript_2/2_Confidence_0.667_Length_651	651	Populus_trichocarpa_821636	214	58.72	109	50.93	44	1	225	548	96	204	3e-37	131	CCAAT	CBFD_NFYB_HMF, NF-YC
Locus_22828_Transcript_1/1_Confidence_1.000_Length_538	538	Populus_trichocarpa_822538	215	93.58	109	50.7	7	0	25	351	61	169	1e-61	191	DUF260	LOB
Locus_20665_Transcript_1/1_Confidence_1.000_Length_1302	1302	Vitis_vinifera_GSVIVP00035014001	505	57.81	256	50.69	98	4	273	1025	247	497	3e-92	291	Trihelix	AA_kinase, trihelix
Locus_1826_Transcript_1/1_Confidence_1.000_Length_1971	1971	Oryza_sativa_subsp._indica_OsIBCD027435	304	81.82	154	50.66	28	0	220	681	10	163	5e-83	267	AP2	AP2-EREBP
Locus_16057_Transcript_1/1_Confidence_1.000_Length_2845	2845	Vitis_vinifera_GSVIVP00018140001	870	85.42	439	50.46	58	2	2511	1198	431	864	0	682	SWI/SNF-SWI3	Amino_oxidase, AT_hook, SWIRM
Locus_3871_Transcript_1/2_Confidence_0.667_Length_1707	1707	Oryza_sativa_subsp._indica_OsIBCD001007	720	83.2	363	50.42	61	0	1390	302	40	402	0	654	C3H	Pkinase, zf-CCCH, zf-U1
Locus_3871_Transcript_2/2_Confidence_0.667_Length_1707	1707	Oryza_sativa_subsp._indica_OsIBCD001007	720	83.2	363	50.42	61	0	1390	302	40	402	0	654	C3H	Pkinase, zf-CCCH, zf-U1
Locus_28713_Transcript_1/1_Confidence_1.000_Length_585	585	Zea_mays_GRMZM2G173786_P01	260	62.6	131	50.38	30	1	115	450	79	209	7e-49	162	SRF-TF	MADS
Locus_2715_Transcript_1/1_Confidence_1.000_Length_2332	2332	Vitis_vinifera_GSVIVP00009657001	270	86.76	136	50.37	18	0	1468	1061	30	165	5e-73	242	AUX/IAA	Arm, AUX_IAA
Locus_10065_Transcript_1/1_Confidence_1.000_Length_2599	2599	Vitis_vinifera_GSVIVP00026038001	726	89.86	365	50.28	35	1	1476	382	363	725	0	649	HB	Homeobox, START
Locus_10659_Transcript_1/1_Confidence_1.000_Length_2306	2306	Vitis_vinifera_GSVIVP00019937001	1078	74.35	542	50.28	117	8	325	1917	544	1074	0	793	SNF2	Helicase_C, ResIII, SNF2_N
Locus_12035_Transcript_1/1_Confidence_1.000_Length_1710	1710	Populus_trichocarpa_784463	543	62.13	272	50.09	95	3	458	1270	272	536	2e-124	273	Pseudo ARR-B	CCT, Response_reg
Locus_22513_Transcript_1/2_Confidence_0.750_Length_1404	1404	Vitis_vinifera_GSVIVP00010883001	392	71.43	196	50	54	2	985	404	196	391	3e-96	299	SWI/SNF-BAF60b	DEK_C, SWIB
Locus_22513_Transcript_2/2_Confidence_0.750_Length_1376	1376	Vitis_vinifera_GSVIVP00010883001	392	71.43	196	50	54	2	957	376	196	391	2e-96	299	SWI/SNF-BAF60b	DEK_C, SWIB
Locus_10264_Transcript_1/1_Confidence_1.000_Length_1159	1159	Vitis_vinifera_GSVIVP00024297001	639	68.34	319	49.92	96	3	1157	207	312	627	2e-141	420	Myb_DNA-binding	MYB-related
Locus_9461_Transcript_1/1_Confidence_1.000_Length_1232	1232	Vitis_vinifera_GSVIVP00021708001	575	75.26	287	49.91	62	2	3	836	240	526	2e-139	414	Trihelix	AA_kinase, trihelix
Locus_16612_Transcript_1/1_Confidence_1.000_Length_1328	1328	Populus_trichocarpa_204916	550	54.38	274	49.82	104	5	1094	276	241	494	7e-77	252	trihelix	Trihelix
Locus_3806_Transcript_1/1_Confidence_1.000_Length_1813	1813	Populus_trichocarpa_662091	749	53.35	373	49.8	149	11	570	1637	382	746	1e-102	330	C2H2	zf-C2H2
Locus_20198_Transcript_1/1_Confidence_1.000_Length_409	409	Carica_papaya_evm.TU.supercontig_21.106	249	69.35	124	49.8	34	2	407	45	126	248	6e-37	129	AP2	AP2-EREBP
Locus_15156_Transcript_1/1_Confidence_1.000_Length_1208	1208	Carica_papaya_evm.TU.supercontig_37.81	727	58.56	362	49.79	130	4	1207	176	367	726	1e-115	357	DDT	DDT, WAC_Acf1_DNA_bd
Locus_8581_Transcript_1/1_Confidence_1.000_Length_3128	3128	Populus_trichocarpa_554769	917	65.35	456	49.73	149	4	1554	2918	467	914	4e-167	409	CAMTA	Ank, CG-1, IQ
Locus_16180_Transcript_1/1_Confidence_1.000_Length_551	551	Vitis_vinifera_GSVIVP00022262001	167	79.52	83	49.7	13	2	452	204	42	120	3e-39	134	DUF702	SRS
Locus_3242_Transcript_1/6_Confidence_0.615_Length_1854	1854	Oryza_sativa_subsp._indica_OsIBCD001007	720	89.92	357	49.58	36	0	2	1072	52	408	0	691	C3H	Pkinase, zf-CCCH, zf-U1
Locus_21055_Transcript_1/1_Confidence_1.000_Length_1053	1053	Arabidopsis_thaliana_AT3G58120.1	331	76.83	164	49.55	29	3	960	484	171	330	3e-69	223	bZIP	bZIP_1, bZIP_2
Locus_3639_Transcript_1/1_Confidence_1.000_Length_1806	1806	Populus_trichocarpa_815137	663	51.83	328	49.47	141	7	3	965	141	458	1e-127	268	Myb_DNA-binding	MYB-related
Locus_9074_Transcript_1/1_Confidence_1.000_Length_1318	1318	Populus_trichocarpa_198791	797	66.58	392	49.18	124	4	3	1166	407	795	5e-155	462	ARF	Auxin_resp, B3
Locus_2704_Transcript_2/2_Confidence_0.444_Length_1999	1999	Vitis_vinifera_GSVIVP00029724001	1389	72.06	680	48.96	170	6	1991	3	287	963	0	981	TAZ	DUF906, zf-TAZ, ZZ
Locus_21937_Transcript_1/1_Confidence_1.000_Length_1570	1570	Oryza_sativa_subsp._indica_OsIBCD001007	720	82.05	351	48.75	62	1	273	1322	52	402	0	619	C3H	Pkinase, zf-CCCH, zf-U1
Locus_7099_Transcript_1/1_Confidence_1.000_Length_2095	2095	Arabidopsis_lyrata_339887	1162	68.73	566	48.71	164	5	2032	362	84	645	0	841	PHD	DUF248, PHD
Locus_2593_Transcript_1/2_Confidence_0.889_Length_2219	2219	Populus_trichocarpa_551322	607	65.42	295	48.6	80	4	815	1678	271	550	1e-83	280	trihelix	Trihelix
Locus_8682_Transcript_1/1_Confidence_1.000_Length_627	627	Carica_papaya_evm.TU.supercontig_209.44	284	60.87	138	48.59	49	2	65	469	138	273	2e-32	120	trihelix	Trihelix
Locus_4769_Transcript_1/1_Confidence_1.000_Length_573	573	Vitis_vinifera_GSVIVP00020016001	173	59.52	84	48.55	34	0	157	408	87	170	3e-39	94.4	Acetyltransf_1	GNAT
Locus_25699_Transcript_1/1_Confidence_1.000_Length_236	236	Populus_trichocarpa_657600	161	97.44	78	48.45	2	0	236	3	51	128	3e-50	158	SNF2_N	SNF2
Locus_21545_Transcript_1/3_Confidence_0.286_Length_934	934	Vitis_vinifera_GSVIVP00030572001	389	59.57	188	48.33	69	3	2	544	172	359	3e-59	197	Tify	CCT_2, tify
Locus_17371_Transcript_1/1_Confidence_1.000_Length_781	781	Populus_trichocarpa_550164	559	62.22	270	48.3	83	4	2	781	24	284	1e-105	321	WRKY	WRKY
Locus_2154_Transcript_1/1_Confidence_1.000_Length_1701	1701	Arabidopsis_lyrata_328503	847	75.55	409	48.29	89	7	3	1220	416	816	4e-175	521	AUX/IAA	ANTH, AUX_IAA, ENTH
Locus_2593_Transcript_2/2_Confidence_0.889_Length_2213	2213	Populus_trichocarpa_551322	607	65.53	293	48.27	81	4	815	1672	271	550	7e-84	281	trihelix	Trihelix
Locus_29934_Transcript_1/1_Confidence_1.000_Length_669	669	Carica_papaya_evm.TU.supercontig_1815.2	282	71.32	136	48.23	28	6	621	235	131	262	8e-49	164	TCP	TCP
Locus_1551_Transcript_1/1_Confidence_1.000_Length_1287	1287	Oryza_sativa_subsp._indica_OsIBCD026632	195	52.13	94	48.21	37	2	867	610	32	125	4e-26	105	NAC	NAM, zf-C3HC4
Locus_19471_Transcript_1/1_Confidence_1.000_Length_1126	1126	Vitis_vinifera_GSVIVP00008627001	548	68.56	264	48.18	61	4	72	848	298	544	2e-99	309	HLH	bHLH
Locus_20918_Transcript_2/2_Confidence_0.833_Length_1661	1661	Populus_trichocarpa_754105	706	52.35	340	48.16	115	10	490	1389	373	705	2e-107	286	HB	Homeobox, POX
Locus_3968_Transcript_1/1_Confidence_1.000_Length_1292	1292	Carica_papaya_evm.TU.supercontig_171.42	482	74.57	232	48.13	59	0	285	980	230	461	3e-114	347	mTERF	mTERF
Locus_2704_Transcript_1/2_Confidence_0.889_Length_3765	3765	Vitis_vinifera_GSVIVP00029724001	1389	71.41	668	48.09	171	6	3757	1805	287	951	0	955	TAZ	DUF906, zf-TAZ, ZZ
Locus_15788_Transcript_1/1_Confidence_1.000_Length_720	720	Populus_trichocarpa_723010	487	94.02	234	48.05	12	1	2	703	255	486	2e-148	427	SNF2	Helicase_C, ResIII, SNF2_N
Locus_3026_Transcript_1/1_Confidence_1.000_Length_1730	1730	Populus_trichocarpa_219100	474	64.16	226	47.68	78	2	654	1328	250	473	2e-128	303	GRAS	GRAS
Locus_4251_Transcript_1/1_Confidence_1.000_Length_2345	2345	Micromonas_sp._RCC299_58625	1148	52.75	546	47.56	249	4	314	1927	593	1137	8e-172	529	C3H	ABC_tran, zf-CCCH
Locus_11474_Transcript_1/1_Confidence_1.000_Length_884	884	Zea_mays_GRMZM2G028766_P02	417	59.09	198	47.48	79	1	153	740	219	416	2e-59	198	C2H2	PUB, UBA, zf-C2H2
Locus_28342_Transcript_1/2_Confidence_0.750_Length_805	805	Populus_trichocarpa_798080	198	88.3	94	47.47	10	1	34	315	1	93	3e-84	177	LIM	LIM
Locus_9964_Transcript_1/1_Confidence_1.000_Length_729	729	Arabidopsis_thaliana_AT1G03350.1	472	62.5	224	47.46	81	1	674	3	1	221	3e-88	272	BSD	BSD
Locus_13037_Transcript_1/1_Confidence_1.000_Length_841	841	Carica_papaya_evm.TU.supercontig_2145.1	434	63.41	205	47.24	65	3	3	611	237	433	5e-50	173	trihelix	Trihelix
Locus_4180_Transcript_1/1_Confidence_1.000_Length_1296	1296	Vitis_vinifera_GSVIVP00002135001	471	66.22	222	47.13	71	2	839	177	249	467	1e-104	318	C3H	zf-CCCH
Locus_9794_Transcript_1/1_Confidence_1.000_Length_2462	2462	Vitis_vinifera_GSVIVP00035978001	679	79.62	319	46.98	63	1	1264	314	360	678	0	545	C3H	Dus, zf-CCCH
Locus_3480_Transcript_1/1_Confidence_1.000_Length_560	560	Vitis_vinifera_GSVIVP00016450001	254	73.95	119	46.85	31	0	536	180	121	239	4e-60	191	Acetyltransf_1	GNAT
Locus_17088_Transcript_1/1_Confidence_1.000_Length_1357	1357	Carica_papaya_evm.TU.supercontig_111.11	476	69.06	223	46.85	63	3	59	712	76	297	8e-137	295	zf-Dof	C2C2-Dof
Locus_23077_Transcript_1/1_Confidence_1.000_Length_881	881	Carica_papaya_evm.TU.supercontig_2145.1	434	63.55	203	46.77	64	3	1	609	237	429	2e-54	185	trihelix	Trihelix
Locus_14272_Transcript_1/1_Confidence_1.000_Length_1386	1386	Populus_trichocarpa_242943	678	56.78	317	46.76	131	5	276	1220	360	672	2e-113	341	PHD	PHD
Locus_9911_Transcript_1/1_Confidence_1.000_Length_1124	1124	Vitis_vinifera_GSVIVP00015692001	339	82.28	158	46.61	27	1	322	795	140	296	2e-78	248	G2-like	G2-like, Myb_DNA-binding
Locus_20901_Transcript_1/1_Confidence_1.000_Length_1005	1005	Carica_papaya_evm.TU.supercontig_75.109	397	80	185	46.6	35	2	233	784	213	396	5e-99	301	SWI/SNF-BAF60b	DEK_C, SWIB
Locus_15153_Transcript_1/1_Confidence_1.000_Length_945	945	Carica_papaya_evm.TU.supercontig_46.119	642	72.58	299	46.57	79	1	57	944	1	299	4e-145	427	ARR-B	G2-like, Myb_DNA-binding, Response_reg
Locus_18101_Transcript_1/1_Confidence_1.000_Length_658	658	Populus_trichocarpa_195668	394	63.93	183	46.45	47	3	158	658	47	226	2e-65	193	SWI/SNF-BAF60b	Plus-3, SWIB
Locus_17195_Transcript_1/1_Confidence_1.000_Length_1183	1183	Populus_trichocarpa_752023	728	61.42	337	46.29	119	10	1181	189	396	727	7e-118	362	C3H	Ank, zf-CCCH
Locus_29094_Transcript_1/1_Confidence_1.000_Length_564	564	Vitis_vinifera_GSVIVP00037889001	283	87.02	131	46.29	9	1	442	50	1	123	1e-66	209	TCP	TCP
Locus_24703_Transcript_1/1_Confidence_1.000_Length_442	442	Populus_trichocarpa_770717	318	65.31	147	46.23	48	2	5	442	70	214	1e-41	143	bZIP	bZIP_1, bZIP_2
Locus_6855_Transcript_1/1_Confidence_1.000_Length_2155	2155	Populus_trichocarpa_829998	803	66.58	371	46.2	117	3	1232	132	433	800	3e-174	523	TRAF	BTB, F5_F8_type_C
Locus_25195_Transcript_1/1_Confidence_1.000_Length_329	329	Populus_trichocarpa_666400	193	68.54	89	46.11	25	1	72	329	1	89	4e-34	119	Response_reg	Orphans
Locus_9150_Transcript_1/1_Confidence_1.000_Length_2361	2361	Populus_trichocarpa_566736	564	69.23	260	46.1	74	3	1043	1819	309	563	6e-175	337	HLH	bHLH
Locus_23879_Transcript_1/1_Confidence_1.000_Length_546	546	Populus_trichocarpa_708145	332	83.01	153	46.08	26	0	3	461	179	331	3e-89	268	BTB	TRAF
Locus_17212_Transcript_1/1_Confidence_1.000_Length_1139	1139	Vitis_vinifera_GSVIVP00022095001	215	65.66	99	46.05	30	2	478	194	115	213	3e-31	119	zf-C2H2	C2H2
Locus_5058_Transcript_1/1_Confidence_1.000_Length_1638	1638	Populus_trichocarpa_597074	487	69.2	224	46	68	1	26	697	9	231	2e-138	337	HSF_DNA-bind	HSF
Locus_5504_Transcript_1/1_Confidence_1.000_Length_2588	2588	Arabidopsis_thaliana_AT5G04110.1	548	58.33	252	45.99	94	4	1681	935	17	260	8e-76	259	MYB-related	DNA_gyraseB, Myb_DNA-binding
Locus_32482_Transcript_1/1_Confidence_1.000_Length_569	569	Carica_papaya_evm.TU.supercontig_52.92	335	61.04	154	45.97	38	4	398	3	3	156	5e-37	133	HLH	bHLH
Locus_839_Transcript_1/1_Confidence_1.000_Length_1572	1572	Oryza_sativa_subsp._indica_OsIBCD027236	843	67.44	387	45.91	124	2	298	1455	83	468	0	565	AP2-EREBP	AP2, DUF246
Locus_6678_Transcript_1/1_Confidence_1.000_Length_551	551	Vitis_vinifera_GSVIVP00023927001	286	51.15	131	45.8	47	4	551	183	142	263	3e-23	94.7	AP2	AP2-EREBP
Locus_22888_Transcript_1/1_Confidence_1.000_Length_467	467	Populus_trichocarpa_245702	256	75.21	117	45.7	19	4	1	321	23	139	1e-38	134	AP2	AP2-EREBP
Locus_20149_Transcript_1/1_Confidence_1.000_Length_670	670	Populus_trichocarpa_548101	348	52.2	159	45.69	36	3	665	291	195	347	9e-38	136	trihelix	Trihelix
Locus_2924_Transcript_2/4_Confidence_0.667_Length_3287	3287	Populus_trichocarpa_229734	1051	94.17	480	45.67	27	1	3285	1849	85	564	0	876	SNF2	HAND, Helicase_C, Myb_DNA-binding, SLIDE, SNF2_N
Locus_2924_Transcript_3/4_Confidence_0.667_Length_3108	3108	Populus_trichocarpa_229734	1051	94.17	480	45.67	27	1	3106	1670	85	564	0	876	SNF2	HAND, Helicase_C, Myb_DNA-binding, SLIDE, SNF2_N
Locus_2924_Transcript_4/4_Confidence_0.667_Length_3287	3287	Populus_trichocarpa_229734	1051	94.17	480	45.67	27	1	3285	1849	85	564	0	876	SNF2	HAND, Helicase_C, Myb_DNA-binding, SLIDE, SNF2_N
Locus_3380_Transcript_1/1_Confidence_1.000_Length_1003	1003	Oryza_sativa_subsp._indica_OsIBCD014237	132	63.33	60	45.45	22	0	480	659	1	60	4e-20	85.5	S1FA	S1Fa-like
Locus_26329_Transcript_1/1_Confidence_1.000_Length_512	512	Vitis_vinifera_GSVIVP00003970001	229	58.65	104	45.41	38	2	213	512	20	122	8e-31	113	bHLH	ACT, HLH
Locus_15300_Transcript_1/1_Confidence_1.000_Length_485	485	Vitis_vinifera_GSVIVP00022415001	247	62.5	112	45.34	32	3	3	323	48	154	2e-38	134	MYB	Myb_DNA-binding
Locus_14860_Transcript_1/3_Confidence_0.778_Length_3841	3841	Vitis_vinifera_GSVIVP00002959001	1027	68.17	465	45.28	139	5	1549	2940	569	1025	0	637	SBP	SBP
Locus_14860_Transcript_2/3_Confidence_0.667_Length_3670	3670	Vitis_vinifera_GSVIVP00002959001	1027	68.17	465	45.28	139	5	1549	2940	569	1025	0	637	SBP	SBP
Locus_14860_Transcript_3/3_Confidence_0.667_Length_3657	3657	Vitis_vinifera_GSVIVP00002959001	1027	68.17	465	45.28	139	5	1549	2940	569	1025	0	637	SBP	SBP
Locus_3122_Transcript_1/7_Confidence_0.526_Length_2650	2650	Carica_papaya_evm.TU.supercontig_261.2	884	73.93	399	45.14	87	7	1030	2223	501	883	0	559	Auxin_resp	ARF
Locus_3122_Transcript_2/7_Confidence_0.368_Length_2497	2497	Carica_papaya_evm.TU.supercontig_261.2	884	73.93	399	45.14	87	7	877	2070	501	883	0	559	Auxin_resp	ARF
Locus_3122_Transcript_5/7_Confidence_0.316_Length_2725	2725	Carica_papaya_evm.TU.supercontig_261.2	884	74.19	399	45.14	86	7	1106	2299	501	883	0	563	Auxin_resp	ARF
Locus_3122_Transcript_7/7_Confidence_0.474_Length_2726	2726	Carica_papaya_evm.TU.supercontig_261.2	884	73.93	399	45.14	87	7	1106	2299	501	883	0	558	Auxin_resp	ARF
Locus_25671_Transcript_1/1_Confidence_1.000_Length_923	923	Vitis_vinifera_GSVIVP00015692001	339	79.74	153	45.13	29	2	3	458	145	296	1e-80	251	G2-like	G2-like, Myb_DNA-binding
Locus_14825_Transcript_1/2_Confidence_0.750_Length_2017	2017	Physcomitrella_patens_206687	581	50	262	45.09	125	2	1122	1889	312	573	4e-77	260	Sigma70-like	Sigma70_r1_2, Sigma70_r2, Sigma70_r3, Sigma70_r4
Locus_11157_Transcript_1/1_Confidence_1.000_Length_1435	1435	Vitis_vinifera_GSVIVP00006884001	696	68.69	313	44.97	67	6	271	1197	404	689	5e-149	394	JmjC	Jumonji
Locus_10970_Transcript_1/1_Confidence_1.000_Length_1091	1091	Vitis_vinifera_GSVIVP00038908001	256	63.48	115	44.92	36	2	180	524	6	114	1e-45	159	zf-Dof	C2C2-Dof
Locus_13852_Transcript_1/1_Confidence_1.000_Length_757	757	Carica_papaya_evm.TU.supercontig_2.321	610	75.18	274	44.92	43	4	749	3	202	475	1e-127	378	WRKY	WRKY
Locus_762_Transcript_1/1_Confidence_1.000_Length_490	490	Carica_papaya_evm.TU.supercontig_52.138	350	91.08	157	44.86	14	0	18	488	169	325	2e-88	266	WRKY	Plant_zn_clust, WRKY
Locus_4071_Transcript_1/1_Confidence_1.000_Length_1810	1810	Populus_trichocarpa_592176	347	55.48	155	44.67	54	3	232	654	17	170	1e-40	152	TCP	TCP
Locus_5360_Transcript_1/1_Confidence_1.000_Length_771	771	Physcomitrella_patens_130648	305	54.41	136	44.59	58	1	87	482	2	137	5e-45	156	C2H2	zf-AN1, zf-C2H2
Locus_33730_Transcript_1/1_Confidence_1.000_Length_249	249	Populus_trichocarpa_409598	81	88.89	36	44.44	4	0	110	3	26	61	7e-16	67.8	Myb_DNA-binding	MYB-related
Locus_14339_Transcript_1/1_Confidence_1.000_Length_1180	1180	Populus_trichocarpa_810382	457	90.64	203	44.42	18	1	3	608	130	332	2e-124	370	E2F_TDP	E2F-DP
Locus_37048_Transcript_1/1_Confidence_1.000_Length_232	232	Populus_trichocarpa_409328	178	58.23	79	44.38	27	2	2	232	70	144	4e-25	94	FAR1	FAR1
Locus_25767_Transcript_1/1_Confidence_1.000_Length_620	620	Populus_trichocarpa_806541	399	77.97	177	44.36	39	0	2	532	220	396	4e-97	291	SWIB	SWI/SNF-BAF60b
Locus_1074_Transcript_3/3_Confidence_0.600_Length_3153	3153	Arabidopsis_lyrata_483746	2188	61.57	968	44.24	319	18	146	2986	1252	2187	0	1036	SNF2	Helicase_C, QLQ, SNF2_N
Locus_60_Transcript_2/2_Confidence_0.750_Length_1217	1217	Vitis_vinifera_GSVIVP00001141001	204	81.11	90	44.12	17	0	391	660	78	167	4e-70	155	LIM	LIM
Locus_1074_Transcript_2/3_Confidence_0.600_Length_3166	3166	Arabidopsis_thaliana_AT2G46020.2	2195	62.6	968	44.1	307	21	146	2986	1259	2192	0	1031	SNF2	Helicase_C, QLQ, SNF2_N
Locus_12137_Transcript_1/1_Confidence_1.000_Length_2009	2009	Vitis_vinifera_GSVIVP00024582001	687	66.01	303	44.1	97	2	889	1782	381	682	2e-142	435	Myb_DNA-binding	MYB-related
Locus_8773_Transcript_1/1_Confidence_1.000_Length_1649	1649	Carica_papaya_evm.TU.supercontig_52.108	887	66.75	391	44.08	130	0	3	1175	491	881	5e-164	493	TRAF	BTB, TPR_1
Locus_15035_Transcript_1/1_Confidence_1.000_Length_1879	1879	Populus_trichocarpa_241484	1405	71.73	619	44.06	140	9	3	1769	787	1400	0	783	SNF2	Helicase_C, SNF2_N
Locus_13439_Transcript_1/3_Confidence_0.714_Length_1017	1017	Vitis_vinifera_GSVIVP00003326001	332	66.44	146	43.98	45	1	480	905	179	324	1e-97	203	ARID	ARID, HMG_box
Locus_13439_Transcript_2/3_Confidence_0.714_Length_989	989	Vitis_vinifera_GSVIVP00003326001	332	65.07	146	43.98	47	1	480	905	179	324	4e-97	201	ARID	ARID, HMG_box
Locus_13439_Transcript_3/3_Confidence_0.714_Length_1017	1017	Vitis_vinifera_GSVIVP00003326001	332	66.44	146	43.98	45	1	480	905	179	324	9e-98	203	ARID	ARID, HMG_box
Locus_4399_Transcript_1/1_Confidence_1.000_Length_802	802	Oryza_sativa_subsp._indica_OsIBCD014237	132	65.52	58	43.94	20	0	410	237	3	60	2e-20	85.5	S1FA	S1Fa-like
Locus_12545_Transcript_1/2_Confidence_0.750_Length_1476	1476	Physcomitrella_patens_114282	272	73.95	119	43.75	31	0	1271	915	1	119	3e-57	194	C2H2	G-patch, zf-C2H2
Locus_12260_Transcript_1/1_Confidence_1.000_Length_1148	1148	Carica_papaya_evm.TU.supercontig_107.29	316	73.91	138	43.67	28	1	1143	730	6	135	5e-82	212	HSF_DNA-bind	HSF
Locus_466_Transcript_1/1_Confidence_1.000_Length_872	872	Chlamydomonas_reinhardtii_34069	257	55.36	112	43.58	46	1	659	324	147	254	1e-34	128	FHA	FHA, Rotamase
Locus_9067_Transcript_1/1_Confidence_1.000_Length_926	926	Vitis_vinifera_GSVIVP00015456001	625	66.91	272	43.52	86	2	2	805	353	624	2e-113	345	C3H	zf-CCCH
Locus_9090_Transcript_1/1_Confidence_1.000_Length_1216	1216	Vitis_vinifera_GSVIVP00014546001	684	54.21	297	43.42	115	7	3	848	393	683	4e-79	260	HB	Homeobox, POX
Locus_17633_Transcript_1/1_Confidence_1.000_Length_1660	1660	Vitis_vinifera_GSVIVP00037942001	539	85.04	234	43.41	30	2	925	239	305	538	5e-113	350	HLH	bHLH
Locus_2921_Transcript_1/1_Confidence_1.000_Length_1193	1193	Vitis_vinifera_GSVIVP00009657001	270	57.26	117	43.33	47	2	1114	770	49	164	9e-34	128	AUX/IAA	Arm, AUX_IAA
Locus_24544_Transcript_1/1_Confidence_1.000_Length_292	292	Populus_trichocarpa_202289	183	55.7	79	43.17	35	0	260	24	97	175	2e-24	93.2	HLH	bHLH
Locus_20657_Transcript_2/2_Confidence_0.750_Length_578	578	Vitis_vinifera_GSVIVP00008729001	153	72.73	66	43.14	18	0	543	346	54	119	1e-16	71.2	HMG_box	HMG
Locus_11403_Transcript_1/1_Confidence_1.000_Length_1217	1217	Populus_trichocarpa_244954	909	70.92	392	43.12	103	4	1	1143	516	907	0	570	PHD	PHD, PWWP, SET
Locus_1120_Transcript_1/1_Confidence_1.000_Length_1405	1405	Vitis_vinifera_GSVIVP00027622001	334	79.17	144	43.11	20	3	98	523	1	136	1e-68	225	NAM	NAC
Locus_12583_Transcript_1/5_Confidence_0.667_Length_1858	1858	Vitis_vinifera_GSVIVP00019764001	198	50.59	85	42.93	32	1	1221	997	111	195	2e-20	90.9	CCAAT	CBFD_NFYB_HMF, NF-YB
Locus_12583_Transcript_3/5_Confidence_0.833_Length_2290	2290	Vitis_vinifera_GSVIVP00019764001	198	50.59	85	42.93	32	1	1653	1429	111	195	4e-20	90.9	CCAAT	CBFD_NFYB_HMF, NF-YB
Locus_12583_Transcript_4/5_Confidence_0.750_Length_2290	2290	Vitis_vinifera_GSVIVP00019764001	198	50.59	85	42.93	32	1	1653	1429	111	195	4e-20	90.9	CCAAT	CBFD_NFYB_HMF, NF-YB
Locus_12583_Transcript_5/5_Confidence_0.833_Length_2290	2290	Vitis_vinifera_GSVIVP00019764001	198	50.59	85	42.93	32	1	1653	1429	111	195	4e-20	90.9	CCAAT	CBFD_NFYB_HMF, NF-YB
Locus_22319_Transcript_1/2_Confidence_0.333_Length_488	488	Vitis_vinifera_GSVIVP00017462001	184	70.89	79	42.93	20	2	251	487	1	76	1e-28	106	YABBY	C2C2-YABBY
Locus_35518_Transcript_1/1_Confidence_1.000_Length_282	282	Vitis_vinifera_GSVIVP00026312001	219	75.53	94	42.92	22	1	3	281	27	120	6e-45	147	MADS	K-box, SRF-TF
Locus_9790_Transcript_1/1_Confidence_1.000_Length_932	932	Oryza_sativa_subsp._japonica_LOC_Os02g34830.1	477	53.92	204	42.77	87	3	826	215	127	323	7e-60	201	Coactivator p15	PC4, TPR_1, TPR_2
Locus_3003_Transcript_1/1_Confidence_1.000_Length_849	849	Populus_trichocarpa_642918	169	58.33	72	42.6	26	2	503	300	97	168	3e-17	77.8	bZIP	bZIP_1, bZIP_2
Locus_2040_Transcript_4/6_Confidence_0.722_Length_4086	4086	Vitis_vinifera_GSVIVP00017926001	1189	80.24	506	42.56	99	1	1813	296	684	1188	0	842	FHA	AAA, AAA_5, FHA
Locus_3072_Transcript_1/1_Confidence_1.000_Length_1178	1178	Carica_papaya_evm.TU.supercontig_403.1	346	72.79	147	42.49	24	6	60	473	1	140	6e-59	198	trihelix	Trihelix
Locus_22421_Transcript_1/1_Confidence_1.000_Length_1213	1213	Populus_trichocarpa_596261	252	59.81	107	42.46	43	0	844	1164	141	247	2e-47	140	Acetyltransf_1	GNAT
Locus_23770_Transcript_1/1_Confidence_1.000_Length_1036	1036	Vitis_vinifera_GSVIVP00018185001	271	79.13	115	42.44	24	0	481	137	152	266	1e-97	203	Acetyltransf_1	GNAT
Locus_25781_Transcript_1/1_Confidence_1.000_Length_570	570	Oryza_sativa_subsp._japonica_LOC_Os04g56654.1	202	51.76	85	42.08	41	0	1	255	111	195	7e-25	98.2	BSD	BSD
Locus_9788_Transcript_1/1_Confidence_1.000_Length_566	566	Vitis_vinifera_GSVIVP00009522001	196	78.05	82	41.84	16	1	37	276	1	82	4e-54	138	MYB	Myb_DNA-binding
Locus_15382_Transcript_1/1_Confidence_1.000_Length_1786	1786	Populus_trichocarpa_197090	773	51.25	320	41.4	117	7	676	1602	481	772	2e-147	276	JmjC	Jumonji
Locus_32607_Transcript_1/1_Confidence_1.000_Length_494	494	Vitis_vinifera_GSVIVP00030010001	199	85.37	82	41.21	9	2	484	239	73	151	2e-36	127	YABBY	C2C2-YABBY
Locus_13204_Transcript_1/1_Confidence_1.000_Length_320	320	Populus_trichocarpa_287111	258	78.3	106	41.09	23	0	319	2	112	217	7e-57	179	zf-C2H2	C2H2
Locus_24441_Transcript_1/1_Confidence_1.000_Length_229	229	Carica_papaya_evm.TU.supercontig_216.25	151	88.71	62	41.06	7	0	42	227	58	119	3e-36	122	zf-C2H2	C2H2
Locus_10743_Transcript_1/1_Confidence_1.000_Length_534	534	Populus_trichocarpa_776193	346	66.2	142	41.04	48	0	1	426	126	267	4e-67	211	BTB	TRAF
Locus_3287_Transcript_1/1_Confidence_1.000_Length_1789	1789	Arabidopsis_lyrata_339887	1162	72.9	476	40.96	127	1	1	1428	172	645	0	754	PHD	DUF248, PHD
Locus_33097_Transcript_1/1_Confidence_1.000_Length_600	600	Carica_papaya_evm.TU.supercontig_92.70	318	63.08	130	40.88	37	3	3	365	190	317	5e-35	128	G2-like	G2-like, Myb_DNA-binding
Locus_7204_Transcript_1/2_Confidence_0.800_Length_1901	1901	Arabidopsis_lyrata_870598	979	70.75	400	40.86	98	2	19	1167	579	976	0	590	Acetyltransf_1	GNAT
Locus_7204_Transcript_2/2_Confidence_0.800_Length_1876	1876	Arabidopsis_lyrata_870598	979	70.75	400	40.86	98	2	19	1167	579	976	0	590	Acetyltransf_1	GNAT
Locus_16086_Transcript_1/1_Confidence_1.000_Length_1258	1258	Selaginella_moellendorffii_442874	686	55.71	280	40.82	114	3	1057	221	74	344	2e-85	277	HRT	HRT
Locus_6719_Transcript_1/1_Confidence_1.000_Length_1934	1934	Vitis_vinifera_GSVIVP00015683001	738	76.41	301	40.79	60	3	702	1571	425	725	0	449	HB	Homeobox, START
Locus_7573_Transcript_2/2_Confidence_0.750_Length_1261	1261	Vitis_vinifera_GSVIVP00031514001	277	59.29	113	40.79	30	2	420	758	161	257	5e-25	98.2	bZIP	bZIP_1, bZIP_2
Locus_1365_Transcript_1/4_Confidence_0.625_Length_2088	2088	Oryza_sativa_subsp._indica_OsIBCD028447	503	53.17	205	40.76	73	4	1869	1282	264	454	2e-41	158	PHD	BAH, PHD
Locus_23299_Transcript_1/1_Confidence_1.000_Length_1239	1239	Carica_papaya_evm.TU.supercontig_1652.1	467	59.47	190	40.69	53	5	2	505	65	252	2e-61	208	BSD	BSD
Locus_7905_Transcript_1/1_Confidence_1.000_Length_4198	4198	Arabidopsis_lyrata_313019	1431	73.54	582	40.67	148	2	2343	613	373	953	0	881	mTERF	GTP_EFTU, mTERF
Locus_16622_Transcript_1/1_Confidence_1.000_Length_475	475	Populus_trichocarpa_655096	337	63.5	137	40.65	36	3	105	473	1	137	4e-45	153	WRKY	WRKY
Locus_32352_Transcript_1/1_Confidence_1.000_Length_728	728	Populus_trichocarpa_419224	454	80.98	184	40.53	35	0	631	80	270	453	4e-111	330	SET	Pre-SET, SET, YDG_SRA
Locus_20657_Transcript_1/2_Confidence_0.750_Length_647	647	Vitis_vinifera_GSVIVP00008729001	153	74.19	62	40.52	16	0	612	427	54	115	7e-15	65.9	HMG_box	HMG
Locus_8019_Transcript_1/1_Confidence_1.000_Length_2444	2444	Oryza_sativa_subsp._indica_OsIBCD000751	1656	70.31	667	40.28	174	9	373	2313	980	1642	0	909	SET	ABC_membrane_2, ABC_tran, PWWP, SbmA_BacA, SET
Locus_7971_Transcript_1/1_Confidence_1.000_Length_1220	1220	Carica_papaya_evm.TU.supercontig_92.70	318	68.75	128	40.25	24	5	1218	874	193	317	4e-33	128	G2-like	G2-like, Myb_DNA-binding
Locus_11728_Transcript_1/1_Confidence_1.000_Length_1291	1291	Oryza_sativa_subsp._indica_OsIBCD035553	1100	55.02	438	39.82	164	5	2	1246	111	538	2e-135	419	Orphans	LIM, UIM
Locus_6899_Transcript_1/1_Confidence_1.000_Length_727	727	Populus_trichocarpa_589197	608	71.07	242	39.8	62	1	2	727	122	355	2e-121	362	C3H	CwfJ_C_1, CwfJ_C_2, zf-CCCH
Locus_10124_Transcript_1/1_Confidence_1.000_Length_1158	1158	Populus_trichocarpa_241475	402	81.25	160	39.8	30	0	194	673	216	375	1e-113	288	SET	Pre-SET, SET
Locus_22144_Transcript_1/1_Confidence_1.000_Length_1411	1411	Zea_mays_GRMZM2G142197_P01	526	50.24	209	39.73	65	4	898	338	35	226	7e-53	188	PHD	PHD, PRONE
Locus_32749_Transcript_1/1_Confidence_1.000_Length_225	225	Populus_trichocarpa_795667	184	97.26	73	39.67	2	0	3	221	25	97	4e-45	145	SNF2_N	SNF2
Locus_7312_Transcript_1/1_Confidence_1.000_Length_1165	1165	Zea_mays_GRMZM2G142197_P01	526	55.29	208	39.54	73	2	329	952	35	222	3e-66	222	PHD	PHD, PRONE
Locus_6982_Transcript_1/1_Confidence_1.000_Length_1010	1010	Vitis_vinifera_GSVIVP00026746001	566	63.68	223	39.4	72	2	787	119	350	563	2e-91	276	SET	SET
Locus_1892_Transcript_4/5_Confidence_0.667_Length_1084	1084	Oryza_sativa_subsp._japonica_LOC_Os04g37619.1	661	56.15	260	39.33	110	1	4	771	232	491	4e-96	303	FHA	DAO, FAD_binding_3, FHA
Locus_1892_Transcript_5/5_Confidence_0.667_Length_1084	1084	Oryza_sativa_subsp._japonica_LOC_Os04g37619.1	661	56.15	260	39.33	110	1	4	771	232	491	4e-96	303	FHA	DAO, FAD_binding_3, FHA
Locus_4242_Transcript_1/1_Confidence_1.000_Length_1515	1515	Vitis_vinifera_GSVIVP00038760001	206	53.09	81	39.32	38	0	920	678	117	197	6e-20	89	MYB	Myb_DNA-binding
Locus_10766_Transcript_1/1_Confidence_1.000_Length_461	461	Vitis_vinifera_GSVIVP00003970001	229	56.67	90	39.3	39	0	93	362	139	228	2e-29	109	bHLH	ACT, HLH
Locus_2975_Transcript_1/1_Confidence_1.000_Length_1573	1573	Oryza_sativa_subsp._japonica_LOC_Os01g57580.1	354	52.52	139	39.27	41	1	902	1318	240	353	4e-35	135	HLH	bHLH
Locus_28309_Transcript_1/1_Confidence_1.000_Length_1507	1507	Oryza_sativa_subsp._japonica_LOC_Os01g57580.1	354	51.08	139	39.27	43	2	814	1230	240	353	7e-33	128	HLH	bHLH
Locus_3443_Transcript_1/1_Confidence_1.000_Length_242	242	Populus_trichocarpa_244198	204	82.5	80	39.22	12	2	242	3	17	94	1e-38	130	MADS	K-box, SRF-TF
Locus_3625_Transcript_1/1_Confidence_1.000_Length_1079	1079	Vitis_vinifera_GSVIVP00009252001	539	63.03	211	39.15	73	2	757	140	305	515	3e-90	284	PHD	PHD
Locus_9816_Transcript_2/3_Confidence_0.667_Length_1472	1472	Vitis_vinifera_GSVIVP00032361001	1008	85.79	394	39.09	52	2	1180	2	512	902	0	656	RB	RB_A, RB_B
Locus_12087_Transcript_1/1_Confidence_1.000_Length_1129	1129	Oryza_sativa_subsp._japonica_LOC_Os01g57580.1	354	50	138	38.98	42	2	604	194	240	351	7e-31	121	HLH	bHLH
Locus_32279_Transcript_2/2_Confidence_0.800_Length_613	613	Carica_papaya_evm.TU.supercontig_43.69	244	97.89	95	38.93	0	1	328	612	8	100	2e-57	184	MADS	K-box, SRF-TF
Locus_12917_Transcript_1/1_Confidence_1.000_Length_383	383	Carica_papaya_evm.TU.supercontig_26.249	342	69.92	133	38.89	33	2	1	381	60	191	1e-55	179	ARID	ARID, HMG_box
Locus_11684_Transcript_1/1_Confidence_1.000_Length_603	603	Vitis_vinifera_GSVIVP00002934001	487	50.79	189	38.81	85	4	602	48	230	414	5e-47	163	MYB-related	Myb_DNA-binding, SWIRM
Locus_21671_Transcript_1/1_Confidence_1.000_Length_1716	1716	Carica_papaya_evm.TU.supercontig_103.64	871	78.99	338	38.81	70	1	558	1568	511	848	0	540	FAR1	FAR1, MULE, SWIM
Locus_25178_Transcript_1/1_Confidence_1.000_Length_213	213	Populus_trichocarpa_175654	183	61.97	71	38.8	26	1	213	1	5	74	4e-22	86.3	HLH	bHLH
Locus_9816_Transcript_3/3_Confidence_0.667_Length_1463	1463	Vitis_vinifera_GSVIVP00032361001	1008	86.19	391	38.79	53	1	1171	2	512	902	0	662	RB	RB_A, RB_B
Locus_22590_Transcript_1/1_Confidence_1.000_Length_2355	2355	Vitis_vinifera_GSVIVP00019092001	508	56.35	197	38.78	79	3	1189	602	134	324	2e-57	206	AP2-EREBP	AP2, Pkinase_Tyr
Locus_20943_Transcript_1/2_Confidence_0.750_Length_1237	1237	Physcomitrella_patens_19259	111	55.81	43	38.74	18	1	97	222	12	54	3e-08	52.8	HMG_box	HMG
Locus_20943_Transcript_2/2_Confidence_0.750_Length_1231	1231	Physcomitrella_patens_19259	111	55.81	43	38.74	18	1	97	222	12	54	3e-08	52.8	HMG_box	HMG
Locus_2574_Transcript_1/1_Confidence_1.000_Length_1195	1195	Vitis_vinifera_GSVIVP00001223001	481	79.03	186	38.67	36	2	1041	484	238	420	1e-52	185	HLH	bHLH
Locus_15705_Transcript_1/1_Confidence_1.000_Length_616	616	Vitis_vinifera_GSVIVP00037016001	481	58.6	186	38.67	57	5	1	504	189	372	2e-57	191	MYB	Myb_DNA-binding
Locus_37119_Transcript_1/1_Confidence_1.000_Length_227	227	Populus_trichocarpa_421506	153	88.14	59	38.56	7	0	2	178	88	146	4e-32	111	Acetyltransf_1	GNAT
Locus_17345_Transcript_4/6_Confidence_0.286_Length_784	784	Vitis_vinifera_GSVIVP00017893001	286	60.91	110	38.46	40	3	295	618	1	109	2e-40	143	DUF1004	BBR/BPC
Locus_35618_Transcript_4/4_Confidence_0.444_Length_509	509	Vitis_vinifera_GSVIVP00020719001	190	93.15	73	38.42	4	1	224	6	1	72	2e-42	142	MYB	Myb_DNA-binding
Locus_26905_Transcript_1/1_Confidence_1.000_Length_367	367	Populus_trichocarpa_571679	326	55.2	125	38.34	50	3	9	365	130	254	2e-39	137	WRKY	WRKY
Locus_16194_Transcript_1/1_Confidence_1.000_Length_902	902	Arabidopsis_lyrata_311885	611	61.97	234	38.3	84	2	1	690	351	583	5e-85	270	bZIP	Arm, bZIP_2
Locus_7573_Transcript_1/2_Confidence_0.750_Length_1190	1190	Vitis_vinifera_GSVIVP00031514001	277	61.32	106	38.27	25	2	438	755	167	256	7e-24	94	bZIP	bZIP_1, bZIP_2
Locus_23661_Transcript_1/1_Confidence_1.000_Length_303	303	Carica_papaya_evm.TU.supercontig_27.17	162	100	62	38.27	0	0	205	20	5	66	2e-39	131	AP2	AP2-EREBP
Locus_3005_Transcript_1/1_Confidence_1.000_Length_2070	2070	Carica_papaya_evm.TU.supercontig_2611.1	481	54.89	184	38.25	72	4	1441	908	156	334	5e-111	160	trihelix	Trihelix
Locus_37949_Transcript_1/1_Confidence_1.000_Length_402	402	Vitis_vinifera_GSVIVP00002753001	319	77.87	122	38.24	27	0	19	384	65	186	4e-64	201	HB	ELK, Homeobox, KNOX1, KNOX2
Locus_13050_Transcript_1/1_Confidence_1.000_Length_624	624	Populus_trichocarpa_653213	335	56.25	128	38.21	51	2	547	179	93	220	1e-43	151	WRKY	WRKY
Locus_4512_Transcript_1/1_Confidence_1.000_Length_1008	1008	Arabidopsis_lyrata_329122	669	55.29	255	38.12	101	2	990	250	399	648	1e-80	261	C3H	NUDIX, WD40, zf-CCCH
Locus_32279_Transcript_1/2_Confidence_0.800_Length_607	607	Carica_papaya_evm.TU.supercontig_43.69	244	100	93	38.11	0	0	328	606	8	100	2e-59	189	MADS	K-box, SRF-TF
Locus_9443_Transcript_1/1_Confidence_1.000_Length_486	486	Populus_trichocarpa_651944	252	94.79	96	38.1	5	0	3	290	156	251	1e-61	194	Tub	TUB
Locus_16206_Transcript_1/1_Confidence_1.000_Length_674	674	Vitis_vinifera_GSVIVP00031190001	226	79.07	86	38.05	17	1	672	415	138	222	3e-40	140	HLH	bHLH
Locus_1892_Transcript_1/5_Confidence_0.667_Length_1077	1077	Oryza_sativa_subsp._japonica_LOC_Os04g37619.1	661	54.98	251	37.97	109	1	24	764	241	491	1e-88	283	FHA	DAO, FAD_binding_3, FHA
Locus_7530_Transcript_1/2_Confidence_0.750_Length_837	837	Vitis_vinifera_GSVIVP00024547001	688	72.8	261	37.94	66	3	56	835	232	488	2e-129	386	ARF	Auxin_resp, B3
Locus_30953_Transcript_1/1_Confidence_1.000_Length_317	317	Vitis_vinifera_GSVIVP00010022001	153	89.66	58	37.91	6	0	178	5	1	58	1e-33	116	Myb_DNA-binding	MYB-related
Locus_13023_Transcript_1/1_Confidence_1.000_Length_436	436	Vitis_vinifera_GSVIVP00015337001	190	76.39	72	37.89	17	0	293	78	1	72	2e-32	116	CSD	CSD, zf-CCHC
Locus_13311_Transcript_1/2_Confidence_0.800_Length_826	826	Carica_papaya_evm.TU.supercontig_2.82	611	83.55	231	37.81	29	2	120	785	1	231	6e-125	372	C2H2	zf-C2H2
Locus_11975_Transcript_1/2_Confidence_0.750_Length_1045	1045	Populus_trichocarpa_413996	929	68.09	351	37.78	106	4	1045	2	149	496	5e-158	470	RWP-RK	PB1, RWP-RK
Locus_21814_Transcript_1/1_Confidence_1.000_Length_606	606	Vitis_vinifera_GSVIVP00016568001	482	79.12	182	37.76	34	2	1	540	302	481	3e-91	279	mTERF	mTERF
Locus_10152_Transcript_2/3_Confidence_0.714_Length_1977	1977	Oryza_sativa_subsp._indica_OsIBCD028679	656	52.63	247	37.65	101	3	377	1117	27	257	6e-67	234	MYB	Aa_trans, Myb_DNA-binding
Locus_2985_Transcript_1/1_Confidence_1.000_Length_2217	2217	Selaginella_moellendorffii_440731	1685	64.67	634	37.63	211	6	4	1875	696	1326	0	801	AP2-EREBP	AP2, F_bP_aldolase, NAD_binding_2
Locus_4208_Transcript_1/1_Confidence_1.000_Length_855	855	Populus_trichocarpa_292756	343	91.47	129	37.61	7	3	73	450	167	294	4e-74	234	bZIP	bZIP_1, bZIP_2
Locus_27112_Transcript_1/1_Confidence_1.000_Length_778	778	Vitis_vinifera_GSVIVP00026687001	469	55.11	176	37.53	57	5	240	707	290	463	6e-49	170	G2-like	G2-like, Myb_DNA-binding
Locus_18510_Transcript_1/1_Confidence_1.000_Length_634	634	Arabidopsis_lyrata_328082	560	82.38	210	37.5	35	1	3	632	344	551	2e-108	325	LIM	Orphans
Locus_15205_Transcript_1/1_Confidence_1.000_Length_1692	1692	Populus_trichocarpa_231624	982	73.84	367	37.37	87	3	314	1414	624	981	0	556	Orphans	CHASE, HATPase_c, HisKA, Response_reg
Locus_12988_Transcript_1/1_Confidence_1.000_Length_2024	2024	Populus_trichocarpa_568415	480	60.34	179	37.29	46	5	376	843	1	177	4e-77	186	TCP	TCP
Locus_17784_Transcript_1/1_Confidence_1.000_Length_1072	1072	Coccomyxa_sp._C-169_80216	169	52.38	63	37.28	28	1	850	1032	3	65	3e-15	73.2	CSD	CSD
Locus_15597_Transcript_1/1_Confidence_1.000_Length_1098	1098	Vitis_vinifera_GSVIVP00010464001	564	95.71	210	37.23	9	0	401	1030	354	563	0	419	GNAT	Acetyltransf_1, Radical_SAM
Locus_1077_Transcript_1/1_Confidence_1.000_Length_854	854	Oryza_sativa_subsp._indica_OsIBCD012438	390	52.41	145	37.18	56	2	68	463	241	385	2e-45	159	C2H2	Cofilin_ADF, zf-C2H2
Locus_3828_Transcript_2/2_Confidence_0.800_Length_878	878	Oryza_sativa_subsp._indica_OsIBCD012438	390	51.72	145	37.18	59	1	877	476	241	385	3e-48	168	C2H2	Cofilin_ADF, zf-C2H2
Locus_8205_Transcript_1/1_Confidence_1.000_Length_637	637	Oryza_sativa_subsp._indica_OsIBCD012438	390	50.34	145	37.18	59	2	578	183	241	385	2e-45	157	C2H2	Cofilin_ADF, zf-C2H2
Locus_35612_Transcript_1/1_Confidence_1.000_Length_843	843	Oryza_sativa_subsp._indica_OsIBCD012438	390	53.1	145	37.18	55	2	87	482	241	385	3e-47	164	C2H2	Cofilin_ADF, zf-C2H2
Locus_31251_Transcript_1/1_Confidence_0.667_Length_242	242	Physcomitrella_patens_48206	148	74.55	55	37.16	14	0	3	167	81	135	6e-23	87.8	HLH	bHLH
Locus_8883_Transcript_1/1_Confidence_1.000_Length_1702	1702	Oryza_sativa_subsp._indica_OsIBCD004870	132	57.14	49	37.12	21	0	1564	1418	9	57	3e-14	71.6	CSD	CSD
Locus_18222_Transcript_1/1_Confidence_1.000_Length_499	499	Arabidopsis_lyrata_495266	442	50	164	37.1	79	2	4	492	270	431	4e-31	117	C3H	WD40, zf-CCCH
Locus_508_Transcript_1/1_Confidence_1.000_Length_1948	1948	Populus_trichocarpa_555506	920	80.35	341	37.07	60	3	3	1022	370	704	0	506	ABI3VP1	B3, zf-CW
Locus_11778_Transcript_1/1_Confidence_1.000_Length_1999	1999	Populus_trichocarpa_570810	975	55.68	361	37.03	134	4	818	1831	617	974	0	365	Jumonji	JmjC, WRC
Locus_11265_Transcript_1/1_Confidence_1.000_Length_1163	1163	Populus_trichocarpa_552123	792	76.45	293	36.99	63	2	3	863	495	787	2e-150	448	HB	Homeobox, START
Locus_973_Transcript_1/1_Confidence_1.000_Length_1422	1422	Populus_trichocarpa_706432	322	86.55	119	36.96	16	0	840	484	177	295	6e-117	224	C3H	zf-C3HC4, zf-CCCH
Locus_5829_Transcript_2/3_Confidence_0.571_Length_483	483	Populus_trichocarpa_649375	157	53.45	58	36.94	23	1	95	268	103	156	2e-10	56.2	bZIP	bZIP_1, bZIP_2
Locus_26723_Transcript_1/1_Confidence_1.000_Length_655	655	Carica_papaya_evm.TU.supercontig_29.92	336	58.87	124	36.9	34	1	654	283	196	302	2e-43	151	zf-C2H2	C2H2
Locus_29121_Transcript_1/1_Confidence_1.000_Length_809	809	Vitis_vinifera_GSVIVP00000129001	360	57.58	132	36.67	35	8	4	369	142	262	2e-32	115	TCP	TCP
Locus_16902_Transcript_1/1_Confidence_1.000_Length_1272	1272	Vitis_vinifera_GSVIVP00026367001	879	75.47	322	36.63	72	2	143	1093	321	640	1e-152	458	FHA	FHA
Locus_11998_Transcript_1/1_Confidence_1.000_Length_1619	1619	Oryza_sativa_subsp._indica_OsIBCD005009	1180	51.62	432	36.61	203	3	166	1455	32	459	9e-146	452	SBP	Glyco_hydro_17, SBP, X8
Locus_17690_Transcript_1/1_Confidence_1.000_Length_603	603	Populus_trichocarpa_739512	301	76.36	110	36.54	24	2	601	278	191	300	6e-43	148	E2F-DP	DP, E2F_TDP
Locus_27559_Transcript_1/1_Confidence_1.000_Length_840	840	Populus_trichocarpa_814881	260	69.47	95	36.54	28	1	498	782	153	246	1e-40	144	GATA	C2C2-GATA
Locus_7176_Transcript_1/2_Confidence_0.750_Length_1154	1154	Populus_trichocarpa_668867	219	51.25	80	36.53	36	2	550	320	136	215	6e-31	78.2	Tify	CCT_2, tify
Locus_14896_Transcript_1/1_Confidence_1.000_Length_415	415	Populus_trichocarpa_641182	263	92.71	96	36.5	7	0	410	123	147	242	1e-49	162	Myb_DNA-binding	MYB-related
Locus_10951_Transcript_2/3_Confidence_0.500_Length_589	589	Vitis_vinifera_GSVIVP00027444001	535	72.31	195	36.45	18	1	1	477	327	521	4e-92	282	GRAS	GRAS
Locus_19826_Transcript_1/1_Confidence_1.000_Length_734	734	Vitis_vinifera_GSVIVP00023708001	667	61.73	243	36.43	70	4	2	715	442	666	9e-86	271	HLH	bHLH
Locus_4008_Transcript_1/1_Confidence_1.000_Length_1469	1469	Oryza_sativa_subsp._indica_OsIBCD005009	1180	55.24	429	36.36	180	6	1469	201	37	459	9e-154	472	SBP	Glyco_hydro_17, SBP, X8
Locus_2653_Transcript_1/1_Confidence_1.000_Length_1352	1352	Sorghum_bicolor_4896026	905	59.45	328	36.24	132	1	107	1087	23	350	7e-120	375	Sigma70-like	Sigma70_r2, Sigma70_r3, Sigma70_r4
Locus_21596_Transcript_1/1_Confidence_1.000_Length_806	806	Populus_trichocarpa_719252	894	51.85	324	36.24	99	5	3	806	254	576	7e-89	285	SET	SET
Locus_18581_Transcript_1/1_Confidence_1.000_Length_436	436	Vitis_vinifera_GSVIVP00034097001	302	83.49	109	36.09	18	0	381	55	1	109	9e-63	197	MYB	Myb_DNA-binding
Locus_10990_Transcript_1/1_Confidence_1.000_Length_2067	2067	Arabidopsis_lyrata_328503	847	62.3	305	36.01	96	6	852	1745	514	806	1e-143	308	AUX/IAA	ANTH, AUX_IAA, ENTH
Locus_10942_Transcript_1/1_Confidence_1.000_Length_638	638	Carica_papaya_evm.TU.supercontig_56.12	565	58.13	203	35.93	74	2	28	636	157	348	5e-59	197	Sigma70-like	Sigma70_r2, Sigma70_r3, Sigma70_r4
Locus_21656_Transcript_1/1_Confidence_1.000_Length_323	323	Carica_papaya_evm.TU.supercontig_17.92	284	72.55	102	35.92	27	1	322	17	119	219	7e-46	152	C3H	zf-CCCH
Locus_15306_Transcript_1/1_Confidence_1.000_Length_314	314	Carica_papaya_evm.TU.supercontig_7.90	262	54.26	94	35.88	34	3	31	312	1	85	4e-23	91.3	WRKY	WRKY
Locus_22396_Transcript_1/1_Confidence_1.000_Length_983	983	Carica_papaya_evm.TU.supercontig_109.21	714	90.23	256	35.85	25	0	2	769	458	713	1e-170	495	HB	Homeobox, MEKHLA, START
Locus_19173_Transcript_1/1_Confidence_1.000_Length_2121	2121	Carica_papaya_evm.TU.supercontig_3.362	785	56.58	281	35.8	112	1	573	1385	153	433	2e-120	333	HB	K_trans, KNOX2
Locus_10748_Transcript_1/1_Confidence_1.000_Length_1433	1433	Vitis_vinifera_GSVIVP00002580001	285	94.12	102	35.79	6	0	548	853	91	192	1e-93	207	MYB	Myb_DNA-binding
Locus_17923_Transcript_1/1_Confidence_1.000_Length_986	986	Oryza_sativa_subsp._indica_OsIBCD010288	412	50.34	147	35.68	70	2	906	475	161	307	3e-38	132	MYB-related	Myb_DNA-binding, peroxidase
Locus_3979_Transcript_1/1_Confidence_1.000_Length_2163	2163	Vitis_vinifera_GSVIVP00025892001	666	81.43	237	35.59	34	2	1139	1822	430	665	0	393	SNF2	Helicase_C, SNF2_N, zf-C3HC4
Locus_3676_Transcript_1/1_Confidence_1.000_Length_1798	1798	Oryza_sativa_subsp._indica_OsIBCD028679	656	53.22	233	35.52	107	1	256	954	27	257	4e-72	247	MYB	Aa_trans, Myb_DNA-binding
Locus_10152_Transcript_1/3_Confidence_0.571_Length_1874	1874	Oryza_sativa_subsp._indica_OsIBCD028679	656	54.08	233	35.52	105	1	377	1075	27	257	2e-73	251	MYB	Aa_trans, Myb_DNA-binding
Locus_10152_Transcript_3/3_Confidence_0.571_Length_1941	1941	Oryza_sativa_subsp._indica_OsIBCD028679	656	54.08	233	35.52	105	1	377	1075	27	257	3e-73	251	MYB	Aa_trans, Myb_DNA-binding
Locus_8808_Transcript_1/1_Confidence_1.000_Length_1287	1287	Vitis_vinifera_GSVIVP00037113001	1042	83.2	369	35.41	61	1	1	1104	673	1041	0	653	PHD	PHD, PWWP, SET
Locus_1390_Transcript_2/3_Confidence_0.714_Length_2827	2827	Populus_trichocarpa_219537	1257	51.24	445	35.4	167	8	2825	1506	326	725	2e-109	369	C3H	AT_hook, GYF, Plus-3, SWIB, zf-CCCH
Locus_1390_Transcript_3/3_Confidence_0.714_Length_2830	2830	Populus_trichocarpa_219537	1257	51.24	445	35.4	167	8	2828	1509	326	725	2e-109	369	C3H	AT_hook, GYF, Plus-3, SWIB, zf-CCCH
Locus_15106_Transcript_1/1_Confidence_1.000_Length_1171	1171	Arabidopsis_lyrata_328625	772	55.31	273	35.36	111	2	1114	329	499	771	1e-57	202	WRKY	FLYWCH, Ribosomal_L21p, WRKY
Locus_8940_Transcript_1/1_Confidence_1.000_Length_1175	1175	Populus_trichocarpa_796816	507	77.09	179	35.31	35	2	1174	638	333	505	5e-63	213	C2H2	zf-C2H2
Locus_2209_Transcript_1/10_Confidence_0.571_Length_2271	2271	Oryza_sativa_subsp._indica_OsIBCD028679	656	61.04	231	35.21	90	0	501	1193	27	257	6e-79	269	MYB	Aa_trans, Myb_DNA-binding
Locus_2209_Transcript_2/10_Confidence_0.543_Length_2271	2271	Oryza_sativa_subsp._indica_OsIBCD028679	656	61.04	231	35.21	90	0	501	1193	27	257	7e-79	269	MYB	Aa_trans, Myb_DNA-binding
Locus_2209_Transcript_3/10_Confidence_0.543_Length_2271	2271	Oryza_sativa_subsp._indica_OsIBCD028679	656	61.9	231	35.21	88	0	501	1193	27	257	3e-80	273	MYB	Aa_trans, Myb_DNA-binding
Locus_2209_Transcript_4/10_Confidence_0.486_Length_2117	2117	Oryza_sativa_subsp._indica_OsIBCD028679	656	61.04	231	35.21	90	0	501	1193	27	257	2e-79	269	MYB	Aa_trans, Myb_DNA-binding
Locus_2209_Transcript_5/10_Confidence_0.600_Length_2271	2271	Oryza_sativa_subsp._indica_OsIBCD028679	656	62.34	231	35.21	87	0	501	1193	27	257	4e-81	275	MYB	Aa_trans, Myb_DNA-binding
Locus_2209_Transcript_6/10_Confidence_0.514_Length_2046	2046	Oryza_sativa_subsp._indica_OsIBCD028679	656	61.04	231	35.21	90	0	276	968	27	257	1e-79	269	MYB	Aa_trans, Myb_DNA-binding
Locus_2209_Transcript_7/10_Confidence_0.514_Length_2164	2164	Oryza_sativa_subsp._indica_OsIBCD028679	656	61.04	231	35.21	90	0	501	1193	27	257	3e-79	269	MYB	Aa_trans, Myb_DNA-binding
Locus_2209_Transcript_8/10_Confidence_0.514_Length_2260	2260	Oryza_sativa_subsp._indica_OsIBCD028679	656	61.04	231	35.21	90	0	501	1193	27	257	6e-79	269	MYB	Aa_trans, Myb_DNA-binding
Locus_2209_Transcript_9/10_Confidence_0.571_Length_2271	2271	Oryza_sativa_subsp._indica_OsIBCD028679	656	61.04	231	35.21	90	0	501	1193	27	257	2e-78	268	MYB	Aa_trans, Myb_DNA-binding
Locus_2209_Transcript_10/10_Confidence_0.571_Length_2271	2271	Oryza_sativa_subsp._indica_OsIBCD028679	656	61.04	231	35.21	90	0	501	1193	27	257	6e-79	269	MYB	Aa_trans, Myb_DNA-binding
Locus_20941_Transcript_1/1_Confidence_1.000_Length_2137	2137	Oryza_sativa_subsp._indica_OsIBCD028679	656	51.08	231	35.21	110	1	1817	1125	30	257	7e-64	226	MYB	Aa_trans, Myb_DNA-binding
Locus_6078_Transcript_1/1_Confidence_1.000_Length_1350	1350	Oryza_sativa_subsp._japonica_LOC_Os09g23650.1	963	60.77	339	35.2	102	2	272	1198	624	961	9e-131	404	Tify	CCT_2, Thioredoxin, tify, TPR_1
Locus_18190_Transcript_1/1_Confidence_1.000_Length_301	301	Populus_trichocarpa_590417	148	53.85	52	35.14	24	0	21	176	75	126	3e-10	53.9	Response_reg	Orphans
Locus_5005_Transcript_1/1_Confidence_1.000_Length_1694	1694	Oryza_sativa_subsp._indica_OsIBCD028679	656	53.04	230	35.06	106	1	249	938	30	257	7e-76	256	MYB	Aa_trans, Myb_DNA-binding
Locus_6142_Transcript_1/1_Confidence_1.000_Length_1667	1667	Carica_papaya_evm.TU.supercontig_115.29	988	73.99	346	35.02	82	2	13	1050	649	986	8e-155	472	B3	ABI3VP1
Locus_9912_Transcript_1/1_Confidence_1.000_Length_404	404	Populus_trichocarpa_664330	257	87.78	90	35.02	9	1	1	270	81	168	3e-51	166	WRKY	WRKY
Locus_9623_Transcript_1/1_Confidence_1.000_Length_1717	1717	Populus_trichocarpa_796816	507	78.53	177	34.91	29	2	521	1051	338	505	1e-60	204	C2H2	zf-C2H2
Locus_24558_Transcript_1/1_Confidence_1.000_Length_515	515	Vitis_vinifera_GSVIVP00031758001	276	64.58	96	34.78	33	1	1	288	181	275	5e-22	90.9	bZIP	bZIP_1, bZIP_2
Locus_14928_Transcript_1/1_Confidence_1.000_Length_405	405	Populus_trichocarpa_766018	354	69.92	123	34.75	37	0	386	18	231	353	2e-46	156	HLH	bHLH
Locus_35618_Transcript_2/4_Confidence_0.444_Length_517	517	Vitis_vinifera_GSVIVP00020719001	190	92.42	66	34.74	4	1	232	35	1	65	6e-37	129	MYB	Myb_DNA-binding
Locus_20775_Transcript_1/1_Confidence_1.000_Length_203	203	Vitis_vinifera_GSVIVP00031526001	193	83.58	67	34.72	11	0	203	3	5	71	2e-36	123	NAM	NAC
Locus_13243_Transcript_1/1_Confidence_1.000_Length_1404	1404	Populus_trichocarpa_228184	423	72.6	146	34.52	36	2	3	437	66	208	6e-71	234	NAM	NAC
Locus_6072_Transcript_1/1_Confidence_1.000_Length_575	575	Populus_trichocarpa_553223	565	73.33	195	34.51	44	5	3	575	291	481	2e-86	268	HLH	bHLH
Locus_1074_Transcript_1/3_Confidence_0.400_Length_2707	2707	Vitis_vinifera_GSVIVP00026891001	2106	60.97	725	34.43	230	13	386	2527	1422	2104	0	676	SNF2	Bromodomain, Helicase_C, QLQ, SNF2_N
Locus_1217_Transcript_1/1_Confidence_1.000_Length_688	688	Populus_trichocarpa_421131	491	76.33	169	34.42	40	0	1	507	320	488	3e-76	241	SET	Rubis-subs-bind, SET
Locus_21769_Transcript_1/1_Confidence_1.000_Length_534	534	Populus_trichocarpa_586721	230	55.7	79	34.35	35	0	217	453	25	103	2e-22	91.7	Orphans	Response_reg, Trans_reg_C
Locus_446_Transcript_1/1_Confidence_1.000_Length_751	751	Populus_trichocarpa_752023	728	69.6	250	34.34	64	2	722	3	214	461	2e-99	309	C3H	Ank, zf-CCCH
Locus_31326_Transcript_1/1_Confidence_1.000_Length_539	539	Carica_papaya_evm.TU.supercontig_160.31	402	73.91	138	34.33	36	0	536	123	247	384	8e-62	199	HLH	bHLH
Locus_3122_Transcript_6/7_Confidence_0.211_Length_1570	1570	Populus_trichocarpa_589324	1059	93.94	363	34.28	22	0	459	1547	1	363	0	649	ARF	Auxin_resp, B3
Locus_14974_Transcript_1/1_Confidence_1.000_Length_346	346	Vitis_vinifera_GSVIVP00021526001	336	76.52	115	34.23	27	0	2	346	195	309	5e-60	190	mTERF	mTERF
Locus_1892_Transcript_3/5_Confidence_0.667_Length_980	980	Oryza_sativa_subsp._japonica_LOC_Os04g37619.1	661	59.73	226	34.19	87	1	4	669	232	457	2e-88	281	FHA	DAO, FAD_binding_3, FHA
Locus_15468_Transcript_1/1_Confidence_1.000_Length_541	541	Populus_trichocarpa_825121	343	58.97	117	34.11	41	3	1	348	220	330	1e-35	129	WRC	Orphans
Locus_3626_Transcript_3/3_Confidence_0.500_Length_616	616	Vitis_vinifera_GSVIVP00037281001	267	54.95	91	34.08	40	1	270	1	158	248	9e-20	85.1	DUF623	OFP
Locus_18842_Transcript_1/1_Confidence_1.000_Length_338	338	Vitis_vinifera_GSVIVP00022604001	311	76.42	106	34.08	24	1	11	325	50	155	2e-52	170	HB	ELK, Homeobox, KNOX1, KNOX2
Locus_20235_Transcript_1/1_Confidence_1.000_Length_605	605	Vitis_vinifera_GSVIVP00030597001	537	73.77	183	34.08	45	2	2	541	218	400	8e-91	279	ARR-B	G2-like, Myb_DNA-binding, Response_reg
Locus_3887_Transcript_1/6_Confidence_0.632_Length_3661	3661	Oryza_sativa_subsp._indica_OsIBCD019136	2071	54.12	704	33.99	272	14	868	2955	1330	1990	0	643	MYB-related	DUF6, Myb_DNA-binding
Locus_3887_Transcript_3/6_Confidence_0.632_Length_3658	3658	Oryza_sativa_subsp._indica_OsIBCD019136	2071	53.84	704	33.99	273	15	868	2952	1330	1990	0	660	MYB-related	DUF6, Myb_DNA-binding
Locus_3887_Transcript_6/6_Confidence_0.632_Length_3661	3661	Oryza_sativa_subsp._indica_OsIBCD019136	2071	53.69	704	33.99	275	14	868	2955	1330	1990	0	640	MYB-related	DUF6, Myb_DNA-binding
Locus_22983_Transcript_1/1_Confidence_1.000_Length_341	341	Carica_papaya_evm.TU.supercontig_17.47	312	97.17	106	33.97	3	0	339	22	145	250	6e-71	217	ARF	Auxin_resp, B3
Locus_1599_Transcript_1/1_Confidence_1.000_Length_447	447	Populus_trichocarpa_419224	454	59.09	154	33.92	55	2	1	447	256	406	3e-60	195	SET	Pre-SET, SET, YDG_SRA
Locus_4597_Transcript_1/1_Confidence_1.000_Length_1269	1269	Vitis_vinifera_GSVIVP00025362001	908	73.7	308	33.92	76	5	30	944	1	306	8e-137	418	mTERF	mTERF, RRM_1
Locus_10292_Transcript_1/1_Confidence_1.000_Length_740	740	Populus_trichocarpa_419224	454	70.78	154	33.92	45	0	6	467	221	374	2e-93	203	SET	Pre-SET, SET, YDG_SRA
Locus_25550_Transcript_1/1_Confidence_1.000_Length_1056	1056	Vitis_vinifera_GSVIVP00017977001	552	54.01	187	33.88	79	2	681	124	370	550	5e-61	135	MYB-related	Myb_DNA-binding, SWIRM
Locus_17267_Transcript_1/1_Confidence_1.000_Length_641	641	Vitis_vinifera_GSVIVP00020987001	269	64.84	91	33.83	26	1	620	366	178	268	5e-32	119	zf-Dof	C2C2-Dof
Locus_3626_Transcript_2/3_Confidence_0.500_Length_661	661	Vitis_vinifera_GSVIVP00037281001	267	55.56	90	33.71	39	1	270	4	158	247	3e-19	84	DUF623	OFP
Locus_6448_Transcript_1/1_Confidence_1.000_Length_677	677	Vitis_vinifera_GSVIVP00006101001	662	50.67	223	33.69	100	3	677	30	393	612	5e-63	210	MADS	Pkinase, Pkinase_Tyr, SRF-TF
Locus_6354_Transcript_1/1_Confidence_1.000_Length_270	270	Vitis_vinifera_GSVIVP00003970001	229	53.25	77	33.62	36	0	268	38	150	226	6e-22	87	bHLH	ACT, HLH
Locus_1365_Transcript_2/4_Confidence_0.625_Length_2086	2086	Oryza_sativa_subsp._indica_OsIBCD028447	503	60.36	169	33.6	49	3	1869	1387	264	422	1e-49	182	PHD	BAH, PHD
Locus_1365_Transcript_3/4_Confidence_0.625_Length_1995	1995	Oryza_sativa_subsp._indica_OsIBCD028447	503	60.36	169	33.6	49	3	1778	1296	264	422	9e-50	182	PHD	BAH, PHD
Locus_1365_Transcript_4/4_Confidence_0.625_Length_2086	2086	Oryza_sativa_subsp._indica_OsIBCD028447	503	60.36	169	33.6	49	3	1869	1387	264	422	1e-49	182	PHD	BAH, PHD
Locus_5344_Transcript_1/1_Confidence_1.000_Length_1913	1913	Zea_mays_GRMZM2G002232_P02	1257	75.12	422	33.57	101	2	316	1581	837	1254	0	642	C2C2-GATA	GATA, GHMP_kinases_C, GHMP_kinases_N
Locus_27955_Transcript_1/1_Confidence_1.000_Length_458	458	Oryza_sativa_subsp._indica_OsIBCD000491	385	52.71	129	33.51	60	1	450	64	91	218	4e-45	154	bZIP	bZIP_1, bZIP_2, FAD_binding_6, NAD_binding_1
Locus_10387_Transcript_1/1_Confidence_1.000_Length_856	856	Vitis_vinifera_GSVIVP00023651001	335	56.25	112	33.43	39	3	541	206	233	334	1e-21	92.4	BSD	BSD
Locus_12064_Transcript_1/1_Confidence_1.000_Length_453	453	Carica_papaya_evm.TU.supercontig_89.36	335	74.11	112	33.43	25	1	130	453	141	252	1e-50	167	AP2	AP2-EREBP
Locus_18356_Transcript_1/1_Confidence_1.000_Length_272	272	Populus_trichocarpa_757026	267	56.18	89	33.33	23	2	270	52	92	180	5e-24	93.2	C2H2	zf-C2H2
Locus_19787_Transcript_1/1_Confidence_1.000_Length_630	630	Carica_papaya_evm.TU.supercontig_3.231	285	55.79	95	33.33	36	3	628	359	156	249	1e-24	99.4	BSD	BSD
Locus_3685_Transcript_1/1_Confidence_1.000_Length_1005	1005	Populus_trichocarpa_282057	694	63.64	231	33.29	78	3	4	681	464	693	3e-90	287	ARF	Auxin_resp, B3
Locus_25038_Transcript_1/1_Confidence_1.000_Length_320	320	Populus_trichocarpa_660390	307	80.39	102	33.22	18	1	14	319	1	100	5e-51	166	zf-Dof	C2C2-Dof
Locus_29178_Transcript_1/1_Confidence_1.000_Length_493	493	Carica_papaya_evm.TU.supercontig_104.57	268	70.79	89	33.21	23	1	2	268	100	185	7e-37	130	DUF623	OFP
Locus_3909_Transcript_1/1_Confidence_1.000_Length_1982	1982	Oryza_sativa_subsp._indica_OsIBCD028447	503	60.48	167	33.2	50	4	157	636	264	421	2e-48	178	PHD	BAH, PHD
Locus_20223_Transcript_1/1_Confidence_1.000_Length_1212	1212	Populus_trichocarpa_260021	675	77.68	224	33.19	41	4	240	884	451	674	1e-114	353	ARID	ARID
Locus_22924_Transcript_1/1_Confidence_1.000_Length_780	780	Populus_trichocarpa_745710	257	51.76	85	33.07	38	2	657	409	50	133	4e-33	86.3	MADS	K-box, SRF-TF
Locus_11818_Transcript_1/1_Confidence_1.000_Length_889	889	Populus_trichocarpa_661810	246	88.89	81	32.93	9	0	3	245	4	84	5e-75	155	MADS	K-box, SRF-TF
Locus_15400_Transcript_1/1_Confidence_1.000_Length_1066	1066	Carica_papaya_evm.TU.supercontig_6.17	502	78.79	165	32.87	27	2	1	471	169	333	1e-144	264	GRAS	GRAS
Locus_5882_Transcript_1/1_Confidence_1.000_Length_1458	1458	Populus_trichocarpa_830518	758	89.56	249	32.85	12	2	1	747	445	679	1e-149	439	HB	Homeobox, START
Locus_325_Transcript_1/1_Confidence_1.000_Length_1923	1923	Vitis_vinifera_GSVIVP00011492001	341	91.07	112	32.84	10	0	158	493	211	322	3e-66	223	MADS	K-box, SHMT, SRF-TF
Locus_6124_Transcript_2/4_Confidence_0.250_Length_811	811	Carica_papaya_evm.TU.supercontig_20.31	679	68.16	223	32.84	71	0	5	673	455	677	9e-107	327	FAR1	Aldedh, FAR1
Locus_8357_Transcript_1/1_Confidence_1.000_Length_1044	1044	Populus_trichocarpa_764977	925	71.62	303	32.76	67	2	3	911	641	924	5e-136	413	SNF2	Helicase_C, SNF2_N, zf-C3HC4
Locus_14953_Transcript_1/1_Confidence_1.000_Length_850	850	Populus_trichocarpa_554027	373	73.77	122	32.71	32	0	77	442	251	372	1e-59	197	C3H	zf-CCCH
Locus_22312_Transcript_1/1_Confidence_1.000_Length_1617	1617	Arabidopsis_thaliana_AT2G28450.1	811	64.15	265	32.68	77	5	614	1372	552	810	6e-161	327	zf-CCCH	C3H
Locus_25988_Transcript_1/1_Confidence_1.000_Length_465	465	Vitis_vinifera_GSVIVP00017892001	386	92.06	126	32.64	9	1	1	378	93	217	2e-75	233	C2H2	zf-C2H2
Locus_915_Transcript_1/1_Confidence_1.000_Length_1897	1897	Populus_trichocarpa_798727	1351	70.68	440	32.57	123	6	6	1319	913	1348	0	593	PHD	PHD
Locus_2714_Transcript_1/3_Confidence_0.600_Length_829	829	Populus_trichocarpa_217093	603	58.16	196	32.5	76	2	256	825	1	196	4e-69	227	BSD	BSD
Locus_6731_Transcript_1/2_Confidence_0.667_Length_1274	1274	Oryza_sativa_subsp._indica_OsIBCD026632	195	76.19	63	32.31	15	0	995	807	29	91	8e-28	109	NAC	NAM, zf-C3HC4
Locus_6731_Transcript_2/2_Confidence_0.667_Length_1263	1263	Oryza_sativa_subsp._indica_OsIBCD026632	195	76.19	63	32.31	15	0	984	796	29	91	8e-28	109	NAC	NAM, zf-C3HC4
Locus_21853_Transcript_1/1_Confidence_1.000_Length_1088	1088	Vitis_vinifera_GSVIVP00019092001	508	65.24	164	32.28	55	2	965	477	162	324	1e-62	211	AP2-EREBP	AP2, Pkinase_Tyr
Locus_14569_Transcript_1/1_Confidence_1.000_Length_929	929	Vitis_vinifera_GSVIVP00003042001	313	87.13	101	32.27	10	1	2	304	95	192	2e-72	186	NAM	NAC
Locus_27228_Transcript_1/1_Confidence_1.000_Length_469	469	Vitis_vinifera_GSVIVP00002895001	279	74.44	90	32.26	21	1	469	200	106	193	4e-38	133	Homeobox	HB
Locus_10141_Transcript_1/1_Confidence_1.000_Length_2392	2392	Vitis_vinifera_GSVIVP00019092001	508	67.48	163	32.09	52	1	1151	666	162	324	1e-62	221	AP2-EREBP	AP2, Pkinase_Tyr
Locus_1892_Transcript_2/5_Confidence_0.667_Length_1026	1026	Oryza_sativa_subsp._japonica_LOC_Os04g37619.1	661	54.25	212	32.07	93	1	90	713	280	491	3e-70	233	FHA	DAO, FAD_binding_3, FHA
Locus_3415_Transcript_1/1_Confidence_1.000_Length_1123	1123	Arabidopsis_lyrata_907730	578	58.92	185	32.01	54	6	843	301	408	574	3e-55	192	mTERF	mTERF, Pro_isomerase
Locus_22134_Transcript_1/1_Confidence_1.000_Length_2212	2212	Arabidopsis_lyrata_907730	578	65.95	185	32.01	50	3	1840	1289	405	577	7e-62	219	mTERF	mTERF, Pro_isomerase
Locus_26416_Transcript_1/1_Confidence_1.000_Length_507	507	Vitis_vinifera_GSVIVP00003734001	197	96.83	63	31.98	2	0	261	73	90	152	3e-47	130	HB	HALZ, Homeobox
Locus_8910_Transcript_1/1_Confidence_1.000_Length_2082	2082	Vitis_vinifera_GSVIVP00029724001	1389	89.19	444	31.97	48	0	1812	481	945	1388	0	788	TAZ	DUF906, zf-TAZ, ZZ
Locus_24005_Transcript_1/1_Confidence_1.000_Length_633	633	Vitis_vinifera_GSVIVP00035422001	535	80.12	171	31.96	17	3	51	533	220	383	1e-80	253	TCP	TCP
Locus_11401_Transcript_1/1_Confidence_1.000_Length_1487	1487	Oryza_sativa_subsp._indica_OsIBCD024362	867	53.79	277	31.95	96	4	1153	335	611	859	4e-89	293	bZIP	bZIP_1, bZIP_2
Locus_20293_Transcript_1/1_Confidence_1.000_Length_655	655	Carica_papaya_evm.TU.supercontig_77.48	407	73.08	130	31.94	33	2	526	140	191	319	1e-59	184	DUF822	BES1
Locus_9379_Transcript_1/1_Confidence_1.000_Length_1523	1523	Vitis_vinifera_GSVIVP00017032001	467	57.05	149	31.91	60	2	206	640	88	236	2e-64	164	SBP	SBP
Locus_15330_Transcript_1/1_Confidence_1.000_Length_379	379	Carica_papaya_evm.TU.supercontig_124.1	417	54.55	132	31.65	48	4	378	1	269	394	1e-41	144	HSF_DNA-bind	HSF
Locus_7663_Transcript_1/1_Confidence_1.000_Length_618	618	Vitis_vinifera_GSVIVP00021526001	336	60.38	106	31.55	42	0	301	618	76	181	9e-39	138	mTERF	mTERF
Locus_38502_Transcript_1/1_Confidence_1.000_Length_347	347	Populus_trichocarpa_181067	292	64.13	92	31.51	33	0	21	296	195	286	1e-38	133	DUF623	OFP
Locus_6218_Transcript_1/1_Confidence_1.000_Length_430	430	Carica_papaya_evm.TU.supercontig_7.232	340	58.88	107	31.47	42	1	115	429	6	112	7e-34	123	HRT	HRT
Locus_22898_Transcript_2/2_Confidence_0.667_Length_295	295	Vitis_vinifera_GSVIVP00024392001	143	80	45	31.47	9	0	54	188	2	46	4e-28	80.9	MYB	Myb_DNA-binding
Locus_25277_Transcript_1/1_Confidence_1.000_Length_483	483	Populus_trichocarpa_643591	293	66.3	92	31.4	19	3	132	374	202	292	5e-32	118	NAM	NAC
Locus_9179_Transcript_1/1_Confidence_1.000_Length_903	903	Populus_trichocarpa_246977	959	80.4	301	31.39	59	0	1	903	247	547	2e-173	509	Orphans	CHASE, HATPase_c, HisKA, Response_reg
Locus_28525_Transcript_1/1_Confidence_1.000_Length_745	745	Populus_trichocarpa_176327	287	90	90	31.36	8	1	1	270	198	286	3e-38	137	Homeobox	HB
Locus_11768_Transcript_1/1_Confidence_1.000_Length_333	333	Populus_trichocarpa_779303	294	79.35	92	31.29	18	1	1	276	201	291	7e-45	149	DUF623	OFP
Locus_34257_Transcript_1/1_Confidence_1.000_Length_1245	1245	Zea_mays_GRMZM2G022717_P01	493	62.34	154	31.24	57	1	467	9	320	473	1e-58	202	GRAS	FA_desaturase_2, GRAS
Locus_11194_Transcript_1/1_Confidence_1.000_Length_911	911	Populus_trichocarpa_409923	612	54.97	191	31.21	78	2	65	637	429	611	3e-59	202	ARF	AUX_IAA, Auxin_resp, B3
Locus_10102_Transcript_1/1_Confidence_1.000_Length_1923	1923	Populus_trichocarpa_566361	754	82.55	235	31.17	41	0	666	1370	442	676	0	409	SNF2	Helicase_C, SNF2_N
Locus_10188_Transcript_1/2_Confidence_0.500_Length_2130	2130	Vitis_vinifera_GSVIVP00022239001	1720	67.29	535	31.1	138	7	3	1577	1212	1719	0	689	SNF2	Chromo, Helicase_C, SNF2_N
Locus_986_Transcript_1/2_Confidence_0.750_Length_1978	1978	Oryza_sativa_subsp._indica_OsIBCD031787	1161	55.68	361	31.09	140	8	1379	318	512	859	1e-119	387	bZIP	bZIP_1, bZIP_2, RRM_1, TPT
Locus_986_Transcript_2/2_Confidence_0.750_Length_1921	1921	Oryza_sativa_subsp._indica_OsIBCD031787	1161	55.68	361	31.09	140	8	1379	318	512	859	9e-120	387	bZIP	bZIP_1, bZIP_2, RRM_1, TPT
Locus_1986_Transcript_1/1_Confidence_1.000_Length_1936	1936	Vitis_vinifera_GSVIVP00011492001	341	83.96	106	31.09	17	0	1829	1512	217	322	2e-55	194	MADS	K-box, SHMT, SRF-TF
Locus_25925_Transcript_1/1_Confidence_1.000_Length_618	618	Populus_trichocarpa_580469	515	60.62	160	31.07	63	0	2	481	351	510	3e-55	186	SET	SET
Locus_767_Transcript_3/3_Confidence_0.300_Length_1926	1926	Arabidopsis_lyrata_907730	578	68.16	179	30.97	37	4	348	872	415	577	2e-64	225	mTERF	mTERF, Pro_isomerase
Locus_24783_Transcript_1/1_Confidence_1.000_Length_628	628	Arabidopsis_lyrata_880806	459	55.63	142	30.94	50	5	1	390	318	458	8e-39	140	HB	Homeobox, RRM_1
Locus_16867_Transcript_1/1_Confidence_1.000_Length_830	830	Populus_trichocarpa_424205	826	61.57	255	30.87	76	3	699	1	15	269	4e-102	319	SWI/SNF-BAF60b	AT_hook, GYF, SWIB
Locus_23124_Transcript_1/1_Confidence_1.000_Length_2051	2051	Zea_mays_GRMZM2G057260_P01	473	73.29	146	30.87	38	1	1024	587	326	470	8e-66	227	bHLH	HLH, WD40
Locus_21076_Transcript_1/1_Confidence_1.000_Length_987	987	Arabidopsis_lyrata_907730	578	57.87	178	30.8	56	4	113	643	415	574	2e-56	194	mTERF	mTERF, Pro_isomerase
Locus_1923_Transcript_1/1_Confidence_1.000_Length_2522	2522	Oryza_sativa_subsp._indica_OsIBCD035653	980	65.45	301	30.71	92	5	1824	928	435	725	0	403	MYB-related	Linker_histone, Myb_DNA-binding, NPH3
Locus_3896_Transcript_1/2_Confidence_0.667_Length_2061	2061	Zea_mays_GRMZM2G077078_P01	607	60.75	186	30.64	57	2	1537	980	103	272	7e-71	244	C3H	CRAL_TRIO, Prefoldin_2, zf-CCCH
Locus_3896_Transcript_2/2_Confidence_0.667_Length_1388	1388	Zea_mays_GRMZM2G077078_P01	607	59.68	186	30.64	59	2	864	307	103	272	4e-72	242	C3H	CRAL_TRIO, Prefoldin_2, zf-CCCH
Locus_35889_Transcript_1/1_Confidence_1.000_Length_271	271	Carica_papaya_evm.TU.supercontig_13.207	206	65.08	63	30.58	11	1	82	270	1	52	2e-20	82.8	SOH1	SOH1
Locus_8369_Transcript_1/1_Confidence_1.000_Length_2544	2544	Zea_mays_GRMZM2G077078_P01	607	63.78	185	30.48	51	2	1862	1308	103	271	3e-72	251	C3H	CRAL_TRIO, Prefoldin_2, zf-CCCH
Locus_9419_Transcript_1/2_Confidence_0.750_Length_1863	1863	Zea_mays_GRMZM2G077078_P01	607	58.92	185	30.48	60	2	76	630	103	271	1e-66	231	C3H	CRAL_TRIO, Prefoldin_2, zf-CCCH
Locus_9419_Transcript_2/2_Confidence_0.750_Length_1769	1769	Zea_mays_GRMZM2G077078_P01	607	58.92	185	30.48	60	2	76	630	103	271	5e-67	231	C3H	CRAL_TRIO, Prefoldin_2, zf-CCCH
Locus_31363_Transcript_1/1_Confidence_1.000_Length_676	676	Vitis_vinifera_GSVIVP00023587001	358	50.46	109	30.45	48	2	221	529	246	354	5e-17	78.6	C2C2-CO-like	CCT, zf-B_box
Locus_13157_Transcript_1/1_Confidence_1.000_Length_376	376	Populus_trichocarpa_260392	413	65.6	125	30.27	40	1	1	375	262	383	2e-52	173	mTERF	mTERF
Locus_34561_Transcript_1/1_Confidence_1.000_Length_382	382	Populus_trichocarpa_260392	413	55.2	125	30.27	56	0	380	6	110	234	5e-39	137	mTERF	mTERF
Locus_33035_Transcript_1/1_Confidence_1.000_Length_306	306	Vitis_vinifera_GSVIVP00011146001	331	69	100	30.21	31	0	6	305	229	328	2e-46	154	JmjC	Jumonji
Locus_13311_Transcript_2/2_Confidence_0.800_Length_590	590	Carica_papaya_evm.TU.supercontig_2.82	611	92.93	184	30.11	12	1	1	549	48	231	5e-113	338	C2H2	zf-C2H2
Locus_1425_Transcript_1/2_Confidence_0.889_Length_1930	1930	Oryza_sativa_subsp._indica_OsIBCD028447	503	58.28	151	30.02	47	4	139	570	264	405	5e-38	147	PHD	BAH, PHD
Locus_18782_Transcript_1/1_Confidence_1.000_Length_672	672	Vitis_vinifera_GSVIVP00016718001	523	56.05	157	30.02	56	1	3	434	366	522	7e-49	169	CPP	CXC
