# Supplementary material for: Unravelling molecular mechanisms from floral initiation to lipid biosynthesis in a promising biofuel tree species, Pongamia pinnata using transcriptome analysis
Source: Sci Rep. 2016 Sep 28;6:34315. doi: 10.1038/srep34315 (PMC5039640; doi:10.1038/srep34315)
Supplement: Supplementary Data 5 [file srep34315-s6.xls]

## Sheet: KAAS_Analysis
Transcript_ID	KO_ID	Description	Pathway	Pathway_function	Major_group	Organism_name
Locus_10006_Transcript_1/1_Confidence_1.000_Length_1288; Locus_29836_Transcript_2/2_Confidence_0.750_Length_1103	K00891	E2.7.1.71; shikimate kinase [EC:2.7.1.71]	01230 Biosynthesis of amino acids [PATH:aly01230]	Metabolism	Metabolism	Arabidopsis lyrata (lyrate rockcress)
Locus_10006_Transcript_1/1_Confidence_1.000_Length_1288; Locus_29836_Transcript_2/2_Confidence_0.750_Length_1103	K00891	E2.7.1.71; shikimate kinase [EC:2.7.1.71]	00400 Phenylalanine, tyrosine and tryptophan biosynthesis [PATH:aly00400]	Amino acid metabolism	Metabolism	Arabidopsis lyrata (lyrate rockcress)
Locus_10006_Transcript_1/1_Confidence_1.000_Length_1288; Locus_29836_Transcript_2/2_Confidence_0.750_Length_1103	K00891	E2.7.1.71; shikimate kinase [EC:2.7.1.71]	01230 Biosynthesis of amino acids [PATH:ath01230]	Metabolism	Metabolism	Arabidopsis thaliana (thale cress)
Locus_10006_Transcript_1/1_Confidence_1.000_Length_1288; Locus_29836_Transcript_2/2_Confidence_0.750_Length_1103	K00891	E2.7.1.71; shikimate kinase [EC:2.7.1.71]	00400 Phenylalanine, tyrosine and tryptophan biosynthesis [PATH:ath00400]	Amino acid metabolism	Metabolism	Arabidopsis thaliana (thale cress)
Locus_10006_Transcript_1/1_Confidence_1.000_Length_1288; Locus_29836_Transcript_2/2_Confidence_0.750_Length_1103	K00891	E2.7.1.71; shikimate kinase [EC:2.7.1.71]	01230 Biosynthesis of amino acids [PATH:gmx01230]	Metabolism	Metabolism	Glycine max (soybean)
Locus_10006_Transcript_1/1_Confidence_1.000_Length_1288; Locus_29836_Transcript_2/2_Confidence_0.750_Length_1103	K00891	E2.7.1.71; shikimate kinase [EC:2.7.1.71]	00400 Phenylalanine, tyrosine and tryptophan biosynthesis [PATH:gmx00400]	Amino acid metabolism	Metabolism	Glycine max (soybean)
Locus_1001_Transcript_1/1_Confidence_1.000_Length_1624; Locus_1213_Transcript_2/3_Confidence_0.600_Length_1727; Locus_1213_Transcript_3/3_Confidence_0.600_Length_1728; Locus_1439_Transcript_1/1_Confidence_1.000_Length_1665	K01611	speD; S-adenosylmethionine decarboxylase [EC:4.1.1.50]	00270 Cysteine and methionine metabolism [PATH:aly00270]	Amino acid metabolism	Metabolism	Arabidopsis lyrata (lyrate rockcress)
Locus_1001_Transcript_1/1_Confidence_1.000_Length_1624; Locus_1213_Transcript_2/3_Confidence_0.600_Length_1727; Locus_1213_Transcript_3/3_Confidence_0.600_Length_1728; Locus_1439_Transcript_1/1_Confidence_1.000_Length_1665	K01611	speD; S-adenosylmethionine decarboxylase [EC:4.1.1.50]	00330 Arginine and proline metabolism [PATH:aly00330]	Amino acid metabolism	Metabolism	Arabidopsis lyrata (lyrate rockcress)
Locus_1001_Transcript_1/1_Confidence_1.000_Length_1624; Locus_1213_Transcript_2/3_Confidence_0.600_Length_1727; Locus_1213_Transcript_3/3_Confidence_0.600_Length_1728; Locus_1439_Transcript_1/1_Confidence_1.000_Length_1665	K01611	speD; S-adenosylmethionine decarboxylase [EC:4.1.1.50]	00270 Cysteine and methionine metabolism [PATH:ath00270]	Amino acid metabolism	Metabolism	Arabidopsis thaliana (thale cress)
Locus_1001_Transcript_1/1_Confidence_1.000_Length_1624; Locus_1213_Transcript_2/3_Confidence_0.600_Length_1727; Locus_1213_Transcript_3/3_Confidence_0.600_Length_1728; Locus_1439_Transcript_1/1_Confidence_1.000_Length_1665	K01611	speD; S-adenosylmethionine decarboxylase [EC:4.1.1.50]	00330 Arginine and proline metabolism [PATH:ath00330]	Amino acid metabolism	Metabolism	Arabidopsis thaliana (thale cress)
Locus_1001_Transcript_1/1_Confidence_1.000_Length_1624; Locus_1213_Transcript_2/3_Confidence_0.600_Length_1727; Locus_1213_Transcript_3/3_Confidence_0.600_Length_1728; Locus_1439_Transcript_1/1_Confidence_1.000_Length_1665	K01611	speD; S-adenosylmethionine decarboxylase [EC:4.1.1.50]	00270 Cysteine and methionine metabolism [PATH:gmx00270]	Amino acid metabolism	Metabolism	Glycine max (soybean)
Locus_1001_Transcript_1/1_Confidence_1.000_Length_1624; Locus_1213_Transcript_2/3_Confidence_0.600_Length_1727; Locus_1213_Transcript_3/3_Confidence_0.600_Length_1728; Locus_1439_Transcript_1/1_Confidence_1.000_Length_1665	K01611	speD; S-adenosylmethionine decarboxylase [EC:4.1.1.50]	00330 Arginine and proline metabolism [PATH:gmx00330]	Amino acid metabolism	Metabolism	Glycine max (soybean)
Locus_10020_Transcript_1/1_Confidence_1.000_Length_1912	K10526	OPCL1; OPC-8:0 CoA ligase 1 [EC:6.2.1.-]	00592 alpha-Linolenic acid metabolism [PATH:aly00592]	Lipid metabolism	Metabolism	Arabidopsis lyrata (lyrate rockcress)
Locus_10020_Transcript_1/1_Confidence_1.000_Length_1912	K10526	OPCL1; OPC-8:0 CoA ligase 1 [EC:6.2.1.-]	00592 alpha-Linolenic acid metabolism [PATH:ath00592]	Lipid metabolism	Metabolism	Arabidopsis thaliana (thale cress)
Locus_10020_Transcript_1/1_Confidence_1.000_Length_1912	K10526	OPCL1; OPC-8:0 CoA ligase 1 [EC:6.2.1.-]	00592 alpha-Linolenic acid metabolism [PATH:gmx00592]	Lipid metabolism	Metabolism	Glycine max (soybean)
Locus_10022_Transcript_1/1_Confidence_1.000_Length_695; Locus_22927_Transcript_1/1_Confidence_1.000_Length_689; Locus_7599_Transcript_1/1_Confidence_1.000_Length_475	K11087	SNRPD1; small nuclear ribonucleoprotein D1	03040 Spliceosome [PATH:aly03040]	Transcription	Genetic Information Processing	Arabidopsis lyrata (lyrate rockcress)
Locus_10022_Transcript_1/1_Confidence_1.000_Length_695; Locus_22927_Transcript_1/1_Confidence_1.000_Length_689; Locus_7599_Transcript_1/1_Confidence_1.000_Length_475	K11087	SNRPD1; small nuclear ribonucleoprotein D1	03040 Spliceosome [PATH:ath03040]	Transcription	Genetic Information Processing	Arabidopsis thaliana (thale cress)
Locus_10022_Transcript_1/1_Confidence_1.000_Length_695; Locus_22927_Transcript_1/1_Confidence_1.000_Length_689; Locus_7599_Transcript_1/1_Confidence_1.000_Length_475	K11087	SNRPD1; small nuclear ribonucleoprotein D1	03040 Spliceosome [PATH:gmx03040]	Transcription	Genetic Information Processing	Glycine max (soybean)
Locus_1003_Transcript_1/3_Confidence_0.750_Length_881; Locus_1003_Transcript_2/3_Confidence_0.625_Length_891; Locus_1003_Transcript_3/3_Confidence_0.750_Length_891	K08905	psaG; photosystem I subunit V	00195 Photosynthesis [PATH:aly00195]	Energy metabolism	Metabolism	Arabidopsis lyrata (lyrate rockcress)
Locus_1003_Transcript_1/3_Confidence_0.750_Length_881; Locus_1003_Transcript_2/3_Confidence_0.625_Length_891; Locus_1003_Transcript_3/3_Confidence_0.750_Length_891	K08905	psaG; photosystem I subunit V	00195 Photosynthesis [PATH:ath00195]	Energy metabolism	Metabolism	Arabidopsis thaliana (thale cress)
Locus_1003_Transcript_1/3_Confidence_0.750_Length_881; Locus_1003_Transcript_2/3_Confidence_0.625_Length_891; Locus_1003_Transcript_3/3_Confidence_0.750_Length_891	K08905	psaG; photosystem I subunit V	00195 Photosynthesis [PATH:gmx00195]	Energy metabolism	Metabolism	Glycine max (soybean)
Locus_1004_Transcript_1/1_Confidence_1.000_Length_1096	K14563	NOP1; rRNA 2'-O-methyltransferase fibrillarin [EC:2.1.1.-]	03008 Ribosome biogenesis in eukaryotes [PATH:aly03008]	Translation	Genetic Information Processing	Arabidopsis lyrata (lyrate rockcress)
Locus_1004_Transcript_1/1_Confidence_1.000_Length_1096	K14563	NOP1; rRNA 2'-O-methyltransferase fibrillarin [EC:2.1.1.-]	03008 Ribosome biogenesis in eukaryotes [PATH:ath03008]	Translation	Genetic Information Processing	Arabidopsis thaliana (thale cress)
Locus_1004_Transcript_1/1_Confidence_1.000_Length_1096	K14563	NOP1; rRNA 2'-O-methyltransferase fibrillarin [EC:2.1.1.-]	03008 Ribosome biogenesis in eukaryotes [PATH:gmx03008]	Translation	Genetic Information Processing	Glycine max (soybean)
Locus_10044_Transcript_1/1_Confidence_1.000_Length_1348; Locus_19198_Transcript_1/1_Confidence_1.000_Length_468; Locus_22642_Transcript_1/1_Confidence_1.000_Length_1309	K10712	ADO; cysteamine dioxygenase [EC:1.13.11.19]	00430 Taurine and hypotaurine metabolism [PATH:aly00430]	Metabolism of other amino acids	Metabolism	Arabidopsis lyrata (lyrate rockcress)
Locus_10044_Transcript_1/1_Confidence_1.000_Length_1348; Locus_19198_Transcript_1/1_Confidence_1.000_Length_468; Locus_22642_Transcript_1/1_Confidence_1.000_Length_1309	K10712	ADO; cysteamine dioxygenase [EC:1.13.11.19]	00430 Taurine and hypotaurine metabolism [PATH:ath00430]	Metabolism of other amino acids	Metabolism	Arabidopsis thaliana (thale cress)
Locus_10044_Transcript_1/1_Confidence_1.000_Length_1348; Locus_19198_Transcript_1/1_Confidence_1.000_Length_468; Locus_22642_Transcript_1/1_Confidence_1.000_Length_1309	K10712	ADO; cysteamine dioxygenase [EC:1.13.11.19]	00430 Taurine and hypotaurine metabolism [PATH:gmx00430]	Metabolism of other amino acids	Metabolism	Glycine max (soybean)
Locus_1005_Transcript_1/1_Confidence_1.000_Length_1904	K12835	DDX42; ATP-dependent RNA helicase DDX42 [EC:3.6.4.13]	03040 Spliceosome [PATH:aly03040]	Transcription	Genetic Information Processing	Arabidopsis lyrata (lyrate rockcress)
Locus_1005_Transcript_1/1_Confidence_1.000_Length_1904	K12835	DDX42; ATP-dependent RNA helicase DDX42 [EC:3.6.4.13]	03040 Spliceosome [PATH:ath03040]	Transcription	Genetic Information Processing	Arabidopsis thaliana (thale cress)
Locus_1005_Transcript_1/1_Confidence_1.000_Length_1904	K12835	DDX42; ATP-dependent RNA helicase DDX42 [EC:3.6.4.13]	03040 Spliceosome [PATH:gmx03040]	Transcription	Genetic Information Processing	Glycine max (soybean)
Locus_10050_Transcript_1/1_Confidence_1.000_Length_1542; Locus_10333_Transcript_1/1_Confidence_1.000_Length_724; Locus_15437_Transcript_1/1_Confidence_1.000_Length_1472; Locus_1776_Transcript_1/1_Confidence_1.000_Length_1565; Locus_3563_Transcript_1/1_Confidence_1.000_Length_1597; Locus_4616_Transcript_1/1_Confidence_1.000_Length_1562; Locus_9874_Transcript_1/1_Confidence_1.000_Length_1689	K13065	E2.3.1.133; shikimate O-hydroxycinnamoyltransferase [EC:2.3.1.133]	00940 Phenylpropanoid biosynthesis [PATH:aly00940]	Biosynthesis of other secondary metabolites	Metabolism	Arabidopsis lyrata (lyrate rockcress)
Locus_10050_Transcript_1/1_Confidence_1.000_Length_1542; Locus_10333_Transcript_1/1_Confidence_1.000_Length_724; Locus_15437_Transcript_1/1_Confidence_1.000_Length_1472; Locus_1776_Transcript_1/1_Confidence_1.000_Length_1565; Locus_3563_Transcript_1/1_Confidence_1.000_Length_1597; Locus_4616_Transcript_1/1_Confidence_1.000_Length_1562; Locus_9874_Transcript_1/1_Confidence_1.000_Length_1689	K13065	E2.3.1.133; shikimate O-hydroxycinnamoyltransferase [EC:2.3.1.133]	00945 Stilbenoid, diarylheptanoid and gingerol biosynthesis [PATH:aly00945]	Biosynthesis of other secondary metabolites	Metabolism	Arabidopsis lyrata (lyrate rockcress)
Locus_10050_Transcript_1/1_Confidence_1.000_Length_1542; Locus_10333_Transcript_1/1_Confidence_1.000_Length_724; Locus_15437_Transcript_1/1_Confidence_1.000_Length_1472; Locus_1776_Transcript_1/1_Confidence_1.000_Length_1565; Locus_3563_Transcript_1/1_Confidence_1.000_Length_1597; Locus_4616_Transcript_1/1_Confidence_1.000_Length_1562; Locus_9874_Transcript_1/1_Confidence_1.000_Length_1689	K13065	E2.3.1.133; shikimate O-hydroxycinnamoyltransferase [EC:2.3.1.133]	00941 Flavonoid biosynthesis [PATH:aly00941]	Biosynthesis of other secondary metabolites	Metabolism	Arabidopsis lyrata (lyrate rockcress)
Locus_10050_Transcript_1/1_Confidence_1.000_Length_1542; Locus_10333_Transcript_1/1_Confidence_1.000_Length_724; Locus_15437_Transcript_1/1_Confidence_1.000_Length_1472; Locus_1776_Transcript_1/1_Confidence_1.000_Length_1565; Locus_3563_Transcript_1/1_Confidence_1.000_Length_1597; Locus_4616_Transcript_1/1_Confidence_1.000_Length_1562; Locus_9874_Transcript_1/1_Confidence_1.000_Length_1689	K13065	E2.3.1.133; shikimate O-hydroxycinnamoyltransferase [EC:2.3.1.133]	00940 Phenylpropanoid biosynthesis [PATH:ath00940]	Biosynthesis of other secondary metabolites	Metabolism	Arabidopsis thaliana (thale cress)
Locus_10050_Transcript_1/1_Confidence_1.000_Length_1542; Locus_10333_Transcript_1/1_Confidence_1.000_Length_724; Locus_15437_Transcript_1/1_Confidence_1.000_Length_1472; Locus_1776_Transcript_1/1_Confidence_1.000_Length_1565; Locus_3563_Transcript_1/1_Confidence_1.000_Length_1597; Locus_4616_Transcript_1/1_Confidence_1.000_Length_1562; Locus_9874_Transcript_1/1_Confidence_1.000_Length_1689	K13065	E2.3.1.133; shikimate O-hydroxycinnamoyltransferase [EC:2.3.1.133]	00945 Stilbenoid, diarylheptanoid and gingerol biosynthesis [PATH:ath00945]	Biosynthesis of other secondary metabolites	Metabolism	Arabidopsis thaliana (thale cress)
Locus_10050_Transcript_1/1_Confidence_1.000_Length_1542; Locus_10333_Transcript_1/1_Confidence_1.000_Length_724; Locus_15437_Transcript_1/1_Confidence_1.000_Length_1472; Locus_1776_Transcript_1/1_Confidence_1.000_Length_1565; Locus_3563_Transcript_1/1_Confidence_1.000_Length_1597; Locus_4616_Transcript_1/1_Confidence_1.000_Length_1562; Locus_9874_Transcript_1/1_Confidence_1.000_Length_1689	K13065	E2.3.1.133; shikimate O-hydroxycinnamoyltransferase [EC:2.3.1.133]	00941 Flavonoid biosynthesis [PATH:ath00941]	Biosynthesis of other secondary metabolites	Metabolism	Arabidopsis thaliana (thale cress)
Locus_10050_Transcript_1/1_Confidence_1.000_Length_1542; Locus_10333_Transcript_1/1_Confidence_1.000_Length_724; Locus_15437_Transcript_1/1_Confidence_1.000_Length_1472; Locus_1776_Transcript_1/1_Confidence_1.000_Length_1565; Locus_3563_Transcript_1/1_Confidence_1.000_Length_1597; Locus_4616_Transcript_1/1_Confidence_1.000_Length_1562; Locus_9874_Transcript_1/1_Confidence_1.000_Length_1689	K13065	E2.3.1.133; shikimate O-hydroxycinnamoyltransferase [EC:2.3.1.133]	00940 Phenylpropanoid biosynthesis [PATH:gmx00940]	Biosynthesis of other secondary metabolites	Metabolism	Glycine max (soybean)
Locus_10050_Transcript_1/1_Confidence_1.000_Length_1542; Locus_10333_Transcript_1/1_Confidence_1.000_Length_724; Locus_15437_Transcript_1/1_Confidence_1.000_Length_1472; Locus_1776_Transcript_1/1_Confidence_1.000_Length_1565; Locus_3563_Transcript_1/1_Confidence_1.000_Length_1597; Locus_4616_Transcript_1/1_Confidence_1.000_Length_1562; Locus_9874_Transcript_1/1_Confidence_1.000_Length_1689	K13065	E2.3.1.133; shikimate O-hydroxycinnamoyltransferase [EC:2.3.1.133]	00945 Stilbenoid, diarylheptanoid and gingerol biosynthesis [PATH:gmx00945]	Biosynthesis of other secondary metabolites	Metabolism	Glycine max (soybean)
Locus_10050_Transcript_1/1_Confidence_1.000_Length_1542; Locus_10333_Transcript_1/1_Confidence_1.000_Length_724; Locus_15437_Transcript_1/1_Confidence_1.000_Length_1472; Locus_1776_Transcript_1/1_Confidence_1.000_Length_1565; Locus_3563_Transcript_1/1_Confidence_1.000_Length_1597; Locus_4616_Transcript_1/1_Confidence_1.000_Length_1562; Locus_9874_Transcript_1/1_Confidence_1.000_Length_1689	K13065	E2.3.1.133; shikimate O-hydroxycinnamoyltransferase [EC:2.3.1.133]	00941 Flavonoid biosynthesis [PATH:gmx00941]	Biosynthesis of other secondary metabolites	Metabolism	Glycine max (soybean)
Locus_10062_Transcript_1/1_Confidence_1.000_Length_1155	K15053	CHMP7; charged multivesicular body protein 7	04144 Endocytosis [PATH:aly04144]	Transport and catabolism	Cellular Processes	Arabidopsis lyrata (lyrate rockcress)
Locus_10062_Transcript_1/1_Confidence_1.000_Length_1155	K15053	CHMP7; charged multivesicular body protein 7	04144 Endocytosis [PATH:ath04144]	Transport and catabolism	Cellular Processes	Arabidopsis thaliana (thale cress)
Locus_10062_Transcript_1/1_Confidence_1.000_Length_1155	K15053	CHMP7; charged multivesicular body protein 7	04144 Endocytosis [PATH:gmx04144]	Transport and catabolism	Cellular Processes	Glycine max (soybean)
Locus_101_Transcript_1/1_Confidence_1.000_Length_1013; Locus_2056_Transcript_1/1_Confidence_1.000_Length_1277	K02987	RP-S4e; small subunit ribosomal protein S4e	03010 Ribosome [PATH:aly03010]	Translation	Genetic Information Processing	Arabidopsis lyrata (lyrate rockcress)
Locus_101_Transcript_1/1_Confidence_1.000_Length_1013; Locus_2056_Transcript_1/1_Confidence_1.000_Length_1277	K02987	RP-S4e; small subunit ribosomal protein S4e	03010 Ribosome [PATH:ath03010]	Translation	Genetic Information Processing	Arabidopsis thaliana (thale cress)
Locus_101_Transcript_1/1_Confidence_1.000_Length_1013; Locus_2056_Transcript_1/1_Confidence_1.000_Length_1277	K02987	RP-S4e; small subunit ribosomal protein S4e	03010 Ribosome [PATH:gmx03010]	Translation	Genetic Information Processing	Glycine max (soybean)
Locus_10146_Transcript_1/1_Confidence_1.000_Length_2511	K12842	SR140; U2-associated protein SR140	03040 Spliceosome [PATH:aly03040]	Transcription	Genetic Information Processing	Arabidopsis lyrata (lyrate rockcress)
Locus_10146_Transcript_1/1_Confidence_1.000_Length_2511	K12842	SR140; U2-associated protein SR140	03040 Spliceosome [PATH:ath03040]	Transcription	Genetic Information Processing	Arabidopsis thaliana (thale cress)
Locus_10146_Transcript_1/1_Confidence_1.000_Length_2511	K12842	SR140; U2-associated protein SR140	03040 Spliceosome [PATH:gmx03040]	Transcription	Genetic Information Processing	Glycine max (soybean)
Locus_10147_Transcript_1/5_Confidence_0.556_Length_886; Locus_10147_Transcript_2/5_Confidence_0.333_Length_997; Locus_10147_Transcript_3/5_Confidence_0.333_Length_1087; Locus_10147_Transcript_4/5_Confidence_0.556_Length_954; Locus_10147_Transcript_5/5_Confidence_0.333_Length_968	K12873	BUD31; bud site selection protein 31	03040 Spliceosome [PATH:aly03040]	Transcription	Genetic Information Processing	Arabidopsis lyrata (lyrate rockcress)
Locus_10147_Transcript_1/5_Confidence_0.556_Length_886; Locus_10147_Transcript_2/5_Confidence_0.333_Length_997; Locus_10147_Transcript_3/5_Confidence_0.333_Length_1087; Locus_10147_Transcript_4/5_Confidence_0.556_Length_954; Locus_10147_Transcript_5/5_Confidence_0.333_Length_968	K12873	BUD31; bud site selection protein 31	03040 Spliceosome [PATH:ath03040]	Transcription	Genetic Information Processing	Arabidopsis thaliana (thale cress)
Locus_10147_Transcript_1/5_Confidence_0.556_Length_886; Locus_10147_Transcript_2/5_Confidence_0.333_Length_997; Locus_10147_Transcript_3/5_Confidence_0.333_Length_1087; Locus_10147_Transcript_4/5_Confidence_0.556_Length_954; Locus_10147_Transcript_5/5_Confidence_0.333_Length_968	K12873	BUD31; bud site selection protein 31	03040 Spliceosome [PATH:gmx03040]	Transcription	Genetic Information Processing	Glycine max (soybean)
Locus_1016_Transcript_1/2_Confidence_0.833_Length_1578; Locus_20823_Transcript_1/1_Confidence_1.000_Length_1591	K03029	PSMD4; 26S proteasome regulatory subunit N10	03050 Proteasome [PATH:aly03050]	Folding, sorting and degradation	Genetic Information Processing	Arabidopsis lyrata (lyrate rockcress)
Locus_1016_Transcript_1/2_Confidence_0.833_Length_1578; Locus_20823_Transcript_1/1_Confidence_1.000_Length_1591	K03029	PSMD4; 26S proteasome regulatory subunit N10	03050 Proteasome [PATH:ath03050]	Folding, sorting and degradation	Genetic Information Processing	Arabidopsis thaliana (thale cress)
Locus_1016_Transcript_1/2_Confidence_0.833_Length_1578; Locus_20823_Transcript_1/1_Confidence_1.000_Length_1591	K03029	PSMD4; 26S proteasome regulatory subunit N10	03050 Proteasome [PATH:gmx03050]	Folding, sorting and degradation	Genetic Information Processing	Glycine max (soybean)
Locus_10164_Transcript_1/1_Confidence_1.000_Length_1320; Locus_12474_Transcript_1/1_Confidence_1.000_Length_1482; Locus_14512_Transcript_1/1_Confidence_1.000_Length_1074; Locus_7412_Transcript_1/1_Confidence_1.000_Length_1337; Locus_8899_Transcript_1/1_Confidence_1.000_Length_1250; Locus_9539_Transcript_1/1_Confidence_1.000_Length_1313	K04506	SIAH1; E3 ubiquitin-protein ligase SIAH1 [EC:6.3.2.19]	04120 Ubiquitin mediated proteolysis [PATH:aly04120]	Folding, sorting and degradation	Genetic Information Processing	Arabidopsis lyrata (lyrate rockcress)
Locus_10164_Transcript_1/1_Confidence_1.000_Length_1320; Locus_12474_Transcript_1/1_Confidence_1.000_Length_1482; Locus_14512_Transcript_1/1_Confidence_1.000_Length_1074; Locus_7412_Transcript_1/1_Confidence_1.000_Length_1337; Locus_8899_Transcript_1/1_Confidence_1.000_Length_1250; Locus_9539_Transcript_1/1_Confidence_1.000_Length_1313	K04506	SIAH1; E3 ubiquitin-protein ligase SIAH1 [EC:6.3.2.19]	04120 Ubiquitin mediated proteolysis [PATH:ath04120]	Folding, sorting and degradation	Genetic Information Processing	Arabidopsis thaliana (thale cress)
Locus_10164_Transcript_1/1_Confidence_1.000_Length_1320; Locus_12474_Transcript_1/1_Confidence_1.000_Length_1482; Locus_14512_Transcript_1/1_Confidence_1.000_Length_1074; Locus_7412_Transcript_1/1_Confidence_1.000_Length_1337; Locus_8899_Transcript_1/1_Confidence_1.000_Length_1250; Locus_9539_Transcript_1/1_Confidence_1.000_Length_1313	K04506	SIAH1; E3 ubiquitin-protein ligase SIAH1 [EC:6.3.2.19]	04120 Ubiquitin mediated proteolysis [PATH:gmx04120]	Folding, sorting and degradation	Genetic Information Processing	Glycine max (soybean)
Locus_10184_Transcript_1/1_Confidence_1.000_Length_1207	K00914	PIK3C3; phosphatidylinositol 3-kinase [EC:2.7.1.137]	00562 Inositol phosphate metabolism [PATH:aly00562]	Carbohydrate metabolism	Metabolism	Arabidopsis lyrata (lyrate rockcress)
Locus_10184_Transcript_1/1_Confidence_1.000_Length_1207	K00914	PIK3C3; phosphatidylinositol 3-kinase [EC:2.7.1.137]	04070 Phosphatidylinositol signaling system [PATH:aly04070]	Signal transduction	Environmental Information Processing	Arabidopsis lyrata (lyrate rockcress)
Locus_10184_Transcript_1/1_Confidence_1.000_Length_1207	K00914	PIK3C3; phosphatidylinositol 3-kinase [EC:2.7.1.137]	04145 Phagosome [PATH:aly04145]	Transport and catabolism	Cellular Processes	Arabidopsis lyrata (lyrate rockcress)
Locus_10184_Transcript_1/1_Confidence_1.000_Length_1207	K00914	PIK3C3; phosphatidylinositol 3-kinase [EC:2.7.1.137]	04140 Regulation of autophagy [PATH:aly04140]	Transport and catabolism	Cellular Processes	Arabidopsis lyrata (lyrate rockcress)
Locus_10184_Transcript_1/1_Confidence_1.000_Length_1207	K00914	PIK3C3; phosphatidylinositol 3-kinase [EC:2.7.1.137]	00562 Inositol phosphate metabolism [PATH:ath00562]	Carbohydrate metabolism	Metabolism	Arabidopsis thaliana (thale cress)
Locus_10184_Transcript_1/1_Confidence_1.000_Length_1207	K00914	PIK3C3; phosphatidylinositol 3-kinase [EC:2.7.1.137]	04070 Phosphatidylinositol signaling system [PATH:ath04070]	Signal transduction	Environmental Information Processing	Arabidopsis thaliana (thale cress)
Locus_10184_Transcript_1/1_Confidence_1.000_Length_1207	K00914	PIK3C3; phosphatidylinositol 3-kinase [EC:2.7.1.137]	04145 Phagosome [PATH:ath04145]	Transport and catabolism	Cellular Processes	Arabidopsis thaliana (thale cress)
Locus_10184_Transcript_1/1_Confidence_1.000_Length_1207	K00914	PIK3C3; phosphatidylinositol 3-kinase [EC:2.7.1.137]	04140 Regulation of autophagy [PATH:ath04140]	Transport and catabolism	Cellular Processes	Arabidopsis thaliana (thale cress)
Locus_10184_Transcript_1/1_Confidence_1.000_Length_1207	K00914	PIK3C3; phosphatidylinositol 3-kinase [EC:2.7.1.137]	00562 Inositol phosphate metabolism [PATH:gmx00562]	Carbohydrate metabolism	Metabolism	Glycine max (soybean)
Locus_10184_Transcript_1/1_Confidence_1.000_Length_1207	K00914	PIK3C3; phosphatidylinositol 3-kinase [EC:2.7.1.137]	04070 Phosphatidylinositol signaling system [PATH:gmx04070]	Signal transduction	Environmental Information Processing	Glycine max (soybean)
Locus_10184_Transcript_1/1_Confidence_1.000_Length_1207	K00914	PIK3C3; phosphatidylinositol 3-kinase [EC:2.7.1.137]	04145 Phagosome [PATH:gmx04145]	Transport and catabolism	Cellular Processes	Glycine max (soybean)
Locus_10184_Transcript_1/1_Confidence_1.000_Length_1207	K00914	PIK3C3; phosphatidylinositol 3-kinase [EC:2.7.1.137]	04140 Regulation of autophagy [PATH:gmx04140]	Transport and catabolism	Cellular Processes	Glycine max (soybean)
Locus_10203_Transcript_1/1_Confidence_1.000_Length_684	K12624	LSM5; U6 snRNA-associated Sm-like protein LSm5	03040 Spliceosome [PATH:aly03040]	Transcription	Genetic Information Processing	Arabidopsis lyrata (lyrate rockcress)
Locus_10203_Transcript_1/1_Confidence_1.000_Length_684	K12624	LSM5; U6 snRNA-associated Sm-like protein LSm5	03018 RNA degradation [PATH:aly03018]	Folding, sorting and degradation	Genetic Information Processing	Arabidopsis lyrata (lyrate rockcress)
Locus_10203_Transcript_1/1_Confidence_1.000_Length_684	K12624	LSM5; U6 snRNA-associated Sm-like protein LSm5	03040 Spliceosome [PATH:ath03040]	Transcription	Genetic Information Processing	Arabidopsis thaliana (thale cress)
Locus_10203_Transcript_1/1_Confidence_1.000_Length_684	K12624	LSM5; U6 snRNA-associated Sm-like protein LSm5	03018 RNA degradation [PATH:ath03018]	Folding, sorting and degradation	Genetic Information Processing	Arabidopsis thaliana (thale cress)
Locus_10203_Transcript_1/1_Confidence_1.000_Length_684	K12624	LSM5; U6 snRNA-associated Sm-like protein LSm5	03040 Spliceosome [PATH:gmx03040]	Transcription	Genetic Information Processing	Glycine max (soybean)
Locus_10203_Transcript_1/1_Confidence_1.000_Length_684	K12624	LSM5; U6 snRNA-associated Sm-like protein LSm5	03018 RNA degradation [PATH:gmx03018]	Folding, sorting and degradation	Genetic Information Processing	Glycine max (soybean)
Locus_10218_Transcript_1/1_Confidence_1.000_Length_864; Locus_21165_Transcript_1/1_Confidence_1.000_Length_834; Locus_27989_Transcript_1/1_Confidence_1.000_Length_760; Locus_28927_Transcript_1/1_Confidence_1.000_Length_559; Locus_5049_Transcript_1/1_Confidence_1.000_Length_626; Locus_721_Transcript_1/1_Confidence_1.000_Length_640	K08341	GABARAP; GABA(A) receptor-associated protein	04140 Regulation of autophagy [PATH:aly04140]	Transport and catabolism	Cellular Processes	Arabidopsis lyrata (lyrate rockcress)
Locus_10218_Transcript_1/1_Confidence_1.000_Length_864; Locus_21165_Transcript_1/1_Confidence_1.000_Length_834; Locus_27989_Transcript_1/1_Confidence_1.000_Length_760; Locus_28927_Transcript_1/1_Confidence_1.000_Length_559; Locus_5049_Transcript_1/1_Confidence_1.000_Length_626; Locus_721_Transcript_1/1_Confidence_1.000_Length_640	K08341	GABARAP; GABA(A) receptor-associated protein	04140 Regulation of autophagy [PATH:ath04140]	Transport and catabolism	Cellular Processes	Arabidopsis thaliana (thale cress)
Locus_10218_Transcript_1/1_Confidence_1.000_Length_864; Locus_21165_Transcript_1/1_Confidence_1.000_Length_834; Locus_27989_Transcript_1/1_Confidence_1.000_Length_760; Locus_28927_Transcript_1/1_Confidence_1.000_Length_559; Locus_5049_Transcript_1/1_Confidence_1.000_Length_626; Locus_721_Transcript_1/1_Confidence_1.000_Length_640	K08341	GABARAP; GABA(A) receptor-associated protein	04140 Regulation of autophagy [PATH:gmx04140]	Transport and catabolism	Cellular Processes	Glycine max (soybean)
Locus_10224_Transcript_1/1_Confidence_1.000_Length_1197	K01307	GGH; gamma-glutamyl hydrolase [EC:3.4.19.9]	00790 Folate biosynthesis [PATH:aly00790]	Metabolism of cofactors and vitamins	Metabolism	Arabidopsis lyrata (lyrate rockcress)
Locus_10224_Transcript_1/1_Confidence_1.000_Length_1197	K01307	GGH; gamma-glutamyl hydrolase [EC:3.4.19.9]	00790 Folate biosynthesis [PATH:ath00790]	Metabolism of cofactors and vitamins	Metabolism	Arabidopsis thaliana (thale cress)
Locus_10224_Transcript_1/1_Confidence_1.000_Length_1197	K01307	GGH; gamma-glutamyl hydrolase [EC:3.4.19.9]	00790 Folate biosynthesis [PATH:gmx00790]	Metabolism of cofactors and vitamins	Metabolism	Glycine max (soybean)
Locus_10226_Transcript_1/1_Confidence_1.000_Length_1541	K12188	SNF8; ESCRT-II complex subunit VPS22	04144 Endocytosis [PATH:aly04144]	Transport and catabolism	Cellular Processes	Arabidopsis lyrata (lyrate rockcress)
Locus_10226_Transcript_1/1_Confidence_1.000_Length_1541	K12188	SNF8; ESCRT-II complex subunit VPS22	04144 Endocytosis [PATH:ath04144]	Transport and catabolism	Cellular Processes	Arabidopsis thaliana (thale cress)
Locus_10226_Transcript_1/1_Confidence_1.000_Length_1541	K12188	SNF8; ESCRT-II complex subunit VPS22	04144 Endocytosis [PATH:gmx04144]	Transport and catabolism	Cellular Processes	Glycine max (soybean)
Locus_10231_Transcript_1/3_Confidence_0.667_Length_623; Locus_10231_Transcript_2/3_Confidence_0.667_Length_622; Locus_10231_Transcript_3/3_Confidence_0.667_Length_622; Locus_20897_Transcript_1/1_Confidence_1.000_Length_644; Locus_31957_Transcript_1/1_Confidence_1.000_Length_749	K02152	ATPeV1G; V-type H+-transporting ATPase subunit G	00190 Oxidative phosphorylation [PATH:aly00190]	Energy metabolism	Metabolism	Arabidopsis lyrata (lyrate rockcress)
Locus_10231_Transcript_1/3_Confidence_0.667_Length_623; Locus_10231_Transcript_2/3_Confidence_0.667_Length_622; Locus_10231_Transcript_3/3_Confidence_0.667_Length_622; Locus_20897_Transcript_1/1_Confidence_1.000_Length_644; Locus_31957_Transcript_1/1_Confidence_1.000_Length_749	K02152	ATPeV1G; V-type H+-transporting ATPase subunit G	04145 Phagosome [PATH:aly04145]	Transport and catabolism	Cellular Processes	Arabidopsis lyrata (lyrate rockcress)
Locus_10231_Transcript_1/3_Confidence_0.667_Length_623; Locus_10231_Transcript_2/3_Confidence_0.667_Length_622; Locus_10231_Transcript_3/3_Confidence_0.667_Length_622; Locus_20897_Transcript_1/1_Confidence_1.000_Length_644; Locus_31957_Transcript_1/1_Confidence_1.000_Length_749	K02152	ATPeV1G; V-type H+-transporting ATPase subunit G	00190 Oxidative phosphorylation [PATH:ath00190]	Energy metabolism	Metabolism	Arabidopsis thaliana (thale cress)
Locus_10231_Transcript_1/3_Confidence_0.667_Length_623; Locus_10231_Transcript_2/3_Confidence_0.667_Length_622; Locus_10231_Transcript_3/3_Confidence_0.667_Length_622; Locus_20897_Transcript_1/1_Confidence_1.000_Length_644; Locus_31957_Transcript_1/1_Confidence_1.000_Length_749	K02152	ATPeV1G; V-type H+-transporting ATPase subunit G	04145 Phagosome [PATH:ath04145]	Transport and catabolism	Cellular Processes	Arabidopsis thaliana (thale cress)
Locus_10231_Transcript_1/3_Confidence_0.667_Length_623; Locus_10231_Transcript_2/3_Confidence_0.667_Length_622; Locus_10231_Transcript_3/3_Confidence_0.667_Length_622; Locus_20897_Transcript_1/1_Confidence_1.000_Length_644; Locus_31957_Transcript_1/1_Confidence_1.000_Length_749	K02152	ATPeV1G; V-type H+-transporting ATPase subunit G	00190 Oxidative phosphorylation [PATH:gmx00190]	Energy metabolism	Metabolism	Glycine max (soybean)
Locus_10231_Transcript_1/3_Confidence_0.667_Length_623; Locus_10231_Transcript_2/3_Confidence_0.667_Length_622; Locus_10231_Transcript_3/3_Confidence_0.667_Length_622; Locus_20897_Transcript_1/1_Confidence_1.000_Length_644; Locus_31957_Transcript_1/1_Confidence_1.000_Length_749	K02152	ATPeV1G; V-type H+-transporting ATPase subunit G	04145 Phagosome [PATH:gmx04145]	Transport and catabolism	Cellular Processes	Glycine max (soybean)
Locus_10242_Transcript_1/2_Confidence_0.750_Length_401; Locus_10242_Transcript_2/2_Confidence_0.750_Length_396	K03007	RPB10; DNA-directed RNA polymerases I, II, and III subunit RPABC5	00230 Purine metabolism [PATH:aly00230]	Nucleotide metabolism	Metabolism	Arabidopsis lyrata (lyrate rockcress)
Locus_10242_Transcript_1/2_Confidence_0.750_Length_401; Locus_10242_Transcript_2/2_Confidence_0.750_Length_396	K03007	RPB10; DNA-directed RNA polymerases I, II, and III subunit RPABC5	00240 Pyrimidine metabolism [PATH:aly00240]	Nucleotide metabolism	Metabolism	Arabidopsis lyrata (lyrate rockcress)
Locus_10242_Transcript_1/2_Confidence_0.750_Length_401; Locus_10242_Transcript_2/2_Confidence_0.750_Length_396	K03007	RPB10; DNA-directed RNA polymerases I, II, and III subunit RPABC5	03020 RNA polymerase [PATH:aly03020]	Transcription	Genetic Information Processing	Arabidopsis lyrata (lyrate rockcress)
Locus_10242_Transcript_1/2_Confidence_0.750_Length_401; Locus_10242_Transcript_2/2_Confidence_0.750_Length_396	K03007	RPB10; DNA-directed RNA polymerases I, II, and III subunit RPABC5	00230 Purine metabolism [PATH:ath00230]	Nucleotide metabolism	Metabolism	Arabidopsis thaliana (thale cress)
Locus_10242_Transcript_1/2_Confidence_0.750_Length_401; Locus_10242_Transcript_2/2_Confidence_0.750_Length_396	K03007	RPB10; DNA-directed RNA polymerases I, II, and III subunit RPABC5	00240 Pyrimidine metabolism [PATH:ath00240]	Nucleotide metabolism	Metabolism	Arabidopsis thaliana (thale cress)
Locus_10242_Transcript_1/2_Confidence_0.750_Length_401; Locus_10242_Transcript_2/2_Confidence_0.750_Length_396	K03007	RPB10; DNA-directed RNA polymerases I, II, and III subunit RPABC5	03020 RNA polymerase [PATH:ath03020]	Transcription	Genetic Information Processing	Arabidopsis thaliana (thale cress)
Locus_10242_Transcript_1/2_Confidence_0.750_Length_401; Locus_10242_Transcript_2/2_Confidence_0.750_Length_396	K03007	RPB10; DNA-directed RNA polymerases I, II, and III subunit RPABC5	00230 Purine metabolism [PATH:gmx00230]	Nucleotide metabolism	Metabolism	Glycine max (soybean)
Locus_10242_Transcript_1/2_Confidence_0.750_Length_401; Locus_10242_Transcript_2/2_Confidence_0.750_Length_396	K03007	RPB10; DNA-directed RNA polymerases I, II, and III subunit RPABC5	00240 Pyrimidine metabolism [PATH:gmx00240]	Nucleotide metabolism	Metabolism	Glycine max (soybean)
Locus_10242_Transcript_1/2_Confidence_0.750_Length_401; Locus_10242_Transcript_2/2_Confidence_0.750_Length_396	K03007	RPB10; DNA-directed RNA polymerases I, II, and III subunit RPABC5	03020 RNA polymerase [PATH:gmx03020]	Transcription	Genetic Information Processing	Glycine max (soybean)
Locus_10247_Transcript_1/1_Confidence_1.000_Length_2104; Locus_6887_Transcript_1/1_Confidence_1.000_Length_2091	K03106	SRP54; signal recognition particle subunit SRP54	03060 Protein export [PATH:aly03060]	Folding, sorting and degradation	Genetic Information Processing	Arabidopsis lyrata (lyrate rockcress)
Locus_10247_Transcript_1/1_Confidence_1.000_Length_2104; Locus_6887_Transcript_1/1_Confidence_1.000_Length_2091	K03106	SRP54; signal recognition particle subunit SRP54	03060 Protein export [PATH:ath03060]	Folding, sorting and degradation	Genetic Information Processing	Arabidopsis thaliana (thale cress)
Locus_10247_Transcript_1/1_Confidence_1.000_Length_2104; Locus_6887_Transcript_1/1_Confidence_1.000_Length_2091	K03106	SRP54; signal recognition particle subunit SRP54	03060 Protein export [PATH:gmx03060]	Folding, sorting and degradation	Genetic Information Processing	Glycine max (soybean)
Locus_10248_Transcript_1/1_Confidence_1.000_Length_1533	K10255	FAD6; omega-6 fatty acid desaturase (delta-12 desaturase) [EC:1.14.19.-]	01212 Fatty acid metabolism [PATH:aly01212]	Metabolism	Metabolism	Arabidopsis lyrata (lyrate rockcress)
Locus_10248_Transcript_1/1_Confidence_1.000_Length_1533	K10255	FAD6; omega-6 fatty acid desaturase (delta-12 desaturase) [EC:1.14.19.-]	01040 Biosynthesis of unsaturated fatty acids [PATH:aly01040]	Lipid metabolism	Metabolism	Arabidopsis lyrata (lyrate rockcress)
Locus_10248_Transcript_1/1_Confidence_1.000_Length_1533	K10255	FAD6; omega-6 fatty acid desaturase (delta-12 desaturase) [EC:1.14.19.-]	01212 Fatty acid metabolism [PATH:ath01212]	Metabolism	Metabolism	Arabidopsis thaliana (thale cress)
Locus_10248_Transcript_1/1_Confidence_1.000_Length_1533	K10255	FAD6; omega-6 fatty acid desaturase (delta-12 desaturase) [EC:1.14.19.-]	01040 Biosynthesis of unsaturated fatty acids [PATH:ath01040]	Lipid metabolism	Metabolism	Arabidopsis thaliana (thale cress)
Locus_10248_Transcript_1/1_Confidence_1.000_Length_1533	K10255	FAD6; omega-6 fatty acid desaturase (delta-12 desaturase) [EC:1.14.19.-]	01212 Fatty acid metabolism [PATH:gmx01212]	Metabolism	Metabolism	Glycine max (soybean)
Locus_10248_Transcript_1/1_Confidence_1.000_Length_1533	K10255	FAD6; omega-6 fatty acid desaturase (delta-12 desaturase) [EC:1.14.19.-]	01040 Biosynthesis of unsaturated fatty acids [PATH:gmx01040]	Lipid metabolism	Metabolism	Glycine max (soybean)
Locus_1025_Transcript_1/1_Confidence_1.000_Length_1355	K19073	DVR; divinyl chlorophyllide a 8-vinyl-reductase [EC:1.3.1.75]	00860 Porphyrin and chlorophyll metabolism [PATH:aly00860]	Metabolism of cofactors and vitamins	Metabolism	Arabidopsis lyrata (lyrate rockcress)
Locus_1025_Transcript_1/1_Confidence_1.000_Length_1355	K19073	DVR; divinyl chlorophyllide a 8-vinyl-reductase [EC:1.3.1.75]	00860 Porphyrin and chlorophyll metabolism [PATH:ath00860]	Metabolism of cofactors and vitamins	Metabolism	Arabidopsis thaliana (thale cress)
Locus_1025_Transcript_1/1_Confidence_1.000_Length_1355	K19073	DVR; divinyl chlorophyllide a 8-vinyl-reductase [EC:1.3.1.75]	00860 Porphyrin and chlorophyll metabolism [PATH:gmx00860]	Metabolism of cofactors and vitamins	Metabolism	Glycine max (soybean)
Locus_10253_Transcript_1/1_Confidence_1.000_Length_1738; Locus_10315_Transcript_1/1_Confidence_1.000_Length_1621; Locus_11484_Transcript_1/1_Confidence_1.000_Length_901; Locus_20879_Transcript_1/1_Confidence_1.000_Length_1022; Locus_21593_Transcript_1/1_Confidence_1.000_Length_1621; Locus_220_Transcript_1/1_Confidence_1.000_Length_1482; Locus_22452_Transcript_1/1_Confidence_1.000_Length_1914; Loc…	K01728	pel; pectate lyase [EC:4.2.2.2]	00040 Pentose and glucuronate interconversions [PATH:aly00040]	Carbohydrate metabolism	Metabolism	Arabidopsis lyrata (lyrate rockcress)
Locus_10253_Transcript_1/1_Confidence_1.000_Length_1738; Locus_10315_Transcript_1/1_Confidence_1.000_Length_1621; Locus_11484_Transcript_1/1_Confidence_1.000_Length_901; Locus_20879_Transcript_1/1_Confidence_1.000_Length_1022; Locus_21593_Transcript_1/1_Confidence_1.000_Length_1621; Locus_220_Transcript_1/1_Confidence_1.000_Length_1482; Locus_22452_Transcript_1/1_Confidence_1.000_Length_1914; Loc…	K01728	pel; pectate lyase [EC:4.2.2.2]	00040 Pentose and glucuronate interconversions [PATH:ath00040]	Carbohydrate metabolism	Metabolism	Arabidopsis thaliana (thale cress)
Locus_10253_Transcript_1/1_Confidence_1.000_Length_1738; Locus_10315_Transcript_1/1_Confidence_1.000_Length_1621; Locus_11484_Transcript_1/1_Confidence_1.000_Length_901; Locus_20879_Transcript_1/1_Confidence_1.000_Length_1022; Locus_21593_Transcript_1/1_Confidence_1.000_Length_1621; Locus_220_Transcript_1/1_Confidence_1.000_Length_1482; Locus_22452_Transcript_1/1_Confidence_1.000_Length_1914; Loc…	K01728	pel; pectate lyase [EC:4.2.2.2]	00040 Pentose and glucuronate interconversions [PATH:gmx00040]	Carbohydrate metabolism	Metabolism	Glycine max (soybean)
Locus_10255_Transcript_2/2_Confidence_0.500_Length_835; Locus_1389_Transcript_1/1_Confidence_1.000_Length_710	K02955	RP-S14e; small subunit ribosomal protein S14e	03010 Ribosome [PATH:aly03010]	Translation	Genetic Information Processing	Arabidopsis lyrata (lyrate rockcress)
Locus_10255_Transcript_2/2_Confidence_0.500_Length_835; Locus_1389_Transcript_1/1_Confidence_1.000_Length_710	K02955	RP-S14e; small subunit ribosomal protein S14e	03010 Ribosome [PATH:ath03010]	Translation	Genetic Information Processing	Arabidopsis thaliana (thale cress)
Locus_10255_Transcript_2/2_Confidence_0.500_Length_835; Locus_1389_Transcript_1/1_Confidence_1.000_Length_710	K02955	RP-S14e; small subunit ribosomal protein S14e	03010 Ribosome [PATH:gmx03010]	Translation	Genetic Information Processing	Glycine max (soybean)
Locus_10271_Transcript_1/1_Confidence_1.000_Length_1526; Locus_6462_Transcript_1/1_Confidence_1.000_Length_1933; Locus_8321_Transcript_1/2_Confidence_0.667_Length_2248; Locus_8321_Transcript_2/2_Confidence_1.000_Length_2460	K11583	PPP2R3; serine/threonine-protein phosphatase 2A regulatory subunit B''	03015 mRNA surveillance pathway [PATH:aly03015]	Translation	Genetic Information Processing	Arabidopsis lyrata (lyrate rockcress)
Locus_10271_Transcript_1/1_Confidence_1.000_Length_1526; Locus_6462_Transcript_1/1_Confidence_1.000_Length_1933; Locus_8321_Transcript_1/2_Confidence_0.667_Length_2248; Locus_8321_Transcript_2/2_Confidence_1.000_Length_2460	K11583	PPP2R3; serine/threonine-protein phosphatase 2A regulatory subunit B''	03015 mRNA surveillance pathway [PATH:ath03015]	Translation	Genetic Information Processing	Arabidopsis thaliana (thale cress)
Locus_10271_Transcript_1/1_Confidence_1.000_Length_1526; Locus_6462_Transcript_1/1_Confidence_1.000_Length_1933; Locus_8321_Transcript_1/2_Confidence_0.667_Length_2248; Locus_8321_Transcript_2/2_Confidence_1.000_Length_2460	K11583	PPP2R3; serine/threonine-protein phosphatase 2A regulatory subunit B''	03015 mRNA surveillance pathway [PATH:gmx03015]	Translation	Genetic Information Processing	Glycine max (soybean)
Locus_1029_Transcript_1/2_Confidence_0.750_Length_2911; Locus_1029_Transcript_2/2_Confidence_0.750_Length_2905	K13431	SRPR; signal recognition particle receptor subunit alpha	03060 Protein export [PATH:aly03060]	Folding, sorting and degradation	Genetic Information Processing	Arabidopsis lyrata (lyrate rockcress)
Locus_1029_Transcript_1/2_Confidence_0.750_Length_2911; Locus_1029_Transcript_2/2_Confidence_0.750_Length_2905	K13431	SRPR; signal recognition particle receptor subunit alpha	03060 Protein export [PATH:ath03060]	Folding, sorting and degradation	Genetic Information Processing	Arabidopsis thaliana (thale cress)
Locus_1029_Transcript_1/2_Confidence_0.750_Length_2911; Locus_1029_Transcript_2/2_Confidence_0.750_Length_2905	K13431	SRPR; signal recognition particle receptor subunit alpha	03060 Protein export [PATH:gmx03060]	Folding, sorting and degradation	Genetic Information Processing	Glycine max (soybean)
Locus_10297_Transcript_1/1_Confidence_1.000_Length_2798	K12855	PRPF6; pre-mRNA-processing factor 6	03040 Spliceosome [PATH:aly03040]	Transcription	Genetic Information Processing	Arabidopsis lyrata (lyrate rockcress)
Locus_10297_Transcript_1/1_Confidence_1.000_Length_2798	K12855	PRPF6; pre-mRNA-processing factor 6	03040 Spliceosome [PATH:ath03040]	Transcription	Genetic Information Processing	Arabidopsis thaliana (thale cress)
Locus_10297_Transcript_1/1_Confidence_1.000_Length_2798	K12855	PRPF6; pre-mRNA-processing factor 6	03040 Spliceosome [PATH:gmx03040]	Transcription	Genetic Information Processing	Glycine max (soybean)
Locus_1030_Transcript_1/1_Confidence_1.000_Length_2082; Locus_313_Transcript_1/1_Confidence_1.000_Length_1645; Locus_36608_Transcript_1/1_Confidence_1.000_Length_1744; Locus_4741_Transcript_1/1_Confidence_1.000_Length_1675; Locus_5311_Transcript_1/1_Confidence_1.000_Length_2053	K01648	ACLY; ATP citrate (pro-S)-lyase [EC:2.3.3.8]	00020 Citrate cycle (TCA cycle) [PATH:aly00020]	Carbohydrate metabolism	Metabolism	Arabidopsis lyrata (lyrate rockcress)
Locus_1030_Transcript_1/1_Confidence_1.000_Length_2082; Locus_313_Transcript_1/1_Confidence_1.000_Length_1645; Locus_36608_Transcript_1/1_Confidence_1.000_Length_1744; Locus_4741_Transcript_1/1_Confidence_1.000_Length_1675; Locus_5311_Transcript_1/1_Confidence_1.000_Length_2053	K01648	ACLY; ATP citrate (pro-S)-lyase [EC:2.3.3.8]	00020 Citrate cycle (TCA cycle) [PATH:ath00020]	Carbohydrate metabolism	Metabolism	Arabidopsis thaliana (thale cress)
Locus_1030_Transcript_1/1_Confidence_1.000_Length_2082; Locus_313_Transcript_1/1_Confidence_1.000_Length_1645; Locus_36608_Transcript_1/1_Confidence_1.000_Length_1744; Locus_4741_Transcript_1/1_Confidence_1.000_Length_1675; Locus_5311_Transcript_1/1_Confidence_1.000_Length_2053	K01648	ACLY; ATP citrate (pro-S)-lyase [EC:2.3.3.8]	00020 Citrate cycle (TCA cycle) [PATH:gmx00020]	Carbohydrate metabolism	Metabolism	Glycine max (soybean)
Locus_10301_Transcript_1/3_Confidence_0.667_Length_762; Locus_10301_Transcript_2/3_Confidence_0.667_Length_1073; Locus_10301_Transcript_3/3_Confidence_0.667_Length_762	K14403	CPSF3; cleavage and polyadenylation specificity factor subunit 3 [EC:3.1.27.-]	03015 mRNA surveillance pathway [PATH:aly03015]	Translation	Genetic Information Processing	Arabidopsis lyrata (lyrate rockcress)
Locus_10301_Transcript_1/3_Confidence_0.667_Length_762; Locus_10301_Transcript_2/3_Confidence_0.667_Length_1073; Locus_10301_Transcript_3/3_Confidence_0.667_Length_762	K14403	CPSF3; cleavage and polyadenylation specificity factor subunit 3 [EC:3.1.27.-]	03015 mRNA surveillance pathway [PATH:ath03015]	Translation	Genetic Information Processing	Arabidopsis thaliana (thale cress)
Locus_10301_Transcript_1/3_Confidence_0.667_Length_762; Locus_10301_Transcript_2/3_Confidence_0.667_Length_1073; Locus_10301_Transcript_3/3_Confidence_0.667_Length_762	K14403	CPSF3; cleavage and polyadenylation specificity factor subunit 3 [EC:3.1.27.-]	03015 mRNA surveillance pathway [PATH:gmx03015]	Translation	Genetic Information Processing	Glycine max (soybean)
Locus_1031_Transcript_1/1_Confidence_1.000_Length_2125; Locus_3047_Transcript_1/1_Confidence_1.000_Length_1955	K01953	asnB; asparagine synthase (glutamine-hydrolysing) [EC:6.3.5.4]	00250 Alanine, aspartate and glutamate metabolism [PATH:aly00250]	Amino acid metabolism	Metabolism	Arabidopsis lyrata (lyrate rockcress)
Locus_1031_Transcript_1/1_Confidence_1.000_Length_2125; Locus_3047_Transcript_1/1_Confidence_1.000_Length_1955	K01953	asnB; asparagine synthase (glutamine-hydrolysing) [EC:6.3.5.4]	00250 Alanine, aspartate and glutamate metabolism [PATH:ath00250]	Amino acid metabolism	Metabolism	Arabidopsis thaliana (thale cress)
Locus_1031_Transcript_1/1_Confidence_1.000_Length_2125; Locus_3047_Transcript_1/1_Confidence_1.000_Length_1955	K01953	asnB; asparagine synthase (glutamine-hydrolysing) [EC:6.3.5.4]	00250 Alanine, aspartate and glutamate metabolism [PATH:gmx00250]	Amino acid metabolism	Metabolism	Glycine max (soybean)
Locus_10329_Transcript_1/1_Confidence_1.000_Length_919	K01164	POP1; ribonuclease P/MRP protein subunit POP1 [EC:3.1.26.5]	03013 RNA transport [PATH:aly03013]	Translation	Genetic Information Processing	Arabidopsis lyrata (lyrate rockcress)
Locus_10329_Transcript_1/1_Confidence_1.000_Length_919	K01164	POP1; ribonuclease P/MRP protein subunit POP1 [EC:3.1.26.5]	03008 Ribosome biogenesis in eukaryotes [PATH:aly03008]	Translation	Genetic Information Processing	Arabidopsis lyrata (lyrate rockcress)
Locus_10329_Transcript_1/1_Confidence_1.000_Length_919	K01164	POP1; ribonuclease P/MRP protein subunit POP1 [EC:3.1.26.5]	03013 RNA transport [PATH:ath03013]	Translation	Genetic Information Processing	Arabidopsis thaliana (thale cress)
Locus_10329_Transcript_1/1_Confidence_1.000_Length_919	K01164	POP1; ribonuclease P/MRP protein subunit POP1 [EC:3.1.26.5]	03008 Ribosome biogenesis in eukaryotes [PATH:ath03008]	Translation	Genetic Information Processing	Arabidopsis thaliana (thale cress)
Locus_10329_Transcript_1/1_Confidence_1.000_Length_919	K01164	POP1; ribonuclease P/MRP protein subunit POP1 [EC:3.1.26.5]	03013 RNA transport [PATH:gmx03013]	Translation	Genetic Information Processing	Glycine max (soybean)
Locus_10329_Transcript_1/1_Confidence_1.000_Length_919	K01164	POP1; ribonuclease P/MRP protein subunit POP1 [EC:3.1.26.5]	03008 Ribosome biogenesis in eukaryotes [PATH:gmx03008]	Translation	Genetic Information Processing	Glycine max (soybean)
Locus_10335_Transcript_1/1_Confidence_1.000_Length_820; Locus_16645_Transcript_1/6_Confidence_0.500_Length_1379; Locus_16645_Transcript_2/6_Confidence_0.583_Length_1362; Locus_16645_Transcript_4/6_Confidence_0.333_Length_1309; Locus_16645_Transcript_5/6_Confidence_0.500_Length_1570; Locus_16645_Transcript_6/6_Confidence_0.417_Length_1360; Locus_22249_Transcript_1/3_Confidence_0.714_Length_1183; L…	K01673	cynT; carbonic anhydrase [EC:4.2.1.1]	00910 Nitrogen metabolism [PATH:aly00910]	Energy metabolism	Metabolism	Arabidopsis lyrata (lyrate rockcress)
Locus_10335_Transcript_1/1_Confidence_1.000_Length_820; Locus_16645_Transcript_1/6_Confidence_0.500_Length_1379; Locus_16645_Transcript_2/6_Confidence_0.583_Length_1362; Locus_16645_Transcript_4/6_Confidence_0.333_Length_1309; Locus_16645_Transcript_5/6_Confidence_0.500_Length_1570; Locus_16645_Transcript_6/6_Confidence_0.417_Length_1360; Locus_22249_Transcript_1/3_Confidence_0.714_Length_1183; L…	K01673	cynT; carbonic anhydrase [EC:4.2.1.1]	00910 Nitrogen metabolism [PATH:ath00910]	Energy metabolism	Metabolism	Arabidopsis thaliana (thale cress)
Locus_10335_Transcript_1/1_Confidence_1.000_Length_820; Locus_16645_Transcript_1/6_Confidence_0.500_Length_1379; Locus_16645_Transcript_2/6_Confidence_0.583_Length_1362; Locus_16645_Transcript_4/6_Confidence_0.333_Length_1309; Locus_16645_Transcript_5/6_Confidence_0.500_Length_1570; Locus_16645_Transcript_6/6_Confidence_0.417_Length_1360; Locus_22249_Transcript_1/3_Confidence_0.714_Length_1183; L…	K01673	cynT; carbonic anhydrase [EC:4.2.1.1]	00910 Nitrogen metabolism [PATH:gmx00910]	Energy metabolism	Metabolism	Glycine max (soybean)
Locus_10362_Transcript_1/1_Confidence_1.000_Length_1791; Locus_12245_Transcript_1/1_Confidence_1.000_Length_2069; Locus_454_Transcript_1/1_Confidence_1.000_Length_2028	K00963	UGP2; UTP--glucose-1-phosphate uridylyltransferase [EC:2.7.7.9]	00040 Pentose and glucuronate interconversions [PATH:aly00040]	Carbohydrate metabolism	Metabolism	Arabidopsis lyrata (lyrate rockcress)
Locus_10362_Transcript_1/1_Confidence_1.000_Length_1791; Locus_12245_Transcript_1/1_Confidence_1.000_Length_2069; Locus_454_Transcript_1/1_Confidence_1.000_Length_2028	K00963	UGP2; UTP--glucose-1-phosphate uridylyltransferase [EC:2.7.7.9]	00052 Galactose metabolism [PATH:aly00052]	Carbohydrate metabolism	Metabolism	Arabidopsis lyrata (lyrate rockcress)
Locus_10362_Transcript_1/1_Confidence_1.000_Length_1791; Locus_12245_Transcript_1/1_Confidence_1.000_Length_2069; Locus_454_Transcript_1/1_Confidence_1.000_Length_2028	K00963	UGP2; UTP--glucose-1-phosphate uridylyltransferase [EC:2.7.7.9]	00500 Starch and sucrose metabolism [PATH:aly00500]	Carbohydrate metabolism	Metabolism	Arabidopsis lyrata (lyrate rockcress)
Locus_10362_Transcript_1/1_Confidence_1.000_Length_1791; Locus_12245_Transcript_1/1_Confidence_1.000_Length_2069; Locus_454_Transcript_1/1_Confidence_1.000_Length_2028	K00963	UGP2; UTP--glucose-1-phosphate uridylyltransferase [EC:2.7.7.9]	00520 Amino sugar and nucleotide sugar metabolism [PATH:aly00520]	Carbohydrate metabolism	Metabolism	Arabidopsis lyrata (lyrate rockcress)
Locus_10362_Transcript_1/1_Confidence_1.000_Length_1791; Locus_12245_Transcript_1/1_Confidence_1.000_Length_2069; Locus_454_Transcript_1/1_Confidence_1.000_Length_2028	K00963	UGP2; UTP--glucose-1-phosphate uridylyltransferase [EC:2.7.7.9]	00040 Pentose and glucuronate interconversions [PATH:ath00040]	Carbohydrate metabolism	Metabolism	Arabidopsis thaliana (thale cress)
Locus_10362_Transcript_1/1_Confidence_1.000_Length_1791; Locus_12245_Transcript_1/1_Confidence_1.000_Length_2069; Locus_454_Transcript_1/1_Confidence_1.000_Length_2028	K00963	UGP2; UTP--glucose-1-phosphate uridylyltransferase [EC:2.7.7.9]	00052 Galactose metabolism [PATH:ath00052]	Carbohydrate metabolism	Metabolism	Arabidopsis thaliana (thale cress)
Locus_10362_Transcript_1/1_Confidence_1.000_Length_1791; Locus_12245_Transcript_1/1_Confidence_1.000_Length_2069; Locus_454_Transcript_1/1_Confidence_1.000_Length_2028	K00963	UGP2; UTP--glucose-1-phosphate uridylyltransferase [EC:2.7.7.9]	00500 Starch and sucrose metabolism [PATH:ath00500]	Carbohydrate metabolism	Metabolism	Arabidopsis thaliana (thale cress)
Locus_10362_Transcript_1/1_Confidence_1.000_Length_1791; Locus_12245_Transcript_1/1_Confidence_1.000_Length_2069; Locus_454_Transcript_1/1_Confidence_1.000_Length_2028	K00963	UGP2; UTP--glucose-1-phosphate uridylyltransferase [EC:2.7.7.9]	00520 Amino sugar and nucleotide sugar metabolism [PATH:ath00520]	Carbohydrate metabolism	Metabolism	Arabidopsis thaliana (thale cress)
Locus_10362_Transcript_1/1_Confidence_1.000_Length_1791; Locus_12245_Transcript_1/1_Confidence_1.000_Length_2069; Locus_454_Transcript_1/1_Confidence_1.000_Length_2028	K00963	UGP2; UTP--glucose-1-phosphate uridylyltransferase [EC:2.7.7.9]	00040 Pentose and glucuronate interconversions [PATH:gmx00040]	Carbohydrate metabolism	Metabolism	Glycine max (soybean)
Locus_10362_Transcript_1/1_Confidence_1.000_Length_1791; Locus_12245_Transcript_1/1_Confidence_1.000_Length_2069; Locus_454_Transcript_1/1_Confidence_1.000_Length_2028	K00963	UGP2; UTP--glucose-1-phosphate uridylyltransferase [EC:2.7.7.9]	00052 Galactose metabolism [PATH:gmx00052]	Carbohydrate metabolism	Metabolism	Glycine max (soybean)
Locus_10362_Transcript_1/1_Confidence_1.000_Length_1791; Locus_12245_Transcript_1/1_Confidence_1.000_Length_2069; Locus_454_Transcript_1/1_Confidence_1.000_Length_2028	K00963	UGP2; UTP--glucose-1-phosphate uridylyltransferase [EC:2.7.7.9]	00500 Starch and sucrose metabolism [PATH:gmx00500]	Carbohydrate metabolism	Metabolism	Glycine max (soybean)
Locus_10362_Transcript_1/1_Confidence_1.000_Length_1791; Locus_12245_Transcript_1/1_Confidence_1.000_Length_2069; Locus_454_Transcript_1/1_Confidence_1.000_Length_2028	K00963	UGP2; UTP--glucose-1-phosphate uridylyltransferase [EC:2.7.7.9]	00520 Amino sugar and nucleotide sugar metabolism [PATH:gmx00520]	Carbohydrate metabolism	Metabolism	Glycine max (soybean)
Locus_10363_Transcript_1/1_Confidence_1.000_Length_1174; Locus_3776_Transcript_1/1_Confidence_1.000_Length_961; Locus_5693_Transcript_1/1_Confidence_1.000_Length_1622	K12893	SFRS4_5_6; splicing factor, arginine/serine-rich 4/5/6	03040 Spliceosome [PATH:aly03040]	Transcription	Genetic Information Processing	Arabidopsis lyrata (lyrate rockcress)
Locus_10363_Transcript_1/1_Confidence_1.000_Length_1174; Locus_3776_Transcript_1/1_Confidence_1.000_Length_961; Locus_5693_Transcript_1/1_Confidence_1.000_Length_1622	K12893	SFRS4_5_6; splicing factor, arginine/serine-rich 4/5/6	03040 Spliceosome [PATH:ath03040]	Transcription	Genetic Information Processing	Arabidopsis thaliana (thale cress)
Locus_10363_Transcript_1/1_Confidence_1.000_Length_1174; Locus_3776_Transcript_1/1_Confidence_1.000_Length_961; Locus_5693_Transcript_1/1_Confidence_1.000_Length_1622	K12893	SFRS4_5_6; splicing factor, arginine/serine-rich 4/5/6	03040 Spliceosome [PATH:gmx03040]	Transcription	Genetic Information Processing	Glycine max (soybean)
Locus_10376_Transcript_1/1_Confidence_1.000_Length_1264; Locus_1327_Transcript_1/4_Confidence_0.625_Length_1314; Locus_1327_Transcript_2/4_Confidence_0.625_Length_1199; Locus_1327_Transcript_3/4_Confidence_0.625_Length_1496; Locus_1327_Transcript_4/4_Confidence_0.625_Length_1314	K01476	E3.5.3.1; arginase [EC:3.5.3.1]	01230 Biosynthesis of amino acids [PATH:aly01230]	Metabolism	Metabolism	Arabidopsis lyrata (lyrate rockcress)
Locus_10376_Transcript_1/1_Confidence_1.000_Length_1264; Locus_1327_Transcript_1/4_Confidence_0.625_Length_1314; Locus_1327_Transcript_2/4_Confidence_0.625_Length_1199; Locus_1327_Transcript_3/4_Confidence_0.625_Length_1496; Locus_1327_Transcript_4/4_Confidence_0.625_Length_1314	K01476	E3.5.3.1; arginase [EC:3.5.3.1]	00330 Arginine and proline metabolism [PATH:aly00330]	Amino acid metabolism	Metabolism	Arabidopsis lyrata (lyrate rockcress)
Locus_10376_Transcript_1/1_Confidence_1.000_Length_1264; Locus_1327_Transcript_1/4_Confidence_0.625_Length_1314; Locus_1327_Transcript_2/4_Confidence_0.625_Length_1199; Locus_1327_Transcript_3/4_Confidence_0.625_Length_1496; Locus_1327_Transcript_4/4_Confidence_0.625_Length_1314	K01476	E3.5.3.1; arginase [EC:3.5.3.1]	01230 Biosynthesis of amino acids [PATH:ath01230]	Metabolism	Metabolism	Arabidopsis thaliana (thale cress)
Locus_10376_Transcript_1/1_Confidence_1.000_Length_1264; Locus_1327_Transcript_1/4_Confidence_0.625_Length_1314; Locus_1327_Transcript_2/4_Confidence_0.625_Length_1199; Locus_1327_Transcript_3/4_Confidence_0.625_Length_1496; Locus_1327_Transcript_4/4_Confidence_0.625_Length_1314	K01476	E3.5.3.1; arginase [EC:3.5.3.1]	00330 Arginine and proline metabolism [PATH:ath00330]	Amino acid metabolism	Metabolism	Arabidopsis thaliana (thale cress)
Locus_10376_Transcript_1/1_Confidence_1.000_Length_1264; Locus_1327_Transcript_1/4_Confidence_0.625_Length_1314; Locus_1327_Transcript_2/4_Confidence_0.625_Length_1199; Locus_1327_Transcript_3/4_Confidence_0.625_Length_1496; Locus_1327_Transcript_4/4_Confidence_0.625_Length_1314	K01476	E3.5.3.1; arginase [EC:3.5.3.1]	01230 Biosynthesis of amino acids [PATH:gmx01230]	Metabolism	Metabolism	Glycine max (soybean)
Locus_10376_Transcript_1/1_Confidence_1.000_Length_1264; Locus_1327_Transcript_1/4_Confidence_0.625_Length_1314; Locus_1327_Transcript_2/4_Confidence_0.625_Length_1199; Locus_1327_Transcript_3/4_Confidence_0.625_Length_1496; Locus_1327_Transcript_4/4_Confidence_0.625_Length_1314	K01476	E3.5.3.1; arginase [EC:3.5.3.1]	00330 Arginine and proline metabolism [PATH:gmx00330]	Amino acid metabolism	Metabolism	Glycine max (soybean)
Locus_10379_Transcript_1/1_Confidence_1.000_Length_1224; Locus_2065_Transcript_1/1_Confidence_1.000_Length_1497; Locus_211_Transcript_1/2_Confidence_0.667_Length_1602; Locus_211_Transcript_2/2_Confidence_0.667_Length_1462; Locus_28383_Transcript_1/1_Confidence_1.000_Length_1283; Locus_5170_Transcript_1/1_Confidence_1.000_Length_1720; Locus_683_Transcript_1/2_Confidence_0.667_Length_1405; Locus_68…	K01623	ALDO; fructose-bisphosphate aldolase, class I [EC:4.1.2.13]	01200 Carbon metabolism [PATH:aly01200]	Metabolism	Metabolism	Arabidopsis lyrata (lyrate rockcress)
Locus_10379_Transcript_1/1_Confidence_1.000_Length_1224; Locus_2065_Transcript_1/1_Confidence_1.000_Length_1497; Locus_211_Transcript_1/2_Confidence_0.667_Length_1602; Locus_211_Transcript_2/2_Confidence_0.667_Length_1462; Locus_28383_Transcript_1/1_Confidence_1.000_Length_1283; Locus_5170_Transcript_1/1_Confidence_1.000_Length_1720; Locus_683_Transcript_1/2_Confidence_0.667_Length_1405; Locus_68…	K01623	ALDO; fructose-bisphosphate aldolase, class I [EC:4.1.2.13]	01230 Biosynthesis of amino acids [PATH:aly01230]	Metabolism	Metabolism	Arabidopsis lyrata (lyrate rockcress)
Locus_10379_Transcript_1/1_Confidence_1.000_Length_1224; Locus_2065_Transcript_1/1_Confidence_1.000_Length_1497; Locus_211_Transcript_1/2_Confidence_0.667_Length_1602; Locus_211_Transcript_2/2_Confidence_0.667_Length_1462; Locus_28383_Transcript_1/1_Confidence_1.000_Length_1283; Locus_5170_Transcript_1/1_Confidence_1.000_Length_1720; Locus_683_Transcript_1/2_Confidence_0.667_Length_1405; Locus_68…	K01623	ALDO; fructose-bisphosphate aldolase, class I [EC:4.1.2.13]	00010 Glycolysis / Gluconeogenesis [PATH:aly00010]	Carbohydrate metabolism	Metabolism	Arabidopsis lyrata (lyrate rockcress)
Locus_10379_Transcript_1/1_Confidence_1.000_Length_1224; Locus_2065_Transcript_1/1_Confidence_1.000_Length_1497; Locus_211_Transcript_1/2_Confidence_0.667_Length_1602; Locus_211_Transcript_2/2_Confidence_0.667_Length_1462; Locus_28383_Transcript_1/1_Confidence_1.000_Length_1283; Locus_5170_Transcript_1/1_Confidence_1.000_Length_1720; Locus_683_Transcript_1/2_Confidence_0.667_Length_1405; Locus_68…	K01623	ALDO; fructose-bisphosphate aldolase, class I [EC:4.1.2.13]	00030 Pentose phosphate pathway [PATH:aly00030]	Carbohydrate metabolism	Metabolism	Arabidopsis lyrata (lyrate rockcress)
Locus_10379_Transcript_1/1_Confidence_1.000_Length_1224; Locus_2065_Transcript_1/1_Confidence_1.000_Length_1497; Locus_211_Transcript_1/2_Confidence_0.667_Length_1602; Locus_211_Transcript_2/2_Confidence_0.667_Length_1462; Locus_28383_Transcript_1/1_Confidence_1.000_Length_1283; Locus_5170_Transcript_1/1_Confidence_1.000_Length_1720; Locus_683_Transcript_1/2_Confidence_0.667_Length_1405; Locus_68…	K01623	ALDO; fructose-bisphosphate aldolase, class I [EC:4.1.2.13]	00051 Fructose and mannose metabolism [PATH:aly00051]	Carbohydrate metabolism	Metabolism	Arabidopsis lyrata (lyrate rockcress)
Locus_10379_Transcript_1/1_Confidence_1.000_Length_1224; Locus_2065_Transcript_1/1_Confidence_1.000_Length_1497; Locus_211_Transcript_1/2_Confidence_0.667_Length_1602; Locus_211_Transcript_2/2_Confidence_0.667_Length_1462; Locus_28383_Transcript_1/1_Confidence_1.000_Length_1283; Locus_5170_Transcript_1/1_Confidence_1.000_Length_1720; Locus_683_Transcript_1/2_Confidence_0.667_Length_1405; Locus_68…	K01623	ALDO; fructose-bisphosphate aldolase, class I [EC:4.1.2.13]	00710 Carbon fixation in photosynthetic organisms [PATH:aly00710]	Energy metabolism	Metabolism	Arabidopsis lyrata (lyrate rockcress)
Locus_10379_Transcript_1/1_Confidence_1.000_Length_1224; Locus_2065_Transcript_1/1_Confidence_1.000_Length_1497; Locus_211_Transcript_1/2_Confidence_0.667_Length_1602; Locus_211_Transcript_2/2_Confidence_0.667_Length_1462; Locus_28383_Transcript_1/1_Confidence_1.000_Length_1283; Locus_5170_Transcript_1/1_Confidence_1.000_Length_1720; Locus_683_Transcript_1/2_Confidence_0.667_Length_1405; Locus_68…	K01623	ALDO; fructose-bisphosphate aldolase, class I [EC:4.1.2.13]	01200 Carbon metabolism [PATH:ath01200]	Metabolism	Metabolism	Arabidopsis thaliana (thale cress)
Locus_10379_Transcript_1/1_Confidence_1.000_Length_1224; Locus_2065_Transcript_1/1_Confidence_1.000_Length_1497; Locus_211_Transcript_1/2_Confidence_0.667_Length_1602; Locus_211_Transcript_2/2_Confidence_0.667_Length_1462; Locus_28383_Transcript_1/1_Confidence_1.000_Length_1283; Locus_5170_Transcript_1/1_Confidence_1.000_Length_1720; Locus_683_Transcript_1/2_Confidence_0.667_Length_1405; Locus_68…	K01623	ALDO; fructose-bisphosphate aldolase, class I [EC:4.1.2.13]	01230 Biosynthesis of amino acids [PATH:ath01230]	Metabolism	Metabolism	Arabidopsis thaliana (thale cress)
Locus_10379_Transcript_1/1_Confidence_1.000_Length_1224; Locus_2065_Transcript_1/1_Confidence_1.000_Length_1497; Locus_211_Transcript_1/2_Confidence_0.667_Length_1602; Locus_211_Transcript_2/2_Confidence_0.667_Length_1462; Locus_28383_Transcript_1/1_Confidence_1.000_Length_1283; Locus_5170_Transcript_1/1_Confidence_1.000_Length_1720; Locus_683_Transcript_1/2_Confidence_0.667_Length_1405; Locus_68…	K01623	ALDO; fructose-bisphosphate aldolase, class I [EC:4.1.2.13]	00010 Glycolysis / Gluconeogenesis [PATH:ath00010]	Carbohydrate metabolism	Metabolism	Arabidopsis thaliana (thale cress)
Locus_10379_Transcript_1/1_Confidence_1.000_Length_1224; Locus_2065_Transcript_1/1_Confidence_1.000_Length_1497; Locus_211_Transcript_1/2_Confidence_0.667_Length_1602; Locus_211_Transcript_2/2_Confidence_0.667_Length_1462; Locus_28383_Transcript_1/1_Confidence_1.000_Length_1283; Locus_5170_Transcript_1/1_Confidence_1.000_Length_1720; Locus_683_Transcript_1/2_Confidence_0.667_Length_1405; Locus_68…	K01623	ALDO; fructose-bisphosphate aldolase, class I [EC:4.1.2.13]	00030 Pentose phosphate pathway [PATH:ath00030]	Carbohydrate metabolism	Metabolism	Arabidopsis thaliana (thale cress)
Locus_10379_Transcript_1/1_Confidence_1.000_Length_1224; Locus_2065_Transcript_1/1_Confidence_1.000_Length_1497; Locus_211_Transcript_1/2_Confidence_0.667_Length_1602; Locus_211_Transcript_2/2_Confidence_0.667_Length_1462; Locus_28383_Transcript_1/1_Confidence_1.000_Length_1283; Locus_5170_Transcript_1/1_Confidence_1.000_Length_1720; Locus_683_Transcript_1/2_Confidence_0.667_Length_1405; Locus_68…	K01623	ALDO; fructose-bisphosphate aldolase, class I [EC:4.1.2.13]	00051 Fructose and mannose metabolism [PATH:ath00051]	Carbohydrate metabolism	Metabolism	Arabidopsis thaliana (thale cress)
Locus_10379_Transcript_1/1_Confidence_1.000_Length_1224; Locus_2065_Transcript_1/1_Confidence_1.000_Length_1497; Locus_211_Transcript_1/2_Confidence_0.667_Length_1602; Locus_211_Transcript_2/2_Confidence_0.667_Length_1462; Locus_28383_Transcript_1/1_Confidence_1.000_Length_1283; Locus_5170_Transcript_1/1_Confidence_1.000_Length_1720; Locus_683_Transcript_1/2_Confidence_0.667_Length_1405; Locus_68…	K01623	ALDO; fructose-bisphosphate aldolase, class I [EC:4.1.2.13]	00710 Carbon fixation in photosynthetic organisms [PATH:ath00710]	Energy metabolism	Metabolism	Arabidopsis thaliana (thale cress)
Locus_10379_Transcript_1/1_Confidence_1.000_Length_1224; Locus_2065_Transcript_1/1_Confidence_1.000_Length_1497; Locus_211_Transcript_1/2_Confidence_0.667_Length_1602; Locus_211_Transcript_2/2_Confidence_0.667_Length_1462; Locus_28383_Transcript_1/1_Confidence_1.000_Length_1283; Locus_5170_Transcript_1/1_Confidence_1.000_Length_1720; Locus_683_Transcript_1/2_Confidence_0.667_Length_1405; Locus_68…	K01623	ALDO; fructose-bisphosphate aldolase, class I [EC:4.1.2.13]	01200 Carbon metabolism [PATH:gmx01200]	Metabolism	Metabolism	Glycine max (soybean)
Locus_10379_Transcript_1/1_Confidence_1.000_Length_1224; Locus_2065_Transcript_1/1_Confidence_1.000_Length_1497; Locus_211_Transcript_1/2_Confidence_0.667_Length_1602; Locus_211_Transcript_2/2_Confidence_0.667_Length_1462; Locus_28383_Transcript_1/1_Confidence_1.000_Length_1283; Locus_5170_Transcript_1/1_Confidence_1.000_Length_1720; Locus_683_Transcript_1/2_Confidence_0.667_Length_1405; Locus_68…	K01623	ALDO; fructose-bisphosphate aldolase, class I [EC:4.1.2.13]	01230 Biosynthesis of amino acids [PATH:gmx01230]	Metabolism	Metabolism	Glycine max (soybean)
Locus_10379_Transcript_1/1_Confidence_1.000_Length_1224; Locus_2065_Transcript_1/1_Confidence_1.000_Length_1497; Locus_211_Transcript_1/2_Confidence_0.667_Length_1602; Locus_211_Transcript_2/2_Confidence_0.667_Length_1462; Locus_28383_Transcript_1/1_Confidence_1.000_Length_1283; Locus_5170_Transcript_1/1_Confidence_1.000_Length_1720; Locus_683_Transcript_1/2_Confidence_0.667_Length_1405; Locus_68…	K01623	ALDO; fructose-bisphosphate aldolase, class I [EC:4.1.2.13]	00010 Glycolysis / Gluconeogenesis [PATH:gmx00010]	Carbohydrate metabolism	Metabolism	Glycine max (soybean)
Locus_10379_Transcript_1/1_Confidence_1.000_Length_1224; Locus_2065_Transcript_1/1_Confidence_1.000_Length_1497; Locus_211_Transcript_1/2_Confidence_0.667_Length_1602; Locus_211_Transcript_2/2_Confidence_0.667_Length_1462; Locus_28383_Transcript_1/1_Confidence_1.000_Length_1283; Locus_5170_Transcript_1/1_Confidence_1.000_Length_1720; Locus_683_Transcript_1/2_Confidence_0.667_Length_1405; Locus_68…	K01623	ALDO; fructose-bisphosphate aldolase, class I [EC:4.1.2.13]	00030 Pentose phosphate pathway [PATH:gmx00030]	Carbohydrate metabolism	Metabolism	Glycine max (soybean)
Locus_10379_Transcript_1/1_Confidence_1.000_Length_1224; Locus_2065_Transcript_1/1_Confidence_1.000_Length_1497; Locus_211_Transcript_1/2_Confidence_0.667_Length_1602; Locus_211_Transcript_2/2_Confidence_0.667_Length_1462; Locus_28383_Transcript_1/1_Confidence_1.000_Length_1283; Locus_5170_Transcript_1/1_Confidence_1.000_Length_1720; Locus_683_Transcript_1/2_Confidence_0.667_Length_1405; Locus_68…	K01623	ALDO; fructose-bisphosphate aldolase, class I [EC:4.1.2.13]	00051 Fructose and mannose metabolism [PATH:gmx00051]	Carbohydrate metabolism	Metabolism	Glycine max (soybean)
Locus_10379_Transcript_1/1_Confidence_1.000_Length_1224; Locus_2065_Transcript_1/1_Confidence_1.000_Length_1497; Locus_211_Transcript_1/2_Confidence_0.667_Length_1602; Locus_211_Transcript_2/2_Confidence_0.667_Length_1462; Locus_28383_Transcript_1/1_Confidence_1.000_Length_1283; Locus_5170_Transcript_1/1_Confidence_1.000_Length_1720; Locus_683_Transcript_1/2_Confidence_0.667_Length_1405; Locus_68…	K01623	ALDO; fructose-bisphosphate aldolase, class I [EC:4.1.2.13]	00710 Carbon fixation in photosynthetic organisms [PATH:gmx00710]	Energy metabolism	Metabolism	Glycine max (soybean)
Locus_10383_Transcript_1/1_Confidence_1.000_Length_1613; Locus_2938_Transcript_1/1_Confidence_1.000_Length_980	K02996	RP-S9; small subunit ribosomal protein S9	03010 Ribosome [PATH:aly03010]	Translation	Genetic Information Processing	Arabidopsis lyrata (lyrate rockcress)
Locus_10383_Transcript_1/1_Confidence_1.000_Length_1613; Locus_2938_Transcript_1/1_Confidence_1.000_Length_980	K02996	RP-S9; small subunit ribosomal protein S9	03010 Ribosome [PATH:ath03010]	Translation	Genetic Information Processing	Arabidopsis thaliana (thale cress)
Locus_10383_Transcript_1/1_Confidence_1.000_Length_1613; Locus_2938_Transcript_1/1_Confidence_1.000_Length_980	K02996	RP-S9; small subunit ribosomal protein S9	03010 Ribosome [PATH:gmx03010]	Translation	Genetic Information Processing	Glycine max (soybean)
Locus_10386_Transcript_1/1_Confidence_1.000_Length_940	K10743	RNASEH2A; ribonuclease H2 subunit A [EC:3.1.26.4]	03030 DNA replication [PATH:aly03030]	Replication and repair	Genetic Information Processing	Arabidopsis lyrata (lyrate rockcress)
Locus_10386_Transcript_1/1_Confidence_1.000_Length_940	K10743	RNASEH2A; ribonuclease H2 subunit A [EC:3.1.26.4]	03030 DNA replication [PATH:ath03030]	Replication and repair	Genetic Information Processing	Arabidopsis thaliana (thale cress)
Locus_10386_Transcript_1/1_Confidence_1.000_Length_940	K10743	RNASEH2A; ribonuclease H2 subunit A [EC:3.1.26.4]	03030 DNA replication [PATH:gmx03030]	Replication and repair	Genetic Information Processing	Glycine max (soybean)
Locus_10392_Transcript_1/1_Confidence_1.000_Length_2126	K10901	BLM; bloom syndrome protein [EC:3.6.4.12]	03440 Homologous recombination [PATH:aly03440]	Replication and repair	Genetic Information Processing	Arabidopsis lyrata (lyrate rockcress)
Locus_10392_Transcript_1/1_Confidence_1.000_Length_2126	K10901	BLM; bloom syndrome protein [EC:3.6.4.12]	03440 Homologous recombination [PATH:ath03440]	Replication and repair	Genetic Information Processing	Arabidopsis thaliana (thale cress)
Locus_10392_Transcript_1/1_Confidence_1.000_Length_2126	K10901	BLM; bloom syndrome protein [EC:3.6.4.12]	03440 Homologous recombination [PATH:gmx03440]	Replication and repair	Genetic Information Processing	Glycine max (soybean)
Locus_10394_Transcript_1/1_Confidence_1.000_Length_804; Locus_22818_Transcript_1/1_Confidence_1.000_Length_600	K02867	RP-L11; large subunit ribosomal protein L11	03010 Ribosome [PATH:aly03010]	Translation	Genetic Information Processing	Arabidopsis lyrata (lyrate rockcress)
Locus_10394_Transcript_1/1_Confidence_1.000_Length_804; Locus_22818_Transcript_1/1_Confidence_1.000_Length_600	K02867	RP-L11; large subunit ribosomal protein L11	03010 Ribosome [PATH:ath03010]	Translation	Genetic Information Processing	Arabidopsis thaliana (thale cress)
Locus_10394_Transcript_1/1_Confidence_1.000_Length_804; Locus_22818_Transcript_1/1_Confidence_1.000_Length_600	K02867	RP-L11; large subunit ribosomal protein L11	03010 Ribosome [PATH:gmx03010]	Translation	Genetic Information Processing	Glycine max (soybean)
Locus_10404_Transcript_1/1_Confidence_1.000_Length_2703	K10807	RRM1; ribonucleoside-diphosphate reductase subunit M1 [EC:1.17.4.1]	00230 Purine metabolism [PATH:aly00230]	Nucleotide metabolism	Metabolism	Arabidopsis lyrata (lyrate rockcress)
Locus_10404_Transcript_1/1_Confidence_1.000_Length_2703	K10807	RRM1; ribonucleoside-diphosphate reductase subunit M1 [EC:1.17.4.1]	00240 Pyrimidine metabolism [PATH:aly00240]	Nucleotide metabolism	Metabolism	Arabidopsis lyrata (lyrate rockcress)
Locus_10404_Transcript_1/1_Confidence_1.000_Length_2703	K10807	RRM1; ribonucleoside-diphosphate reductase subunit M1 [EC:1.17.4.1]	00480 Glutathione metabolism [PATH:aly00480]	Metabolism of other amino acids	Metabolism	Arabidopsis lyrata (lyrate rockcress)
Locus_10404_Transcript_1/1_Confidence_1.000_Length_2703	K10807	RRM1; ribonucleoside-diphosphate reductase subunit M1 [EC:1.17.4.1]	00230 Purine metabolism [PATH:ath00230]	Nucleotide metabolism	Metabolism	Arabidopsis thaliana (thale cress)
Locus_10404_Transcript_1/1_Confidence_1.000_Length_2703	K10807	RRM1; ribonucleoside-diphosphate reductase subunit M1 [EC:1.17.4.1]	00240 Pyrimidine metabolism [PATH:ath00240]	Nucleotide metabolism	Metabolism	Arabidopsis thaliana (thale cress)
Locus_10404_Transcript_1/1_Confidence_1.000_Length_2703	K10807	RRM1; ribonucleoside-diphosphate reductase subunit M1 [EC:1.17.4.1]	00480 Glutathione metabolism [PATH:ath00480]	Metabolism of other amino acids	Metabolism	Arabidopsis thaliana (thale cress)
Locus_10404_Transcript_1/1_Confidence_1.000_Length_2703	K10807	RRM1; ribonucleoside-diphosphate reductase subunit M1 [EC:1.17.4.1]	00230 Purine metabolism [PATH:gmx00230]	Nucleotide metabolism	Metabolism	Glycine max (soybean)
Locus_10404_Transcript_1/1_Confidence_1.000_Length_2703	K10807	RRM1; ribonucleoside-diphosphate reductase subunit M1 [EC:1.17.4.1]	00240 Pyrimidine metabolism [PATH:gmx00240]	Nucleotide metabolism	Metabolism	Glycine max (soybean)
Locus_10404_Transcript_1/1_Confidence_1.000_Length_2703	K10807	RRM1; ribonucleoside-diphosphate reductase subunit M1 [EC:1.17.4.1]	00480 Glutathione metabolism [PATH:gmx00480]	Metabolism of other amino acids	Metabolism	Glycine max (soybean)
Locus_1041_Transcript_1/1_Confidence_1.000_Length_1723; Locus_7558_Transcript_1/1_Confidence_1.000_Length_1689	K11826	AP2M1; AP-2 complex subunit mu-1	04144 Endocytosis [PATH:aly04144]	Transport and catabolism	Cellular Processes	Arabidopsis lyrata (lyrate rockcress)
Locus_1041_Transcript_1/1_Confidence_1.000_Length_1723; Locus_7558_Transcript_1/1_Confidence_1.000_Length_1689	K11826	AP2M1; AP-2 complex subunit mu-1	04144 Endocytosis [PATH:ath04144]	Transport and catabolism	Cellular Processes	Arabidopsis thaliana (thale cress)
Locus_1041_Transcript_1/1_Confidence_1.000_Length_1723; Locus_7558_Transcript_1/1_Confidence_1.000_Length_1689	K11826	AP2M1; AP-2 complex subunit mu-1	04144 Endocytosis [PATH:gmx04144]	Transport and catabolism	Cellular Processes	Glycine max (soybean)
Locus_10415_Transcript_1/1_Confidence_1.000_Length_3365	K03010	RPB2; DNA-directed RNA polymerase II subunit RPB2 [EC:2.7.7.6]	00230 Purine metabolism [PATH:aly00230]	Nucleotide metabolism	Metabolism	Arabidopsis lyrata (lyrate rockcress)
Locus_10415_Transcript_1/1_Confidence_1.000_Length_3365	K03010	RPB2; DNA-directed RNA polymerase II subunit RPB2 [EC:2.7.7.6]	00240 Pyrimidine metabolism [PATH:aly00240]	Nucleotide metabolism	Metabolism	Arabidopsis lyrata (lyrate rockcress)
Locus_10415_Transcript_1/1_Confidence_1.000_Length_3365	K03010	RPB2; DNA-directed RNA polymerase II subunit RPB2 [EC:2.7.7.6]	03020 RNA polymerase [PATH:aly03020]	Transcription	Genetic Information Processing	Arabidopsis lyrata (lyrate rockcress)
Locus_10415_Transcript_1/1_Confidence_1.000_Length_3365	K03010	RPB2; DNA-directed RNA polymerase II subunit RPB2 [EC:2.7.7.6]	00230 Purine metabolism [PATH:ath00230]	Nucleotide metabolism	Metabolism	Arabidopsis thaliana (thale cress)
Locus_10415_Transcript_1/1_Confidence_1.000_Length_3365	K03010	RPB2; DNA-directed RNA polymerase II subunit RPB2 [EC:2.7.7.6]	00240 Pyrimidine metabolism [PATH:ath00240]	Nucleotide metabolism	Metabolism	Arabidopsis thaliana (thale cress)
Locus_10415_Transcript_1/1_Confidence_1.000_Length_3365	K03010	RPB2; DNA-directed RNA polymerase II subunit RPB2 [EC:2.7.7.6]	03020 RNA polymerase [PATH:ath03020]	Transcription	Genetic Information Processing	Arabidopsis thaliana (thale cress)
Locus_10415_Transcript_1/1_Confidence_1.000_Length_3365	K03010	RPB2; DNA-directed RNA polymerase II subunit RPB2 [EC:2.7.7.6]	00230 Purine metabolism [PATH:gmx00230]	Nucleotide metabolism	Metabolism	Glycine max (soybean)
Locus_10415_Transcript_1/1_Confidence_1.000_Length_3365	K03010	RPB2; DNA-directed RNA polymerase II subunit RPB2 [EC:2.7.7.6]	00240 Pyrimidine metabolism [PATH:gmx00240]	Nucleotide metabolism	Metabolism	Glycine max (soybean)
Locus_10415_Transcript_1/1_Confidence_1.000_Length_3365	K03010	RPB2; DNA-directed RNA polymerase II subunit RPB2 [EC:2.7.7.6]	03020 RNA polymerase [PATH:gmx03020]	Transcription	Genetic Information Processing	Glycine max (soybean)
Locus_10419_Transcript_1/1_Confidence_1.000_Length_861	K01969	E6.4.1.4B; 3-methylcrotonyl-CoA carboxylase beta subunit [EC:6.4.1.4]	00280 Valine, leucine and isoleucine degradation [PATH:aly00280]	Amino acid metabolism	Metabolism	Arabidopsis lyrata (lyrate rockcress)
Locus_10419_Transcript_1/1_Confidence_1.000_Length_861	K01969	E6.4.1.4B; 3-methylcrotonyl-CoA carboxylase beta subunit [EC:6.4.1.4]	00280 Valine, leucine and isoleucine degradation [PATH:ath00280]	Amino acid metabolism	Metabolism	Arabidopsis thaliana (thale cress)
Locus_10419_Transcript_1/1_Confidence_1.000_Length_861	K01969	E6.4.1.4B; 3-methylcrotonyl-CoA carboxylase beta subunit [EC:6.4.1.4]	00280 Valine, leucine and isoleucine degradation [PATH:gmx00280]	Amino acid metabolism	Metabolism	Glycine max (soybean)
Locus_10433_Transcript_1/1_Confidence_1.000_Length_607; Locus_11499_Transcript_1/1_Confidence_1.000_Length_363	K14164	glyQS; glycyl-tRNA synthetase [EC:6.1.1.14]	00970 Aminoacyl-tRNA biosynthesis [PATH:aly00970]	Translation	Genetic Information Processing	Arabidopsis lyrata (lyrate rockcress)
Locus_10433_Transcript_1/1_Confidence_1.000_Length_607; Locus_11499_Transcript_1/1_Confidence_1.000_Length_363	K14164	glyQS; glycyl-tRNA synthetase [EC:6.1.1.14]	00970 Aminoacyl-tRNA biosynthesis [PATH:ath00970]	Translation	Genetic Information Processing	Arabidopsis thaliana (thale cress)
Locus_10433_Transcript_1/1_Confidence_1.000_Length_607; Locus_11499_Transcript_1/1_Confidence_1.000_Length_363	K14164	glyQS; glycyl-tRNA synthetase [EC:6.1.1.14]	00970 Aminoacyl-tRNA biosynthesis [PATH:gmx00970]	Translation	Genetic Information Processing	Glycine max (soybean)
Locus_10435_Transcript_1/1_Confidence_1.000_Length_923	K07573	CSL4; exosome complex component CSL4	03018 RNA degradation [PATH:aly03018]	Folding, sorting and degradation	Genetic Information Processing	Arabidopsis lyrata (lyrate rockcress)
Locus_10435_Transcript_1/1_Confidence_1.000_Length_923	K07573	CSL4; exosome complex component CSL4	03018 RNA degradation [PATH:ath03018]	Folding, sorting and degradation	Genetic Information Processing	Arabidopsis thaliana (thale cress)
Locus_10435_Transcript_1/1_Confidence_1.000_Length_923	K07573	CSL4; exosome complex component CSL4	03018 RNA degradation [PATH:gmx03018]	Folding, sorting and degradation	Genetic Information Processing	Glycine max (soybean)
Locus_10470_Transcript_1/1_Confidence_1.000_Length_634; Locus_13807_Transcript_1/1_Confidence_1.000_Length_415	K03165	TOP3; DNA topoisomerase III [EC:5.99.1.2]	03440 Homologous recombination [PATH:aly03440]	Replication and repair	Genetic Information Processing	Arabidopsis lyrata (lyrate rockcress)
Locus_10470_Transcript_1/1_Confidence_1.000_Length_634; Locus_13807_Transcript_1/1_Confidence_1.000_Length_415	K03165	TOP3; DNA topoisomerase III [EC:5.99.1.2]	03440 Homologous recombination [PATH:ath03440]	Replication and repair	Genetic Information Processing	Arabidopsis thaliana (thale cress)
Locus_10470_Transcript_1/1_Confidence_1.000_Length_634; Locus_13807_Transcript_1/1_Confidence_1.000_Length_415	K03165	TOP3; DNA topoisomerase III [EC:5.99.1.2]	03440 Homologous recombination [PATH:gmx03440]	Replication and repair	Genetic Information Processing	Glycine max (soybean)
Locus_10477_Transcript_2/2_Confidence_0.750_Length_1137; Locus_26055_Transcript_1/1_Confidence_1.000_Length_786; Locus_2987_Transcript_1/1_Confidence_1.000_Length_3598; Locus_31253_Transcript_1/1_Confidence_1.000_Length_1618; Locus_4416_Transcript_1/1_Confidence_1.000_Length_1561	K12619	XRN2; 5'-3' exoribonuclease 2 [EC:3.1.13.-]	03008 Ribosome biogenesis in eukaryotes [PATH:aly03008]	Translation	Genetic Information Processing	Arabidopsis lyrata (lyrate rockcress)
Locus_10477_Transcript_2/2_Confidence_0.750_Length_1137; Locus_26055_Transcript_1/1_Confidence_1.000_Length_786; Locus_2987_Transcript_1/1_Confidence_1.000_Length_3598; Locus_31253_Transcript_1/1_Confidence_1.000_Length_1618; Locus_4416_Transcript_1/1_Confidence_1.000_Length_1561	K12619	XRN2; 5'-3' exoribonuclease 2 [EC:3.1.13.-]	03018 RNA degradation [PATH:aly03018]	Folding, sorting and degradation	Genetic Information Processing	Arabidopsis lyrata (lyrate rockcress)
Locus_10477_Transcript_2/2_Confidence_0.750_Length_1137; Locus_26055_Transcript_1/1_Confidence_1.000_Length_786; Locus_2987_Transcript_1/1_Confidence_1.000_Length_3598; Locus_31253_Transcript_1/1_Confidence_1.000_Length_1618; Locus_4416_Transcript_1/1_Confidence_1.000_Length_1561	K12619	XRN2; 5'-3' exoribonuclease 2 [EC:3.1.13.-]	03008 Ribosome biogenesis in eukaryotes [PATH:ath03008]	Translation	Genetic Information Processing	Arabidopsis thaliana (thale cress)
Locus_10477_Transcript_2/2_Confidence_0.750_Length_1137; Locus_26055_Transcript_1/1_Confidence_1.000_Length_786; Locus_2987_Transcript_1/1_Confidence_1.000_Length_3598; Locus_31253_Transcript_1/1_Confidence_1.000_Length_1618; Locus_4416_Transcript_1/1_Confidence_1.000_Length_1561	K12619	XRN2; 5'-3' exoribonuclease 2 [EC:3.1.13.-]	03018 RNA degradation [PATH:ath03018]	Folding, sorting and degradation	Genetic Information Processing	Arabidopsis thaliana (thale cress)
Locus_10477_Transcript_2/2_Confidence_0.750_Length_1137; Locus_26055_Transcript_1/1_Confidence_1.000_Length_786; Locus_2987_Transcript_1/1_Confidence_1.000_Length_3598; Locus_31253_Transcript_1/1_Confidence_1.000_Length_1618; Locus_4416_Transcript_1/1_Confidence_1.000_Length_1561	K12619	XRN2; 5'-3' exoribonuclease 2 [EC:3.1.13.-]	03008 Ribosome biogenesis in eukaryotes [PATH:gmx03008]	Translation	Genetic Information Processing	Glycine max (soybean)
Locus_10477_Transcript_2/2_Confidence_0.750_Length_1137; Locus_26055_Transcript_1/1_Confidence_1.000_Length_786; Locus_2987_Transcript_1/1_Confidence_1.000_Length_3598; Locus_31253_Transcript_1/1_Confidence_1.000_Length_1618; Locus_4416_Transcript_1/1_Confidence_1.000_Length_1561	K12619	XRN2; 5'-3' exoribonuclease 2 [EC:3.1.13.-]	03018 RNA degradation [PATH:gmx03018]	Folding, sorting and degradation	Genetic Information Processing	Glycine max (soybean)
Locus_10487_Transcript_1/1_Confidence_1.000_Length_1768	K00052	leuB; 3-isopropylmalate dehydrogenase [EC:1.1.1.85]	01210 2-Oxocarboxylic acid metabolism [PATH:aly01210]	Metabolism	Metabolism	Arabidopsis lyrata (lyrate rockcress)
Locus_10487_Transcript_1/1_Confidence_1.000_Length_1768	K00052	leuB; 3-isopropylmalate dehydrogenase [EC:1.1.1.85]	01230 Biosynthesis of amino acids [PATH:aly01230]	Metabolism	Metabolism	Arabidopsis lyrata (lyrate rockcress)
Locus_10487_Transcript_1/1_Confidence_1.000_Length_1768	K00052	leuB; 3-isopropylmalate dehydrogenase [EC:1.1.1.85]	00660 C5-Branched dibasic acid metabolism [PATH:aly00660]	Carbohydrate metabolism	Metabolism	Arabidopsis lyrata (lyrate rockcress)
Locus_10487_Transcript_1/1_Confidence_1.000_Length_1768	K00052	leuB; 3-isopropylmalate dehydrogenase [EC:1.1.1.85]	00290 Valine, leucine and isoleucine biosynthesis [PATH:aly00290]	Amino acid metabolism	Metabolism	Arabidopsis lyrata (lyrate rockcress)
Locus_10487_Transcript_1/1_Confidence_1.000_Length_1768	K00052	leuB; 3-isopropylmalate dehydrogenase [EC:1.1.1.85]	01210 2-Oxocarboxylic acid metabolism [PATH:ath01210]	Metabolism	Metabolism	Arabidopsis thaliana (thale cress)
Locus_10487_Transcript_1/1_Confidence_1.000_Length_1768	K00052	leuB; 3-isopropylmalate dehydrogenase [EC:1.1.1.85]	01230 Biosynthesis of amino acids [PATH:ath01230]	Metabolism	Metabolism	Arabidopsis thaliana (thale cress)
Locus_10487_Transcript_1/1_Confidence_1.000_Length_1768	K00052	leuB; 3-isopropylmalate dehydrogenase [EC:1.1.1.85]	00660 C5-Branched dibasic acid metabolism [PATH:ath00660]	Carbohydrate metabolism	Metabolism	Arabidopsis thaliana (thale cress)
Locus_10487_Transcript_1/1_Confidence_1.000_Length_1768	K00052	leuB; 3-isopropylmalate dehydrogenase [EC:1.1.1.85]	00290 Valine, leucine and isoleucine biosynthesis [PATH:ath00290]	Amino acid metabolism	Metabolism	Arabidopsis thaliana (thale cress)
Locus_10487_Transcript_1/1_Confidence_1.000_Length_1768	K00052	leuB; 3-isopropylmalate dehydrogenase [EC:1.1.1.85]	01210 2-Oxocarboxylic acid metabolism [PATH:gmx01210]	Metabolism	Metabolism	Glycine max (soybean)
Locus_10487_Transcript_1/1_Confidence_1.000_Length_1768	K00052	leuB; 3-isopropylmalate dehydrogenase [EC:1.1.1.85]	01230 Biosynthesis of amino acids [PATH:gmx01230]	Metabolism	Metabolism	Glycine max (soybean)
Locus_10487_Transcript_1/1_Confidence_1.000_Length_1768	K00052	leuB; 3-isopropylmalate dehydrogenase [EC:1.1.1.85]	00660 C5-Branched dibasic acid metabolism [PATH:gmx00660]	Carbohydrate metabolism	Metabolism	Glycine max (soybean)
Locus_10487_Transcript_1/1_Confidence_1.000_Length_1768	K00052	leuB; 3-isopropylmalate dehydrogenase [EC:1.1.1.85]	00290 Valine, leucine and isoleucine biosynthesis [PATH:gmx00290]	Amino acid metabolism	Metabolism	Glycine max (soybean)
Locus_10493_Transcript_1/1_Confidence_1.000_Length_3417; Locus_8126_Transcript_1/1_Confidence_1.000_Length_2166	K15728	LPIN; phosphatidate phosphatase LPIN [EC:3.1.3.4]	00561 Glycerolipid metabolism [PATH:aly00561]	Lipid metabolism	Metabolism	Arabidopsis lyrata (lyrate rockcress)
Locus_10493_Transcript_1/1_Confidence_1.000_Length_3417; Locus_8126_Transcript_1/1_Confidence_1.000_Length_2166	K15728	LPIN; phosphatidate phosphatase LPIN [EC:3.1.3.4]	00564 Glycerophospholipid metabolism [PATH:aly00564]	Lipid metabolism	Metabolism	Arabidopsis lyrata (lyrate rockcress)
Locus_10493_Transcript_1/1_Confidence_1.000_Length_3417; Locus_8126_Transcript_1/1_Confidence_1.000_Length_2166	K15728	LPIN; phosphatidate phosphatase LPIN [EC:3.1.3.4]	00561 Glycerolipid metabolism [PATH:ath00561]	Lipid metabolism	Metabolism	Arabidopsis thaliana (thale cress)
Locus_10493_Transcript_1/1_Confidence_1.000_Length_3417; Locus_8126_Transcript_1/1_Confidence_1.000_Length_2166	K15728	LPIN; phosphatidate phosphatase LPIN [EC:3.1.3.4]	00564 Glycerophospholipid metabolism [PATH:ath00564]	Lipid metabolism	Metabolism	Arabidopsis thaliana (thale cress)
Locus_10493_Transcript_1/1_Confidence_1.000_Length_3417; Locus_8126_Transcript_1/1_Confidence_1.000_Length_2166	K15728	LPIN; phosphatidate phosphatase LPIN [EC:3.1.3.4]	00561 Glycerolipid metabolism [PATH:gmx00561]	Lipid metabolism	Metabolism	Glycine max (soybean)
Locus_10493_Transcript_1/1_Confidence_1.000_Length_3417; Locus_8126_Transcript_1/1_Confidence_1.000_Length_2166	K15728	LPIN; phosphatidate phosphatase LPIN [EC:3.1.3.4]	00564 Glycerophospholipid metabolism [PATH:gmx00564]	Lipid metabolism	Metabolism	Glycine max (soybean)
Locus_105_Transcript_1/2_Confidence_0.750_Length_1132; Locus_105_Transcript_2/2_Confidence_0.750_Length_1126	K02934	RP-L6e; large subunit ribosomal protein L6e	03010 Ribosome [PATH:aly03010]	Translation	Genetic Information Processing	Arabidopsis lyrata (lyrate rockcress)
Locus_105_Transcript_1/2_Confidence_0.750_Length_1132; Locus_105_Transcript_2/2_Confidence_0.750_Length_1126	K02934	RP-L6e; large subunit ribosomal protein L6e	03010 Ribosome [PATH:ath03010]	Translation	Genetic Information Processing	Arabidopsis thaliana (thale cress)
Locus_105_Transcript_1/2_Confidence_0.750_Length_1132; Locus_105_Transcript_2/2_Confidence_0.750_Length_1126	K02934	RP-L6e; large subunit ribosomal protein L6e	03010 Ribosome [PATH:gmx03010]	Translation	Genetic Information Processing	Glycine max (soybean)
Locus_1050_Transcript_1/2_Confidence_0.667_Length_2025; Locus_1050_Transcript_2/2_Confidence_0.667_Length_2025	K12844	PRPF31; U4/U6 small nuclear ribonucleoprotein PRP31	03040 Spliceosome [PATH:aly03040]	Transcription	Genetic Information Processing	Arabidopsis lyrata (lyrate rockcress)
Locus_1050_Transcript_1/2_Confidence_0.667_Length_2025; Locus_1050_Transcript_2/2_Confidence_0.667_Length_2025	K12844	PRPF31; U4/U6 small nuclear ribonucleoprotein PRP31	03040 Spliceosome [PATH:ath03040]	Transcription	Genetic Information Processing	Arabidopsis thaliana (thale cress)
Locus_1050_Transcript_1/2_Confidence_0.667_Length_2025; Locus_1050_Transcript_2/2_Confidence_0.667_Length_2025	K12844	PRPF31; U4/U6 small nuclear ribonucleoprotein PRP31	03040 Spliceosome [PATH:gmx03040]	Transcription	Genetic Information Processing	Glycine max (soybean)
Locus_10509_Transcript_1/1_Confidence_1.000_Length_1543	K02434	gatB; aspartyl-tRNA(Asn)/glutamyl-tRNA(Gln) amidotransferase subunit B [EC:6.3.5.6 6.3.5.7]	00970 Aminoacyl-tRNA biosynthesis [PATH:ath00970]	Translation	Genetic Information Processing	Arabidopsis thaliana (thale cress)
Locus_10509_Transcript_1/1_Confidence_1.000_Length_1543	K02434	gatB; aspartyl-tRNA(Asn)/glutamyl-tRNA(Gln) amidotransferase subunit B [EC:6.3.5.6 6.3.5.7]	00970 Aminoacyl-tRNA biosynthesis [PATH:gmx00970]	Translation	Genetic Information Processing	Glycine max (soybean)
Locus_10520_Transcript_1/1_Confidence_1.000_Length_1415; Locus_22313_Transcript_1/1_Confidence_1.000_Length_415; Locus_650_Transcript_1/3_Confidence_0.667_Length_1444; Locus_650_Transcript_3/3_Confidence_0.667_Length_1438	K12837	U2AF2; splicing factor U2AF 65 kDa subunit	03040 Spliceosome [PATH:aly03040]	Transcription	Genetic Information Processing	Arabidopsis lyrata (lyrate rockcress)
Locus_10520_Transcript_1/1_Confidence_1.000_Length_1415; Locus_22313_Transcript_1/1_Confidence_1.000_Length_415; Locus_650_Transcript_1/3_Confidence_0.667_Length_1444; Locus_650_Transcript_3/3_Confidence_0.667_Length_1438	K12837	U2AF2; splicing factor U2AF 65 kDa subunit	03040 Spliceosome [PATH:ath03040]	Transcription	Genetic Information Processing	Arabidopsis thaliana (thale cress)
Locus_10520_Transcript_1/1_Confidence_1.000_Length_1415; Locus_22313_Transcript_1/1_Confidence_1.000_Length_415; Locus_650_Transcript_1/3_Confidence_0.667_Length_1444; Locus_650_Transcript_3/3_Confidence_0.667_Length_1438	K12837	U2AF2; splicing factor U2AF 65 kDa subunit	03040 Spliceosome [PATH:gmx03040]	Transcription	Genetic Information Processing	Glycine max (soybean)
Locus_1054_Transcript_1/1_Confidence_1.000_Length_1878	K00457	HPD; 4-hydroxyphenylpyruvate dioxygenase [EC:1.13.11.27]	00350 Tyrosine metabolism [PATH:aly00350]	Amino acid metabolism	Metabolism	Arabidopsis lyrata (lyrate rockcress)
Locus_1054_Transcript_1/1_Confidence_1.000_Length_1878	K00457	HPD; 4-hydroxyphenylpyruvate dioxygenase [EC:1.13.11.27]	00360 Phenylalanine metabolism [PATH:aly00360]	Amino acid metabolism	Metabolism	Arabidopsis lyrata (lyrate rockcress)
Locus_1054_Transcript_1/1_Confidence_1.000_Length_1878	K00457	HPD; 4-hydroxyphenylpyruvate dioxygenase [EC:1.13.11.27]	00130 Ubiquinone and other terpenoid-quinone biosynthesis [PATH:aly00130]	Metabolism of cofactors and vitamins	Metabolism	Arabidopsis lyrata (lyrate rockcress)
Locus_1054_Transcript_1/1_Confidence_1.000_Length_1878	K00457	HPD; 4-hydroxyphenylpyruvate dioxygenase [EC:1.13.11.27]	00350 Tyrosine metabolism [PATH:ath00350]	Amino acid metabolism	Metabolism	Arabidopsis thaliana (thale cress)
Locus_1054_Transcript_1/1_Confidence_1.000_Length_1878	K00457	HPD; 4-hydroxyphenylpyruvate dioxygenase [EC:1.13.11.27]	00360 Phenylalanine metabolism [PATH:ath00360]	Amino acid metabolism	Metabolism	Arabidopsis thaliana (thale cress)
Locus_1054_Transcript_1/1_Confidence_1.000_Length_1878	K00457	HPD; 4-hydroxyphenylpyruvate dioxygenase [EC:1.13.11.27]	00130 Ubiquinone and other terpenoid-quinone biosynthesis [PATH:ath00130]	Metabolism of cofactors and vitamins	Metabolism	Arabidopsis thaliana (thale cress)
Locus_1054_Transcript_1/1_Confidence_1.000_Length_1878	K00457	HPD; 4-hydroxyphenylpyruvate dioxygenase [EC:1.13.11.27]	00350 Tyrosine metabolism [PATH:gmx00350]	Amino acid metabolism	Metabolism	Glycine max (soybean)
Locus_1054_Transcript_1/1_Confidence_1.000_Length_1878	K00457	HPD; 4-hydroxyphenylpyruvate dioxygenase [EC:1.13.11.27]	00360 Phenylalanine metabolism [PATH:gmx00360]	Amino acid metabolism	Metabolism	Glycine max (soybean)
Locus_1054_Transcript_1/1_Confidence_1.000_Length_1878	K00457	HPD; 4-hydroxyphenylpyruvate dioxygenase [EC:1.13.11.27]	00130 Ubiquinone and other terpenoid-quinone biosynthesis [PATH:gmx00130]	Metabolism of cofactors and vitamins	Metabolism	Glycine max (soybean)
Locus_10543_Transcript_1/1_Confidence_1.000_Length_1078	K10867	NBN; nijmegen breakage syndrome protein 1	03440 Homologous recombination [PATH:aly03440]	Replication and repair	Genetic Information Processing	Arabidopsis lyrata (lyrate rockcress)
Locus_10543_Transcript_1/1_Confidence_1.000_Length_1078	K10867	NBN; nijmegen breakage syndrome protein 1	03440 Homologous recombination [PATH:ath03440]	Replication and repair	Genetic Information Processing	Arabidopsis thaliana (thale cress)
Locus_10543_Transcript_1/1_Confidence_1.000_Length_1078	K10867	NBN; nijmegen breakage syndrome protein 1	03440 Homologous recombination [PATH:gmx03440]	Replication and repair	Genetic Information Processing	Glycine max (soybean)
Locus_10547_Transcript_1/1_Confidence_1.000_Length_1732; Locus_11744_Transcript_1/1_Confidence_1.000_Length_1786; Locus_34094_Transcript_1/1_Confidence_1.000_Length_1832	K01723	AOS; hydroperoxide dehydratase [EC:4.2.1.92]	00592 alpha-Linolenic acid metabolism [PATH:aly00592]	Lipid metabolism	Metabolism	Arabidopsis lyrata (lyrate rockcress)
Locus_10547_Transcript_1/1_Confidence_1.000_Length_1732; Locus_11744_Transcript_1/1_Confidence_1.000_Length_1786; Locus_34094_Transcript_1/1_Confidence_1.000_Length_1832	K01723	AOS; hydroperoxide dehydratase [EC:4.2.1.92]	00592 alpha-Linolenic acid metabolism [PATH:ath00592]	Lipid metabolism	Metabolism	Arabidopsis thaliana (thale cress)
Locus_10547_Transcript_1/1_Confidence_1.000_Length_1732; Locus_11744_Transcript_1/1_Confidence_1.000_Length_1786; Locus_34094_Transcript_1/1_Confidence_1.000_Length_1832	K01723	AOS; hydroperoxide dehydratase [EC:4.2.1.92]	00592 alpha-Linolenic acid metabolism [PATH:gmx00592]	Lipid metabolism	Metabolism	Glycine max (soybean)
Locus_10555_Transcript_1/1_Confidence_1.000_Length_2017	K13832	aroDE; 3-dehydroquinate dehydratase / shikimate dehydrogenase [EC:4.2.1.10 1.1.1.25]	01230 Biosynthesis of amino acids [PATH:aly01230]	Metabolism	Metabolism	Arabidopsis lyrata (lyrate rockcress)
Locus_10555_Transcript_1/1_Confidence_1.000_Length_2017	K13832	aroDE; 3-dehydroquinate dehydratase / shikimate dehydrogenase [EC:4.2.1.10 1.1.1.25]	00400 Phenylalanine, tyrosine and tryptophan biosynthesis [PATH:aly00400]	Amino acid metabolism	Metabolism	Arabidopsis lyrata (lyrate rockcress)
Locus_10555_Transcript_1/1_Confidence_1.000_Length_2017	K13832	aroDE; 3-dehydroquinate dehydratase / shikimate dehydrogenase [EC:4.2.1.10 1.1.1.25]	01230 Biosynthesis of amino acids [PATH:ath01230]	Metabolism	Metabolism	Arabidopsis thaliana (thale cress)
Locus_10555_Transcript_1/1_Confidence_1.000_Length_2017	K13832	aroDE; 3-dehydroquinate dehydratase / shikimate dehydrogenase [EC:4.2.1.10 1.1.1.25]	00400 Phenylalanine, tyrosine and tryptophan biosynthesis [PATH:ath00400]	Amino acid metabolism	Metabolism	Arabidopsis thaliana (thale cress)
Locus_10555_Transcript_1/1_Confidence_1.000_Length_2017	K13832	aroDE; 3-dehydroquinate dehydratase / shikimate dehydrogenase [EC:4.2.1.10 1.1.1.25]	01230 Biosynthesis of amino acids [PATH:gmx01230]	Metabolism	Metabolism	Glycine max (soybean)
Locus_10555_Transcript_1/1_Confidence_1.000_Length_2017	K13832	aroDE; 3-dehydroquinate dehydratase / shikimate dehydrogenase [EC:4.2.1.10 1.1.1.25]	00400 Phenylalanine, tyrosine and tryptophan biosynthesis [PATH:gmx00400]	Amino acid metabolism	Metabolism	Glycine max (soybean)
Locus_1058_Transcript_1/1_Confidence_1.000_Length_2035	K05917	CYP51; sterol 14-demethylase [EC:1.14.13.70]	00100 Steroid biosynthesis [PATH:aly00100]	Lipid metabolism	Metabolism	Arabidopsis lyrata (lyrate rockcress)
Locus_1058_Transcript_1/1_Confidence_1.000_Length_2035	K05917	CYP51; sterol 14-demethylase [EC:1.14.13.70]	00100 Steroid biosynthesis [PATH:ath00100]	Lipid metabolism	Metabolism	Arabidopsis thaliana (thale cress)
Locus_1058_Transcript_1/1_Confidence_1.000_Length_2035	K05917	CYP51; sterol 14-demethylase [EC:1.14.13.70]	00100 Steroid biosynthesis [PATH:gmx00100]	Lipid metabolism	Metabolism	Glycine max (soybean)
Locus_10583_Transcript_1/1_Confidence_1.000_Length_1740; Locus_16380_Transcript_1/1_Confidence_1.000_Length_653	K14570	REX1; RNA exonuclease 1 [EC:3.1.-.-]	03008 Ribosome biogenesis in eukaryotes [PATH:aly03008]	Translation	Genetic Information Processing	Arabidopsis lyrata (lyrate rockcress)
Locus_10583_Transcript_1/1_Confidence_1.000_Length_1740; Locus_16380_Transcript_1/1_Confidence_1.000_Length_653	K14570	REX1; RNA exonuclease 1 [EC:3.1.-.-]	03008 Ribosome biogenesis in eukaryotes [PATH:ath03008]	Translation	Genetic Information Processing	Arabidopsis thaliana (thale cress)
Locus_10583_Transcript_1/1_Confidence_1.000_Length_1740; Locus_16380_Transcript_1/1_Confidence_1.000_Length_653	K14570	REX1; RNA exonuclease 1 [EC:3.1.-.-]	03008 Ribosome biogenesis in eukaryotes [PATH:gmx03008]	Translation	Genetic Information Processing	Glycine max (soybean)
Locus_1059_Transcript_1/2_Confidence_0.667_Length_2802; Locus_1059_Transcript_2/2_Confidence_0.667_Length_2984; Locus_24734_Transcript_1/1_Confidence_1.000_Length_2728	K12129	PRR7; pseudo-response regulator 7	04712 Circadian rhythm - plant [PATH:aly04712]	Environmental adaptation	Organismal Systems	Arabidopsis lyrata (lyrate rockcress)
Locus_1059_Transcript_1/2_Confidence_0.667_Length_2802; Locus_1059_Transcript_2/2_Confidence_0.667_Length_2984; Locus_24734_Transcript_1/1_Confidence_1.000_Length_2728	K12129	PRR7; pseudo-response regulator 7	04712 Circadian rhythm - plant [PATH:ath04712]	Environmental adaptation	Organismal Systems	Arabidopsis thaliana (thale cress)
Locus_1059_Transcript_1/2_Confidence_0.667_Length_2802; Locus_1059_Transcript_2/2_Confidence_0.667_Length_2984; Locus_24734_Transcript_1/1_Confidence_1.000_Length_2728	K12129	PRR7; pseudo-response regulator 7	04712 Circadian rhythm - plant [PATH:gmx04712]	Environmental adaptation	Organismal Systems	Glycine max (soybean)
Locus_10590_Transcript_1/1_Confidence_1.000_Length_1085; Locus_21516_Transcript_1/1_Confidence_1.000_Length_1315; Locus_2689_Transcript_1/1_Confidence_1.000_Length_1123; Locus_28597_Transcript_1/1_Confidence_1.000_Length_906	K06130	LYPLA2; lysophospholipase II [EC:3.1.1.5]	00564 Glycerophospholipid metabolism [PATH:aly00564]	Lipid metabolism	Metabolism	Arabidopsis lyrata (lyrate rockcress)
Locus_10590_Transcript_1/1_Confidence_1.000_Length_1085; Locus_21516_Transcript_1/1_Confidence_1.000_Length_1315; Locus_2689_Transcript_1/1_Confidence_1.000_Length_1123; Locus_28597_Transcript_1/1_Confidence_1.000_Length_906	K06130	LYPLA2; lysophospholipase II [EC:3.1.1.5]	00564 Glycerophospholipid metabolism [PATH:ath00564]	Lipid metabolism	Metabolism	Arabidopsis thaliana (thale cress)
Locus_10590_Transcript_1/1_Confidence_1.000_Length_1085; Locus_21516_Transcript_1/1_Confidence_1.000_Length_1315; Locus_2689_Transcript_1/1_Confidence_1.000_Length_1123; Locus_28597_Transcript_1/1_Confidence_1.000_Length_906	K06130	LYPLA2; lysophospholipase II [EC:3.1.1.5]	00564 Glycerophospholipid metabolism [PATH:gmx00564]	Lipid metabolism	Metabolism	Glycine max (soybean)
Locus_10600_Transcript_1/1_Confidence_1.000_Length_1259	K00013	hisD; histidinol dehydrogenase [EC:1.1.1.23]	01230 Biosynthesis of amino acids [PATH:aly01230]	Metabolism	Metabolism	Arabidopsis lyrata (lyrate rockcress)
Locus_10600_Transcript_1/1_Confidence_1.000_Length_1259	K00013	hisD; histidinol dehydrogenase [EC:1.1.1.23]	00340 Histidine metabolism [PATH:aly00340]	Amino acid metabolism	Metabolism	Arabidopsis lyrata (lyrate rockcress)
Locus_10600_Transcript_1/1_Confidence_1.000_Length_1259	K00013	hisD; histidinol dehydrogenase [EC:1.1.1.23]	01230 Biosynthesis of amino acids [PATH:ath01230]	Metabolism	Metabolism	Arabidopsis thaliana (thale cress)
Locus_10600_Transcript_1/1_Confidence_1.000_Length_1259	K00013	hisD; histidinol dehydrogenase [EC:1.1.1.23]	00340 Histidine metabolism [PATH:ath00340]	Amino acid metabolism	Metabolism	Arabidopsis thaliana (thale cress)
Locus_10600_Transcript_1/1_Confidence_1.000_Length_1259	K00013	hisD; histidinol dehydrogenase [EC:1.1.1.23]	01230 Biosynthesis of amino acids [PATH:gmx01230]	Metabolism	Metabolism	Glycine max (soybean)
Locus_10600_Transcript_1/1_Confidence_1.000_Length_1259	K00013	hisD; histidinol dehydrogenase [EC:1.1.1.23]	00340 Histidine metabolism [PATH:gmx00340]	Amino acid metabolism	Metabolism	Glycine max (soybean)
Locus_1061_Transcript_1/1_Confidence_1.000_Length_1919; Locus_113_Transcript_1/1_Confidence_1.000_Length_2109	K00927	PGK; phosphoglycerate kinase [EC:2.7.2.3]	01200 Carbon metabolism [PATH:aly01200]	Metabolism	Metabolism	Arabidopsis lyrata (lyrate rockcress)
Locus_1061_Transcript_1/1_Confidence_1.000_Length_1919; Locus_113_Transcript_1/1_Confidence_1.000_Length_2109	K00927	PGK; phosphoglycerate kinase [EC:2.7.2.3]	01230 Biosynthesis of amino acids [PATH:aly01230]	Metabolism	Metabolism	Arabidopsis lyrata (lyrate rockcress)
Locus_1061_Transcript_1/1_Confidence_1.000_Length_1919; Locus_113_Transcript_1/1_Confidence_1.000_Length_2109	K00927	PGK; phosphoglycerate kinase [EC:2.7.2.3]	00010 Glycolysis / Gluconeogenesis [PATH:aly00010]	Carbohydrate metabolism	Metabolism	Arabidopsis lyrata (lyrate rockcress)
Locus_1061_Transcript_1/1_Confidence_1.000_Length_1919; Locus_113_Transcript_1/1_Confidence_1.000_Length_2109	K00927	PGK; phosphoglycerate kinase [EC:2.7.2.3]	00710 Carbon fixation in photosynthetic organisms [PATH:aly00710]	Energy metabolism	Metabolism	Arabidopsis lyrata (lyrate rockcress)
Locus_1061_Transcript_1/1_Confidence_1.000_Length_1919; Locus_113_Transcript_1/1_Confidence_1.000_Length_2109	K00927	PGK; phosphoglycerate kinase [EC:2.7.2.3]	01200 Carbon metabolism [PATH:ath01200]	Metabolism	Metabolism	Arabidopsis thaliana (thale cress)
Locus_1061_Transcript_1/1_Confidence_1.000_Length_1919; Locus_113_Transcript_1/1_Confidence_1.000_Length_2109	K00927	PGK; phosphoglycerate kinase [EC:2.7.2.3]	01230 Biosynthesis of amino acids [PATH:ath01230]	Metabolism	Metabolism	Arabidopsis thaliana (thale cress)
Locus_1061_Transcript_1/1_Confidence_1.000_Length_1919; Locus_113_Transcript_1/1_Confidence_1.000_Length_2109	K00927	PGK; phosphoglycerate kinase [EC:2.7.2.3]	00010 Glycolysis / Gluconeogenesis [PATH:ath00010]	Carbohydrate metabolism	Metabolism	Arabidopsis thaliana (thale cress)
Locus_1061_Transcript_1/1_Confidence_1.000_Length_1919; Locus_113_Transcript_1/1_Confidence_1.000_Length_2109	K00927	PGK; phosphoglycerate kinase [EC:2.7.2.3]	00710 Carbon fixation in photosynthetic organisms [PATH:ath00710]	Energy metabolism	Metabolism	Arabidopsis thaliana (thale cress)
Locus_1061_Transcript_1/1_Confidence_1.000_Length_1919; Locus_113_Transcript_1/1_Confidence_1.000_Length_2109	K00927	PGK; phosphoglycerate kinase [EC:2.7.2.3]	01200 Carbon metabolism [PATH:gmx01200]	Metabolism	Metabolism	Glycine max (soybean)
Locus_1061_Transcript_1/1_Confidence_1.000_Length_1919; Locus_113_Transcript_1/1_Confidence_1.000_Length_2109	K00927	PGK; phosphoglycerate kinase [EC:2.7.2.3]	01230 Biosynthesis of amino acids [PATH:gmx01230]	Metabolism	Metabolism	Glycine max (soybean)
Locus_1061_Transcript_1/1_Confidence_1.000_Length_1919; Locus_113_Transcript_1/1_Confidence_1.000_Length_2109	K00927	PGK; phosphoglycerate kinase [EC:2.7.2.3]	00010 Glycolysis / Gluconeogenesis [PATH:gmx00010]	Carbohydrate metabolism	Metabolism	Glycine max (soybean)
Locus_1061_Transcript_1/1_Confidence_1.000_Length_1919; Locus_113_Transcript_1/1_Confidence_1.000_Length_2109	K00927	PGK; phosphoglycerate kinase [EC:2.7.2.3]	00710 Carbon fixation in photosynthetic organisms [PATH:gmx00710]	Energy metabolism	Metabolism	Glycine max (soybean)
Locus_10618_Transcript_1/1_Confidence_1.000_Length_2307	K00111	glpA; glycerol-3-phosphate dehydrogenase [EC:1.1.5.3]	00564 Glycerophospholipid metabolism [PATH:aly00564]	Lipid metabolism	Metabolism	Arabidopsis lyrata (lyrate rockcress)
Locus_10618_Transcript_1/1_Confidence_1.000_Length_2307	K00111	glpA; glycerol-3-phosphate dehydrogenase [EC:1.1.5.3]	00564 Glycerophospholipid metabolism [PATH:ath00564]	Lipid metabolism	Metabolism	Arabidopsis thaliana (thale cress)
Locus_10618_Transcript_1/1_Confidence_1.000_Length_2307	K00111	glpA; glycerol-3-phosphate dehydrogenase [EC:1.1.5.3]	00564 Glycerophospholipid metabolism [PATH:gmx00564]	Lipid metabolism	Metabolism	Glycine max (soybean)
Locus_10630_Transcript_1/1_Confidence_1.000_Length_1174	K02703	psbA; photosystem II P680 reaction center D1 protein	00195 Photosynthesis [PATH:ath00195]	Energy metabolism	Metabolism	Arabidopsis thaliana (thale cress)
Locus_10630_Transcript_1/1_Confidence_1.000_Length_1174	K02703	psbA; photosystem II P680 reaction center D1 protein	00195 Photosynthesis [PATH:gmx00195]	Energy metabolism	Metabolism	Glycine max (soybean)
Locus_10641_Transcript_1/1_Confidence_1.000_Length_752; Locus_26839_Transcript_1/1_Confidence_1.000_Length_539	K06125	COQ2; 4-hydroxybenzoate polyprenyltransferase [EC:2.5.1.39]	00130 Ubiquinone and other terpenoid-quinone biosynthesis [PATH:aly00130]	Metabolism of cofactors and vitamins	Metabolism	Arabidopsis lyrata (lyrate rockcress)
Locus_10641_Transcript_1/1_Confidence_1.000_Length_752; Locus_26839_Transcript_1/1_Confidence_1.000_Length_539	K06125	COQ2; 4-hydroxybenzoate polyprenyltransferase [EC:2.5.1.39]	00130 Ubiquinone and other terpenoid-quinone biosynthesis [PATH:ath00130]	Metabolism of cofactors and vitamins	Metabolism	Arabidopsis thaliana (thale cress)
Locus_10641_Transcript_1/1_Confidence_1.000_Length_752; Locus_26839_Transcript_1/1_Confidence_1.000_Length_539	K06125	COQ2; 4-hydroxybenzoate polyprenyltransferase [EC:2.5.1.39]	00130 Ubiquinone and other terpenoid-quinone biosynthesis [PATH:gmx00130]	Metabolism of cofactors and vitamins	Metabolism	Glycine max (soybean)
Locus_1065_Transcript_1/1_Confidence_1.000_Length_2274; Locus_6437_Transcript_1/2_Confidence_0.750_Length_2410; Locus_6437_Transcript_2/2_Confidence_0.750_Length_2404	K12614	DDX6; ATP-dependent RNA helicase DDX6/DHH1 [EC:3.6.4.13]	03018 RNA degradation [PATH:aly03018]	Folding, sorting and degradation	Genetic Information Processing	Arabidopsis lyrata (lyrate rockcress)
Locus_1065_Transcript_1/1_Confidence_1.000_Length_2274; Locus_6437_Transcript_1/2_Confidence_0.750_Length_2410; Locus_6437_Transcript_2/2_Confidence_0.750_Length_2404	K12614	DDX6; ATP-dependent RNA helicase DDX6/DHH1 [EC:3.6.4.13]	03018 RNA degradation [PATH:ath03018]	Folding, sorting and degradation	Genetic Information Processing	Arabidopsis thaliana (thale cress)
Locus_1065_Transcript_1/1_Confidence_1.000_Length_2274; Locus_6437_Transcript_1/2_Confidence_0.750_Length_2410; Locus_6437_Transcript_2/2_Confidence_0.750_Length_2404	K12614	DDX6; ATP-dependent RNA helicase DDX6/DHH1 [EC:3.6.4.13]	03018 RNA degradation [PATH:gmx03018]	Folding, sorting and degradation	Genetic Information Processing	Glycine max (soybean)
Locus_10663_Transcript_1/1_Confidence_1.000_Length_1899	K12882	NCBP1; nuclear cap-binding protein subunit 1	03040 Spliceosome [PATH:aly03040]	Transcription	Genetic Information Processing	Arabidopsis lyrata (lyrate rockcress)
Locus_10663_Transcript_1/1_Confidence_1.000_Length_1899	K12882	NCBP1; nuclear cap-binding protein subunit 1	03013 RNA transport [PATH:aly03013]	Translation	Genetic Information Processing	Arabidopsis lyrata (lyrate rockcress)
Locus_10663_Transcript_1/1_Confidence_1.000_Length_1899	K12882	NCBP1; nuclear cap-binding protein subunit 1	03015 mRNA surveillance pathway [PATH:aly03015]	Translation	Genetic Information Processing	Arabidopsis lyrata (lyrate rockcress)
Locus_10663_Transcript_1/1_Confidence_1.000_Length_1899	K12882	NCBP1; nuclear cap-binding protein subunit 1	03040 Spliceosome [PATH:ath03040]	Transcription	Genetic Information Processing	Arabidopsis thaliana (thale cress)
Locus_10663_Transcript_1/1_Confidence_1.000_Length_1899	K12882	NCBP1; nuclear cap-binding protein subunit 1	03013 RNA transport [PATH:ath03013]	Translation	Genetic Information Processing	Arabidopsis thaliana (thale cress)
Locus_10663_Transcript_1/1_Confidence_1.000_Length_1899	K12882	NCBP1; nuclear cap-binding protein subunit 1	03015 mRNA surveillance pathway [PATH:ath03015]	Translation	Genetic Information Processing	Arabidopsis thaliana (thale cress)
Locus_10663_Transcript_1/1_Confidence_1.000_Length_1899	K12882	NCBP1; nuclear cap-binding protein subunit 1	03040 Spliceosome [PATH:gmx03040]	Transcription	Genetic Information Processing	Glycine max (soybean)
Locus_10663_Transcript_1/1_Confidence_1.000_Length_1899	K12882	NCBP1; nuclear cap-binding protein subunit 1	03013 RNA transport [PATH:gmx03013]	Translation	Genetic Information Processing	Glycine max (soybean)
Locus_10663_Transcript_1/1_Confidence_1.000_Length_1899	K12882	NCBP1; nuclear cap-binding protein subunit 1	03015 mRNA surveillance pathway [PATH:gmx03015]	Translation	Genetic Information Processing	Glycine max (soybean)
Locus_10688_Transcript_1/1_Confidence_1.000_Length_2210; Locus_11368_Transcript_1/1_Confidence_1.000_Length_2054; Locus_1342_Transcript_1/1_Confidence_1.000_Length_2081; Locus_13873_Transcript_1/1_Confidence_1.000_Length_1734; Locus_3032_Transcript_1/2_Confidence_0.750_Length_2306; Locus_3032_Transcript_2/2_Confidence_0.750_Length_2208; Locus_35008_Transcript_1/1_Confidence_1.000_Length_1928; Loc…	K13412	CPK; calcium-dependent protein kinase [EC:2.7.11.1]	04626 Plant-pathogen interaction [PATH:aly04626]	Environmental adaptation	Organismal Systems	Arabidopsis lyrata (lyrate rockcress)
Locus_10688_Transcript_1/1_Confidence_1.000_Length_2210; Locus_11368_Transcript_1/1_Confidence_1.000_Length_2054; Locus_1342_Transcript_1/1_Confidence_1.000_Length_2081; Locus_13873_Transcript_1/1_Confidence_1.000_Length_1734; Locus_3032_Transcript_1/2_Confidence_0.750_Length_2306; Locus_3032_Transcript_2/2_Confidence_0.750_Length_2208; Locus_35008_Transcript_1/1_Confidence_1.000_Length_1928; Loc…	K13412	CPK; calcium-dependent protein kinase [EC:2.7.11.1]	04626 Plant-pathogen interaction [PATH:ath04626]	Environmental adaptation	Organismal Systems	Arabidopsis thaliana (thale cress)
Locus_10688_Transcript_1/1_Confidence_1.000_Length_2210; Locus_11368_Transcript_1/1_Confidence_1.000_Length_2054; Locus_1342_Transcript_1/1_Confidence_1.000_Length_2081; Locus_13873_Transcript_1/1_Confidence_1.000_Length_1734; Locus_3032_Transcript_1/2_Confidence_0.750_Length_2306; Locus_3032_Transcript_2/2_Confidence_0.750_Length_2208; Locus_35008_Transcript_1/1_Confidence_1.000_Length_1928; Loc…	K13412	CPK; calcium-dependent protein kinase [EC:2.7.11.1]	04626 Plant-pathogen interaction [PATH:gmx04626]	Environmental adaptation	Organismal Systems	Glycine max (soybean)
Locus_10692_Transcript_1/1_Confidence_1.000_Length_1188	K03144	TFIIH4; transcription initiation factor TFIIH subunit 4	03022 Basal transcription factors [PATH:aly03022]	Transcription	Genetic Information Processing	Arabidopsis lyrata (lyrate rockcress)
Locus_10692_Transcript_1/1_Confidence_1.000_Length_1188	K03144	TFIIH4; transcription initiation factor TFIIH subunit 4	03420 Nucleotide excision repair [PATH:aly03420]	Replication and repair	Genetic Information Processing	Arabidopsis lyrata (lyrate rockcress)
Locus_10692_Transcript_1/1_Confidence_1.000_Length_1188	K03144	TFIIH4; transcription initiation factor TFIIH subunit 4	03022 Basal transcription factors [PATH:ath03022]	Transcription	Genetic Information Processing	Arabidopsis thaliana (thale cress)
Locus_10692_Transcript_1/1_Confidence_1.000_Length_1188	K03144	TFIIH4; transcription initiation factor TFIIH subunit 4	03420 Nucleotide excision repair [PATH:ath03420]	Replication and repair	Genetic Information Processing	Arabidopsis thaliana (thale cress)
Locus_10692_Transcript_1/1_Confidence_1.000_Length_1188	K03144	TFIIH4; transcription initiation factor TFIIH subunit 4	03022 Basal transcription factors [PATH:gmx03022]	Transcription	Genetic Information Processing	Glycine max (soybean)
Locus_10692_Transcript_1/1_Confidence_1.000_Length_1188	K03144	TFIIH4; transcription initiation factor TFIIH subunit 4	03420 Nucleotide excision repair [PATH:gmx03420]	Replication and repair	Genetic Information Processing	Glycine max (soybean)
Locus_107_Transcript_1/1_Confidence_1.000_Length_1156; Locus_11218_Transcript_1/1_Confidence_1.000_Length_1082; Locus_11544_Transcript_1/1_Confidence_1.000_Length_799; Locus_1257_Transcript_1/1_Confidence_1.000_Length_1140; Locus_12833_Transcript_1/1_Confidence_1.000_Length_413; Locus_18548_Transcript_2/2_Confidence_0.600_Length_444; Locus_21202_Transcript_1/1_Confidence_1.000_Length_750; Locus_2…	K13448	CML; calcium-binding protein CML	04626 Plant-pathogen interaction [PATH:aly04626]	Environmental adaptation	Organismal Systems	Arabidopsis lyrata (lyrate rockcress)
Locus_107_Transcript_1/1_Confidence_1.000_Length_1156; Locus_11218_Transcript_1/1_Confidence_1.000_Length_1082; Locus_11544_Transcript_1/1_Confidence_1.000_Length_799; Locus_1257_Transcript_1/1_Confidence_1.000_Length_1140; Locus_12833_Transcript_1/1_Confidence_1.000_Length_413; Locus_18548_Transcript_2/2_Confidence_0.600_Length_444; Locus_21202_Transcript_1/1_Confidence_1.000_Length_750; Locus_2…	K13448	CML; calcium-binding protein CML	04626 Plant-pathogen interaction [PATH:ath04626]	Environmental adaptation	Organismal Systems	Arabidopsis thaliana (thale cress)
Locus_107_Transcript_1/1_Confidence_1.000_Length_1156; Locus_11218_Transcript_1/1_Confidence_1.000_Length_1082; Locus_11544_Transcript_1/1_Confidence_1.000_Length_799; Locus_1257_Transcript_1/1_Confidence_1.000_Length_1140; Locus_12833_Transcript_1/1_Confidence_1.000_Length_413; Locus_18548_Transcript_2/2_Confidence_0.600_Length_444; Locus_21202_Transcript_1/1_Confidence_1.000_Length_750; Locus_2…	K13448	CML; calcium-binding protein CML	04626 Plant-pathogen interaction [PATH:gmx04626]	Environmental adaptation	Organismal Systems	Glycine max (soybean)
Locus_1073_Transcript_1/1_Confidence_1.000_Length_1632; Locus_638_Transcript_2/4_Confidence_0.750_Length_1605; Locus_638_Transcript_4/4_Confidence_0.750_Length_1605	K03061	PSMC2; 26S proteasome regulatory subunit T1	03050 Proteasome [PATH:aly03050]	Folding, sorting and degradation	Genetic Information Processing	Arabidopsis lyrata (lyrate rockcress)
Locus_1073_Transcript_1/1_Confidence_1.000_Length_1632; Locus_638_Transcript_2/4_Confidence_0.750_Length_1605; Locus_638_Transcript_4/4_Confidence_0.750_Length_1605	K03061	PSMC2; 26S proteasome regulatory subunit T1	03050 Proteasome [PATH:ath03050]	Folding, sorting and degradation	Genetic Information Processing	Arabidopsis thaliana (thale cress)
Locus_1073_Transcript_1/1_Confidence_1.000_Length_1632; Locus_638_Transcript_2/4_Confidence_0.750_Length_1605; Locus_638_Transcript_4/4_Confidence_0.750_Length_1605	K03061	PSMC2; 26S proteasome regulatory subunit T1	03050 Proteasome [PATH:gmx03050]	Folding, sorting and degradation	Genetic Information Processing	Glycine max (soybean)
Locus_10733_Transcript_1/2_Confidence_0.667_Length_675; Locus_10733_Transcript_2/2_Confidence_0.667_Length_675; Locus_219_Transcript_1/1_Confidence_1.000_Length_1094; Locus_36598_Transcript_1/1_Confidence_1.000_Length_1014	K02155	ATPeV0C; V-type H+-transporting ATPase 16kDa proteolipid subunit	00190 Oxidative phosphorylation [PATH:aly00190]	Energy metabolism	Metabolism	Arabidopsis lyrata (lyrate rockcress)
Locus_10733_Transcript_1/2_Confidence_0.667_Length_675; Locus_10733_Transcript_2/2_Confidence_0.667_Length_675; Locus_219_Transcript_1/1_Confidence_1.000_Length_1094; Locus_36598_Transcript_1/1_Confidence_1.000_Length_1014	K02155	ATPeV0C; V-type H+-transporting ATPase 16kDa proteolipid subunit	04145 Phagosome [PATH:aly04145]	Transport and catabolism	Cellular Processes	Arabidopsis lyrata (lyrate rockcress)
Locus_10733_Transcript_1/2_Confidence_0.667_Length_675; Locus_10733_Transcript_2/2_Confidence_0.667_Length_675; Locus_219_Transcript_1/1_Confidence_1.000_Length_1094; Locus_36598_Transcript_1/1_Confidence_1.000_Length_1014	K02155	ATPeV0C; V-type H+-transporting ATPase 16kDa proteolipid subunit	00190 Oxidative phosphorylation [PATH:ath00190]	Energy metabolism	Metabolism	Arabidopsis thaliana (thale cress)
Locus_10733_Transcript_1/2_Confidence_0.667_Length_675; Locus_10733_Transcript_2/2_Confidence_0.667_Length_675; Locus_219_Transcript_1/1_Confidence_1.000_Length_1094; Locus_36598_Transcript_1/1_Confidence_1.000_Length_1014	K02155	ATPeV0C; V-type H+-transporting ATPase 16kDa proteolipid subunit	04145 Phagosome [PATH:ath04145]	Transport and catabolism	Cellular Processes	Arabidopsis thaliana (thale cress)
Locus_10733_Transcript_1/2_Confidence_0.667_Length_675; Locus_10733_Transcript_2/2_Confidence_0.667_Length_675; Locus_219_Transcript_1/1_Confidence_1.000_Length_1094; Locus_36598_Transcript_1/1_Confidence_1.000_Length_1014	K02155	ATPeV0C; V-type H+-transporting ATPase 16kDa proteolipid subunit	00190 Oxidative phosphorylation [PATH:gmx00190]	Energy metabolism	Metabolism	Glycine max (soybean)
Locus_10733_Transcript_1/2_Confidence_0.667_Length_675; Locus_10733_Transcript_2/2_Confidence_0.667_Length_675; Locus_219_Transcript_1/1_Confidence_1.000_Length_1094; Locus_36598_Transcript_1/1_Confidence_1.000_Length_1014	K02155	ATPeV0C; V-type H+-transporting ATPase 16kDa proteolipid subunit	04145 Phagosome [PATH:gmx04145]	Transport and catabolism	Cellular Processes	Glycine max (soybean)
Locus_10742_Transcript_1/1_Confidence_1.000_Length_1653	K14157	AASS; alpha-aminoadipic semialdehyde synthase [EC:1.5.1.8 1.5.1.9]	00310 Lysine degradation [PATH:aly00310]	Amino acid metabolism	Metabolism	Arabidopsis lyrata (lyrate rockcress)
Locus_10742_Transcript_1/1_Confidence_1.000_Length_1653	K14157	AASS; alpha-aminoadipic semialdehyde synthase [EC:1.5.1.8 1.5.1.9]	00310 Lysine degradation [PATH:ath00310]	Amino acid metabolism	Metabolism	Arabidopsis thaliana (thale cress)
Locus_10742_Transcript_1/1_Confidence_1.000_Length_1653	K14157	AASS; alpha-aminoadipic semialdehyde synthase [EC:1.5.1.8 1.5.1.9]	00310 Lysine degradation [PATH:gmx00310]	Amino acid metabolism	Metabolism	Glycine max (soybean)
Locus_10749_Transcript_1/1_Confidence_1.000_Length_1815; Locus_11133_Transcript_1/1_Confidence_1.000_Length_2167; Locus_36431_Transcript_1/1_Confidence_1.000_Length_1228; Locus_5014_Transcript_1/2_Confidence_0.667_Length_2038; Locus_5014_Transcript_2/2_Confidence_0.667_Length_1841	K01904	4CL; 4-coumarate--CoA ligase [EC:6.2.1.12]	00360 Phenylalanine metabolism [PATH:aly00360]	Amino acid metabolism	Metabolism	Arabidopsis lyrata (lyrate rockcress)
Locus_10749_Transcript_1/1_Confidence_1.000_Length_1815; Locus_11133_Transcript_1/1_Confidence_1.000_Length_2167; Locus_36431_Transcript_1/1_Confidence_1.000_Length_1228; Locus_5014_Transcript_1/2_Confidence_0.667_Length_2038; Locus_5014_Transcript_2/2_Confidence_0.667_Length_1841	K01904	4CL; 4-coumarate--CoA ligase [EC:6.2.1.12]	00130 Ubiquinone and other terpenoid-quinone biosynthesis [PATH:aly00130]	Metabolism of cofactors and vitamins	Metabolism	Arabidopsis lyrata (lyrate rockcress)
Locus_10749_Transcript_1/1_Confidence_1.000_Length_1815; Locus_11133_Transcript_1/1_Confidence_1.000_Length_2167; Locus_36431_Transcript_1/1_Confidence_1.000_Length_1228; Locus_5014_Transcript_1/2_Confidence_0.667_Length_2038; Locus_5014_Transcript_2/2_Confidence_0.667_Length_1841	K01904	4CL; 4-coumarate--CoA ligase [EC:6.2.1.12]	00940 Phenylpropanoid biosynthesis [PATH:aly00940]	Biosynthesis of other secondary metabolites	Metabolism	Arabidopsis lyrata (lyrate rockcress)
Locus_10749_Transcript_1/1_Confidence_1.000_Length_1815; Locus_11133_Transcript_1/1_Confidence_1.000_Length_2167; Locus_36431_Transcript_1/1_Confidence_1.000_Length_1228; Locus_5014_Transcript_1/2_Confidence_0.667_Length_2038; Locus_5014_Transcript_2/2_Confidence_0.667_Length_1841	K01904	4CL; 4-coumarate--CoA ligase [EC:6.2.1.12]	00360 Phenylalanine metabolism [PATH:ath00360]	Amino acid metabolism	Metabolism	Arabidopsis thaliana (thale cress)
Locus_10749_Transcript_1/1_Confidence_1.000_Length_1815; Locus_11133_Transcript_1/1_Confidence_1.000_Length_2167; Locus_36431_Transcript_1/1_Confidence_1.000_Length_1228; Locus_5014_Transcript_1/2_Confidence_0.667_Length_2038; Locus_5014_Transcript_2/2_Confidence_0.667_Length_1841	K01904	4CL; 4-coumarate--CoA ligase [EC:6.2.1.12]	00130 Ubiquinone and other terpenoid-quinone biosynthesis [PATH:ath00130]	Metabolism of cofactors and vitamins	Metabolism	Arabidopsis thaliana (thale cress)
Locus_10749_Transcript_1/1_Confidence_1.000_Length_1815; Locus_11133_Transcript_1/1_Confidence_1.000_Length_2167; Locus_36431_Transcript_1/1_Confidence_1.000_Length_1228; Locus_5014_Transcript_1/2_Confidence_0.667_Length_2038; Locus_5014_Transcript_2/2_Confidence_0.667_Length_1841	K01904	4CL; 4-coumarate--CoA ligase [EC:6.2.1.12]	00940 Phenylpropanoid biosynthesis [PATH:ath00940]	Biosynthesis of other secondary metabolites	Metabolism	Arabidopsis thaliana (thale cress)
Locus_10749_Transcript_1/1_Confidence_1.000_Length_1815; Locus_11133_Transcript_1/1_Confidence_1.000_Length_2167; Locus_36431_Transcript_1/1_Confidence_1.000_Length_1228; Locus_5014_Transcript_1/2_Confidence_0.667_Length_2038; Locus_5014_Transcript_2/2_Confidence_0.667_Length_1841	K01904	4CL; 4-coumarate--CoA ligase [EC:6.2.1.12]	00360 Phenylalanine metabolism [PATH:gmx00360]	Amino acid metabolism	Metabolism	Glycine max (soybean)
Locus_10749_Transcript_1/1_Confidence_1.000_Length_1815; Locus_11133_Transcript_1/1_Confidence_1.000_Length_2167; Locus_36431_Transcript_1/1_Confidence_1.000_Length_1228; Locus_5014_Transcript_1/2_Confidence_0.667_Length_2038; Locus_5014_Transcript_2/2_Confidence_0.667_Length_1841	K01904	4CL; 4-coumarate--CoA ligase [EC:6.2.1.12]	00130 Ubiquinone and other terpenoid-quinone biosynthesis [PATH:gmx00130]	Metabolism of cofactors and vitamins	Metabolism	Glycine max (soybean)
Locus_10749_Transcript_1/1_Confidence_1.000_Length_1815; Locus_11133_Transcript_1/1_Confidence_1.000_Length_2167; Locus_36431_Transcript_1/1_Confidence_1.000_Length_1228; Locus_5014_Transcript_1/2_Confidence_0.667_Length_2038; Locus_5014_Transcript_2/2_Confidence_0.667_Length_1841	K01904	4CL; 4-coumarate--CoA ligase [EC:6.2.1.12]	00940 Phenylpropanoid biosynthesis [PATH:gmx00940]	Biosynthesis of other secondary metabolites	Metabolism	Glycine max (soybean)
Locus_10755_Transcript_1/1_Confidence_1.000_Length_437; Locus_18697_Transcript_1/1_Confidence_1.000_Length_540	K14558	PWP2; periodic tryptophan protein 2	03008 Ribosome biogenesis in eukaryotes [PATH:aly03008]	Translation	Genetic Information Processing	Arabidopsis lyrata (lyrate rockcress)
Locus_10755_Transcript_1/1_Confidence_1.000_Length_437; Locus_18697_Transcript_1/1_Confidence_1.000_Length_540	K14558	PWP2; periodic tryptophan protein 2	03008 Ribosome biogenesis in eukaryotes [PATH:ath03008]	Translation	Genetic Information Processing	Arabidopsis thaliana (thale cress)
Locus_10755_Transcript_1/1_Confidence_1.000_Length_437; Locus_18697_Transcript_1/1_Confidence_1.000_Length_540	K14558	PWP2; periodic tryptophan protein 2	03008 Ribosome biogenesis in eukaryotes [PATH:gmx03008]	Translation	Genetic Information Processing	Glycine max (soybean)
Locus_10764_Transcript_1/1_Confidence_1.000_Length_852; Locus_24063_Transcript_1/1_Confidence_1.000_Length_671	K06688	UBE2C; ubiquitin-conjugating enzyme E2 C [EC:6.3.2.19]	04120 Ubiquitin mediated proteolysis [PATH:aly04120]	Folding, sorting and degradation	Genetic Information Processing	Arabidopsis lyrata (lyrate rockcress)
Locus_10764_Transcript_1/1_Confidence_1.000_Length_852; Locus_24063_Transcript_1/1_Confidence_1.000_Length_671	K06688	UBE2C; ubiquitin-conjugating enzyme E2 C [EC:6.3.2.19]	04120 Ubiquitin mediated proteolysis [PATH:ath04120]	Folding, sorting and degradation	Genetic Information Processing	Arabidopsis thaliana (thale cress)
Locus_10764_Transcript_1/1_Confidence_1.000_Length_852; Locus_24063_Transcript_1/1_Confidence_1.000_Length_671	K06688	UBE2C; ubiquitin-conjugating enzyme E2 C [EC:6.3.2.19]	04120 Ubiquitin mediated proteolysis [PATH:gmx04120]	Folding, sorting and degradation	Genetic Information Processing	Glycine max (soybean)
Locus_10783_Transcript_1/1_Confidence_1.000_Length_966	K00863	E2.7.1.29; dihydroxyacetone kinase [EC:2.7.1.29]	01200 Carbon metabolism [PATH:aly01200]	Metabolism	Metabolism	Arabidopsis lyrata (lyrate rockcress)
Locus_10783_Transcript_1/1_Confidence_1.000_Length_966	K00863	E2.7.1.29; dihydroxyacetone kinase [EC:2.7.1.29]	00561 Glycerolipid metabolism [PATH:aly00561]	Lipid metabolism	Metabolism	Arabidopsis lyrata (lyrate rockcress)
Locus_10783_Transcript_1/1_Confidence_1.000_Length_966	K00863	E2.7.1.29; dihydroxyacetone kinase [EC:2.7.1.29]	01200 Carbon metabolism [PATH:ath01200]	Metabolism	Metabolism	Arabidopsis thaliana (thale cress)
Locus_10783_Transcript_1/1_Confidence_1.000_Length_966	K00863	E2.7.1.29; dihydroxyacetone kinase [EC:2.7.1.29]	00561 Glycerolipid metabolism [PATH:ath00561]	Lipid metabolism	Metabolism	Arabidopsis thaliana (thale cress)
Locus_10783_Transcript_1/1_Confidence_1.000_Length_966	K00863	E2.7.1.29; dihydroxyacetone kinase [EC:2.7.1.29]	01200 Carbon metabolism [PATH:gmx01200]	Metabolism	Metabolism	Glycine max (soybean)
Locus_10783_Transcript_1/1_Confidence_1.000_Length_966	K00863	E2.7.1.29; dihydroxyacetone kinase [EC:2.7.1.29]	00561 Glycerolipid metabolism [PATH:gmx00561]	Lipid metabolism	Metabolism	Glycine max (soybean)
Locus_108_Transcript_1/1_Confidence_1.000_Length_2050; Locus_21029_Transcript_1/2_Confidence_0.750_Length_1978; Locus_21029_Transcript_2/2_Confidence_0.750_Length_1978; Locus_3897_Transcript_1/1_Confidence_1.000_Length_1861	K01193	E3.2.1.26; beta-fructofuranosidase [EC:3.2.1.26]	00052 Galactose metabolism [PATH:aly00052]	Carbohydrate metabolism	Metabolism	Arabidopsis lyrata (lyrate rockcress)
Locus_108_Transcript_1/1_Confidence_1.000_Length_2050; Locus_21029_Transcript_1/2_Confidence_0.750_Length_1978; Locus_21029_Transcript_2/2_Confidence_0.750_Length_1978; Locus_3897_Transcript_1/1_Confidence_1.000_Length_1861	K01193	E3.2.1.26; beta-fructofuranosidase [EC:3.2.1.26]	00500 Starch and sucrose metabolism [PATH:aly00500]	Carbohydrate metabolism	Metabolism	Arabidopsis lyrata (lyrate rockcress)
Locus_108_Transcript_1/1_Confidence_1.000_Length_2050; Locus_21029_Transcript_1/2_Confidence_0.750_Length_1978; Locus_21029_Transcript_2/2_Confidence_0.750_Length_1978; Locus_3897_Transcript_1/1_Confidence_1.000_Length_1861	K01193	E3.2.1.26; beta-fructofuranosidase [EC:3.2.1.26]	00052 Galactose metabolism [PATH:ath00052]	Carbohydrate metabolism	Metabolism	Arabidopsis thaliana (thale cress)
Locus_108_Transcript_1/1_Confidence_1.000_Length_2050; Locus_21029_Transcript_1/2_Confidence_0.750_Length_1978; Locus_21029_Transcript_2/2_Confidence_0.750_Length_1978; Locus_3897_Transcript_1/1_Confidence_1.000_Length_1861	K01193	E3.2.1.26; beta-fructofuranosidase [EC:3.2.1.26]	00500 Starch and sucrose metabolism [PATH:ath00500]	Carbohydrate metabolism	Metabolism	Arabidopsis thaliana (thale cress)
Locus_108_Transcript_1/1_Confidence_1.000_Length_2050; Locus_21029_Transcript_1/2_Confidence_0.750_Length_1978; Locus_21029_Transcript_2/2_Confidence_0.750_Length_1978; Locus_3897_Transcript_1/1_Confidence_1.000_Length_1861	K01193	E3.2.1.26; beta-fructofuranosidase [EC:3.2.1.26]	00052 Galactose metabolism [PATH:gmx00052]	Carbohydrate metabolism	Metabolism	Glycine max (soybean)
Locus_108_Transcript_1/1_Confidence_1.000_Length_2050; Locus_21029_Transcript_1/2_Confidence_0.750_Length_1978; Locus_21029_Transcript_2/2_Confidence_0.750_Length_1978; Locus_3897_Transcript_1/1_Confidence_1.000_Length_1861	K01193	E3.2.1.26; beta-fructofuranosidase [EC:3.2.1.26]	00500 Starch and sucrose metabolism [PATH:gmx00500]	Carbohydrate metabolism	Metabolism	Glycine max (soybean)
Locus_10800_Transcript_1/1_Confidence_1.000_Length_1062; Locus_7425_Transcript_1/1_Confidence_1.000_Length_1610	K13171	SRRM1; serine/arginine repetitive matrix protein 1	03013 RNA transport [PATH:aly03013]	Translation	Genetic Information Processing	Arabidopsis lyrata (lyrate rockcress)
Locus_10800_Transcript_1/1_Confidence_1.000_Length_1062; Locus_7425_Transcript_1/1_Confidence_1.000_Length_1610	K13171	SRRM1; serine/arginine repetitive matrix protein 1	03015 mRNA surveillance pathway [PATH:aly03015]	Translation	Genetic Information Processing	Arabidopsis lyrata (lyrate rockcress)
Locus_10800_Transcript_1/1_Confidence_1.000_Length_1062; Locus_7425_Transcript_1/1_Confidence_1.000_Length_1610	K13171	SRRM1; serine/arginine repetitive matrix protein 1	03013 RNA transport [PATH:ath03013]	Translation	Genetic Information Processing	Arabidopsis thaliana (thale cress)
Locus_10800_Transcript_1/1_Confidence_1.000_Length_1062; Locus_7425_Transcript_1/1_Confidence_1.000_Length_1610	K13171	SRRM1; serine/arginine repetitive matrix protein 1	03015 mRNA surveillance pathway [PATH:ath03015]	Translation	Genetic Information Processing	Arabidopsis thaliana (thale cress)
Locus_10800_Transcript_1/1_Confidence_1.000_Length_1062; Locus_7425_Transcript_1/1_Confidence_1.000_Length_1610	K13171	SRRM1; serine/arginine repetitive matrix protein 1	03013 RNA transport [PATH:gmx03013]	Translation	Genetic Information Processing	Glycine max (soybean)
Locus_10800_Transcript_1/1_Confidence_1.000_Length_1062; Locus_7425_Transcript_1/1_Confidence_1.000_Length_1610	K13171	SRRM1; serine/arginine repetitive matrix protein 1	03015 mRNA surveillance pathway [PATH:gmx03015]	Translation	Genetic Information Processing	Glycine max (soybean)
Locus_10825_Transcript_1/4_Confidence_0.636_Length_1351; Locus_10825_Transcript_2/4_Confidence_0.636_Length_1463; Locus_10825_Transcript_3/4_Confidence_0.636_Length_1460; Locus_10825_Transcript_4/4_Confidence_0.636_Length_1463	K03237	EIF2S1; translation initiation factor 2 subunit 1	03013 RNA transport [PATH:aly03013]	Translation	Genetic Information Processing	Arabidopsis lyrata (lyrate rockcress)
Locus_10825_Transcript_1/4_Confidence_0.636_Length_1351; Locus_10825_Transcript_2/4_Confidence_0.636_Length_1463; Locus_10825_Transcript_3/4_Confidence_0.636_Length_1460; Locus_10825_Transcript_4/4_Confidence_0.636_Length_1463	K03237	EIF2S1; translation initiation factor 2 subunit 1	04141 Protein processing in endoplasmic reticulum [PATH:aly04141]	Folding, sorting and degradation	Genetic Information Processing	Arabidopsis lyrata (lyrate rockcress)
Locus_10825_Transcript_1/4_Confidence_0.636_Length_1351; Locus_10825_Transcript_2/4_Confidence_0.636_Length_1463; Locus_10825_Transcript_3/4_Confidence_0.636_Length_1460; Locus_10825_Transcript_4/4_Confidence_0.636_Length_1463	K03237	EIF2S1; translation initiation factor 2 subunit 1	03013 RNA transport [PATH:ath03013]	Translation	Genetic Information Processing	Arabidopsis thaliana (thale cress)
Locus_10825_Transcript_1/4_Confidence_0.636_Length_1351; Locus_10825_Transcript_2/4_Confidence_0.636_Length_1463; Locus_10825_Transcript_3/4_Confidence_0.636_Length_1460; Locus_10825_Transcript_4/4_Confidence_0.636_Length_1463	K03237	EIF2S1; translation initiation factor 2 subunit 1	04141 Protein processing in endoplasmic reticulum [PATH:ath04141]	Folding, sorting and degradation	Genetic Information Processing	Arabidopsis thaliana (thale cress)
Locus_10825_Transcript_1/4_Confidence_0.636_Length_1351; Locus_10825_Transcript_2/4_Confidence_0.636_Length_1463; Locus_10825_Transcript_3/4_Confidence_0.636_Length_1460; Locus_10825_Transcript_4/4_Confidence_0.636_Length_1463	K03237	EIF2S1; translation initiation factor 2 subunit 1	03013 RNA transport [PATH:gmx03013]	Translation	Genetic Information Processing	Glycine max (soybean)
Locus_10825_Transcript_1/4_Confidence_0.636_Length_1351; Locus_10825_Transcript_2/4_Confidence_0.636_Length_1463; Locus_10825_Transcript_3/4_Confidence_0.636_Length_1460; Locus_10825_Transcript_4/4_Confidence_0.636_Length_1463	K03237	EIF2S1; translation initiation factor 2 subunit 1	04141 Protein processing in endoplasmic reticulum [PATH:gmx04141]	Folding, sorting and degradation	Genetic Information Processing	Glycine max (soybean)
Locus_1083_Transcript_4/4_Confidence_0.286_Length_666	K12832	SF3B5; splicing factor 3B subunit 5	03040 Spliceosome [PATH:aly03040]	Transcription	Genetic Information Processing	Arabidopsis lyrata (lyrate rockcress)
Locus_1083_Transcript_4/4_Confidence_0.286_Length_666	K12832	SF3B5; splicing factor 3B subunit 5	03040 Spliceosome [PATH:ath03040]	Transcription	Genetic Information Processing	Arabidopsis thaliana (thale cress)
Locus_1083_Transcript_4/4_Confidence_0.286_Length_666	K12832	SF3B5; splicing factor 3B subunit 5	03040 Spliceosome [PATH:gmx03040]	Transcription	Genetic Information Processing	Glycine max (soybean)
Locus_1085_Transcript_1/1_Confidence_1.000_Length_1957	K16871	POP2; 4-aminobutyrate---pyruvate transaminase [EC:2.6.1.96]	00650 Butanoate metabolism [PATH:aly00650]	Carbohydrate metabolism	Metabolism	Arabidopsis lyrata (lyrate rockcress)
Locus_1085_Transcript_1/1_Confidence_1.000_Length_1957	K16871	POP2; 4-aminobutyrate---pyruvate transaminase [EC:2.6.1.96]	00250 Alanine, aspartate and glutamate metabolism [PATH:aly00250]	Amino acid metabolism	Metabolism	Arabidopsis lyrata (lyrate rockcress)
Locus_1085_Transcript_1/1_Confidence_1.000_Length_1957	K16871	POP2; 4-aminobutyrate---pyruvate transaminase [EC:2.6.1.96]	00650 Butanoate metabolism [PATH:ath00650]	Carbohydrate metabolism	Metabolism	Arabidopsis thaliana (thale cress)
Locus_1085_Transcript_1/1_Confidence_1.000_Length_1957	K16871	POP2; 4-aminobutyrate---pyruvate transaminase [EC:2.6.1.96]	00250 Alanine, aspartate and glutamate metabolism [PATH:ath00250]	Amino acid metabolism	Metabolism	Arabidopsis thaliana (thale cress)
Locus_1085_Transcript_1/1_Confidence_1.000_Length_1957	K16871	POP2; 4-aminobutyrate---pyruvate transaminase [EC:2.6.1.96]	00650 Butanoate metabolism [PATH:gmx00650]	Carbohydrate metabolism	Metabolism	Glycine max (soybean)
Locus_1085_Transcript_1/1_Confidence_1.000_Length_1957	K16871	POP2; 4-aminobutyrate---pyruvate transaminase [EC:2.6.1.96]	00250 Alanine, aspartate and glutamate metabolism [PATH:gmx00250]	Amino acid metabolism	Metabolism	Glycine max (soybean)
Locus_10864_Transcript_1/2_Confidence_0.800_Length_1879; Locus_10864_Transcript_2/2_Confidence_0.800_Length_1885	K14408	CSTF3; cleavage stimulation factor subunit 3	03015 mRNA surveillance pathway [PATH:aly03015]	Translation	Genetic Information Processing	Arabidopsis lyrata (lyrate rockcress)
Locus_10864_Transcript_1/2_Confidence_0.800_Length_1879; Locus_10864_Transcript_2/2_Confidence_0.800_Length_1885	K14408	CSTF3; cleavage stimulation factor subunit 3	03015 mRNA surveillance pathway [PATH:ath03015]	Translation	Genetic Information Processing	Arabidopsis thaliana (thale cress)
Locus_10864_Transcript_1/2_Confidence_0.800_Length_1879; Locus_10864_Transcript_2/2_Confidence_0.800_Length_1885	K14408	CSTF3; cleavage stimulation factor subunit 3	03015 mRNA surveillance pathway [PATH:gmx03015]	Translation	Genetic Information Processing	Glycine max (soybean)
Locus_10871_Transcript_1/1_Confidence_1.000_Length_1609; Locus_14577_Transcript_1/1_Confidence_1.000_Length_2203; Locus_20639_Transcript_1/2_Confidence_0.750_Length_2270; Locus_20639_Transcript_2/2_Confidence_0.750_Length_2270; Locus_23786_Transcript_1/1_Confidence_1.000_Length_801; Locus_8948_Transcript_1/3_Confidence_0.714_Length_2338; Locus_8948_Transcript_2/3_Confidence_0.714_Length_2406; Loc…	K14411	MSI; RNA-binding protein Musashi	03015 mRNA surveillance pathway [PATH:aly03015]	Translation	Genetic Information Processing	Arabidopsis lyrata (lyrate rockcress)
Locus_10871_Transcript_1/1_Confidence_1.000_Length_1609; Locus_14577_Transcript_1/1_Confidence_1.000_Length_2203; Locus_20639_Transcript_1/2_Confidence_0.750_Length_2270; Locus_20639_Transcript_2/2_Confidence_0.750_Length_2270; Locus_23786_Transcript_1/1_Confidence_1.000_Length_801; Locus_8948_Transcript_1/3_Confidence_0.714_Length_2338; Locus_8948_Transcript_2/3_Confidence_0.714_Length_2406; Loc…	K14411	MSI; RNA-binding protein Musashi	03015 mRNA surveillance pathway [PATH:ath03015]	Translation	Genetic Information Processing	Arabidopsis thaliana (thale cress)
Locus_10871_Transcript_1/1_Confidence_1.000_Length_1609; Locus_14577_Transcript_1/1_Confidence_1.000_Length_2203; Locus_20639_Transcript_1/2_Confidence_0.750_Length_2270; Locus_20639_Transcript_2/2_Confidence_0.750_Length_2270; Locus_23786_Transcript_1/1_Confidence_1.000_Length_801; Locus_8948_Transcript_1/3_Confidence_0.714_Length_2338; Locus_8948_Transcript_2/3_Confidence_0.714_Length_2406; Loc…	K14411	MSI; RNA-binding protein Musashi	03015 mRNA surveillance pathway [PATH:gmx03015]	Translation	Genetic Information Processing	Glycine max (soybean)
Locus_10884_Transcript_1/1_Confidence_1.000_Length_770; Locus_366_Transcript_1/1_Confidence_1.000_Length_668; Locus_5044_Transcript_1/1_Confidence_1.000_Length_759	K02912	RP-L32e; large subunit ribosomal protein L32e	03010 Ribosome [PATH:aly03010]	Translation	Genetic Information Processing	Arabidopsis lyrata (lyrate rockcress)
Locus_10884_Transcript_1/1_Confidence_1.000_Length_770; Locus_366_Transcript_1/1_Confidence_1.000_Length_668; Locus_5044_Transcript_1/1_Confidence_1.000_Length_759	K02912	RP-L32e; large subunit ribosomal protein L32e	03010 Ribosome [PATH:ath03010]	Translation	Genetic Information Processing	Arabidopsis thaliana (thale cress)
Locus_10884_Transcript_1/1_Confidence_1.000_Length_770; Locus_366_Transcript_1/1_Confidence_1.000_Length_668; Locus_5044_Transcript_1/1_Confidence_1.000_Length_759	K02912	RP-L32e; large subunit ribosomal protein L32e	03010 Ribosome [PATH:gmx03010]	Translation	Genetic Information Processing	Glycine max (soybean)
Locus_109_Transcript_1/7_Confidence_0.529_Length_1216; Locus_109_Transcript_2/7_Confidence_0.647_Length_997; Locus_109_Transcript_3/7_Confidence_0.588_Length_1216; Locus_109_Transcript_4/7_Confidence_0.588_Length_1216; Locus_109_Transcript_5/7_Confidence_0.529_Length_1242; Locus_109_Transcript_6/7_Confidence_0.529_Length_1069; Locus_109_Transcript_7/7_Confidence_0.647_Length_1216	K07936	RAN; GTP-binding nuclear protein Ran	03013 RNA transport [PATH:aly03013]	Translation	Genetic Information Processing	Arabidopsis lyrata (lyrate rockcress)
Locus_109_Transcript_1/7_Confidence_0.529_Length_1216; Locus_109_Transcript_2/7_Confidence_0.647_Length_997; Locus_109_Transcript_3/7_Confidence_0.588_Length_1216; Locus_109_Transcript_4/7_Confidence_0.588_Length_1216; Locus_109_Transcript_5/7_Confidence_0.529_Length_1242; Locus_109_Transcript_6/7_Confidence_0.529_Length_1069; Locus_109_Transcript_7/7_Confidence_0.647_Length_1216	K07936	RAN; GTP-binding nuclear protein Ran	03008 Ribosome biogenesis in eukaryotes [PATH:aly03008]	Translation	Genetic Information Processing	Arabidopsis lyrata (lyrate rockcress)
Locus_109_Transcript_1/7_Confidence_0.529_Length_1216; Locus_109_Transcript_2/7_Confidence_0.647_Length_997; Locus_109_Transcript_3/7_Confidence_0.588_Length_1216; Locus_109_Transcript_4/7_Confidence_0.588_Length_1216; Locus_109_Transcript_5/7_Confidence_0.529_Length_1242; Locus_109_Transcript_6/7_Confidence_0.529_Length_1069; Locus_109_Transcript_7/7_Confidence_0.647_Length_1216	K07936	RAN; GTP-binding nuclear protein Ran	03013 RNA transport [PATH:ath03013]	Translation	Genetic Information Processing	Arabidopsis thaliana (thale cress)
Locus_109_Transcript_1/7_Confidence_0.529_Length_1216; Locus_109_Transcript_2/7_Confidence_0.647_Length_997; Locus_109_Transcript_3/7_Confidence_0.588_Length_1216; Locus_109_Transcript_4/7_Confidence_0.588_Length_1216; Locus_109_Transcript_5/7_Confidence_0.529_Length_1242; Locus_109_Transcript_6/7_Confidence_0.529_Length_1069; Locus_109_Transcript_7/7_Confidence_0.647_Length_1216	K07936	RAN; GTP-binding nuclear protein Ran	03008 Ribosome biogenesis in eukaryotes [PATH:ath03008]	Translation	Genetic Information Processing	Arabidopsis thaliana (thale cress)
Locus_109_Transcript_1/7_Confidence_0.529_Length_1216; Locus_109_Transcript_2/7_Confidence_0.647_Length_997; Locus_109_Transcript_3/7_Confidence_0.588_Length_1216; Locus_109_Transcript_4/7_Confidence_0.588_Length_1216; Locus_109_Transcript_5/7_Confidence_0.529_Length_1242; Locus_109_Transcript_6/7_Confidence_0.529_Length_1069; Locus_109_Transcript_7/7_Confidence_0.647_Length_1216	K07936	RAN; GTP-binding nuclear protein Ran	03013 RNA transport [PATH:gmx03013]	Translation	Genetic Information Processing	Glycine max (soybean)
Locus_109_Transcript_1/7_Confidence_0.529_Length_1216; Locus_109_Transcript_2/7_Confidence_0.647_Length_997; Locus_109_Transcript_3/7_Confidence_0.588_Length_1216; Locus_109_Transcript_4/7_Confidence_0.588_Length_1216; Locus_109_Transcript_5/7_Confidence_0.529_Length_1242; Locus_109_Transcript_6/7_Confidence_0.529_Length_1069; Locus_109_Transcript_7/7_Confidence_0.647_Length_1216	K07936	RAN; GTP-binding nuclear protein Ran	03008 Ribosome biogenesis in eukaryotes [PATH:gmx03008]	Translation	Genetic Information Processing	Glycine max (soybean)
Locus_10918_Transcript_1/2_Confidence_0.833_Length_4127; Locus_10918_Transcript_2/2_Confidence_0.833_Length_4057	K10588	UBE3B; ubiquitin-protein ligase E3 B [EC:6.3.2.19]	04120 Ubiquitin mediated proteolysis [PATH:aly04120]	Folding, sorting and degradation	Genetic Information Processing	Arabidopsis lyrata (lyrate rockcress)
Locus_10918_Transcript_1/2_Confidence_0.833_Length_4127; Locus_10918_Transcript_2/2_Confidence_0.833_Length_4057	K10588	UBE3B; ubiquitin-protein ligase E3 B [EC:6.3.2.19]	04120 Ubiquitin mediated proteolysis [PATH:ath04120]	Folding, sorting and degradation	Genetic Information Processing	Arabidopsis thaliana (thale cress)
Locus_10918_Transcript_1/2_Confidence_0.833_Length_4127; Locus_10918_Transcript_2/2_Confidence_0.833_Length_4057	K10588	UBE3B; ubiquitin-protein ligase E3 B [EC:6.3.2.19]	04120 Ubiquitin mediated proteolysis [PATH:gmx04120]	Folding, sorting and degradation	Genetic Information Processing	Glycine max (soybean)
Locus_1092_Transcript_1/1_Confidence_1.000_Length_1537	K03553	recA; recombination protein RecA	03440 Homologous recombination [PATH:ath03440]	Replication and repair	Genetic Information Processing	Arabidopsis thaliana (thale cress)
Locus_1092_Transcript_1/1_Confidence_1.000_Length_1537	K03553	recA; recombination protein RecA	03440 Homologous recombination [PATH:gmx03440]	Replication and repair	Genetic Information Processing	Glycine max (soybean)
Locus_10929_Transcript_1/1_Confidence_1.000_Length_946	K13495	CISZOG; cis-zeatin O-glucosyltransferase [EC:2.4.1.215]	00908 Zeatin biosynthesis [PATH:gmx00908]	Metabolism of terpenoids and polyketides	Metabolism	Glycine max (soybean)
Locus_10952_Transcript_1/1_Confidence_1.000_Length_1461; Locus_27835_Transcript_1/1_Confidence_1.000_Length_370	K10848	ERCC4; DNA excision repair protein ERCC-4 [EC:3.1.-.-]	03420 Nucleotide excision repair [PATH:aly03420]	Replication and repair	Genetic Information Processing	Arabidopsis lyrata (lyrate rockcress)
Locus_10952_Transcript_1/1_Confidence_1.000_Length_1461; Locus_27835_Transcript_1/1_Confidence_1.000_Length_370	K10848	ERCC4; DNA excision repair protein ERCC-4 [EC:3.1.-.-]	03420 Nucleotide excision repair [PATH:ath03420]	Replication and repair	Genetic Information Processing	Arabidopsis thaliana (thale cress)
Locus_10952_Transcript_1/1_Confidence_1.000_Length_1461; Locus_27835_Transcript_1/1_Confidence_1.000_Length_370	K10848	ERCC4; DNA excision repair protein ERCC-4 [EC:3.1.-.-]	03420 Nucleotide excision repair [PATH:gmx03420]	Replication and repair	Genetic Information Processing	Glycine max (soybean)
Locus_10955_Transcript_1/1_Confidence_1.000_Length_1100; Locus_21190_Transcript_1/1_Confidence_1.000_Length_969; Locus_21925_Transcript_1/1_Confidence_1.000_Length_967; Locus_24567_Transcript_1/1_Confidence_1.000_Length_617; Locus_6937_Transcript_1/2_Confidence_0.800_Length_1272; Locus_6937_Transcript_2/2_Confidence_0.800_Length_1179	K13348	MPV17; protein Mpv17	04146 Peroxisome [PATH:aly04146]	Transport and catabolism	Cellular Processes	Arabidopsis lyrata (lyrate rockcress)
Locus_10955_Transcript_1/1_Confidence_1.000_Length_1100; Locus_21190_Transcript_1/1_Confidence_1.000_Length_969; Locus_21925_Transcript_1/1_Confidence_1.000_Length_967; Locus_24567_Transcript_1/1_Confidence_1.000_Length_617; Locus_6937_Transcript_1/2_Confidence_0.800_Length_1272; Locus_6937_Transcript_2/2_Confidence_0.800_Length_1179	K13348	MPV17; protein Mpv17	04146 Peroxisome [PATH:ath04146]	Transport and catabolism	Cellular Processes	Arabidopsis thaliana (thale cress)
Locus_10955_Transcript_1/1_Confidence_1.000_Length_1100; Locus_21190_Transcript_1/1_Confidence_1.000_Length_969; Locus_21925_Transcript_1/1_Confidence_1.000_Length_967; Locus_24567_Transcript_1/1_Confidence_1.000_Length_617; Locus_6937_Transcript_1/2_Confidence_0.800_Length_1272; Locus_6937_Transcript_2/2_Confidence_0.800_Length_1179	K13348	MPV17; protein Mpv17	04146 Peroxisome [PATH:gmx04146]	Transport and catabolism	Cellular Processes	Glycine max (soybean)
Locus_10957_Transcript_1/1_Confidence_1.000_Length_1525	K01206	FUCA; alpha-L-fucosidase [EC:3.2.1.51]	00511 Other glycan degradation [PATH:aly00511]	Glycan biosynthesis and metabolism	Metabolism	Arabidopsis lyrata (lyrate rockcress)
Locus_10957_Transcript_1/1_Confidence_1.000_Length_1525	K01206	FUCA; alpha-L-fucosidase [EC:3.2.1.51]	00511 Other glycan degradation [PATH:ath00511]	Glycan biosynthesis and metabolism	Metabolism	Arabidopsis thaliana (thale cress)
Locus_10957_Transcript_1/1_Confidence_1.000_Length_1525	K01206	FUCA; alpha-L-fucosidase [EC:3.2.1.51]	00511 Other glycan degradation [PATH:gmx00511]	Glycan biosynthesis and metabolism	Metabolism	Glycine max (soybean)
Locus_10962_Transcript_1/1_Confidence_1.000_Length_800	K11108	RCL1; RNA 3'-terminal phosphate cyclase-like protein	03008 Ribosome biogenesis in eukaryotes [PATH:aly03008]	Translation	Genetic Information Processing	Arabidopsis lyrata (lyrate rockcress)
Locus_10962_Transcript_1/1_Confidence_1.000_Length_800	K11108	RCL1; RNA 3'-terminal phosphate cyclase-like protein	03008 Ribosome biogenesis in eukaryotes [PATH:ath03008]	Translation	Genetic Information Processing	Arabidopsis thaliana (thale cress)
Locus_10962_Transcript_1/1_Confidence_1.000_Length_800	K11108	RCL1; RNA 3'-terminal phosphate cyclase-like protein	03008 Ribosome biogenesis in eukaryotes [PATH:gmx03008]	Translation	Genetic Information Processing	Glycine max (soybean)
Locus_10964_Transcript_1/1_Confidence_1.000_Length_735; Locus_353_Transcript_1/2_Confidence_0.750_Length_1718; Locus_353_Transcript_2/2_Confidence_0.750_Length_1473	K12611	DCP1B; mRNA-decapping enzyme 1B [EC:3.-.-.-]	03018 RNA degradation [PATH:aly03018]	Folding, sorting and degradation	Genetic Information Processing	Arabidopsis lyrata (lyrate rockcress)
Locus_10964_Transcript_1/1_Confidence_1.000_Length_735; Locus_353_Transcript_1/2_Confidence_0.750_Length_1718; Locus_353_Transcript_2/2_Confidence_0.750_Length_1473	K12611	DCP1B; mRNA-decapping enzyme 1B [EC:3.-.-.-]	03018 RNA degradation [PATH:ath03018]	Folding, sorting and degradation	Genetic Information Processing	Arabidopsis thaliana (thale cress)
Locus_10964_Transcript_1/1_Confidence_1.000_Length_735; Locus_353_Transcript_1/2_Confidence_0.750_Length_1718; Locus_353_Transcript_2/2_Confidence_0.750_Length_1473	K12611	DCP1B; mRNA-decapping enzyme 1B [EC:3.-.-.-]	03018 RNA degradation [PATH:gmx03018]	Folding, sorting and degradation	Genetic Information Processing	Glycine max (soybean)
Locus_1097_Transcript_1/1_Confidence_1.000_Length_3035; Locus_3595_Transcript_1/1_Confidence_1.000_Length_3665	K00696	E2.4.1.14; sucrose-phosphate synthase [EC:2.4.1.14]	00500 Starch and sucrose metabolism [PATH:aly00500]	Carbohydrate metabolism	Metabolism	Arabidopsis lyrata (lyrate rockcress)
Locus_1097_Transcript_1/1_Confidence_1.000_Length_3035; Locus_3595_Transcript_1/1_Confidence_1.000_Length_3665	K00696	E2.4.1.14; sucrose-phosphate synthase [EC:2.4.1.14]	00500 Starch and sucrose metabolism [PATH:ath00500]	Carbohydrate metabolism	Metabolism	Arabidopsis thaliana (thale cress)
Locus_1097_Transcript_1/1_Confidence_1.000_Length_3035; Locus_3595_Transcript_1/1_Confidence_1.000_Length_3665	K00696	E2.4.1.14; sucrose-phosphate synthase [EC:2.4.1.14]	00500 Starch and sucrose metabolism [PATH:gmx00500]	Carbohydrate metabolism	Metabolism	Glycine max (soybean)
Locus_10977_Transcript_1/1_Confidence_1.000_Length_1832	K00140	mmsA; malonate-semialdehyde dehydrogenase (acetylating) / methylmalonate-semialdehyde dehydrogenase [EC:1.2.1.18 1.2.1.27]	01200 Carbon metabolism [PATH:aly01200]	Metabolism	Metabolism	Arabidopsis lyrata (lyrate rockcress)
Locus_10977_Transcript_1/1_Confidence_1.000_Length_1832	K00140	mmsA; malonate-semialdehyde dehydrogenase (acetylating) / methylmalonate-semialdehyde dehydrogenase [EC:1.2.1.18 1.2.1.27]	00640 Propanoate metabolism [PATH:aly00640]	Carbohydrate metabolism	Metabolism	Arabidopsis lyrata (lyrate rockcress)
Locus_10977_Transcript_1/1_Confidence_1.000_Length_1832	K00140	mmsA; malonate-semialdehyde dehydrogenase (acetylating) / methylmalonate-semialdehyde dehydrogenase [EC:1.2.1.18 1.2.1.27]	00562 Inositol phosphate metabolism [PATH:aly00562]	Carbohydrate metabolism	Metabolism	Arabidopsis lyrata (lyrate rockcress)
Locus_10977_Transcript_1/1_Confidence_1.000_Length_1832	K00140	mmsA; malonate-semialdehyde dehydrogenase (acetylating) / methylmalonate-semialdehyde dehydrogenase [EC:1.2.1.18 1.2.1.27]	00280 Valine, leucine and isoleucine degradation [PATH:aly00280]	Amino acid metabolism	Metabolism	Arabidopsis lyrata (lyrate rockcress)
Locus_10977_Transcript_1/1_Confidence_1.000_Length_1832	K00140	mmsA; malonate-semialdehyde dehydrogenase (acetylating) / methylmalonate-semialdehyde dehydrogenase [EC:1.2.1.18 1.2.1.27]	00410 beta-Alanine metabolism [PATH:aly00410]	Metabolism of other amino acids	Metabolism	Arabidopsis lyrata (lyrate rockcress)
Locus_10977_Transcript_1/1_Confidence_1.000_Length_1832	K00140	mmsA; malonate-semialdehyde dehydrogenase (acetylating) / methylmalonate-semialdehyde dehydrogenase [EC:1.2.1.18 1.2.1.27]	01200 Carbon metabolism [PATH:ath01200]	Metabolism	Metabolism	Arabidopsis thaliana (thale cress)
Locus_10977_Transcript_1/1_Confidence_1.000_Length_1832	K00140	mmsA; malonate-semialdehyde dehydrogenase (acetylating) / methylmalonate-semialdehyde dehydrogenase [EC:1.2.1.18 1.2.1.27]	00640 Propanoate metabolism [PATH:ath00640]	Carbohydrate metabolism	Metabolism	Arabidopsis thaliana (thale cress)
Locus_10977_Transcript_1/1_Confidence_1.000_Length_1832	K00140	mmsA; malonate-semialdehyde dehydrogenase (acetylating) / methylmalonate-semialdehyde dehydrogenase [EC:1.2.1.18 1.2.1.27]	00562 Inositol phosphate metabolism [PATH:ath00562]	Carbohydrate metabolism	Metabolism	Arabidopsis thaliana (thale cress)
Locus_10977_Transcript_1/1_Confidence_1.000_Length_1832	K00140	mmsA; malonate-semialdehyde dehydrogenase (acetylating) / methylmalonate-semialdehyde dehydrogenase [EC:1.2.1.18 1.2.1.27]	00280 Valine, leucine and isoleucine degradation [PATH:ath00280]	Amino acid metabolism	Metabolism	Arabidopsis thaliana (thale cress)
Locus_10977_Transcript_1/1_Confidence_1.000_Length_1832	K00140	mmsA; malonate-semialdehyde dehydrogenase (acetylating) / methylmalonate-semialdehyde dehydrogenase [EC:1.2.1.18 1.2.1.27]	00410 beta-Alanine metabolism [PATH:ath00410]	Metabolism of other amino acids	Metabolism	Arabidopsis thaliana (thale cress)
Locus_10977_Transcript_1/1_Confidence_1.000_Length_1832	K00140	mmsA; malonate-semialdehyde dehydrogenase (acetylating) / methylmalonate-semialdehyde dehydrogenase [EC:1.2.1.18 1.2.1.27]	01200 Carbon metabolism [PATH:gmx01200]	Metabolism	Metabolism	Glycine max (soybean)
Locus_10977_Transcript_1/1_Confidence_1.000_Length_1832	K00140	mmsA; malonate-semialdehyde dehydrogenase (acetylating) / methylmalonate-semialdehyde dehydrogenase [EC:1.2.1.18 1.2.1.27]	00640 Propanoate metabolism [PATH:gmx00640]	Carbohydrate metabolism	Metabolism	Glycine max (soybean)
Locus_10977_Transcript_1/1_Confidence_1.000_Length_1832	K00140	mmsA; malonate-semialdehyde dehydrogenase (acetylating) / methylmalonate-semialdehyde dehydrogenase [EC:1.2.1.18 1.2.1.27]	00562 Inositol phosphate metabolism [PATH:gmx00562]	Carbohydrate metabolism	Metabolism	Glycine max (soybean)
Locus_10977_Transcript_1/1_Confidence_1.000_Length_1832	K00140	mmsA; malonate-semialdehyde dehydrogenase (acetylating) / methylmalonate-semialdehyde dehydrogenase [EC:1.2.1.18 1.2.1.27]	00280 Valine, leucine and isoleucine degradation [PATH:gmx00280]	Amino acid metabolism	Metabolism	Glycine max (soybean)
Locus_10977_Transcript_1/1_Confidence_1.000_Length_1832	K00140	mmsA; malonate-semialdehyde dehydrogenase (acetylating) / methylmalonate-semialdehyde dehydrogenase [EC:1.2.1.18 1.2.1.27]	00410 beta-Alanine metabolism [PATH:gmx00410]	Metabolism of other amino acids	Metabolism	Glycine max (soybean)
Locus_10980_Transcript_1/1_Confidence_1.000_Length_1902; Locus_7580_Transcript_1/2_Confidence_0.857_Length_4583; Locus_7580_Transcript_2/2_Confidence_0.857_Length_4675	K10590	TRIP12; E3 ubiquitin-protein ligase TRIP12 [EC:6.3.2.19]	04120 Ubiquitin mediated proteolysis [PATH:aly04120]	Folding, sorting and degradation	Genetic Information Processing	Arabidopsis lyrata (lyrate rockcress)
Locus_10980_Transcript_1/1_Confidence_1.000_Length_1902; Locus_7580_Transcript_1/2_Confidence_0.857_Length_4583; Locus_7580_Transcript_2/2_Confidence_0.857_Length_4675	K10590	TRIP12; E3 ubiquitin-protein ligase TRIP12 [EC:6.3.2.19]	04120 Ubiquitin mediated proteolysis [PATH:ath04120]	Folding, sorting and degradation	Genetic Information Processing	Arabidopsis thaliana (thale cress)
Locus_10980_Transcript_1/1_Confidence_1.000_Length_1902; Locus_7580_Transcript_1/2_Confidence_0.857_Length_4583; Locus_7580_Transcript_2/2_Confidence_0.857_Length_4675	K10590	TRIP12; E3 ubiquitin-protein ligase TRIP12 [EC:6.3.2.19]	04120 Ubiquitin mediated proteolysis [PATH:gmx04120]	Folding, sorting and degradation	Genetic Information Processing	Glycine max (soybean)
Locus_10982_Transcript_1/1_Confidence_1.000_Length_3217	K12821	PRPF40; pre-mRNA-processing factor 40	03040 Spliceosome [PATH:aly03040]	Transcription	Genetic Information Processing	Arabidopsis lyrata (lyrate rockcress)
Locus_10982_Transcript_1/1_Confidence_1.000_Length_3217	K12821	PRPF40; pre-mRNA-processing factor 40	03040 Spliceosome [PATH:ath03040]	Transcription	Genetic Information Processing	Arabidopsis thaliana (thale cress)
Locus_10982_Transcript_1/1_Confidence_1.000_Length_3217	K12821	PRPF40; pre-mRNA-processing factor 40	03040 Spliceosome [PATH:gmx03040]	Transcription	Genetic Information Processing	Glycine max (soybean)
Locus_1099_Transcript_1/1_Confidence_1.000_Length_760; Locus_213_Transcript_1/3_Confidence_0.667_Length_1489; Locus_213_Transcript_2/3_Confidence_0.778_Length_2080; Locus_213_Transcript_3/3_Confidence_0.778_Length_2093; Locus_3489_Transcript_1/1_Confidence_1.000_Length_822; Locus_349_Transcript_1/2_Confidence_0.667_Length_741; Locus_349_Transcript_2/2_Confidence_0.667_Length_776; Locus_8759_Trans…	K02183	CALM; calmodulin	04070 Phosphatidylinositol signaling system [PATH:aly04070]	Signal transduction	Environmental Information Processing	Arabidopsis lyrata (lyrate rockcress)
Locus_1099_Transcript_1/1_Confidence_1.000_Length_760; Locus_213_Transcript_1/3_Confidence_0.667_Length_1489; Locus_213_Transcript_2/3_Confidence_0.778_Length_2080; Locus_213_Transcript_3/3_Confidence_0.778_Length_2093; Locus_3489_Transcript_1/1_Confidence_1.000_Length_822; Locus_349_Transcript_1/2_Confidence_0.667_Length_741; Locus_349_Transcript_2/2_Confidence_0.667_Length_776; Locus_8759_Trans…	K02183	CALM; calmodulin	04626 Plant-pathogen interaction [PATH:aly04626]	Environmental adaptation	Organismal Systems	Arabidopsis lyrata (lyrate rockcress)
Locus_1099_Transcript_1/1_Confidence_1.000_Length_760; Locus_213_Transcript_1/3_Confidence_0.667_Length_1489; Locus_213_Transcript_2/3_Confidence_0.778_Length_2080; Locus_213_Transcript_3/3_Confidence_0.778_Length_2093; Locus_3489_Transcript_1/1_Confidence_1.000_Length_822; Locus_349_Transcript_1/2_Confidence_0.667_Length_741; Locus_349_Transcript_2/2_Confidence_0.667_Length_776; Locus_8759_Trans…	K02183	CALM; calmodulin	04070 Phosphatidylinositol signaling system [PATH:ath04070]	Signal transduction	Environmental Information Processing	Arabidopsis thaliana (thale cress)
Locus_1099_Transcript_1/1_Confidence_1.000_Length_760; Locus_213_Transcript_1/3_Confidence_0.667_Length_1489; Locus_213_Transcript_2/3_Confidence_0.778_Length_2080; Locus_213_Transcript_3/3_Confidence_0.778_Length_2093; Locus_3489_Transcript_1/1_Confidence_1.000_Length_822; Locus_349_Transcript_1/2_Confidence_0.667_Length_741; Locus_349_Transcript_2/2_Confidence_0.667_Length_776; Locus_8759_Trans…	K02183	CALM; calmodulin	04626 Plant-pathogen interaction [PATH:ath04626]	Environmental adaptation	Organismal Systems	Arabidopsis thaliana (thale cress)
Locus_1099_Transcript_1/1_Confidence_1.000_Length_760; Locus_213_Transcript_1/3_Confidence_0.667_Length_1489; Locus_213_Transcript_2/3_Confidence_0.778_Length_2080; Locus_213_Transcript_3/3_Confidence_0.778_Length_2093; Locus_3489_Transcript_1/1_Confidence_1.000_Length_822; Locus_349_Transcript_1/2_Confidence_0.667_Length_741; Locus_349_Transcript_2/2_Confidence_0.667_Length_776; Locus_8759_Trans…	K02183	CALM; calmodulin	04070 Phosphatidylinositol signaling system [PATH:gmx04070]	Signal transduction	Environmental Information Processing	Glycine max (soybean)
Locus_1099_Transcript_1/1_Confidence_1.000_Length_760; Locus_213_Transcript_1/3_Confidence_0.667_Length_1489; Locus_213_Transcript_2/3_Confidence_0.778_Length_2080; Locus_213_Transcript_3/3_Confidence_0.778_Length_2093; Locus_3489_Transcript_1/1_Confidence_1.000_Length_822; Locus_349_Transcript_1/2_Confidence_0.667_Length_741; Locus_349_Transcript_2/2_Confidence_0.667_Length_776; Locus_8759_Trans…	K02183	CALM; calmodulin	04626 Plant-pathogen interaction [PATH:gmx04626]	Environmental adaptation	Organismal Systems	Glycine max (soybean)
Locus_11012_Transcript_1/1_Confidence_1.000_Length_1435; Locus_5151_Transcript_1/1_Confidence_1.000_Length_1200	K04713	SUR2; sphinganine C4-monooxygenase [EC:1.14.13.169]	00600 Sphingolipid metabolism [PATH:aly00600]	Lipid metabolism	Metabolism	Arabidopsis lyrata (lyrate rockcress)
Locus_11012_Transcript_1/1_Confidence_1.000_Length_1435; Locus_5151_Transcript_1/1_Confidence_1.000_Length_1200	K04713	SUR2; sphinganine C4-monooxygenase [EC:1.14.13.169]	00600 Sphingolipid metabolism [PATH:ath00600]	Lipid metabolism	Metabolism	Arabidopsis thaliana (thale cress)
Locus_11012_Transcript_1/1_Confidence_1.000_Length_1435; Locus_5151_Transcript_1/1_Confidence_1.000_Length_1200	K04713	SUR2; sphinganine C4-monooxygenase [EC:1.14.13.169]	00600 Sphingolipid metabolism [PATH:gmx00600]	Lipid metabolism	Metabolism	Glycine max (soybean)
Locus_1102_Transcript_1/1_Confidence_1.000_Length_1215	K03940	NDUFS7; NADH dehydrogenase (ubiquinone) Fe-S protein 7 [EC:1.6.5.3 1.6.99.3]	00190 Oxidative phosphorylation [PATH:aly00190]	Energy metabolism	Metabolism	Arabidopsis lyrata (lyrate rockcress)
Locus_1102_Transcript_1/1_Confidence_1.000_Length_1215	K03940	NDUFS7; NADH dehydrogenase (ubiquinone) Fe-S protein 7 [EC:1.6.5.3 1.6.99.3]	00190 Oxidative phosphorylation [PATH:ath00190]	Energy metabolism	Metabolism	Arabidopsis thaliana (thale cress)
Locus_1102_Transcript_1/1_Confidence_1.000_Length_1215	K03940	NDUFS7; NADH dehydrogenase (ubiquinone) Fe-S protein 7 [EC:1.6.5.3 1.6.99.3]	00190 Oxidative phosphorylation [PATH:gmx00190]	Energy metabolism	Metabolism	Glycine max (soybean)
Locus_11027_Transcript_1/1_Confidence_1.000_Length_577; Locus_1311_Transcript_1/1_Confidence_1.000_Length_1189; Locus_1613_Transcript_1/2_Confidence_0.800_Length_740; Locus_1613_Transcript_2/2_Confidence_0.800_Length_735; Locus_21013_Transcript_1/1_Confidence_1.000_Length_851; Locus_2300_Transcript_1/1_Confidence_1.000_Length_867; Locus_3777_Transcript_1/1_Confidence_1.000_Length_879; Locus_659_T…	K06689	UBE2D_E; ubiquitin-conjugating enzyme E2 D/E [EC:6.3.2.19]	04141 Protein processing in endoplasmic reticulum [PATH:aly04141]	Folding, sorting and degradation	Genetic Information Processing	Arabidopsis lyrata (lyrate rockcress)
Locus_11027_Transcript_1/1_Confidence_1.000_Length_577; Locus_1311_Transcript_1/1_Confidence_1.000_Length_1189; Locus_1613_Transcript_1/2_Confidence_0.800_Length_740; Locus_1613_Transcript_2/2_Confidence_0.800_Length_735; Locus_21013_Transcript_1/1_Confidence_1.000_Length_851; Locus_2300_Transcript_1/1_Confidence_1.000_Length_867; Locus_3777_Transcript_1/1_Confidence_1.000_Length_879; Locus_659_T…	K06689	UBE2D_E; ubiquitin-conjugating enzyme E2 D/E [EC:6.3.2.19]	04120 Ubiquitin mediated proteolysis [PATH:aly04120]	Folding, sorting and degradation	Genetic Information Processing	Arabidopsis lyrata (lyrate rockcress)
Locus_11027_Transcript_1/1_Confidence_1.000_Length_577; Locus_1311_Transcript_1/1_Confidence_1.000_Length_1189; Locus_1613_Transcript_1/2_Confidence_0.800_Length_740; Locus_1613_Transcript_2/2_Confidence_0.800_Length_735; Locus_21013_Transcript_1/1_Confidence_1.000_Length_851; Locus_2300_Transcript_1/1_Confidence_1.000_Length_867; Locus_3777_Transcript_1/1_Confidence_1.000_Length_879; Locus_659_T…	K06689	UBE2D_E; ubiquitin-conjugating enzyme E2 D/E [EC:6.3.2.19]	04141 Protein processing in endoplasmic reticulum [PATH:ath04141]	Folding, sorting and degradation	Genetic Information Processing	Arabidopsis thaliana (thale cress)
Locus_11027_Transcript_1/1_Confidence_1.000_Length_577; Locus_1311_Transcript_1/1_Confidence_1.000_Length_1189; Locus_1613_Transcript_1/2_Confidence_0.800_Length_740; Locus_1613_Transcript_2/2_Confidence_0.800_Length_735; Locus_21013_Transcript_1/1_Confidence_1.000_Length_851; Locus_2300_Transcript_1/1_Confidence_1.000_Length_867; Locus_3777_Transcript_1/1_Confidence_1.000_Length_879; Locus_659_T…	K06689	UBE2D_E; ubiquitin-conjugating enzyme E2 D/E [EC:6.3.2.19]	04120 Ubiquitin mediated proteolysis [PATH:ath04120]	Folding, sorting and degradation	Genetic Information Processing	Arabidopsis thaliana (thale cress)
Locus_11027_Transcript_1/1_Confidence_1.000_Length_577; Locus_1311_Transcript_1/1_Confidence_1.000_Length_1189; Locus_1613_Transcript_1/2_Confidence_0.800_Length_740; Locus_1613_Transcript_2/2_Confidence_0.800_Length_735; Locus_21013_Transcript_1/1_Confidence_1.000_Length_851; Locus_2300_Transcript_1/1_Confidence_1.000_Length_867; Locus_3777_Transcript_1/1_Confidence_1.000_Length_879; Locus_659_T…	K06689	UBE2D_E; ubiquitin-conjugating enzyme E2 D/E [EC:6.3.2.19]	04141 Protein processing in endoplasmic reticulum [PATH:gmx04141]	Folding, sorting and degradation	Genetic Information Processing	Glycine max (soybean)
Locus_11027_Transcript_1/1_Confidence_1.000_Length_577; Locus_1311_Transcript_1/1_Confidence_1.000_Length_1189; Locus_1613_Transcript_1/2_Confidence_0.800_Length_740; Locus_1613_Transcript_2/2_Confidence_0.800_Length_735; Locus_21013_Transcript_1/1_Confidence_1.000_Length_851; Locus_2300_Transcript_1/1_Confidence_1.000_Length_867; Locus_3777_Transcript_1/1_Confidence_1.000_Length_879; Locus_659_T…	K06689	UBE2D_E; ubiquitin-conjugating enzyme E2 D/E [EC:6.3.2.19]	04120 Ubiquitin mediated proteolysis [PATH:gmx04120]	Folding, sorting and degradation	Genetic Information Processing	Glycine max (soybean)
Locus_1103_Transcript_1/1_Confidence_1.000_Length_1630	K14298	RAE1; mRNA export factor	03013 RNA transport [PATH:aly03013]	Translation	Genetic Information Processing	Arabidopsis lyrata (lyrate rockcress)
Locus_1103_Transcript_1/1_Confidence_1.000_Length_1630	K14298	RAE1; mRNA export factor	03013 RNA transport [PATH:ath03013]	Translation	Genetic Information Processing	Arabidopsis thaliana (thale cress)
Locus_1103_Transcript_1/1_Confidence_1.000_Length_1630	K14298	RAE1; mRNA export factor	03013 RNA transport [PATH:gmx03013]	Translation	Genetic Information Processing	Glycine max (soybean)
Locus_11030_Transcript_1/1_Confidence_1.000_Length_1298	K00919	ispE; 4-diphosphocytidyl-2-C-methyl-D-erythritol kinase [EC:2.7.1.148]	00900 Terpenoid backbone biosynthesis [PATH:aly00900]	Metabolism of terpenoids and polyketides	Metabolism	Arabidopsis lyrata (lyrate rockcress)
Locus_11030_Transcript_1/1_Confidence_1.000_Length_1298	K00919	ispE; 4-diphosphocytidyl-2-C-methyl-D-erythritol kinase [EC:2.7.1.148]	00900 Terpenoid backbone biosynthesis [PATH:ath00900]	Metabolism of terpenoids and polyketides	Metabolism	Arabidopsis thaliana (thale cress)
Locus_11030_Transcript_1/1_Confidence_1.000_Length_1298	K00919	ispE; 4-diphosphocytidyl-2-C-methyl-D-erythritol kinase [EC:2.7.1.148]	00900 Terpenoid backbone biosynthesis [PATH:gmx00900]	Metabolism of terpenoids and polyketides	Metabolism	Glycine max (soybean)
Locus_11039_Transcript_2/4_Confidence_0.625_Length_1562; Locus_11039_Transcript_3/4_Confidence_0.625_Length_1613; Locus_11039_Transcript_4/4_Confidence_0.625_Length_1588	K06634	CCNH; cyclin H	03022 Basal transcription factors [PATH:aly03022]	Transcription	Genetic Information Processing	Arabidopsis lyrata (lyrate rockcress)
Locus_11039_Transcript_2/4_Confidence_0.625_Length_1562; Locus_11039_Transcript_3/4_Confidence_0.625_Length_1613; Locus_11039_Transcript_4/4_Confidence_0.625_Length_1588	K06634	CCNH; cyclin H	03420 Nucleotide excision repair [PATH:aly03420]	Replication and repair	Genetic Information Processing	Arabidopsis lyrata (lyrate rockcress)
Locus_11039_Transcript_2/4_Confidence_0.625_Length_1562; Locus_11039_Transcript_3/4_Confidence_0.625_Length_1613; Locus_11039_Transcript_4/4_Confidence_0.625_Length_1588	K06634	CCNH; cyclin H	03022 Basal transcription factors [PATH:ath03022]	Transcription	Genetic Information Processing	Arabidopsis thaliana (thale cress)
Locus_11039_Transcript_2/4_Confidence_0.625_Length_1562; Locus_11039_Transcript_3/4_Confidence_0.625_Length_1613; Locus_11039_Transcript_4/4_Confidence_0.625_Length_1588	K06634	CCNH; cyclin H	03420 Nucleotide excision repair [PATH:ath03420]	Replication and repair	Genetic Information Processing	Arabidopsis thaliana (thale cress)
Locus_11039_Transcript_2/4_Confidence_0.625_Length_1562; Locus_11039_Transcript_3/4_Confidence_0.625_Length_1613; Locus_11039_Transcript_4/4_Confidence_0.625_Length_1588	K06634	CCNH; cyclin H	03022 Basal transcription factors [PATH:gmx03022]	Transcription	Genetic Information Processing	Glycine max (soybean)
Locus_11039_Transcript_2/4_Confidence_0.625_Length_1562; Locus_11039_Transcript_3/4_Confidence_0.625_Length_1613; Locus_11039_Transcript_4/4_Confidence_0.625_Length_1588	K06634	CCNH; cyclin H	03420 Nucleotide excision repair [PATH:gmx03420]	Replication and repair	Genetic Information Processing	Glycine max (soybean)
Locus_11057_Transcript_1/1_Confidence_1.000_Length_1794	K14564	NOP56; nucleolar protein 56	03008 Ribosome biogenesis in eukaryotes [PATH:aly03008]	Translation	Genetic Information Processing	Arabidopsis lyrata (lyrate rockcress)
Locus_11057_Transcript_1/1_Confidence_1.000_Length_1794	K14564	NOP56; nucleolar protein 56	03008 Ribosome biogenesis in eukaryotes [PATH:ath03008]	Translation	Genetic Information Processing	Arabidopsis thaliana (thale cress)
Locus_11057_Transcript_1/1_Confidence_1.000_Length_1794	K14564	NOP56; nucleolar protein 56	03008 Ribosome biogenesis in eukaryotes [PATH:gmx03008]	Translation	Genetic Information Processing	Glycine max (soybean)
Locus_1106_Transcript_1/1_Confidence_1.000_Length_1428; Locus_20998_Transcript_1/2_Confidence_0.750_Length_1121; Locus_20998_Transcript_2/2_Confidence_0.750_Length_1121; Locus_2267_Transcript_1/1_Confidence_1.000_Length_1368; Locus_286_Transcript_1/1_Confidence_1.000_Length_1611	K01915	glnA; glutamine synthetase [EC:6.3.1.2]	01230 Biosynthesis of amino acids [PATH:aly01230]	Metabolism	Metabolism	Arabidopsis lyrata (lyrate rockcress)
Locus_1106_Transcript_1/1_Confidence_1.000_Length_1428; Locus_20998_Transcript_1/2_Confidence_0.750_Length_1121; Locus_20998_Transcript_2/2_Confidence_0.750_Length_1121; Locus_2267_Transcript_1/1_Confidence_1.000_Length_1368; Locus_286_Transcript_1/1_Confidence_1.000_Length_1611	K01915	glnA; glutamine synthetase [EC:6.3.1.2]	00630 Glyoxylate and dicarboxylate metabolism [PATH:aly00630]	Carbohydrate metabolism	Metabolism	Arabidopsis lyrata (lyrate rockcress)
Locus_1106_Transcript_1/1_Confidence_1.000_Length_1428; Locus_20998_Transcript_1/2_Confidence_0.750_Length_1121; Locus_20998_Transcript_2/2_Confidence_0.750_Length_1121; Locus_2267_Transcript_1/1_Confidence_1.000_Length_1368; Locus_286_Transcript_1/1_Confidence_1.000_Length_1611	K01915	glnA; glutamine synthetase [EC:6.3.1.2]	00910 Nitrogen metabolism [PATH:aly00910]	Energy metabolism	Metabolism	Arabidopsis lyrata (lyrate rockcress)
Locus_1106_Transcript_1/1_Confidence_1.000_Length_1428; Locus_20998_Transcript_1/2_Confidence_0.750_Length_1121; Locus_20998_Transcript_2/2_Confidence_0.750_Length_1121; Locus_2267_Transcript_1/1_Confidence_1.000_Length_1368; Locus_286_Transcript_1/1_Confidence_1.000_Length_1611	K01915	glnA; glutamine synthetase [EC:6.3.1.2]	00250 Alanine, aspartate and glutamate metabolism [PATH:aly00250]	Amino acid metabolism	Metabolism	Arabidopsis lyrata (lyrate rockcress)
Locus_1106_Transcript_1/1_Confidence_1.000_Length_1428; Locus_20998_Transcript_1/2_Confidence_0.750_Length_1121; Locus_20998_Transcript_2/2_Confidence_0.750_Length_1121; Locus_2267_Transcript_1/1_Confidence_1.000_Length_1368; Locus_286_Transcript_1/1_Confidence_1.000_Length_1611	K01915	glnA; glutamine synthetase [EC:6.3.1.2]	00330 Arginine and proline metabolism [PATH:aly00330]	Amino acid metabolism	Metabolism	Arabidopsis lyrata (lyrate rockcress)
Locus_1106_Transcript_1/1_Confidence_1.000_Length_1428; Locus_20998_Transcript_1/2_Confidence_0.750_Length_1121; Locus_20998_Transcript_2/2_Confidence_0.750_Length_1121; Locus_2267_Transcript_1/1_Confidence_1.000_Length_1368; Locus_286_Transcript_1/1_Confidence_1.000_Length_1611	K01915	glnA; glutamine synthetase [EC:6.3.1.2]	01230 Biosynthesis of amino acids [PATH:ath01230]	Metabolism	Metabolism	Arabidopsis thaliana (thale cress)
Locus_1106_Transcript_1/1_Confidence_1.000_Length_1428; Locus_20998_Transcript_1/2_Confidence_0.750_Length_1121; Locus_20998_Transcript_2/2_Confidence_0.750_Length_1121; Locus_2267_Transcript_1/1_Confidence_1.000_Length_1368; Locus_286_Transcript_1/1_Confidence_1.000_Length_1611	K01915	glnA; glutamine synthetase [EC:6.3.1.2]	00630 Glyoxylate and dicarboxylate metabolism [PATH:ath00630]	Carbohydrate metabolism	Metabolism	Arabidopsis thaliana (thale cress)
Locus_1106_Transcript_1/1_Confidence_1.000_Length_1428; Locus_20998_Transcript_1/2_Confidence_0.750_Length_1121; Locus_20998_Transcript_2/2_Confidence_0.750_Length_1121; Locus_2267_Transcript_1/1_Confidence_1.000_Length_1368; Locus_286_Transcript_1/1_Confidence_1.000_Length_1611	K01915	glnA; glutamine synthetase [EC:6.3.1.2]	00910 Nitrogen metabolism [PATH:ath00910]	Energy metabolism	Metabolism	Arabidopsis thaliana (thale cress)
Locus_1106_Transcript_1/1_Confidence_1.000_Length_1428; Locus_20998_Transcript_1/2_Confidence_0.750_Length_1121; Locus_20998_Transcript_2/2_Confidence_0.750_Length_1121; Locus_2267_Transcript_1/1_Confidence_1.000_Length_1368; Locus_286_Transcript_1/1_Confidence_1.000_Length_1611	K01915	glnA; glutamine synthetase [EC:6.3.1.2]	00250 Alanine, aspartate and glutamate metabolism [PATH:ath00250]	Amino acid metabolism	Metabolism	Arabidopsis thaliana (thale cress)
Locus_1106_Transcript_1/1_Confidence_1.000_Length_1428; Locus_20998_Transcript_1/2_Confidence_0.750_Length_1121; Locus_20998_Transcript_2/2_Confidence_0.750_Length_1121; Locus_2267_Transcript_1/1_Confidence_1.000_Length_1368; Locus_286_Transcript_1/1_Confidence_1.000_Length_1611	K01915	glnA; glutamine synthetase [EC:6.3.1.2]	00330 Arginine and proline metabolism [PATH:ath00330]	Amino acid metabolism	Metabolism	Arabidopsis thaliana (thale cress)
Locus_1106_Transcript_1/1_Confidence_1.000_Length_1428; Locus_20998_Transcript_1/2_Confidence_0.750_Length_1121; Locus_20998_Transcript_2/2_Confidence_0.750_Length_1121; Locus_2267_Transcript_1/1_Confidence_1.000_Length_1368; Locus_286_Transcript_1/1_Confidence_1.000_Length_1611	K01915	glnA; glutamine synthetase [EC:6.3.1.2]	01230 Biosynthesis of amino acids [PATH:gmx01230]	Metabolism	Metabolism	Glycine max (soybean)
Locus_1106_Transcript_1/1_Confidence_1.000_Length_1428; Locus_20998_Transcript_1/2_Confidence_0.750_Length_1121; Locus_20998_Transcript_2/2_Confidence_0.750_Length_1121; Locus_2267_Transcript_1/1_Confidence_1.000_Length_1368; Locus_286_Transcript_1/1_Confidence_1.000_Length_1611	K01915	glnA; glutamine synthetase [EC:6.3.1.2]	00630 Glyoxylate and dicarboxylate metabolism [PATH:gmx00630]	Carbohydrate metabolism	Metabolism	Glycine max (soybean)
Locus_1106_Transcript_1/1_Confidence_1.000_Length_1428; Locus_20998_Transcript_1/2_Confidence_0.750_Length_1121; Locus_20998_Transcript_2/2_Confidence_0.750_Length_1121; Locus_2267_Transcript_1/1_Confidence_1.000_Length_1368; Locus_286_Transcript_1/1_Confidence_1.000_Length_1611	K01915	glnA; glutamine synthetase [EC:6.3.1.2]	00910 Nitrogen metabolism [PATH:gmx00910]	Energy metabolism	Metabolism	Glycine max (soybean)
Locus_1106_Transcript_1/1_Confidence_1.000_Length_1428; Locus_20998_Transcript_1/2_Confidence_0.750_Length_1121; Locus_20998_Transcript_2/2_Confidence_0.750_Length_1121; Locus_2267_Transcript_1/1_Confidence_1.000_Length_1368; Locus_286_Transcript_1/1_Confidence_1.000_Length_1611	K01915	glnA; glutamine synthetase [EC:6.3.1.2]	00250 Alanine, aspartate and glutamate metabolism [PATH:gmx00250]	Amino acid metabolism	Metabolism	Glycine max (soybean)
Locus_1106_Transcript_1/1_Confidence_1.000_Length_1428; Locus_20998_Transcript_1/2_Confidence_0.750_Length_1121; Locus_20998_Transcript_2/2_Confidence_0.750_Length_1121; Locus_2267_Transcript_1/1_Confidence_1.000_Length_1368; Locus_286_Transcript_1/1_Confidence_1.000_Length_1611	K01915	glnA; glutamine synthetase [EC:6.3.1.2]	00330 Arginine and proline metabolism [PATH:gmx00330]	Amino acid metabolism	Metabolism	Glycine max (soybean)
Locus_11089_Transcript_1/1_Confidence_1.000_Length_1222	K00611	OTC; ornithine carbamoyltransferase [EC:2.1.3.3]	01230 Biosynthesis of amino acids [PATH:aly01230]	Metabolism	Metabolism	Arabidopsis lyrata (lyrate rockcress)
Locus_11089_Transcript_1/1_Confidence_1.000_Length_1222	K00611	OTC; ornithine carbamoyltransferase [EC:2.1.3.3]	00330 Arginine and proline metabolism [PATH:aly00330]	Amino acid metabolism	Metabolism	Arabidopsis lyrata (lyrate rockcress)
Locus_11089_Transcript_1/1_Confidence_1.000_Length_1222	K00611	OTC; ornithine carbamoyltransferase [EC:2.1.3.3]	01230 Biosynthesis of amino acids [PATH:ath01230]	Metabolism	Metabolism	Arabidopsis thaliana (thale cress)
Locus_11089_Transcript_1/1_Confidence_1.000_Length_1222	K00611	OTC; ornithine carbamoyltransferase [EC:2.1.3.3]	00330 Arginine and proline metabolism [PATH:ath00330]	Amino acid metabolism	Metabolism	Arabidopsis thaliana (thale cress)
Locus_11089_Transcript_1/1_Confidence_1.000_Length_1222	K00611	OTC; ornithine carbamoyltransferase [EC:2.1.3.3]	01230 Biosynthesis of amino acids [PATH:gmx01230]	Metabolism	Metabolism	Glycine max (soybean)
Locus_11089_Transcript_1/1_Confidence_1.000_Length_1222	K00611	OTC; ornithine carbamoyltransferase [EC:2.1.3.3]	00330 Arginine and proline metabolism [PATH:gmx00330]	Amino acid metabolism	Metabolism	Glycine max (soybean)
Locus_11097_Transcript_1/1_Confidence_1.000_Length_1310; Locus_2968_Transcript_1/1_Confidence_1.000_Length_2357; Locus_3868_Transcript_1/2_Confidence_0.667_Length_2786; Locus_3868_Transcript_2/2_Confidence_0.667_Length_2793	K06617	E2.4.1.82; raffinose synthase [EC:2.4.1.82]	00052 Galactose metabolism [PATH:aly00052]	Carbohydrate metabolism	Metabolism	Arabidopsis lyrata (lyrate rockcress)
Locus_11097_Transcript_1/1_Confidence_1.000_Length_1310; Locus_2968_Transcript_1/1_Confidence_1.000_Length_2357; Locus_3868_Transcript_1/2_Confidence_0.667_Length_2786; Locus_3868_Transcript_2/2_Confidence_0.667_Length_2793	K06617	E2.4.1.82; raffinose synthase [EC:2.4.1.82]	00052 Galactose metabolism [PATH:ath00052]	Carbohydrate metabolism	Metabolism	Arabidopsis thaliana (thale cress)
Locus_11097_Transcript_1/1_Confidence_1.000_Length_1310; Locus_2968_Transcript_1/1_Confidence_1.000_Length_2357; Locus_3868_Transcript_1/2_Confidence_0.667_Length_2786; Locus_3868_Transcript_2/2_Confidence_0.667_Length_2793	K06617	E2.4.1.82; raffinose synthase [EC:2.4.1.82]	00052 Galactose metabolism [PATH:gmx00052]	Carbohydrate metabolism	Metabolism	Glycine max (soybean)
Locus_111_Transcript_1/1_Confidence_1.000_Length_2313; Locus_1292_Transcript_1/1_Confidence_1.000_Length_2293	K14190	VTC2_5; GDP-L-galactose phosphorylase [EC:2.7.7.69]	00053 Ascorbate and aldarate metabolism [PATH:aly00053]	Carbohydrate metabolism	Metabolism	Arabidopsis lyrata (lyrate rockcress)
Locus_111_Transcript_1/1_Confidence_1.000_Length_2313; Locus_1292_Transcript_1/1_Confidence_1.000_Length_2293	K14190	VTC2_5; GDP-L-galactose phosphorylase [EC:2.7.7.69]	00053 Ascorbate and aldarate metabolism [PATH:ath00053]	Carbohydrate metabolism	Metabolism	Arabidopsis thaliana (thale cress)
Locus_111_Transcript_1/1_Confidence_1.000_Length_2313; Locus_1292_Transcript_1/1_Confidence_1.000_Length_2293	K14190	VTC2_5; GDP-L-galactose phosphorylase [EC:2.7.7.69]	00053 Ascorbate and aldarate metabolism [PATH:gmx00053]	Carbohydrate metabolism	Metabolism	Glycine max (soybean)
Locus_11106_Transcript_1/1_Confidence_1.000_Length_479	K02552	menF; menaquinone-specific isochorismate synthase [EC:5.4.4.2]	00130 Ubiquinone and other terpenoid-quinone biosynthesis [PATH:aly00130]	Metabolism of cofactors and vitamins	Metabolism	Arabidopsis lyrata (lyrate rockcress)
Locus_11106_Transcript_1/1_Confidence_1.000_Length_479	K02552	menF; menaquinone-specific isochorismate synthase [EC:5.4.4.2]	01053 Biosynthesis of siderophore group nonribosomal peptides	Metabolism of terpenoids and polyketides	Metabolism	Arabidopsis lyrata (lyrate rockcress)
Locus_11106_Transcript_1/1_Confidence_1.000_Length_479	K02552	menF; menaquinone-specific isochorismate synthase [EC:5.4.4.2]	00130 Ubiquinone and other terpenoid-quinone biosynthesis [PATH:ath00130]	Metabolism of cofactors and vitamins	Metabolism	Arabidopsis thaliana (thale cress)
Locus_11106_Transcript_1/1_Confidence_1.000_Length_479	K02552	menF; menaquinone-specific isochorismate synthase [EC:5.4.4.2]	01053 Biosynthesis of siderophore group nonribosomal peptides	Metabolism of terpenoids and polyketides	Metabolism	Arabidopsis thaliana (thale cress)
Locus_11106_Transcript_1/1_Confidence_1.000_Length_479	K02552	menF; menaquinone-specific isochorismate synthase [EC:5.4.4.2]	00130 Ubiquinone and other terpenoid-quinone biosynthesis [PATH:gmx00130]	Metabolism of cofactors and vitamins	Metabolism	Glycine max (soybean)
Locus_11106_Transcript_1/1_Confidence_1.000_Length_479	K02552	menF; menaquinone-specific isochorismate synthase [EC:5.4.4.2]	01053 Biosynthesis of siderophore group nonribosomal peptides	Metabolism of terpenoids and polyketides	Metabolism	Glycine max (soybean)
Locus_11109_Transcript_1/1_Confidence_1.000_Length_1186	K12817	PRPF18; pre-mRNA-splicing factor 18	03040 Spliceosome [PATH:aly03040]	Transcription	Genetic Information Processing	Arabidopsis lyrata (lyrate rockcress)
Locus_11109_Transcript_1/1_Confidence_1.000_Length_1186	K12817	PRPF18; pre-mRNA-splicing factor 18	03040 Spliceosome [PATH:ath03040]	Transcription	Genetic Information Processing	Arabidopsis thaliana (thale cress)
Locus_11109_Transcript_1/1_Confidence_1.000_Length_1186	K12817	PRPF18; pre-mRNA-splicing factor 18	03040 Spliceosome [PATH:gmx03040]	Transcription	Genetic Information Processing	Glycine max (soybean)
Locus_1111_Transcript_1/2_Confidence_0.667_Length_1402; Locus_1111_Transcript_2/2_Confidence_0.667_Length_1408; Locus_20936_Transcript_1/2_Confidence_0.750_Length_1163; Locus_20936_Transcript_2/2_Confidence_0.750_Length_972; Locus_25515_Transcript_1/1_Confidence_1.000_Length_503	K01807	rpiA; ribose 5-phosphate isomerase A [EC:5.3.1.6]	01200 Carbon metabolism [PATH:aly01200]	Metabolism	Metabolism	Arabidopsis lyrata (lyrate rockcress)
Locus_1111_Transcript_1/2_Confidence_0.667_Length_1402; Locus_1111_Transcript_2/2_Confidence_0.667_Length_1408; Locus_20936_Transcript_1/2_Confidence_0.750_Length_1163; Locus_20936_Transcript_2/2_Confidence_0.750_Length_972; Locus_25515_Transcript_1/1_Confidence_1.000_Length_503	K01807	rpiA; ribose 5-phosphate isomerase A [EC:5.3.1.6]	01230 Biosynthesis of amino acids [PATH:aly01230]	Metabolism	Metabolism	Arabidopsis lyrata (lyrate rockcress)
Locus_1111_Transcript_1/2_Confidence_0.667_Length_1402; Locus_1111_Transcript_2/2_Confidence_0.667_Length_1408; Locus_20936_Transcript_1/2_Confidence_0.750_Length_1163; Locus_20936_Transcript_2/2_Confidence_0.750_Length_972; Locus_25515_Transcript_1/1_Confidence_1.000_Length_503	K01807	rpiA; ribose 5-phosphate isomerase A [EC:5.3.1.6]	00030 Pentose phosphate pathway [PATH:aly00030]	Carbohydrate metabolism	Metabolism	Arabidopsis lyrata (lyrate rockcress)
Locus_1111_Transcript_1/2_Confidence_0.667_Length_1402; Locus_1111_Transcript_2/2_Confidence_0.667_Length_1408; Locus_20936_Transcript_1/2_Confidence_0.750_Length_1163; Locus_20936_Transcript_2/2_Confidence_0.750_Length_972; Locus_25515_Transcript_1/1_Confidence_1.000_Length_503	K01807	rpiA; ribose 5-phosphate isomerase A [EC:5.3.1.6]	00710 Carbon fixation in photosynthetic organisms [PATH:aly00710]	Energy metabolism	Metabolism	Arabidopsis lyrata (lyrate rockcress)
Locus_1111_Transcript_1/2_Confidence_0.667_Length_1402; Locus_1111_Transcript_2/2_Confidence_0.667_Length_1408; Locus_20936_Transcript_1/2_Confidence_0.750_Length_1163; Locus_20936_Transcript_2/2_Confidence_0.750_Length_972; Locus_25515_Transcript_1/1_Confidence_1.000_Length_503	K01807	rpiA; ribose 5-phosphate isomerase A [EC:5.3.1.6]	01200 Carbon metabolism [PATH:ath01200]	Metabolism	Metabolism	Arabidopsis thaliana (thale cress)
Locus_1111_Transcript_1/2_Confidence_0.667_Length_1402; Locus_1111_Transcript_2/2_Confidence_0.667_Length_1408; Locus_20936_Transcript_1/2_Confidence_0.750_Length_1163; Locus_20936_Transcript_2/2_Confidence_0.750_Length_972; Locus_25515_Transcript_1/1_Confidence_1.000_Length_503	K01807	rpiA; ribose 5-phosphate isomerase A [EC:5.3.1.6]	01230 Biosynthesis of amino acids [PATH:ath01230]	Metabolism	Metabolism	Arabidopsis thaliana (thale cress)
Locus_1111_Transcript_1/2_Confidence_0.667_Length_1402; Locus_1111_Transcript_2/2_Confidence_0.667_Length_1408; Locus_20936_Transcript_1/2_Confidence_0.750_Length_1163; Locus_20936_Transcript_2/2_Confidence_0.750_Length_972; Locus_25515_Transcript_1/1_Confidence_1.000_Length_503	K01807	rpiA; ribose 5-phosphate isomerase A [EC:5.3.1.6]	00030 Pentose phosphate pathway [PATH:ath00030]	Carbohydrate metabolism	Metabolism	Arabidopsis thaliana (thale cress)
Locus_1111_Transcript_1/2_Confidence_0.667_Length_1402; Locus_1111_Transcript_2/2_Confidence_0.667_Length_1408; Locus_20936_Transcript_1/2_Confidence_0.750_Length_1163; Locus_20936_Transcript_2/2_Confidence_0.750_Length_972; Locus_25515_Transcript_1/1_Confidence_1.000_Length_503	K01807	rpiA; ribose 5-phosphate isomerase A [EC:5.3.1.6]	00710 Carbon fixation in photosynthetic organisms [PATH:ath00710]	Energy metabolism	Metabolism	Arabidopsis thaliana (thale cress)
Locus_1111_Transcript_1/2_Confidence_0.667_Length_1402; Locus_1111_Transcript_2/2_Confidence_0.667_Length_1408; Locus_20936_Transcript_1/2_Confidence_0.750_Length_1163; Locus_20936_Transcript_2/2_Confidence_0.750_Length_972; Locus_25515_Transcript_1/1_Confidence_1.000_Length_503	K01807	rpiA; ribose 5-phosphate isomerase A [EC:5.3.1.6]	01200 Carbon metabolism [PATH:gmx01200]	Metabolism	Metabolism	Glycine max (soybean)
Locus_1111_Transcript_1/2_Confidence_0.667_Length_1402; Locus_1111_Transcript_2/2_Confidence_0.667_Length_1408; Locus_20936_Transcript_1/2_Confidence_0.750_Length_1163; Locus_20936_Transcript_2/2_Confidence_0.750_Length_972; Locus_25515_Transcript_1/1_Confidence_1.000_Length_503	K01807	rpiA; ribose 5-phosphate isomerase A [EC:5.3.1.6]	01230 Biosynthesis of amino acids [PATH:gmx01230]	Metabolism	Metabolism	Glycine max (soybean)
Locus_1111_Transcript_1/2_Confidence_0.667_Length_1402; Locus_1111_Transcript_2/2_Confidence_0.667_Length_1408; Locus_20936_Transcript_1/2_Confidence_0.750_Length_1163; Locus_20936_Transcript_2/2_Confidence_0.750_Length_972; Locus_25515_Transcript_1/1_Confidence_1.000_Length_503	K01807	rpiA; ribose 5-phosphate isomerase A [EC:5.3.1.6]	00030 Pentose phosphate pathway [PATH:gmx00030]	Carbohydrate metabolism	Metabolism	Glycine max (soybean)
Locus_1111_Transcript_1/2_Confidence_0.667_Length_1402; Locus_1111_Transcript_2/2_Confidence_0.667_Length_1408; Locus_20936_Transcript_1/2_Confidence_0.750_Length_1163; Locus_20936_Transcript_2/2_Confidence_0.750_Length_972; Locus_25515_Transcript_1/1_Confidence_1.000_Length_503	K01807	rpiA; ribose 5-phosphate isomerase A [EC:5.3.1.6]	00710 Carbon fixation in photosynthetic organisms [PATH:gmx00710]	Energy metabolism	Metabolism	Glycine max (soybean)
Locus_11122_Transcript_1/1_Confidence_1.000_Length_1283; Locus_4242_Transcript_1/1_Confidence_1.000_Length_1515	K01599	hemE; uroporphyrinogen decarboxylase [EC:4.1.1.37]	00860 Porphyrin and chlorophyll metabolism [PATH:aly00860]	Metabolism of cofactors and vitamins	Metabolism	Arabidopsis lyrata (lyrate rockcress)
Locus_11122_Transcript_1/1_Confidence_1.000_Length_1283; Locus_4242_Transcript_1/1_Confidence_1.000_Length_1515	K01599	hemE; uroporphyrinogen decarboxylase [EC:4.1.1.37]	00860 Porphyrin and chlorophyll metabolism [PATH:ath00860]	Metabolism of cofactors and vitamins	Metabolism	Arabidopsis thaliana (thale cress)
Locus_11122_Transcript_1/1_Confidence_1.000_Length_1283; Locus_4242_Transcript_1/1_Confidence_1.000_Length_1515	K01599	hemE; uroporphyrinogen decarboxylase [EC:4.1.1.37]	00860 Porphyrin and chlorophyll metabolism [PATH:gmx00860]	Metabolism of cofactors and vitamins	Metabolism	Glycine max (soybean)
Locus_1114_Transcript_1/2_Confidence_0.750_Length_1520; Locus_2716_Transcript_1/1_Confidence_1.000_Length_1499; Locus_5602_Transcript_1/1_Confidence_1.000_Length_1616; Locus_961_Transcript_3/3_Confidence_0.714_Length_1378	K00026	MDH2; malate dehydrogenase [EC:1.1.1.37]	01200 Carbon metabolism [PATH:aly01200]	Metabolism	Metabolism	Arabidopsis lyrata (lyrate rockcress)
Locus_1114_Transcript_1/2_Confidence_0.750_Length_1520; Locus_2716_Transcript_1/1_Confidence_1.000_Length_1499; Locus_5602_Transcript_1/1_Confidence_1.000_Length_1616; Locus_961_Transcript_3/3_Confidence_0.714_Length_1378	K00026	MDH2; malate dehydrogenase [EC:1.1.1.37]	00020 Citrate cycle (TCA cycle) [PATH:aly00020]	Carbohydrate metabolism	Metabolism	Arabidopsis lyrata (lyrate rockcress)
Locus_1114_Transcript_1/2_Confidence_0.750_Length_1520; Locus_2716_Transcript_1/1_Confidence_1.000_Length_1499; Locus_5602_Transcript_1/1_Confidence_1.000_Length_1616; Locus_961_Transcript_3/3_Confidence_0.714_Length_1378	K00026	MDH2; malate dehydrogenase [EC:1.1.1.37]	00620 Pyruvate metabolism [PATH:aly00620]	Carbohydrate metabolism	Metabolism	Arabidopsis lyrata (lyrate rockcress)
Locus_1114_Transcript_1/2_Confidence_0.750_Length_1520; Locus_2716_Transcript_1/1_Confidence_1.000_Length_1499; Locus_5602_Transcript_1/1_Confidence_1.000_Length_1616; Locus_961_Transcript_3/3_Confidence_0.714_Length_1378	K00026	MDH2; malate dehydrogenase [EC:1.1.1.37]	00630 Glyoxylate and dicarboxylate metabolism [PATH:aly00630]	Carbohydrate metabolism	Metabolism	Arabidopsis lyrata (lyrate rockcress)
Locus_1114_Transcript_1/2_Confidence_0.750_Length_1520; Locus_2716_Transcript_1/1_Confidence_1.000_Length_1499; Locus_5602_Transcript_1/1_Confidence_1.000_Length_1616; Locus_961_Transcript_3/3_Confidence_0.714_Length_1378	K00026	MDH2; malate dehydrogenase [EC:1.1.1.37]	00710 Carbon fixation in photosynthetic organisms [PATH:aly00710]	Energy metabolism	Metabolism	Arabidopsis lyrata (lyrate rockcress)
Locus_1114_Transcript_1/2_Confidence_0.750_Length_1520; Locus_2716_Transcript_1/1_Confidence_1.000_Length_1499; Locus_5602_Transcript_1/1_Confidence_1.000_Length_1616; Locus_961_Transcript_3/3_Confidence_0.714_Length_1378	K00026	MDH2; malate dehydrogenase [EC:1.1.1.37]	00270 Cysteine and methionine metabolism [PATH:aly00270]	Amino acid metabolism	Metabolism	Arabidopsis lyrata (lyrate rockcress)
Locus_1114_Transcript_1/2_Confidence_0.750_Length_1520; Locus_2716_Transcript_1/1_Confidence_1.000_Length_1499; Locus_5602_Transcript_1/1_Confidence_1.000_Length_1616; Locus_961_Transcript_3/3_Confidence_0.714_Length_1378	K00026	MDH2; malate dehydrogenase [EC:1.1.1.37]	01200 Carbon metabolism [PATH:ath01200]	Metabolism	Metabolism	Arabidopsis thaliana (thale cress)
Locus_1114_Transcript_1/2_Confidence_0.750_Length_1520; Locus_2716_Transcript_1/1_Confidence_1.000_Length_1499; Locus_5602_Transcript_1/1_Confidence_1.000_Length_1616; Locus_961_Transcript_3/3_Confidence_0.714_Length_1378	K00026	MDH2; malate dehydrogenase [EC:1.1.1.37]	00020 Citrate cycle (TCA cycle) [PATH:ath00020]	Carbohydrate metabolism	Metabolism	Arabidopsis thaliana (thale cress)
Locus_1114_Transcript_1/2_Confidence_0.750_Length_1520; Locus_2716_Transcript_1/1_Confidence_1.000_Length_1499; Locus_5602_Transcript_1/1_Confidence_1.000_Length_1616; Locus_961_Transcript_3/3_Confidence_0.714_Length_1378	K00026	MDH2; malate dehydrogenase [EC:1.1.1.37]	00620 Pyruvate metabolism [PATH:ath00620]	Carbohydrate metabolism	Metabolism	Arabidopsis thaliana (thale cress)
Locus_1114_Transcript_1/2_Confidence_0.750_Length_1520; Locus_2716_Transcript_1/1_Confidence_1.000_Length_1499; Locus_5602_Transcript_1/1_Confidence_1.000_Length_1616; Locus_961_Transcript_3/3_Confidence_0.714_Length_1378	K00026	MDH2; malate dehydrogenase [EC:1.1.1.37]	00630 Glyoxylate and dicarboxylate metabolism [PATH:ath00630]	Carbohydrate metabolism	Metabolism	Arabidopsis thaliana (thale cress)
Locus_1114_Transcript_1/2_Confidence_0.750_Length_1520; Locus_2716_Transcript_1/1_Confidence_1.000_Length_1499; Locus_5602_Transcript_1/1_Confidence_1.000_Length_1616; Locus_961_Transcript_3/3_Confidence_0.714_Length_1378	K00026	MDH2; malate dehydrogenase [EC:1.1.1.37]	00710 Carbon fixation in photosynthetic organisms [PATH:ath00710]	Energy metabolism	Metabolism	Arabidopsis thaliana (thale cress)
Locus_1114_Transcript_1/2_Confidence_0.750_Length_1520; Locus_2716_Transcript_1/1_Confidence_1.000_Length_1499; Locus_5602_Transcript_1/1_Confidence_1.000_Length_1616; Locus_961_Transcript_3/3_Confidence_0.714_Length_1378	K00026	MDH2; malate dehydrogenase [EC:1.1.1.37]	00270 Cysteine and methionine metabolism [PATH:ath00270]	Amino acid metabolism	Metabolism	Arabidopsis thaliana (thale cress)
Locus_1114_Transcript_1/2_Confidence_0.750_Length_1520; Locus_2716_Transcript_1/1_Confidence_1.000_Length_1499; Locus_5602_Transcript_1/1_Confidence_1.000_Length_1616; Locus_961_Transcript_3/3_Confidence_0.714_Length_1378	K00026	MDH2; malate dehydrogenase [EC:1.1.1.37]	01200 Carbon metabolism [PATH:gmx01200]	Metabolism	Metabolism	Glycine max (soybean)
Locus_1114_Transcript_1/2_Confidence_0.750_Length_1520; Locus_2716_Transcript_1/1_Confidence_1.000_Length_1499; Locus_5602_Transcript_1/1_Confidence_1.000_Length_1616; Locus_961_Transcript_3/3_Confidence_0.714_Length_1378	K00026	MDH2; malate dehydrogenase [EC:1.1.1.37]	00020 Citrate cycle (TCA cycle) [PATH:gmx00020]	Carbohydrate metabolism	Metabolism	Glycine max (soybean)
Locus_1114_Transcript_1/2_Confidence_0.750_Length_1520; Locus_2716_Transcript_1/1_Confidence_1.000_Length_1499; Locus_5602_Transcript_1/1_Confidence_1.000_Length_1616; Locus_961_Transcript_3/3_Confidence_0.714_Length_1378	K00026	MDH2; malate dehydrogenase [EC:1.1.1.37]	00620 Pyruvate metabolism [PATH:gmx00620]	Carbohydrate metabolism	Metabolism	Glycine max (soybean)
Locus_1114_Transcript_1/2_Confidence_0.750_Length_1520; Locus_2716_Transcript_1/1_Confidence_1.000_Length_1499; Locus_5602_Transcript_1/1_Confidence_1.000_Length_1616; Locus_961_Transcript_3/3_Confidence_0.714_Length_1378	K00026	MDH2; malate dehydrogenase [EC:1.1.1.37]	00630 Glyoxylate and dicarboxylate metabolism [PATH:gmx00630]	Carbohydrate metabolism	Metabolism	Glycine max (soybean)
Locus_1114_Transcript_1/2_Confidence_0.750_Length_1520; Locus_2716_Transcript_1/1_Confidence_1.000_Length_1499; Locus_5602_Transcript_1/1_Confidence_1.000_Length_1616; Locus_961_Transcript_3/3_Confidence_0.714_Length_1378	K00026	MDH2; malate dehydrogenase [EC:1.1.1.37]	00710 Carbon fixation in photosynthetic organisms [PATH:gmx00710]	Energy metabolism	Metabolism	Glycine max (soybean)
Locus_1114_Transcript_1/2_Confidence_0.750_Length_1520; Locus_2716_Transcript_1/1_Confidence_1.000_Length_1499; Locus_5602_Transcript_1/1_Confidence_1.000_Length_1616; Locus_961_Transcript_3/3_Confidence_0.714_Length_1378	K00026	MDH2; malate dehydrogenase [EC:1.1.1.37]	00270 Cysteine and methionine metabolism [PATH:gmx00270]	Amino acid metabolism	Metabolism	Glycine max (soybean)
Locus_1116_Transcript_2/5_Confidence_0.667_Length_1813; Locus_1116_Transcript_3/5_Confidence_0.667_Length_1880; Locus_1116_Transcript_4/5_Confidence_0.667_Length_1868; Locus_1116_Transcript_5/5_Confidence_0.667_Length_1868; Locus_1508_Transcript_1/1_Confidence_1.000_Length_1796; Locus_167_Transcript_1/1_Confidence_1.000_Length_1722; Locus_21314_Transcript_1/1_Confidence_1.000_Length_2421; Locus_3…	K00600	glyA; glycine hydroxymethyltransferase [EC:2.1.2.1]	01200 Carbon metabolism [PATH:aly01200]	Metabolism	Metabolism	Arabidopsis lyrata (lyrate rockcress)
Locus_1116_Transcript_2/5_Confidence_0.667_Length_1813; Locus_1116_Transcript_3/5_Confidence_0.667_Length_1880; Locus_1116_Transcript_4/5_Confidence_0.667_Length_1868; Locus_1116_Transcript_5/5_Confidence_0.667_Length_1868; Locus_1508_Transcript_1/1_Confidence_1.000_Length_1796; Locus_167_Transcript_1/1_Confidence_1.000_Length_1722; Locus_21314_Transcript_1/1_Confidence_1.000_Length_2421; Locus_3…	K00600	glyA; glycine hydroxymethyltransferase [EC:2.1.2.1]	01230 Biosynthesis of amino acids [PATH:aly01230]	Metabolism	Metabolism	Arabidopsis lyrata (lyrate rockcress)
Locus_1116_Transcript_2/5_Confidence_0.667_Length_1813; Locus_1116_Transcript_3/5_Confidence_0.667_Length_1880; Locus_1116_Transcript_4/5_Confidence_0.667_Length_1868; Locus_1116_Transcript_5/5_Confidence_0.667_Length_1868; Locus_1508_Transcript_1/1_Confidence_1.000_Length_1796; Locus_167_Transcript_1/1_Confidence_1.000_Length_1722; Locus_21314_Transcript_1/1_Confidence_1.000_Length_2421; Locus_3…	K00600	glyA; glycine hydroxymethyltransferase [EC:2.1.2.1]	00630 Glyoxylate and dicarboxylate metabolism [PATH:aly00630]	Carbohydrate metabolism	Metabolism	Arabidopsis lyrata (lyrate rockcress)
Locus_1116_Transcript_2/5_Confidence_0.667_Length_1813; Locus_1116_Transcript_3/5_Confidence_0.667_Length_1880; Locus_1116_Transcript_4/5_Confidence_0.667_Length_1868; Locus_1116_Transcript_5/5_Confidence_0.667_Length_1868; Locus_1508_Transcript_1/1_Confidence_1.000_Length_1796; Locus_167_Transcript_1/1_Confidence_1.000_Length_1722; Locus_21314_Transcript_1/1_Confidence_1.000_Length_2421; Locus_3…	K00600	glyA; glycine hydroxymethyltransferase [EC:2.1.2.1]	00260 Glycine, serine and threonine metabolism [PATH:aly00260]	Amino acid metabolism	Metabolism	Arabidopsis lyrata (lyrate rockcress)
Locus_1116_Transcript_2/5_Confidence_0.667_Length_1813; Locus_1116_Transcript_3/5_Confidence_0.667_Length_1880; Locus_1116_Transcript_4/5_Confidence_0.667_Length_1868; Locus_1116_Transcript_5/5_Confidence_0.667_Length_1868; Locus_1508_Transcript_1/1_Confidence_1.000_Length_1796; Locus_167_Transcript_1/1_Confidence_1.000_Length_1722; Locus_21314_Transcript_1/1_Confidence_1.000_Length_2421; Locus_3…	K00600	glyA; glycine hydroxymethyltransferase [EC:2.1.2.1]	00460 Cyanoamino acid metabolism [PATH:aly00460]	Metabolism of other amino acids	Metabolism	Arabidopsis lyrata (lyrate rockcress)
Locus_1116_Transcript_2/5_Confidence_0.667_Length_1813; Locus_1116_Transcript_3/5_Confidence_0.667_Length_1880; Locus_1116_Transcript_4/5_Confidence_0.667_Length_1868; Locus_1116_Transcript_5/5_Confidence_0.667_Length_1868; Locus_1508_Transcript_1/1_Confidence_1.000_Length_1796; Locus_167_Transcript_1/1_Confidence_1.000_Length_1722; Locus_21314_Transcript_1/1_Confidence_1.000_Length_2421; Locus_3…	K00600	glyA; glycine hydroxymethyltransferase [EC:2.1.2.1]	00670 One carbon pool by folate [PATH:aly00670]	Metabolism of cofactors and vitamins	Metabolism	Arabidopsis lyrata (lyrate rockcress)
Locus_1116_Transcript_2/5_Confidence_0.667_Length_1813; Locus_1116_Transcript_3/5_Confidence_0.667_Length_1880; Locus_1116_Transcript_4/5_Confidence_0.667_Length_1868; Locus_1116_Transcript_5/5_Confidence_0.667_Length_1868; Locus_1508_Transcript_1/1_Confidence_1.000_Length_1796; Locus_167_Transcript_1/1_Confidence_1.000_Length_1722; Locus_21314_Transcript_1/1_Confidence_1.000_Length_2421; Locus_3…	K00600	glyA; glycine hydroxymethyltransferase [EC:2.1.2.1]	01200 Carbon metabolism [PATH:ath01200]	Metabolism	Metabolism	Arabidopsis thaliana (thale cress)
Locus_1116_Transcript_2/5_Confidence_0.667_Length_1813; Locus_1116_Transcript_3/5_Confidence_0.667_Length_1880; Locus_1116_Transcript_4/5_Confidence_0.667_Length_1868; Locus_1116_Transcript_5/5_Confidence_0.667_Length_1868; Locus_1508_Transcript_1/1_Confidence_1.000_Length_1796; Locus_167_Transcript_1/1_Confidence_1.000_Length_1722; Locus_21314_Transcript_1/1_Confidence_1.000_Length_2421; Locus_3…	K00600	glyA; glycine hydroxymethyltransferase [EC:2.1.2.1]	01230 Biosynthesis of amino acids [PATH:ath01230]	Metabolism	Metabolism	Arabidopsis thaliana (thale cress)
Locus_1116_Transcript_2/5_Confidence_0.667_Length_1813; Locus_1116_Transcript_3/5_Confidence_0.667_Length_1880; Locus_1116_Transcript_4/5_Confidence_0.667_Length_1868; Locus_1116_Transcript_5/5_Confidence_0.667_Length_1868; Locus_1508_Transcript_1/1_Confidence_1.000_Length_1796; Locus_167_Transcript_1/1_Confidence_1.000_Length_1722; Locus_21314_Transcript_1/1_Confidence_1.000_Length_2421; Locus_3…	K00600	glyA; glycine hydroxymethyltransferase [EC:2.1.2.1]	00630 Glyoxylate and dicarboxylate metabolism [PATH:ath00630]	Carbohydrate metabolism	Metabolism	Arabidopsis thaliana (thale cress)
Locus_1116_Transcript_2/5_Confidence_0.667_Length_1813; Locus_1116_Transcript_3/5_Confidence_0.667_Length_1880; Locus_1116_Transcript_4/5_Confidence_0.667_Length_1868; Locus_1116_Transcript_5/5_Confidence_0.667_Length_1868; Locus_1508_Transcript_1/1_Confidence_1.000_Length_1796; Locus_167_Transcript_1/1_Confidence_1.000_Length_1722; Locus_21314_Transcript_1/1_Confidence_1.000_Length_2421; Locus_3…	K00600	glyA; glycine hydroxymethyltransferase [EC:2.1.2.1]	00260 Glycine, serine and threonine metabolism [PATH:ath00260]	Amino acid metabolism	Metabolism	Arabidopsis thaliana (thale cress)
Locus_1116_Transcript_2/5_Confidence_0.667_Length_1813; Locus_1116_Transcript_3/5_Confidence_0.667_Length_1880; Locus_1116_Transcript_4/5_Confidence_0.667_Length_1868; Locus_1116_Transcript_5/5_Confidence_0.667_Length_1868; Locus_1508_Transcript_1/1_Confidence_1.000_Length_1796; Locus_167_Transcript_1/1_Confidence_1.000_Length_1722; Locus_21314_Transcript_1/1_Confidence_1.000_Length_2421; Locus_3…	K00600	glyA; glycine hydroxymethyltransferase [EC:2.1.2.1]	00460 Cyanoamino acid metabolism [PATH:ath00460]	Metabolism of other amino acids	Metabolism	Arabidopsis thaliana (thale cress)
Locus_1116_Transcript_2/5_Confidence_0.667_Length_1813; Locus_1116_Transcript_3/5_Confidence_0.667_Length_1880; Locus_1116_Transcript_4/5_Confidence_0.667_Length_1868; Locus_1116_Transcript_5/5_Confidence_0.667_Length_1868; Locus_1508_Transcript_1/1_Confidence_1.000_Length_1796; Locus_167_Transcript_1/1_Confidence_1.000_Length_1722; Locus_21314_Transcript_1/1_Confidence_1.000_Length_2421; Locus_3…	K00600	glyA; glycine hydroxymethyltransferase [EC:2.1.2.1]	00670 One carbon pool by folate [PATH:ath00670]	Metabolism of cofactors and vitamins	Metabolism	Arabidopsis thaliana (thale cress)
Locus_1116_Transcript_2/5_Confidence_0.667_Length_1813; Locus_1116_Transcript_3/5_Confidence_0.667_Length_1880; Locus_1116_Transcript_4/5_Confidence_0.667_Length_1868; Locus_1116_Transcript_5/5_Confidence_0.667_Length_1868; Locus_1508_Transcript_1/1_Confidence_1.000_Length_1796; Locus_167_Transcript_1/1_Confidence_1.000_Length_1722; Locus_21314_Transcript_1/1_Confidence_1.000_Length_2421; Locus_3…	K00600	glyA; glycine hydroxymethyltransferase [EC:2.1.2.1]	01200 Carbon metabolism [PATH:gmx01200]	Metabolism	Metabolism	Glycine max (soybean)
Locus_1116_Transcript_2/5_Confidence_0.667_Length_1813; Locus_1116_Transcript_3/5_Confidence_0.667_Length_1880; Locus_1116_Transcript_4/5_Confidence_0.667_Length_1868; Locus_1116_Transcript_5/5_Confidence_0.667_Length_1868; Locus_1508_Transcript_1/1_Confidence_1.000_Length_1796; Locus_167_Transcript_1/1_Confidence_1.000_Length_1722; Locus_21314_Transcript_1/1_Confidence_1.000_Length_2421; Locus_3…	K00600	glyA; glycine hydroxymethyltransferase [EC:2.1.2.1]	01230 Biosynthesis of amino acids [PATH:gmx01230]	Metabolism	Metabolism	Glycine max (soybean)
Locus_1116_Transcript_2/5_Confidence_0.667_Length_1813; Locus_1116_Transcript_3/5_Confidence_0.667_Length_1880; Locus_1116_Transcript_4/5_Confidence_0.667_Length_1868; Locus_1116_Transcript_5/5_Confidence_0.667_Length_1868; Locus_1508_Transcript_1/1_Confidence_1.000_Length_1796; Locus_167_Transcript_1/1_Confidence_1.000_Length_1722; Locus_21314_Transcript_1/1_Confidence_1.000_Length_2421; Locus_3…	K00600	glyA; glycine hydroxymethyltransferase [EC:2.1.2.1]	00630 Glyoxylate and dicarboxylate metabolism [PATH:gmx00630]	Carbohydrate metabolism	Metabolism	Glycine max (soybean)
Locus_1116_Transcript_2/5_Confidence_0.667_Length_1813; Locus_1116_Transcript_3/5_Confidence_0.667_Length_1880; Locus_1116_Transcript_4/5_Confidence_0.667_Length_1868; Locus_1116_Transcript_5/5_Confidence_0.667_Length_1868; Locus_1508_Transcript_1/1_Confidence_1.000_Length_1796; Locus_167_Transcript_1/1_Confidence_1.000_Length_1722; Locus_21314_Transcript_1/1_Confidence_1.000_Length_2421; Locus_3…	K00600	glyA; glycine hydroxymethyltransferase [EC:2.1.2.1]	00260 Glycine, serine and threonine metabolism [PATH:gmx00260]	Amino acid metabolism	Metabolism	Glycine max (soybean)
Locus_1116_Transcript_2/5_Confidence_0.667_Length_1813; Locus_1116_Transcript_3/5_Confidence_0.667_Length_1880; Locus_1116_Transcript_4/5_Confidence_0.667_Length_1868; Locus_1116_Transcript_5/5_Confidence_0.667_Length_1868; Locus_1508_Transcript_1/1_Confidence_1.000_Length_1796; Locus_167_Transcript_1/1_Confidence_1.000_Length_1722; Locus_21314_Transcript_1/1_Confidence_1.000_Length_2421; Locus_3…	K00600	glyA; glycine hydroxymethyltransferase [EC:2.1.2.1]	00460 Cyanoamino acid metabolism [PATH:gmx00460]	Metabolism of other amino acids	Metabolism	Glycine max (soybean)
Locus_1116_Transcript_2/5_Confidence_0.667_Length_1813; Locus_1116_Transcript_3/5_Confidence_0.667_Length_1880; Locus_1116_Transcript_4/5_Confidence_0.667_Length_1868; Locus_1116_Transcript_5/5_Confidence_0.667_Length_1868; Locus_1508_Transcript_1/1_Confidence_1.000_Length_1796; Locus_167_Transcript_1/1_Confidence_1.000_Length_1722; Locus_21314_Transcript_1/1_Confidence_1.000_Length_2421; Locus_3…	K00600	glyA; glycine hydroxymethyltransferase [EC:2.1.2.1]	00670 One carbon pool by folate [PATH:gmx00670]	Metabolism of cofactors and vitamins	Metabolism	Glycine max (soybean)
Locus_11160_Transcript_1/1_Confidence_1.000_Length_1802; Locus_11163_Transcript_1/1_Confidence_1.000_Length_1847; Locus_2324_Transcript_1/1_Confidence_1.000_Length_1970; Locus_9795_Transcript_1/1_Confidence_1.000_Length_1858	K00511	SQLE; squalene monooxygenase [EC:1.14.13.132]	00100 Steroid biosynthesis [PATH:aly00100]	Lipid metabolism	Metabolism	Arabidopsis lyrata (lyrate rockcress)
Locus_11160_Transcript_1/1_Confidence_1.000_Length_1802; Locus_11163_Transcript_1/1_Confidence_1.000_Length_1847; Locus_2324_Transcript_1/1_Confidence_1.000_Length_1970; Locus_9795_Transcript_1/1_Confidence_1.000_Length_1858	K00511	SQLE; squalene monooxygenase [EC:1.14.13.132]	00909 Sesquiterpenoid and triterpenoid biosynthesis [PATH:aly00909]	Metabolism of terpenoids and polyketides	Metabolism	Arabidopsis lyrata (lyrate rockcress)
Locus_11160_Transcript_1/1_Confidence_1.000_Length_1802; Locus_11163_Transcript_1/1_Confidence_1.000_Length_1847; Locus_2324_Transcript_1/1_Confidence_1.000_Length_1970; Locus_9795_Transcript_1/1_Confidence_1.000_Length_1858	K00511	SQLE; squalene monooxygenase [EC:1.14.13.132]	00100 Steroid biosynthesis [PATH:ath00100]	Lipid metabolism	Metabolism	Arabidopsis thaliana (thale cress)
Locus_11160_Transcript_1/1_Confidence_1.000_Length_1802; Locus_11163_Transcript_1/1_Confidence_1.000_Length_1847; Locus_2324_Transcript_1/1_Confidence_1.000_Length_1970; Locus_9795_Transcript_1/1_Confidence_1.000_Length_1858	K00511	SQLE; squalene monooxygenase [EC:1.14.13.132]	00909 Sesquiterpenoid and triterpenoid biosynthesis [PATH:ath00909]	Metabolism of terpenoids and polyketides	Metabolism	Arabidopsis thaliana (thale cress)
Locus_11160_Transcript_1/1_Confidence_1.000_Length_1802; Locus_11163_Transcript_1/1_Confidence_1.000_Length_1847; Locus_2324_Transcript_1/1_Confidence_1.000_Length_1970; Locus_9795_Transcript_1/1_Confidence_1.000_Length_1858	K00511	SQLE; squalene monooxygenase [EC:1.14.13.132]	00100 Steroid biosynthesis [PATH:gmx00100]	Lipid metabolism	Metabolism	Glycine max (soybean)
Locus_11160_Transcript_1/1_Confidence_1.000_Length_1802; Locus_11163_Transcript_1/1_Confidence_1.000_Length_1847; Locus_2324_Transcript_1/1_Confidence_1.000_Length_1970; Locus_9795_Transcript_1/1_Confidence_1.000_Length_1858	K00511	SQLE; squalene monooxygenase [EC:1.14.13.132]	00909 Sesquiterpenoid and triterpenoid biosynthesis [PATH:gmx00909]	Metabolism of terpenoids and polyketides	Metabolism	Glycine max (soybean)
Locus_11168_Transcript_1/1_Confidence_1.000_Length_2142; Locus_33990_Transcript_1/1_Confidence_1.000_Length_598; Locus_6290_Transcript_1/1_Confidence_1.000_Length_1702; Locus_6994_Transcript_1/2_Confidence_0.667_Length_1243; Locus_6994_Transcript_2/2_Confidence_0.667_Length_1240	K00006	GPD1; glycerol-3-phosphate dehydrogenase (NAD+) [EC:1.1.1.8]	00564 Glycerophospholipid metabolism [PATH:aly00564]	Lipid metabolism	Metabolism	Arabidopsis lyrata (lyrate rockcress)
Locus_11168_Transcript_1/1_Confidence_1.000_Length_2142; Locus_33990_Transcript_1/1_Confidence_1.000_Length_598; Locus_6290_Transcript_1/1_Confidence_1.000_Length_1702; Locus_6994_Transcript_1/2_Confidence_0.667_Length_1243; Locus_6994_Transcript_2/2_Confidence_0.667_Length_1240	K00006	GPD1; glycerol-3-phosphate dehydrogenase (NAD+) [EC:1.1.1.8]	00564 Glycerophospholipid metabolism [PATH:ath00564]	Lipid metabolism	Metabolism	Arabidopsis thaliana (thale cress)
Locus_11168_Transcript_1/1_Confidence_1.000_Length_2142; Locus_33990_Transcript_1/1_Confidence_1.000_Length_598; Locus_6290_Transcript_1/1_Confidence_1.000_Length_1702; Locus_6994_Transcript_1/2_Confidence_0.667_Length_1243; Locus_6994_Transcript_2/2_Confidence_0.667_Length_1240	K00006	GPD1; glycerol-3-phosphate dehydrogenase (NAD+) [EC:1.1.1.8]	00564 Glycerophospholipid metabolism [PATH:gmx00564]	Lipid metabolism	Metabolism	Glycine max (soybean)
Locus_11171_Transcript_1/1_Confidence_1.000_Length_2414; Locus_11700_Transcript_1/1_Confidence_1.000_Length_2193; Locus_1210_Transcript_2/5_Confidence_0.385_Length_2721; Locus_1210_Transcript_3/5_Confidence_0.385_Length_2722; Locus_1210_Transcript_5/5_Confidence_0.385_Length_2722; Locus_12863_Transcript_1/1_Confidence_1.000_Length_1748; Locus_435_Transcript_1/1_Confidence_1.000_Length_2259; Locus…	K01897	ACSL; long-chain acyl-CoA synthetase [EC:6.2.1.3]	01212 Fatty acid metabolism [PATH:aly01212]	Metabolism	Metabolism	Arabidopsis lyrata (lyrate rockcress)
Locus_11171_Transcript_1/1_Confidence_1.000_Length_2414; Locus_11700_Transcript_1/1_Confidence_1.000_Length_2193; Locus_1210_Transcript_2/5_Confidence_0.385_Length_2721; Locus_1210_Transcript_3/5_Confidence_0.385_Length_2722; Locus_1210_Transcript_5/5_Confidence_0.385_Length_2722; Locus_12863_Transcript_1/1_Confidence_1.000_Length_1748; Locus_435_Transcript_1/1_Confidence_1.000_Length_2259; Locus…	K01897	ACSL; long-chain acyl-CoA synthetase [EC:6.2.1.3]	00061 Fatty acid biosynthesis [PATH:aly00061]	Lipid metabolism	Metabolism	Arabidopsis lyrata (lyrate rockcress)
Locus_11171_Transcript_1/1_Confidence_1.000_Length_2414; Locus_11700_Transcript_1/1_Confidence_1.000_Length_2193; Locus_1210_Transcript_2/5_Confidence_0.385_Length_2721; Locus_1210_Transcript_3/5_Confidence_0.385_Length_2722; Locus_1210_Transcript_5/5_Confidence_0.385_Length_2722; Locus_12863_Transcript_1/1_Confidence_1.000_Length_1748; Locus_435_Transcript_1/1_Confidence_1.000_Length_2259; Locus…	K01897	ACSL; long-chain acyl-CoA synthetase [EC:6.2.1.3]	00071 Fatty acid degradation [PATH:aly00071]	Lipid metabolism	Metabolism	Arabidopsis lyrata (lyrate rockcress)
Locus_11171_Transcript_1/1_Confidence_1.000_Length_2414; Locus_11700_Transcript_1/1_Confidence_1.000_Length_2193; Locus_1210_Transcript_2/5_Confidence_0.385_Length_2721; Locus_1210_Transcript_3/5_Confidence_0.385_Length_2722; Locus_1210_Transcript_5/5_Confidence_0.385_Length_2722; Locus_12863_Transcript_1/1_Confidence_1.000_Length_1748; Locus_435_Transcript_1/1_Confidence_1.000_Length_2259; Locus…	K01897	ACSL; long-chain acyl-CoA synthetase [EC:6.2.1.3]	04146 Peroxisome [PATH:aly04146]	Transport and catabolism	Cellular Processes	Arabidopsis lyrata (lyrate rockcress)
Locus_11171_Transcript_1/1_Confidence_1.000_Length_2414; Locus_11700_Transcript_1/1_Confidence_1.000_Length_2193; Locus_1210_Transcript_2/5_Confidence_0.385_Length_2721; Locus_1210_Transcript_3/5_Confidence_0.385_Length_2722; Locus_1210_Transcript_5/5_Confidence_0.385_Length_2722; Locus_12863_Transcript_1/1_Confidence_1.000_Length_1748; Locus_435_Transcript_1/1_Confidence_1.000_Length_2259; Locus…	K01897	ACSL; long-chain acyl-CoA synthetase [EC:6.2.1.3]	01212 Fatty acid metabolism [PATH:ath01212]	Metabolism	Metabolism	Arabidopsis thaliana (thale cress)
Locus_11171_Transcript_1/1_Confidence_1.000_Length_2414; Locus_11700_Transcript_1/1_Confidence_1.000_Length_2193; Locus_1210_Transcript_2/5_Confidence_0.385_Length_2721; Locus_1210_Transcript_3/5_Confidence_0.385_Length_2722; Locus_1210_Transcript_5/5_Confidence_0.385_Length_2722; Locus_12863_Transcript_1/1_Confidence_1.000_Length_1748; Locus_435_Transcript_1/1_Confidence_1.000_Length_2259; Locus…	K01897	ACSL; long-chain acyl-CoA synthetase [EC:6.2.1.3]	00061 Fatty acid biosynthesis [PATH:ath00061]	Lipid metabolism	Metabolism	Arabidopsis thaliana (thale cress)
Locus_11171_Transcript_1/1_Confidence_1.000_Length_2414; Locus_11700_Transcript_1/1_Confidence_1.000_Length_2193; Locus_1210_Transcript_2/5_Confidence_0.385_Length_2721; Locus_1210_Transcript_3/5_Confidence_0.385_Length_2722; Locus_1210_Transcript_5/5_Confidence_0.385_Length_2722; Locus_12863_Transcript_1/1_Confidence_1.000_Length_1748; Locus_435_Transcript_1/1_Confidence_1.000_Length_2259; Locus…	K01897	ACSL; long-chain acyl-CoA synthetase [EC:6.2.1.3]	00071 Fatty acid degradation [PATH:ath00071]	Lipid metabolism	Metabolism	Arabidopsis thaliana (thale cress)
Locus_11171_Transcript_1/1_Confidence_1.000_Length_2414; Locus_11700_Transcript_1/1_Confidence_1.000_Length_2193; Locus_1210_Transcript_2/5_Confidence_0.385_Length_2721; Locus_1210_Transcript_3/5_Confidence_0.385_Length_2722; Locus_1210_Transcript_5/5_Confidence_0.385_Length_2722; Locus_12863_Transcript_1/1_Confidence_1.000_Length_1748; Locus_435_Transcript_1/1_Confidence_1.000_Length_2259; Locus…	K01897	ACSL; long-chain acyl-CoA synthetase [EC:6.2.1.3]	04146 Peroxisome [PATH:ath04146]	Transport and catabolism	Cellular Processes	Arabidopsis thaliana (thale cress)
Locus_11171_Transcript_1/1_Confidence_1.000_Length_2414; Locus_11700_Transcript_1/1_Confidence_1.000_Length_2193; Locus_1210_Transcript_2/5_Confidence_0.385_Length_2721; Locus_1210_Transcript_3/5_Confidence_0.385_Length_2722; Locus_1210_Transcript_5/5_Confidence_0.385_Length_2722; Locus_12863_Transcript_1/1_Confidence_1.000_Length_1748; Locus_435_Transcript_1/1_Confidence_1.000_Length_2259; Locus…	K01897	ACSL; long-chain acyl-CoA synthetase [EC:6.2.1.3]	01212 Fatty acid metabolism [PATH:gmx01212]	Metabolism	Metabolism	Glycine max (soybean)
Locus_11171_Transcript_1/1_Confidence_1.000_Length_2414; Locus_11700_Transcript_1/1_Confidence_1.000_Length_2193; Locus_1210_Transcript_2/5_Confidence_0.385_Length_2721; Locus_1210_Transcript_3/5_Confidence_0.385_Length_2722; Locus_1210_Transcript_5/5_Confidence_0.385_Length_2722; Locus_12863_Transcript_1/1_Confidence_1.000_Length_1748; Locus_435_Transcript_1/1_Confidence_1.000_Length_2259; Locus…	K01897	ACSL; long-chain acyl-CoA synthetase [EC:6.2.1.3]	00061 Fatty acid biosynthesis [PATH:gmx00061]	Lipid metabolism	Metabolism	Glycine max (soybean)
Locus_11171_Transcript_1/1_Confidence_1.000_Length_2414; Locus_11700_Transcript_1/1_Confidence_1.000_Length_2193; Locus_1210_Transcript_2/5_Confidence_0.385_Length_2721; Locus_1210_Transcript_3/5_Confidence_0.385_Length_2722; Locus_1210_Transcript_5/5_Confidence_0.385_Length_2722; Locus_12863_Transcript_1/1_Confidence_1.000_Length_1748; Locus_435_Transcript_1/1_Confidence_1.000_Length_2259; Locus…	K01897	ACSL; long-chain acyl-CoA synthetase [EC:6.2.1.3]	00071 Fatty acid degradation [PATH:gmx00071]	Lipid metabolism	Metabolism	Glycine max (soybean)
Locus_11171_Transcript_1/1_Confidence_1.000_Length_2414; Locus_11700_Transcript_1/1_Confidence_1.000_Length_2193; Locus_1210_Transcript_2/5_Confidence_0.385_Length_2721; Locus_1210_Transcript_3/5_Confidence_0.385_Length_2722; Locus_1210_Transcript_5/5_Confidence_0.385_Length_2722; Locus_12863_Transcript_1/1_Confidence_1.000_Length_1748; Locus_435_Transcript_1/1_Confidence_1.000_Length_2259; Locus…	K01897	ACSL; long-chain acyl-CoA synthetase [EC:6.2.1.3]	04146 Peroxisome [PATH:gmx04146]	Transport and catabolism	Cellular Processes	Glycine max (soybean)
Locus_11187_Transcript_1/2_Confidence_0.750_Length_1420	K09833	HPT; homogentisate phytyltransferase / homogentisate geranylgeranyltransferase [EC:2.5.1.115 2.5.1.116]	00130 Ubiquinone and other terpenoid-quinone biosynthesis [PATH:aly00130]	Metabolism of cofactors and vitamins	Metabolism	Arabidopsis lyrata (lyrate rockcress)
Locus_11187_Transcript_1/2_Confidence_0.750_Length_1420	K09833	HPT; homogentisate phytyltransferase / homogentisate geranylgeranyltransferase [EC:2.5.1.115 2.5.1.116]	00130 Ubiquinone and other terpenoid-quinone biosynthesis [PATH:ath00130]	Metabolism of cofactors and vitamins	Metabolism	Arabidopsis thaliana (thale cress)
Locus_11187_Transcript_1/2_Confidence_0.750_Length_1420	K09833	HPT; homogentisate phytyltransferase / homogentisate geranylgeranyltransferase [EC:2.5.1.115 2.5.1.116]	00130 Ubiquinone and other terpenoid-quinone biosynthesis [PATH:gmx00130]	Metabolism of cofactors and vitamins	Metabolism	Glycine max (soybean)
Locus_11189_Transcript_1/1_Confidence_1.000_Length_953; Locus_2090_Transcript_1/1_Confidence_1.000_Length_2135; Locus_7935_Transcript_1/1_Confidence_1.000_Length_1051; Locus_8140_Transcript_1/1_Confidence_1.000_Length_617	K00858	ppnK; NAD+ kinase [EC:2.7.1.23]	00760 Nicotinate and nicotinamide metabolism [PATH:aly00760]	Metabolism of cofactors and vitamins	Metabolism	Arabidopsis lyrata (lyrate rockcress)
Locus_11189_Transcript_1/1_Confidence_1.000_Length_953; Locus_2090_Transcript_1/1_Confidence_1.000_Length_2135; Locus_7935_Transcript_1/1_Confidence_1.000_Length_1051; Locus_8140_Transcript_1/1_Confidence_1.000_Length_617	K00858	ppnK; NAD+ kinase [EC:2.7.1.23]	00760 Nicotinate and nicotinamide metabolism [PATH:ath00760]	Metabolism of cofactors and vitamins	Metabolism	Arabidopsis thaliana (thale cress)
Locus_11189_Transcript_1/1_Confidence_1.000_Length_953; Locus_2090_Transcript_1/1_Confidence_1.000_Length_2135; Locus_7935_Transcript_1/1_Confidence_1.000_Length_1051; Locus_8140_Transcript_1/1_Confidence_1.000_Length_617	K00858	ppnK; NAD+ kinase [EC:2.7.1.23]	00760 Nicotinate and nicotinamide metabolism [PATH:gmx00760]	Metabolism of cofactors and vitamins	Metabolism	Glycine max (soybean)
Locus_11195_Transcript_1/1_Confidence_1.000_Length_846	K08681	pdxT; 5'-phosphate synthase pdxT subunit [EC:4.3.3.6]	00750 Vitamin B6 metabolism [PATH:aly00750]	Metabolism of cofactors and vitamins	Metabolism	Arabidopsis lyrata (lyrate rockcress)
Locus_11195_Transcript_1/1_Confidence_1.000_Length_846	K08681	pdxT; 5'-phosphate synthase pdxT subunit [EC:4.3.3.6]	00750 Vitamin B6 metabolism [PATH:ath00750]	Metabolism of cofactors and vitamins	Metabolism	Arabidopsis thaliana (thale cress)
Locus_11195_Transcript_1/1_Confidence_1.000_Length_846	K08681	pdxT; 5'-phosphate synthase pdxT subunit [EC:4.3.3.6]	00750 Vitamin B6 metabolism [PATH:gmx00750]	Metabolism of cofactors and vitamins	Metabolism	Glycine max (soybean)
Locus_11196_Transcript_1/1_Confidence_1.000_Length_3462; Locus_22969_Transcript_1/1_Confidence_1.000_Length_1730; Locus_3017_Transcript_1/1_Confidence_1.000_Length_2242; Locus_6507_Transcript_1/1_Confidence_1.000_Length_2186; Locus_8190_Transcript_1/1_Confidence_1.000_Length_2132	K00975	glgC; glucose-1-phosphate adenylyltransferase [EC:2.7.7.27]	00500 Starch and sucrose metabolism [PATH:aly00500]	Carbohydrate metabolism	Metabolism	Arabidopsis lyrata (lyrate rockcress)
Locus_11196_Transcript_1/1_Confidence_1.000_Length_3462; Locus_22969_Transcript_1/1_Confidence_1.000_Length_1730; Locus_3017_Transcript_1/1_Confidence_1.000_Length_2242; Locus_6507_Transcript_1/1_Confidence_1.000_Length_2186; Locus_8190_Transcript_1/1_Confidence_1.000_Length_2132	K00975	glgC; glucose-1-phosphate adenylyltransferase [EC:2.7.7.27]	00520 Amino sugar and nucleotide sugar metabolism [PATH:aly00520]	Carbohydrate metabolism	Metabolism	Arabidopsis lyrata (lyrate rockcress)
Locus_11196_Transcript_1/1_Confidence_1.000_Length_3462; Locus_22969_Transcript_1/1_Confidence_1.000_Length_1730; Locus_3017_Transcript_1/1_Confidence_1.000_Length_2242; Locus_6507_Transcript_1/1_Confidence_1.000_Length_2186; Locus_8190_Transcript_1/1_Confidence_1.000_Length_2132	K00975	glgC; glucose-1-phosphate adenylyltransferase [EC:2.7.7.27]	00500 Starch and sucrose metabolism [PATH:ath00500]	Carbohydrate metabolism	Metabolism	Arabidopsis thaliana (thale cress)
Locus_11196_Transcript_1/1_Confidence_1.000_Length_3462; Locus_22969_Transcript_1/1_Confidence_1.000_Length_1730; Locus_3017_Transcript_1/1_Confidence_1.000_Length_2242; Locus_6507_Transcript_1/1_Confidence_1.000_Length_2186; Locus_8190_Transcript_1/1_Confidence_1.000_Length_2132	K00975	glgC; glucose-1-phosphate adenylyltransferase [EC:2.7.7.27]	00520 Amino sugar and nucleotide sugar metabolism [PATH:ath00520]	Carbohydrate metabolism	Metabolism	Arabidopsis thaliana (thale cress)
Locus_11196_Transcript_1/1_Confidence_1.000_Length_3462; Locus_22969_Transcript_1/1_Confidence_1.000_Length_1730; Locus_3017_Transcript_1/1_Confidence_1.000_Length_2242; Locus_6507_Transcript_1/1_Confidence_1.000_Length_2186; Locus_8190_Transcript_1/1_Confidence_1.000_Length_2132	K00975	glgC; glucose-1-phosphate adenylyltransferase [EC:2.7.7.27]	00500 Starch and sucrose metabolism [PATH:gmx00500]	Carbohydrate metabolism	Metabolism	Glycine max (soybean)
Locus_11196_Transcript_1/1_Confidence_1.000_Length_3462; Locus_22969_Transcript_1/1_Confidence_1.000_Length_1730; Locus_3017_Transcript_1/1_Confidence_1.000_Length_2242; Locus_6507_Transcript_1/1_Confidence_1.000_Length_2186; Locus_8190_Transcript_1/1_Confidence_1.000_Length_2132	K00975	glgC; glucose-1-phosphate adenylyltransferase [EC:2.7.7.27]	00520 Amino sugar and nucleotide sugar metabolism [PATH:gmx00520]	Carbohydrate metabolism	Metabolism	Glycine max (soybean)
Locus_11215_Transcript_1/1_Confidence_1.000_Length_1408	K14423	SMO1; 4,4-dimethyl-9beta,19-cyclopropylsterol-4alpha-methyl oxidase [EC:1.14.13.72]	00100 Steroid biosynthesis [PATH:aly00100]	Lipid metabolism	Metabolism	Arabidopsis lyrata (lyrate rockcress)
Locus_11215_Transcript_1/1_Confidence_1.000_Length_1408	K14423	SMO1; 4,4-dimethyl-9beta,19-cyclopropylsterol-4alpha-methyl oxidase [EC:1.14.13.72]	00100 Steroid biosynthesis [PATH:ath00100]	Lipid metabolism	Metabolism	Arabidopsis thaliana (thale cress)
Locus_11215_Transcript_1/1_Confidence_1.000_Length_1408	K14423	SMO1; 4,4-dimethyl-9beta,19-cyclopropylsterol-4alpha-methyl oxidase [EC:1.14.13.72]	00100 Steroid biosynthesis [PATH:gmx00100]	Lipid metabolism	Metabolism	Glycine max (soybean)
Locus_11254_Transcript_1/1_Confidence_1.000_Length_1000	K13263	IF7GT; isoflavone 7-O-glucosyltransferase [EC:2.4.1.170]	00943 Isoflavonoid biosynthesis [PATH:gmx00943]	Biosynthesis of other secondary metabolites	Metabolism	Glycine max (soybean)
Locus_11272_Transcript_1/1_Confidence_1.000_Length_926; Locus_6270_Transcript_1/1_Confidence_1.000_Length_1714; Locus_9846_Transcript_1/3_Confidence_0.750_Length_1410; Locus_9846_Transcript_2/3_Confidence_0.375_Length_1003; Locus_9846_Transcript_3/3_Confidence_0.750_Length_1418	K12881	THOC4; THO complex subunit 4	03040 Spliceosome [PATH:aly03040]	Transcription	Genetic Information Processing	Arabidopsis lyrata (lyrate rockcress)
Locus_11272_Transcript_1/1_Confidence_1.000_Length_926; Locus_6270_Transcript_1/1_Confidence_1.000_Length_1714; Locus_9846_Transcript_1/3_Confidence_0.750_Length_1410; Locus_9846_Transcript_2/3_Confidence_0.375_Length_1003; Locus_9846_Transcript_3/3_Confidence_0.750_Length_1418	K12881	THOC4; THO complex subunit 4	03013 RNA transport [PATH:aly03013]	Translation	Genetic Information Processing	Arabidopsis lyrata (lyrate rockcress)
Locus_11272_Transcript_1/1_Confidence_1.000_Length_926; Locus_6270_Transcript_1/1_Confidence_1.000_Length_1714; Locus_9846_Transcript_1/3_Confidence_0.750_Length_1410; Locus_9846_Transcript_2/3_Confidence_0.375_Length_1003; Locus_9846_Transcript_3/3_Confidence_0.750_Length_1418	K12881	THOC4; THO complex subunit 4	03015 mRNA surveillance pathway [PATH:aly03015]	Translation	Genetic Information Processing	Arabidopsis lyrata (lyrate rockcress)
Locus_11272_Transcript_1/1_Confidence_1.000_Length_926; Locus_6270_Transcript_1/1_Confidence_1.000_Length_1714; Locus_9846_Transcript_1/3_Confidence_0.750_Length_1410; Locus_9846_Transcript_2/3_Confidence_0.375_Length_1003; Locus_9846_Transcript_3/3_Confidence_0.750_Length_1418	K12881	THOC4; THO complex subunit 4	03040 Spliceosome [PATH:ath03040]	Transcription	Genetic Information Processing	Arabidopsis thaliana (thale cress)
Locus_11272_Transcript_1/1_Confidence_1.000_Length_926; Locus_6270_Transcript_1/1_Confidence_1.000_Length_1714; Locus_9846_Transcript_1/3_Confidence_0.750_Length_1410; Locus_9846_Transcript_2/3_Confidence_0.375_Length_1003; Locus_9846_Transcript_3/3_Confidence_0.750_Length_1418	K12881	THOC4; THO complex subunit 4	03013 RNA transport [PATH:ath03013]	Translation	Genetic Information Processing	Arabidopsis thaliana (thale cress)
Locus_11272_Transcript_1/1_Confidence_1.000_Length_926; Locus_6270_Transcript_1/1_Confidence_1.000_Length_1714; Locus_9846_Transcript_1/3_Confidence_0.750_Length_1410; Locus_9846_Transcript_2/3_Confidence_0.375_Length_1003; Locus_9846_Transcript_3/3_Confidence_0.750_Length_1418	K12881	THOC4; THO complex subunit 4	03015 mRNA surveillance pathway [PATH:ath03015]	Translation	Genetic Information Processing	Arabidopsis thaliana (thale cress)
Locus_11272_Transcript_1/1_Confidence_1.000_Length_926; Locus_6270_Transcript_1/1_Confidence_1.000_Length_1714; Locus_9846_Transcript_1/3_Confidence_0.750_Length_1410; Locus_9846_Transcript_2/3_Confidence_0.375_Length_1003; Locus_9846_Transcript_3/3_Confidence_0.750_Length_1418	K12881	THOC4; THO complex subunit 4	03040 Spliceosome [PATH:gmx03040]	Transcription	Genetic Information Processing	Glycine max (soybean)
Locus_11272_Transcript_1/1_Confidence_1.000_Length_926; Locus_6270_Transcript_1/1_Confidence_1.000_Length_1714; Locus_9846_Transcript_1/3_Confidence_0.750_Length_1410; Locus_9846_Transcript_2/3_Confidence_0.375_Length_1003; Locus_9846_Transcript_3/3_Confidence_0.750_Length_1418	K12881	THOC4; THO complex subunit 4	03013 RNA transport [PATH:gmx03013]	Translation	Genetic Information Processing	Glycine max (soybean)
Locus_11272_Transcript_1/1_Confidence_1.000_Length_926; Locus_6270_Transcript_1/1_Confidence_1.000_Length_1714; Locus_9846_Transcript_1/3_Confidence_0.750_Length_1410; Locus_9846_Transcript_2/3_Confidence_0.375_Length_1003; Locus_9846_Transcript_3/3_Confidence_0.750_Length_1418	K12881	THOC4; THO complex subunit 4	03015 mRNA surveillance pathway [PATH:gmx03015]	Translation	Genetic Information Processing	Glycine max (soybean)
Locus_11279_Transcript_1/1_Confidence_1.000_Length_1406; Locus_4423_Transcript_1/1_Confidence_1.000_Length_1554	K00208	fabI; enoyl-[acyl-carrier protein] reductase I [EC:1.3.1.9 1.3.1.10]	01212 Fatty acid metabolism [PATH:aly01212]	Metabolism	Metabolism	Arabidopsis lyrata (lyrate rockcress)
Locus_11279_Transcript_1/1_Confidence_1.000_Length_1406; Locus_4423_Transcript_1/1_Confidence_1.000_Length_1554	K00208	fabI; enoyl-[acyl-carrier protein] reductase I [EC:1.3.1.9 1.3.1.10]	00061 Fatty acid biosynthesis [PATH:aly00061]	Lipid metabolism	Metabolism	Arabidopsis lyrata (lyrate rockcress)
Locus_11279_Transcript_1/1_Confidence_1.000_Length_1406; Locus_4423_Transcript_1/1_Confidence_1.000_Length_1554	K00208	fabI; enoyl-[acyl-carrier protein] reductase I [EC:1.3.1.9 1.3.1.10]	00780 Biotin metabolism [PATH:aly00780]	Metabolism of cofactors and vitamins	Metabolism	Arabidopsis lyrata (lyrate rockcress)
Locus_11279_Transcript_1/1_Confidence_1.000_Length_1406; Locus_4423_Transcript_1/1_Confidence_1.000_Length_1554	K00208	fabI; enoyl-[acyl-carrier protein] reductase I [EC:1.3.1.9 1.3.1.10]	01212 Fatty acid metabolism [PATH:ath01212]	Metabolism	Metabolism	Arabidopsis thaliana (thale cress)
Locus_11279_Transcript_1/1_Confidence_1.000_Length_1406; Locus_4423_Transcript_1/1_Confidence_1.000_Length_1554	K00208	fabI; enoyl-[acyl-carrier protein] reductase I [EC:1.3.1.9 1.3.1.10]	00061 Fatty acid biosynthesis [PATH:ath00061]	Lipid metabolism	Metabolism	Arabidopsis thaliana (thale cress)
Locus_11279_Transcript_1/1_Confidence_1.000_Length_1406; Locus_4423_Transcript_1/1_Confidence_1.000_Length_1554	K00208	fabI; enoyl-[acyl-carrier protein] reductase I [EC:1.3.1.9 1.3.1.10]	00780 Biotin metabolism [PATH:ath00780]	Metabolism of cofactors and vitamins	Metabolism	Arabidopsis thaliana (thale cress)
Locus_11279_Transcript_1/1_Confidence_1.000_Length_1406; Locus_4423_Transcript_1/1_Confidence_1.000_Length_1554	K00208	fabI; enoyl-[acyl-carrier protein] reductase I [EC:1.3.1.9 1.3.1.10]	01212 Fatty acid metabolism [PATH:gmx01212]	Metabolism	Metabolism	Glycine max (soybean)
Locus_11279_Transcript_1/1_Confidence_1.000_Length_1406; Locus_4423_Transcript_1/1_Confidence_1.000_Length_1554	K00208	fabI; enoyl-[acyl-carrier protein] reductase I [EC:1.3.1.9 1.3.1.10]	00061 Fatty acid biosynthesis [PATH:gmx00061]	Lipid metabolism	Metabolism	Glycine max (soybean)
Locus_11279_Transcript_1/1_Confidence_1.000_Length_1406; Locus_4423_Transcript_1/1_Confidence_1.000_Length_1554	K00208	fabI; enoyl-[acyl-carrier protein] reductase I [EC:1.3.1.9 1.3.1.10]	00780 Biotin metabolism [PATH:gmx00780]	Metabolism of cofactors and vitamins	Metabolism	Glycine max (soybean)
Locus_11286_Transcript_1/1_Confidence_1.000_Length_1657	K00261	GLUD1_2; glutamate dehydrogenase (NAD(P)+) [EC:1.4.1.3]	01200 Carbon metabolism [PATH:aly01200]	Metabolism	Metabolism	Arabidopsis lyrata (lyrate rockcress)
Locus_11286_Transcript_1/1_Confidence_1.000_Length_1657	K00261	GLUD1_2; glutamate dehydrogenase (NAD(P)+) [EC:1.4.1.3]	00910 Nitrogen metabolism [PATH:aly00910]	Energy metabolism	Metabolism	Arabidopsis lyrata (lyrate rockcress)
Locus_11286_Transcript_1/1_Confidence_1.000_Length_1657	K00261	GLUD1_2; glutamate dehydrogenase (NAD(P)+) [EC:1.4.1.3]	00250 Alanine, aspartate and glutamate metabolism [PATH:aly00250]	Amino acid metabolism	Metabolism	Arabidopsis lyrata (lyrate rockcress)
Locus_11286_Transcript_1/1_Confidence_1.000_Length_1657	K00261	GLUD1_2; glutamate dehydrogenase (NAD(P)+) [EC:1.4.1.3]	00330 Arginine and proline metabolism [PATH:aly00330]	Amino acid metabolism	Metabolism	Arabidopsis lyrata (lyrate rockcress)
Locus_11286_Transcript_1/1_Confidence_1.000_Length_1657	K00261	GLUD1_2; glutamate dehydrogenase (NAD(P)+) [EC:1.4.1.3]	00471 D-Glutamine and D-glutamate metabolism	Metabolism of other amino acids	Metabolism	Arabidopsis lyrata (lyrate rockcress)
Locus_11286_Transcript_1/1_Confidence_1.000_Length_1657	K00261	GLUD1_2; glutamate dehydrogenase (NAD(P)+) [EC:1.4.1.3]	01200 Carbon metabolism [PATH:ath01200]	Metabolism	Metabolism	Arabidopsis thaliana (thale cress)
Locus_11286_Transcript_1/1_Confidence_1.000_Length_1657	K00261	GLUD1_2; glutamate dehydrogenase (NAD(P)+) [EC:1.4.1.3]	00910 Nitrogen metabolism [PATH:ath00910]	Energy metabolism	Metabolism	Arabidopsis thaliana (thale cress)
Locus_11286_Transcript_1/1_Confidence_1.000_Length_1657	K00261	GLUD1_2; glutamate dehydrogenase (NAD(P)+) [EC:1.4.1.3]	00250 Alanine, aspartate and glutamate metabolism [PATH:ath00250]	Amino acid metabolism	Metabolism	Arabidopsis thaliana (thale cress)
Locus_11286_Transcript_1/1_Confidence_1.000_Length_1657	K00261	GLUD1_2; glutamate dehydrogenase (NAD(P)+) [EC:1.4.1.3]	00330 Arginine and proline metabolism [PATH:ath00330]	Amino acid metabolism	Metabolism	Arabidopsis thaliana (thale cress)
Locus_11286_Transcript_1/1_Confidence_1.000_Length_1657	K00261	GLUD1_2; glutamate dehydrogenase (NAD(P)+) [EC:1.4.1.3]	00471 D-Glutamine and D-glutamate metabolism	Metabolism of other amino acids	Metabolism	Arabidopsis thaliana (thale cress)
Locus_11286_Transcript_1/1_Confidence_1.000_Length_1657	K00261	GLUD1_2; glutamate dehydrogenase (NAD(P)+) [EC:1.4.1.3]	01200 Carbon metabolism [PATH:gmx01200]	Metabolism	Metabolism	Glycine max (soybean)
Locus_11286_Transcript_1/1_Confidence_1.000_Length_1657	K00261	GLUD1_2; glutamate dehydrogenase (NAD(P)+) [EC:1.4.1.3]	00910 Nitrogen metabolism [PATH:gmx00910]	Energy metabolism	Metabolism	Glycine max (soybean)
Locus_11286_Transcript_1/1_Confidence_1.000_Length_1657	K00261	GLUD1_2; glutamate dehydrogenase (NAD(P)+) [EC:1.4.1.3]	00250 Alanine, aspartate and glutamate metabolism [PATH:gmx00250]	Amino acid metabolism	Metabolism	Glycine max (soybean)
Locus_11286_Transcript_1/1_Confidence_1.000_Length_1657	K00261	GLUD1_2; glutamate dehydrogenase (NAD(P)+) [EC:1.4.1.3]	00330 Arginine and proline metabolism [PATH:gmx00330]	Amino acid metabolism	Metabolism	Glycine max (soybean)
Locus_11286_Transcript_1/1_Confidence_1.000_Length_1657	K00261	GLUD1_2; glutamate dehydrogenase (NAD(P)+) [EC:1.4.1.3]	00471 D-Glutamine and D-glutamate metabolism	Metabolism of other amino acids	Metabolism	Glycine max (soybean)
Locus_1129_Transcript_1/1_Confidence_1.000_Length_1783	K01900	LSC2; succinyl-CoA synthetase beta subunit [EC:6.2.1.4 6.2.1.5]	01200 Carbon metabolism [PATH:aly01200]	Metabolism	Metabolism	Arabidopsis lyrata (lyrate rockcress)
Locus_1129_Transcript_1/1_Confidence_1.000_Length_1783	K01900	LSC2; succinyl-CoA synthetase beta subunit [EC:6.2.1.4 6.2.1.5]	00020 Citrate cycle (TCA cycle) [PATH:aly00020]	Carbohydrate metabolism	Metabolism	Arabidopsis lyrata (lyrate rockcress)
Locus_1129_Transcript_1/1_Confidence_1.000_Length_1783	K01900	LSC2; succinyl-CoA synthetase beta subunit [EC:6.2.1.4 6.2.1.5]	00640 Propanoate metabolism [PATH:aly00640]	Carbohydrate metabolism	Metabolism	Arabidopsis lyrata (lyrate rockcress)
Locus_1129_Transcript_1/1_Confidence_1.000_Length_1783	K01900	LSC2; succinyl-CoA synthetase beta subunit [EC:6.2.1.4 6.2.1.5]	01200 Carbon metabolism [PATH:ath01200]	Metabolism	Metabolism	Arabidopsis thaliana (thale cress)
Locus_1129_Transcript_1/1_Confidence_1.000_Length_1783	K01900	LSC2; succinyl-CoA synthetase beta subunit [EC:6.2.1.4 6.2.1.5]	00020 Citrate cycle (TCA cycle) [PATH:ath00020]	Carbohydrate metabolism	Metabolism	Arabidopsis thaliana (thale cress)
Locus_1129_Transcript_1/1_Confidence_1.000_Length_1783	K01900	LSC2; succinyl-CoA synthetase beta subunit [EC:6.2.1.4 6.2.1.5]	00640 Propanoate metabolism [PATH:ath00640]	Carbohydrate metabolism	Metabolism	Arabidopsis thaliana (thale cress)
Locus_1129_Transcript_1/1_Confidence_1.000_Length_1783	K01900	LSC2; succinyl-CoA synthetase beta subunit [EC:6.2.1.4 6.2.1.5]	01200 Carbon metabolism [PATH:gmx01200]	Metabolism	Metabolism	Glycine max (soybean)
Locus_1129_Transcript_1/1_Confidence_1.000_Length_1783	K01900	LSC2; succinyl-CoA synthetase beta subunit [EC:6.2.1.4 6.2.1.5]	00020 Citrate cycle (TCA cycle) [PATH:gmx00020]	Carbohydrate metabolism	Metabolism	Glycine max (soybean)
Locus_1129_Transcript_1/1_Confidence_1.000_Length_1783	K01900	LSC2; succinyl-CoA synthetase beta subunit [EC:6.2.1.4 6.2.1.5]	00640 Propanoate metabolism [PATH:gmx00640]	Carbohydrate metabolism	Metabolism	Glycine max (soybean)
Locus_11304_Transcript_1/2_Confidence_0.750_Length_772; Locus_11304_Transcript_2/2_Confidence_0.500_Length_545; Locus_21085_Transcript_1/1_Confidence_1.000_Length_456; Locus_3270_Transcript_1/1_Confidence_1.000_Length_437	K02942	RP-LP1; large subunit ribosomal protein LP1	03010 Ribosome [PATH:aly03010]	Translation	Genetic Information Processing	Arabidopsis lyrata (lyrate rockcress)
Locus_11304_Transcript_1/2_Confidence_0.750_Length_772; Locus_11304_Transcript_2/2_Confidence_0.500_Length_545; Locus_21085_Transcript_1/1_Confidence_1.000_Length_456; Locus_3270_Transcript_1/1_Confidence_1.000_Length_437	K02942	RP-LP1; large subunit ribosomal protein LP1	03010 Ribosome [PATH:ath03010]	Translation	Genetic Information Processing	Arabidopsis thaliana (thale cress)
Locus_11304_Transcript_1/2_Confidence_0.750_Length_772; Locus_11304_Transcript_2/2_Confidence_0.500_Length_545; Locus_21085_Transcript_1/1_Confidence_1.000_Length_456; Locus_3270_Transcript_1/1_Confidence_1.000_Length_437	K02942	RP-LP1; large subunit ribosomal protein LP1	03010 Ribosome [PATH:gmx03010]	Translation	Genetic Information Processing	Glycine max (soybean)
Locus_11344_Transcript_1/1_Confidence_1.000_Length_1896	K00102	dld; D-lactate dehydrogenase (cytochrome) [EC:1.1.2.4]	00620 Pyruvate metabolism [PATH:aly00620]	Carbohydrate metabolism	Metabolism	Arabidopsis lyrata (lyrate rockcress)
Locus_11344_Transcript_1/1_Confidence_1.000_Length_1896	K00102	dld; D-lactate dehydrogenase (cytochrome) [EC:1.1.2.4]	00620 Pyruvate metabolism [PATH:ath00620]	Carbohydrate metabolism	Metabolism	Arabidopsis thaliana (thale cress)
Locus_11344_Transcript_1/1_Confidence_1.000_Length_1896	K00102	dld; D-lactate dehydrogenase (cytochrome) [EC:1.1.2.4]	00620 Pyruvate metabolism [PATH:gmx00620]	Carbohydrate metabolism	Metabolism	Glycine max (soybean)
Locus_11364_Transcript_1/1_Confidence_1.000_Length_1193	K14291	PHAX; phosphorylated adapter RNA export protein	03013 RNA transport [PATH:aly03013]	Translation	Genetic Information Processing	Arabidopsis lyrata (lyrate rockcress)
Locus_11364_Transcript_1/1_Confidence_1.000_Length_1193	K14291	PHAX; phosphorylated adapter RNA export protein	03013 RNA transport [PATH:ath03013]	Translation	Genetic Information Processing	Arabidopsis thaliana (thale cress)
Locus_11364_Transcript_1/1_Confidence_1.000_Length_1193	K14291	PHAX; phosphorylated adapter RNA export protein	03013 RNA transport [PATH:gmx03013]	Translation	Genetic Information Processing	Glycine max (soybean)
Locus_11379_Transcript_1/1_Confidence_1.000_Length_1313	K17744	GalDH; L-galactose dehydrogenase [EC:1.1.1.316]	00053 Ascorbate and aldarate metabolism [PATH:aly00053]	Carbohydrate metabolism	Metabolism	Arabidopsis lyrata (lyrate rockcress)
Locus_11379_Transcript_1/1_Confidence_1.000_Length_1313	K17744	GalDH; L-galactose dehydrogenase [EC:1.1.1.316]	00053 Ascorbate and aldarate metabolism [PATH:ath00053]	Carbohydrate metabolism	Metabolism	Arabidopsis thaliana (thale cress)
Locus_11379_Transcript_1/1_Confidence_1.000_Length_1313	K17744	GalDH; L-galactose dehydrogenase [EC:1.1.1.316]	00053 Ascorbate and aldarate metabolism [PATH:gmx00053]	Carbohydrate metabolism	Metabolism	Glycine max (soybean)
Locus_1138_Transcript_1/1_Confidence_1.000_Length_975; Locus_34276_Transcript_1/1_Confidence_1.000_Length_897; Locus_368_Transcript_1/1_Confidence_1.000_Length_817	K17991	PXG; peroxygenase [EC:1.11.2.3]	00073 Cutin, suberine and wax biosynthesis [PATH:aly00073]	Lipid metabolism	Metabolism	Arabidopsis lyrata (lyrate rockcress)
Locus_1138_Transcript_1/1_Confidence_1.000_Length_975; Locus_34276_Transcript_1/1_Confidence_1.000_Length_897; Locus_368_Transcript_1/1_Confidence_1.000_Length_817	K17991	PXG; peroxygenase [EC:1.11.2.3]	00073 Cutin, suberine and wax biosynthesis [PATH:ath00073]	Lipid metabolism	Metabolism	Arabidopsis thaliana (thale cress)
Locus_1138_Transcript_1/1_Confidence_1.000_Length_975; Locus_34276_Transcript_1/1_Confidence_1.000_Length_897; Locus_368_Transcript_1/1_Confidence_1.000_Length_817	K17991	PXG; peroxygenase [EC:1.11.2.3]	00073 Cutin, suberine and wax biosynthesis [PATH:gmx00073]	Lipid metabolism	Metabolism	Glycine max (soybean)
Locus_11418_Transcript_1/1_Confidence_1.000_Length_2596; Locus_1781_Transcript_1/1_Confidence_1.000_Length_1743; Locus_22670_Transcript_1/1_Confidence_1.000_Length_1917; Locus_5258_Transcript_1/1_Confidence_1.000_Length_1015	K00901	dgkA; diacylglycerol kinase (ATP) [EC:2.7.1.107]	00561 Glycerolipid metabolism [PATH:aly00561]	Lipid metabolism	Metabolism	Arabidopsis lyrata (lyrate rockcress)
Locus_11418_Transcript_1/1_Confidence_1.000_Length_2596; Locus_1781_Transcript_1/1_Confidence_1.000_Length_1743; Locus_22670_Transcript_1/1_Confidence_1.000_Length_1917; Locus_5258_Transcript_1/1_Confidence_1.000_Length_1015	K00901	dgkA; diacylglycerol kinase (ATP) [EC:2.7.1.107]	00564 Glycerophospholipid metabolism [PATH:aly00564]	Lipid metabolism	Metabolism	Arabidopsis lyrata (lyrate rockcress)
Locus_11418_Transcript_1/1_Confidence_1.000_Length_2596; Locus_1781_Transcript_1/1_Confidence_1.000_Length_1743; Locus_22670_Transcript_1/1_Confidence_1.000_Length_1917; Locus_5258_Transcript_1/1_Confidence_1.000_Length_1015	K00901	dgkA; diacylglycerol kinase (ATP) [EC:2.7.1.107]	04070 Phosphatidylinositol signaling system [PATH:aly04070]	Signal transduction	Environmental Information Processing	Arabidopsis lyrata (lyrate rockcress)
Locus_11418_Transcript_1/1_Confidence_1.000_Length_2596; Locus_1781_Transcript_1/1_Confidence_1.000_Length_1743; Locus_22670_Transcript_1/1_Confidence_1.000_Length_1917; Locus_5258_Transcript_1/1_Confidence_1.000_Length_1015	K00901	dgkA; diacylglycerol kinase (ATP) [EC:2.7.1.107]	00561 Glycerolipid metabolism [PATH:ath00561]	Lipid metabolism	Metabolism	Arabidopsis thaliana (thale cress)
Locus_11418_Transcript_1/1_Confidence_1.000_Length_2596; Locus_1781_Transcript_1/1_Confidence_1.000_Length_1743; Locus_22670_Transcript_1/1_Confidence_1.000_Length_1917; Locus_5258_Transcript_1/1_Confidence_1.000_Length_1015	K00901	dgkA; diacylglycerol kinase (ATP) [EC:2.7.1.107]	00564 Glycerophospholipid metabolism [PATH:ath00564]	Lipid metabolism	Metabolism	Arabidopsis thaliana (thale cress)
Locus_11418_Transcript_1/1_Confidence_1.000_Length_2596; Locus_1781_Transcript_1/1_Confidence_1.000_Length_1743; Locus_22670_Transcript_1/1_Confidence_1.000_Length_1917; Locus_5258_Transcript_1/1_Confidence_1.000_Length_1015	K00901	dgkA; diacylglycerol kinase (ATP) [EC:2.7.1.107]	04070 Phosphatidylinositol signaling system [PATH:ath04070]	Signal transduction	Environmental Information Processing	Arabidopsis thaliana (thale cress)
Locus_11418_Transcript_1/1_Confidence_1.000_Length_2596; Locus_1781_Transcript_1/1_Confidence_1.000_Length_1743; Locus_22670_Transcript_1/1_Confidence_1.000_Length_1917; Locus_5258_Transcript_1/1_Confidence_1.000_Length_1015	K00901	dgkA; diacylglycerol kinase (ATP) [EC:2.7.1.107]	00561 Glycerolipid metabolism [PATH:gmx00561]	Lipid metabolism	Metabolism	Glycine max (soybean)
Locus_11418_Transcript_1/1_Confidence_1.000_Length_2596; Locus_1781_Transcript_1/1_Confidence_1.000_Length_1743; Locus_22670_Transcript_1/1_Confidence_1.000_Length_1917; Locus_5258_Transcript_1/1_Confidence_1.000_Length_1015	K00901	dgkA; diacylglycerol kinase (ATP) [EC:2.7.1.107]	00564 Glycerophospholipid metabolism [PATH:gmx00564]	Lipid metabolism	Metabolism	Glycine max (soybean)
Locus_11418_Transcript_1/1_Confidence_1.000_Length_2596; Locus_1781_Transcript_1/1_Confidence_1.000_Length_1743; Locus_22670_Transcript_1/1_Confidence_1.000_Length_1917; Locus_5258_Transcript_1/1_Confidence_1.000_Length_1015	K00901	dgkA; diacylglycerol kinase (ATP) [EC:2.7.1.107]	04070 Phosphatidylinositol signaling system [PATH:gmx04070]	Signal transduction	Environmental Information Processing	Glycine max (soybean)
Locus_1142_Transcript_1/3_Confidence_0.714_Length_1381; Locus_1142_Transcript_2/3_Confidence_0.714_Length_1372; Locus_1142_Transcript_3/3_Confidence_0.714_Length_1364	K11517	HAO; (S)-2-hydroxy-acid oxidase [EC:1.1.3.15]	01200 Carbon metabolism [PATH:aly01200]	Metabolism	Metabolism	Arabidopsis lyrata (lyrate rockcress)
Locus_1142_Transcript_1/3_Confidence_0.714_Length_1381; Locus_1142_Transcript_2/3_Confidence_0.714_Length_1372; Locus_1142_Transcript_3/3_Confidence_0.714_Length_1364	K11517	HAO; (S)-2-hydroxy-acid oxidase [EC:1.1.3.15]	00630 Glyoxylate and dicarboxylate metabolism [PATH:aly00630]	Carbohydrate metabolism	Metabolism	Arabidopsis lyrata (lyrate rockcress)
Locus_1142_Transcript_1/3_Confidence_0.714_Length_1381; Locus_1142_Transcript_2/3_Confidence_0.714_Length_1372; Locus_1142_Transcript_3/3_Confidence_0.714_Length_1364	K11517	HAO; (S)-2-hydroxy-acid oxidase [EC:1.1.3.15]	04146 Peroxisome [PATH:aly04146]	Transport and catabolism	Cellular Processes	Arabidopsis lyrata (lyrate rockcress)
Locus_1142_Transcript_1/3_Confidence_0.714_Length_1381; Locus_1142_Transcript_2/3_Confidence_0.714_Length_1372; Locus_1142_Transcript_3/3_Confidence_0.714_Length_1364	K11517	HAO; (S)-2-hydroxy-acid oxidase [EC:1.1.3.15]	01200 Carbon metabolism [PATH:ath01200]	Metabolism	Metabolism	Arabidopsis thaliana (thale cress)
Locus_1142_Transcript_1/3_Confidence_0.714_Length_1381; Locus_1142_Transcript_2/3_Confidence_0.714_Length_1372; Locus_1142_Transcript_3/3_Confidence_0.714_Length_1364	K11517	HAO; (S)-2-hydroxy-acid oxidase [EC:1.1.3.15]	00630 Glyoxylate and dicarboxylate metabolism [PATH:ath00630]	Carbohydrate metabolism	Metabolism	Arabidopsis thaliana (thale cress)
Locus_1142_Transcript_1/3_Confidence_0.714_Length_1381; Locus_1142_Transcript_2/3_Confidence_0.714_Length_1372; Locus_1142_Transcript_3/3_Confidence_0.714_Length_1364	K11517	HAO; (S)-2-hydroxy-acid oxidase [EC:1.1.3.15]	04146 Peroxisome [PATH:ath04146]	Transport and catabolism	Cellular Processes	Arabidopsis thaliana (thale cress)
Locus_1142_Transcript_1/3_Confidence_0.714_Length_1381; Locus_1142_Transcript_2/3_Confidence_0.714_Length_1372; Locus_1142_Transcript_3/3_Confidence_0.714_Length_1364	K11517	HAO; (S)-2-hydroxy-acid oxidase [EC:1.1.3.15]	01200 Carbon metabolism [PATH:gmx01200]	Metabolism	Metabolism	Glycine max (soybean)
Locus_1142_Transcript_1/3_Confidence_0.714_Length_1381; Locus_1142_Transcript_2/3_Confidence_0.714_Length_1372; Locus_1142_Transcript_3/3_Confidence_0.714_Length_1364	K11517	HAO; (S)-2-hydroxy-acid oxidase [EC:1.1.3.15]	00630 Glyoxylate and dicarboxylate metabolism [PATH:gmx00630]	Carbohydrate metabolism	Metabolism	Glycine max (soybean)
Locus_1142_Transcript_1/3_Confidence_0.714_Length_1381; Locus_1142_Transcript_2/3_Confidence_0.714_Length_1372; Locus_1142_Transcript_3/3_Confidence_0.714_Length_1364	K11517	HAO; (S)-2-hydroxy-acid oxidase [EC:1.1.3.15]	04146 Peroxisome [PATH:gmx04146]	Transport and catabolism	Cellular Processes	Glycine max (soybean)
Locus_11437_Transcript_1/1_Confidence_1.000_Length_1755; Locus_12659_Transcript_1/1_Confidence_1.000_Length_1919; Locus_2298_Transcript_1/1_Confidence_1.000_Length_1846; Locus_3314_Transcript_1/1_Confidence_1.000_Length_1895; Locus_4470_Transcript_1/1_Confidence_1.000_Length_1864; Locus_6311_Transcript_1/1_Confidence_1.000_Length_1913	K00128	E1.2.1.3; aldehyde dehydrogenase (NAD+) [EC:1.2.1.3]	00010 Glycolysis / Gluconeogenesis [PATH:aly00010]	Carbohydrate metabolism	Metabolism	Arabidopsis lyrata (lyrate rockcress)
Locus_11437_Transcript_1/1_Confidence_1.000_Length_1755; Locus_12659_Transcript_1/1_Confidence_1.000_Length_1919; Locus_2298_Transcript_1/1_Confidence_1.000_Length_1846; Locus_3314_Transcript_1/1_Confidence_1.000_Length_1895; Locus_4470_Transcript_1/1_Confidence_1.000_Length_1864; Locus_6311_Transcript_1/1_Confidence_1.000_Length_1913	K00128	E1.2.1.3; aldehyde dehydrogenase (NAD+) [EC:1.2.1.3]	00040 Pentose and glucuronate interconversions [PATH:aly00040]	Carbohydrate metabolism	Metabolism	Arabidopsis lyrata (lyrate rockcress)
Locus_11437_Transcript_1/1_Confidence_1.000_Length_1755; Locus_12659_Transcript_1/1_Confidence_1.000_Length_1919; Locus_2298_Transcript_1/1_Confidence_1.000_Length_1846; Locus_3314_Transcript_1/1_Confidence_1.000_Length_1895; Locus_4470_Transcript_1/1_Confidence_1.000_Length_1864; Locus_6311_Transcript_1/1_Confidence_1.000_Length_1913	K00128	E1.2.1.3; aldehyde dehydrogenase (NAD+) [EC:1.2.1.3]	00053 Ascorbate and aldarate metabolism [PATH:aly00053]	Carbohydrate metabolism	Metabolism	Arabidopsis lyrata (lyrate rockcress)
Locus_11437_Transcript_1/1_Confidence_1.000_Length_1755; Locus_12659_Transcript_1/1_Confidence_1.000_Length_1919; Locus_2298_Transcript_1/1_Confidence_1.000_Length_1846; Locus_3314_Transcript_1/1_Confidence_1.000_Length_1895; Locus_4470_Transcript_1/1_Confidence_1.000_Length_1864; Locus_6311_Transcript_1/1_Confidence_1.000_Length_1913	K00128	E1.2.1.3; aldehyde dehydrogenase (NAD+) [EC:1.2.1.3]	00620 Pyruvate metabolism [PATH:aly00620]	Carbohydrate metabolism	Metabolism	Arabidopsis lyrata (lyrate rockcress)
Locus_11437_Transcript_1/1_Confidence_1.000_Length_1755; Locus_12659_Transcript_1/1_Confidence_1.000_Length_1919; Locus_2298_Transcript_1/1_Confidence_1.000_Length_1846; Locus_3314_Transcript_1/1_Confidence_1.000_Length_1895; Locus_4470_Transcript_1/1_Confidence_1.000_Length_1864; Locus_6311_Transcript_1/1_Confidence_1.000_Length_1913	K00128	E1.2.1.3; aldehyde dehydrogenase (NAD+) [EC:1.2.1.3]	00071 Fatty acid degradation [PATH:aly00071]	Lipid metabolism	Metabolism	Arabidopsis lyrata (lyrate rockcress)
Locus_11437_Transcript_1/1_Confidence_1.000_Length_1755; Locus_12659_Transcript_1/1_Confidence_1.000_Length_1919; Locus_2298_Transcript_1/1_Confidence_1.000_Length_1846; Locus_3314_Transcript_1/1_Confidence_1.000_Length_1895; Locus_4470_Transcript_1/1_Confidence_1.000_Length_1864; Locus_6311_Transcript_1/1_Confidence_1.000_Length_1913	K00128	E1.2.1.3; aldehyde dehydrogenase (NAD+) [EC:1.2.1.3]	00561 Glycerolipid metabolism [PATH:aly00561]	Lipid metabolism	Metabolism	Arabidopsis lyrata (lyrate rockcress)
Locus_11437_Transcript_1/1_Confidence_1.000_Length_1755; Locus_12659_Transcript_1/1_Confidence_1.000_Length_1919; Locus_2298_Transcript_1/1_Confidence_1.000_Length_1846; Locus_3314_Transcript_1/1_Confidence_1.000_Length_1895; Locus_4470_Transcript_1/1_Confidence_1.000_Length_1864; Locus_6311_Transcript_1/1_Confidence_1.000_Length_1913	K00128	E1.2.1.3; aldehyde dehydrogenase (NAD+) [EC:1.2.1.3]	00280 Valine, leucine and isoleucine degradation [PATH:aly00280]	Amino acid metabolism	Metabolism	Arabidopsis lyrata (lyrate rockcress)
Locus_11437_Transcript_1/1_Confidence_1.000_Length_1755; Locus_12659_Transcript_1/1_Confidence_1.000_Length_1919; Locus_2298_Transcript_1/1_Confidence_1.000_Length_1846; Locus_3314_Transcript_1/1_Confidence_1.000_Length_1895; Locus_4470_Transcript_1/1_Confidence_1.000_Length_1864; Locus_6311_Transcript_1/1_Confidence_1.000_Length_1913	K00128	E1.2.1.3; aldehyde dehydrogenase (NAD+) [EC:1.2.1.3]	00310 Lysine degradation [PATH:aly00310]	Amino acid metabolism	Metabolism	Arabidopsis lyrata (lyrate rockcress)
Locus_11437_Transcript_1/1_Confidence_1.000_Length_1755; Locus_12659_Transcript_1/1_Confidence_1.000_Length_1919; Locus_2298_Transcript_1/1_Confidence_1.000_Length_1846; Locus_3314_Transcript_1/1_Confidence_1.000_Length_1895; Locus_4470_Transcript_1/1_Confidence_1.000_Length_1864; Locus_6311_Transcript_1/1_Confidence_1.000_Length_1913	K00128	E1.2.1.3; aldehyde dehydrogenase (NAD+) [EC:1.2.1.3]	00330 Arginine and proline metabolism [PATH:aly00330]	Amino acid metabolism	Metabolism	Arabidopsis lyrata (lyrate rockcress)
Locus_11437_Transcript_1/1_Confidence_1.000_Length_1755; Locus_12659_Transcript_1/1_Confidence_1.000_Length_1919; Locus_2298_Transcript_1/1_Confidence_1.000_Length_1846; Locus_3314_Transcript_1/1_Confidence_1.000_Length_1895; Locus_4470_Transcript_1/1_Confidence_1.000_Length_1864; Locus_6311_Transcript_1/1_Confidence_1.000_Length_1913	K00128	E1.2.1.3; aldehyde dehydrogenase (NAD+) [EC:1.2.1.3]	00340 Histidine metabolism [PATH:aly00340]	Amino acid metabolism	Metabolism	Arabidopsis lyrata (lyrate rockcress)
Locus_11437_Transcript_1/1_Confidence_1.000_Length_1755; Locus_12659_Transcript_1/1_Confidence_1.000_Length_1919; Locus_2298_Transcript_1/1_Confidence_1.000_Length_1846; Locus_3314_Transcript_1/1_Confidence_1.000_Length_1895; Locus_4470_Transcript_1/1_Confidence_1.000_Length_1864; Locus_6311_Transcript_1/1_Confidence_1.000_Length_1913	K00128	E1.2.1.3; aldehyde dehydrogenase (NAD+) [EC:1.2.1.3]	00380 Tryptophan metabolism [PATH:aly00380]	Amino acid metabolism	Metabolism	Arabidopsis lyrata (lyrate rockcress)
Locus_11437_Transcript_1/1_Confidence_1.000_Length_1755; Locus_12659_Transcript_1/1_Confidence_1.000_Length_1919; Locus_2298_Transcript_1/1_Confidence_1.000_Length_1846; Locus_3314_Transcript_1/1_Confidence_1.000_Length_1895; Locus_4470_Transcript_1/1_Confidence_1.000_Length_1864; Locus_6311_Transcript_1/1_Confidence_1.000_Length_1913	K00128	E1.2.1.3; aldehyde dehydrogenase (NAD+) [EC:1.2.1.3]	00410 beta-Alanine metabolism [PATH:aly00410]	Metabolism of other amino acids	Metabolism	Arabidopsis lyrata (lyrate rockcress)
Locus_11437_Transcript_1/1_Confidence_1.000_Length_1755; Locus_12659_Transcript_1/1_Confidence_1.000_Length_1919; Locus_2298_Transcript_1/1_Confidence_1.000_Length_1846; Locus_3314_Transcript_1/1_Confidence_1.000_Length_1895; Locus_4470_Transcript_1/1_Confidence_1.000_Length_1864; Locus_6311_Transcript_1/1_Confidence_1.000_Length_1913	K00128	E1.2.1.3; aldehyde dehydrogenase (NAD+) [EC:1.2.1.3]	00903 Limonene and pinene degradation [PATH:aly00903]	Metabolism of terpenoids and polyketides	Metabolism	Arabidopsis lyrata (lyrate rockcress)
Locus_11437_Transcript_1/1_Confidence_1.000_Length_1755; Locus_12659_Transcript_1/1_Confidence_1.000_Length_1919; Locus_2298_Transcript_1/1_Confidence_1.000_Length_1846; Locus_3314_Transcript_1/1_Confidence_1.000_Length_1895; Locus_4470_Transcript_1/1_Confidence_1.000_Length_1864; Locus_6311_Transcript_1/1_Confidence_1.000_Length_1913	K00128	E1.2.1.3; aldehyde dehydrogenase (NAD+) [EC:1.2.1.3]	00010 Glycolysis / Gluconeogenesis [PATH:ath00010]	Carbohydrate metabolism	Metabolism	Arabidopsis thaliana (thale cress)
Locus_11437_Transcript_1/1_Confidence_1.000_Length_1755; Locus_12659_Transcript_1/1_Confidence_1.000_Length_1919; Locus_2298_Transcript_1/1_Confidence_1.000_Length_1846; Locus_3314_Transcript_1/1_Confidence_1.000_Length_1895; Locus_4470_Transcript_1/1_Confidence_1.000_Length_1864; Locus_6311_Transcript_1/1_Confidence_1.000_Length_1913	K00128	E1.2.1.3; aldehyde dehydrogenase (NAD+) [EC:1.2.1.3]	00040 Pentose and glucuronate interconversions [PATH:ath00040]	Carbohydrate metabolism	Metabolism	Arabidopsis thaliana (thale cress)
Locus_11437_Transcript_1/1_Confidence_1.000_Length_1755; Locus_12659_Transcript_1/1_Confidence_1.000_Length_1919; Locus_2298_Transcript_1/1_Confidence_1.000_Length_1846; Locus_3314_Transcript_1/1_Confidence_1.000_Length_1895; Locus_4470_Transcript_1/1_Confidence_1.000_Length_1864; Locus_6311_Transcript_1/1_Confidence_1.000_Length_1913	K00128	E1.2.1.3; aldehyde dehydrogenase (NAD+) [EC:1.2.1.3]	00053 Ascorbate and aldarate metabolism [PATH:ath00053]	Carbohydrate metabolism	Metabolism	Arabidopsis thaliana (thale cress)
Locus_11437_Transcript_1/1_Confidence_1.000_Length_1755; Locus_12659_Transcript_1/1_Confidence_1.000_Length_1919; Locus_2298_Transcript_1/1_Confidence_1.000_Length_1846; Locus_3314_Transcript_1/1_Confidence_1.000_Length_1895; Locus_4470_Transcript_1/1_Confidence_1.000_Length_1864; Locus_6311_Transcript_1/1_Confidence_1.000_Length_1913	K00128	E1.2.1.3; aldehyde dehydrogenase (NAD+) [EC:1.2.1.3]	00620 Pyruvate metabolism [PATH:ath00620]	Carbohydrate metabolism	Metabolism	Arabidopsis thaliana (thale cress)
Locus_11437_Transcript_1/1_Confidence_1.000_Length_1755; Locus_12659_Transcript_1/1_Confidence_1.000_Length_1919; Locus_2298_Transcript_1/1_Confidence_1.000_Length_1846; Locus_3314_Transcript_1/1_Confidence_1.000_Length_1895; Locus_4470_Transcript_1/1_Confidence_1.000_Length_1864; Locus_6311_Transcript_1/1_Confidence_1.000_Length_1913	K00128	E1.2.1.3; aldehyde dehydrogenase (NAD+) [EC:1.2.1.3]	00071 Fatty acid degradation [PATH:ath00071]	Lipid metabolism	Metabolism	Arabidopsis thaliana (thale cress)
Locus_11437_Transcript_1/1_Confidence_1.000_Length_1755; Locus_12659_Transcript_1/1_Confidence_1.000_Length_1919; Locus_2298_Transcript_1/1_Confidence_1.000_Length_1846; Locus_3314_Transcript_1/1_Confidence_1.000_Length_1895; Locus_4470_Transcript_1/1_Confidence_1.000_Length_1864; Locus_6311_Transcript_1/1_Confidence_1.000_Length_1913	K00128	E1.2.1.3; aldehyde dehydrogenase (NAD+) [EC:1.2.1.3]	00561 Glycerolipid metabolism [PATH:ath00561]	Lipid metabolism	Metabolism	Arabidopsis thaliana (thale cress)
Locus_11437_Transcript_1/1_Confidence_1.000_Length_1755; Locus_12659_Transcript_1/1_Confidence_1.000_Length_1919; Locus_2298_Transcript_1/1_Confidence_1.000_Length_1846; Locus_3314_Transcript_1/1_Confidence_1.000_Length_1895; Locus_4470_Transcript_1/1_Confidence_1.000_Length_1864; Locus_6311_Transcript_1/1_Confidence_1.000_Length_1913	K00128	E1.2.1.3; aldehyde dehydrogenase (NAD+) [EC:1.2.1.3]	00280 Valine, leucine and isoleucine degradation [PATH:ath00280]	Amino acid metabolism	Metabolism	Arabidopsis thaliana (thale cress)
Locus_11437_Transcript_1/1_Confidence_1.000_Length_1755; Locus_12659_Transcript_1/1_Confidence_1.000_Length_1919; Locus_2298_Transcript_1/1_Confidence_1.000_Length_1846; Locus_3314_Transcript_1/1_Confidence_1.000_Length_1895; Locus_4470_Transcript_1/1_Confidence_1.000_Length_1864; Locus_6311_Transcript_1/1_Confidence_1.000_Length_1913	K00128	E1.2.1.3; aldehyde dehydrogenase (NAD+) [EC:1.2.1.3]	00310 Lysine degradation [PATH:ath00310]	Amino acid metabolism	Metabolism	Arabidopsis thaliana (thale cress)
Locus_11437_Transcript_1/1_Confidence_1.000_Length_1755; Locus_12659_Transcript_1/1_Confidence_1.000_Length_1919; Locus_2298_Transcript_1/1_Confidence_1.000_Length_1846; Locus_3314_Transcript_1/1_Confidence_1.000_Length_1895; Locus_4470_Transcript_1/1_Confidence_1.000_Length_1864; Locus_6311_Transcript_1/1_Confidence_1.000_Length_1913	K00128	E1.2.1.3; aldehyde dehydrogenase (NAD+) [EC:1.2.1.3]	00330 Arginine and proline metabolism [PATH:ath00330]	Amino acid metabolism	Metabolism	Arabidopsis thaliana (thale cress)
Locus_11437_Transcript_1/1_Confidence_1.000_Length_1755; Locus_12659_Transcript_1/1_Confidence_1.000_Length_1919; Locus_2298_Transcript_1/1_Confidence_1.000_Length_1846; Locus_3314_Transcript_1/1_Confidence_1.000_Length_1895; Locus_4470_Transcript_1/1_Confidence_1.000_Length_1864; Locus_6311_Transcript_1/1_Confidence_1.000_Length_1913	K00128	E1.2.1.3; aldehyde dehydrogenase (NAD+) [EC:1.2.1.3]	00340 Histidine metabolism [PATH:ath00340]	Amino acid metabolism	Metabolism	Arabidopsis thaliana (thale cress)
Locus_11437_Transcript_1/1_Confidence_1.000_Length_1755; Locus_12659_Transcript_1/1_Confidence_1.000_Length_1919; Locus_2298_Transcript_1/1_Confidence_1.000_Length_1846; Locus_3314_Transcript_1/1_Confidence_1.000_Length_1895; Locus_4470_Transcript_1/1_Confidence_1.000_Length_1864; Locus_6311_Transcript_1/1_Confidence_1.000_Length_1913	K00128	E1.2.1.3; aldehyde dehydrogenase (NAD+) [EC:1.2.1.3]	00380 Tryptophan metabolism [PATH:ath00380]	Amino acid metabolism	Metabolism	Arabidopsis thaliana (thale cress)
Locus_11437_Transcript_1/1_Confidence_1.000_Length_1755; Locus_12659_Transcript_1/1_Confidence_1.000_Length_1919; Locus_2298_Transcript_1/1_Confidence_1.000_Length_1846; Locus_3314_Transcript_1/1_Confidence_1.000_Length_1895; Locus_4470_Transcript_1/1_Confidence_1.000_Length_1864; Locus_6311_Transcript_1/1_Confidence_1.000_Length_1913	K00128	E1.2.1.3; aldehyde dehydrogenase (NAD+) [EC:1.2.1.3]	00410 beta-Alanine metabolism [PATH:ath00410]	Metabolism of other amino acids	Metabolism	Arabidopsis thaliana (thale cress)
Locus_11437_Transcript_1/1_Confidence_1.000_Length_1755; Locus_12659_Transcript_1/1_Confidence_1.000_Length_1919; Locus_2298_Transcript_1/1_Confidence_1.000_Length_1846; Locus_3314_Transcript_1/1_Confidence_1.000_Length_1895; Locus_4470_Transcript_1/1_Confidence_1.000_Length_1864; Locus_6311_Transcript_1/1_Confidence_1.000_Length_1913	K00128	E1.2.1.3; aldehyde dehydrogenase (NAD+) [EC:1.2.1.3]	00903 Limonene and pinene degradation [PATH:ath00903]	Metabolism of terpenoids and polyketides	Metabolism	Arabidopsis thaliana (thale cress)
Locus_11437_Transcript_1/1_Confidence_1.000_Length_1755; Locus_12659_Transcript_1/1_Confidence_1.000_Length_1919; Locus_2298_Transcript_1/1_Confidence_1.000_Length_1846; Locus_3314_Transcript_1/1_Confidence_1.000_Length_1895; Locus_4470_Transcript_1/1_Confidence_1.000_Length_1864; Locus_6311_Transcript_1/1_Confidence_1.000_Length_1913	K00128	E1.2.1.3; aldehyde dehydrogenase (NAD+) [EC:1.2.1.3]	00010 Glycolysis / Gluconeogenesis [PATH:gmx00010]	Carbohydrate metabolism	Metabolism	Glycine max (soybean)
Locus_11437_Transcript_1/1_Confidence_1.000_Length_1755; Locus_12659_Transcript_1/1_Confidence_1.000_Length_1919; Locus_2298_Transcript_1/1_Confidence_1.000_Length_1846; Locus_3314_Transcript_1/1_Confidence_1.000_Length_1895; Locus_4470_Transcript_1/1_Confidence_1.000_Length_1864; Locus_6311_Transcript_1/1_Confidence_1.000_Length_1913	K00128	E1.2.1.3; aldehyde dehydrogenase (NAD+) [EC:1.2.1.3]	00040 Pentose and glucuronate interconversions [PATH:gmx00040]	Carbohydrate metabolism	Metabolism	Glycine max (soybean)
Locus_11437_Transcript_1/1_Confidence_1.000_Length_1755; Locus_12659_Transcript_1/1_Confidence_1.000_Length_1919; Locus_2298_Transcript_1/1_Confidence_1.000_Length_1846; Locus_3314_Transcript_1/1_Confidence_1.000_Length_1895; Locus_4470_Transcript_1/1_Confidence_1.000_Length_1864; Locus_6311_Transcript_1/1_Confidence_1.000_Length_1913	K00128	E1.2.1.3; aldehyde dehydrogenase (NAD+) [EC:1.2.1.3]	00053 Ascorbate and aldarate metabolism [PATH:gmx00053]	Carbohydrate metabolism	Metabolism	Glycine max (soybean)
Locus_11437_Transcript_1/1_Confidence_1.000_Length_1755; Locus_12659_Transcript_1/1_Confidence_1.000_Length_1919; Locus_2298_Transcript_1/1_Confidence_1.000_Length_1846; Locus_3314_Transcript_1/1_Confidence_1.000_Length_1895; Locus_4470_Transcript_1/1_Confidence_1.000_Length_1864; Locus_6311_Transcript_1/1_Confidence_1.000_Length_1913	K00128	E1.2.1.3; aldehyde dehydrogenase (NAD+) [EC:1.2.1.3]	00620 Pyruvate metabolism [PATH:gmx00620]	Carbohydrate metabolism	Metabolism	Glycine max (soybean)
Locus_11437_Transcript_1/1_Confidence_1.000_Length_1755; Locus_12659_Transcript_1/1_Confidence_1.000_Length_1919; Locus_2298_Transcript_1/1_Confidence_1.000_Length_1846; Locus_3314_Transcript_1/1_Confidence_1.000_Length_1895; Locus_4470_Transcript_1/1_Confidence_1.000_Length_1864; Locus_6311_Transcript_1/1_Confidence_1.000_Length_1913	K00128	E1.2.1.3; aldehyde dehydrogenase (NAD+) [EC:1.2.1.3]	00071 Fatty acid degradation [PATH:gmx00071]	Lipid metabolism	Metabolism	Glycine max (soybean)
Locus_11437_Transcript_1/1_Confidence_1.000_Length_1755; Locus_12659_Transcript_1/1_Confidence_1.000_Length_1919; Locus_2298_Transcript_1/1_Confidence_1.000_Length_1846; Locus_3314_Transcript_1/1_Confidence_1.000_Length_1895; Locus_4470_Transcript_1/1_Confidence_1.000_Length_1864; Locus_6311_Transcript_1/1_Confidence_1.000_Length_1913	K00128	E1.2.1.3; aldehyde dehydrogenase (NAD+) [EC:1.2.1.3]	00561 Glycerolipid metabolism [PATH:gmx00561]	Lipid metabolism	Metabolism	Glycine max (soybean)
Locus_11437_Transcript_1/1_Confidence_1.000_Length_1755; Locus_12659_Transcript_1/1_Confidence_1.000_Length_1919; Locus_2298_Transcript_1/1_Confidence_1.000_Length_1846; Locus_3314_Transcript_1/1_Confidence_1.000_Length_1895; Locus_4470_Transcript_1/1_Confidence_1.000_Length_1864; Locus_6311_Transcript_1/1_Confidence_1.000_Length_1913	K00128	E1.2.1.3; aldehyde dehydrogenase (NAD+) [EC:1.2.1.3]	00280 Valine, leucine and isoleucine degradation [PATH:gmx00280]	Amino acid metabolism	Metabolism	Glycine max (soybean)
Locus_11437_Transcript_1/1_Confidence_1.000_Length_1755; Locus_12659_Transcript_1/1_Confidence_1.000_Length_1919; Locus_2298_Transcript_1/1_Confidence_1.000_Length_1846; Locus_3314_Transcript_1/1_Confidence_1.000_Length_1895; Locus_4470_Transcript_1/1_Confidence_1.000_Length_1864; Locus_6311_Transcript_1/1_Confidence_1.000_Length_1913	K00128	E1.2.1.3; aldehyde dehydrogenase (NAD+) [EC:1.2.1.3]	00310 Lysine degradation [PATH:gmx00310]	Amino acid metabolism	Metabolism	Glycine max (soybean)
Locus_11437_Transcript_1/1_Confidence_1.000_Length_1755; Locus_12659_Transcript_1/1_Confidence_1.000_Length_1919; Locus_2298_Transcript_1/1_Confidence_1.000_Length_1846; Locus_3314_Transcript_1/1_Confidence_1.000_Length_1895; Locus_4470_Transcript_1/1_Confidence_1.000_Length_1864; Locus_6311_Transcript_1/1_Confidence_1.000_Length_1913	K00128	E1.2.1.3; aldehyde dehydrogenase (NAD+) [EC:1.2.1.3]	00330 Arginine and proline metabolism [PATH:gmx00330]	Amino acid metabolism	Metabolism	Glycine max (soybean)
Locus_11437_Transcript_1/1_Confidence_1.000_Length_1755; Locus_12659_Transcript_1/1_Confidence_1.000_Length_1919; Locus_2298_Transcript_1/1_Confidence_1.000_Length_1846; Locus_3314_Transcript_1/1_Confidence_1.000_Length_1895; Locus_4470_Transcript_1/1_Confidence_1.000_Length_1864; Locus_6311_Transcript_1/1_Confidence_1.000_Length_1913	K00128	E1.2.1.3; aldehyde dehydrogenase (NAD+) [EC:1.2.1.3]	00340 Histidine metabolism [PATH:gmx00340]	Amino acid metabolism	Metabolism	Glycine max (soybean)
Locus_11437_Transcript_1/1_Confidence_1.000_Length_1755; Locus_12659_Transcript_1/1_Confidence_1.000_Length_1919; Locus_2298_Transcript_1/1_Confidence_1.000_Length_1846; Locus_3314_Transcript_1/1_Confidence_1.000_Length_1895; Locus_4470_Transcript_1/1_Confidence_1.000_Length_1864; Locus_6311_Transcript_1/1_Confidence_1.000_Length_1913	K00128	E1.2.1.3; aldehyde dehydrogenase (NAD+) [EC:1.2.1.3]	00380 Tryptophan metabolism [PATH:gmx00380]	Amino acid metabolism	Metabolism	Glycine max (soybean)
Locus_11437_Transcript_1/1_Confidence_1.000_Length_1755; Locus_12659_Transcript_1/1_Confidence_1.000_Length_1919; Locus_2298_Transcript_1/1_Confidence_1.000_Length_1846; Locus_3314_Transcript_1/1_Confidence_1.000_Length_1895; Locus_4470_Transcript_1/1_Confidence_1.000_Length_1864; Locus_6311_Transcript_1/1_Confidence_1.000_Length_1913	K00128	E1.2.1.3; aldehyde dehydrogenase (NAD+) [EC:1.2.1.3]	00410 beta-Alanine metabolism [PATH:gmx00410]	Metabolism of other amino acids	Metabolism	Glycine max (soybean)
Locus_11437_Transcript_1/1_Confidence_1.000_Length_1755; Locus_12659_Transcript_1/1_Confidence_1.000_Length_1919; Locus_2298_Transcript_1/1_Confidence_1.000_Length_1846; Locus_3314_Transcript_1/1_Confidence_1.000_Length_1895; Locus_4470_Transcript_1/1_Confidence_1.000_Length_1864; Locus_6311_Transcript_1/1_Confidence_1.000_Length_1913	K00128	E1.2.1.3; aldehyde dehydrogenase (NAD+) [EC:1.2.1.3]	00903 Limonene and pinene degradation [PATH:gmx00903]	Metabolism of terpenoids and polyketides	Metabolism	Glycine max (soybean)
Locus_1144_Transcript_1/1_Confidence_1.000_Length_1617; Locus_16498_Transcript_1/1_Confidence_1.000_Length_969	K01866	YARS; tyrosyl-tRNA synthetase [EC:6.1.1.1]	00970 Aminoacyl-tRNA biosynthesis [PATH:aly00970]	Translation	Genetic Information Processing	Arabidopsis lyrata (lyrate rockcress)
Locus_1144_Transcript_1/1_Confidence_1.000_Length_1617; Locus_16498_Transcript_1/1_Confidence_1.000_Length_969	K01866	YARS; tyrosyl-tRNA synthetase [EC:6.1.1.1]	00970 Aminoacyl-tRNA biosynthesis [PATH:ath00970]	Translation	Genetic Information Processing	Arabidopsis thaliana (thale cress)
Locus_1144_Transcript_1/1_Confidence_1.000_Length_1617; Locus_16498_Transcript_1/1_Confidence_1.000_Length_969	K01866	YARS; tyrosyl-tRNA synthetase [EC:6.1.1.1]	00970 Aminoacyl-tRNA biosynthesis [PATH:gmx00970]	Translation	Genetic Information Processing	Glycine max (soybean)
Locus_11442_Transcript_1/1_Confidence_1.000_Length_733	K03111	ssb; single-strand DNA-binding protein	03030 DNA replication [PATH:aly03030]	Replication and repair	Genetic Information Processing	Arabidopsis lyrata (lyrate rockcress)
Locus_11442_Transcript_1/1_Confidence_1.000_Length_733	K03111	ssb; single-strand DNA-binding protein	03430 Mismatch repair [PATH:aly03430]	Replication and repair	Genetic Information Processing	Arabidopsis lyrata (lyrate rockcress)
Locus_11442_Transcript_1/1_Confidence_1.000_Length_733	K03111	ssb; single-strand DNA-binding protein	03440 Homologous recombination [PATH:aly03440]	Replication and repair	Genetic Information Processing	Arabidopsis lyrata (lyrate rockcress)
Locus_11442_Transcript_1/1_Confidence_1.000_Length_733	K03111	ssb; single-strand DNA-binding protein	03030 DNA replication [PATH:ath03030]	Replication and repair	Genetic Information Processing	Arabidopsis thaliana (thale cress)
Locus_11442_Transcript_1/1_Confidence_1.000_Length_733	K03111	ssb; single-strand DNA-binding protein	03430 Mismatch repair [PATH:ath03430]	Replication and repair	Genetic Information Processing	Arabidopsis thaliana (thale cress)
Locus_11442_Transcript_1/1_Confidence_1.000_Length_733	K03111	ssb; single-strand DNA-binding protein	03440 Homologous recombination [PATH:ath03440]	Replication and repair	Genetic Information Processing	Arabidopsis thaliana (thale cress)
Locus_11442_Transcript_1/1_Confidence_1.000_Length_733	K03111	ssb; single-strand DNA-binding protein	03030 DNA replication [PATH:gmx03030]	Replication and repair	Genetic Information Processing	Glycine max (soybean)
Locus_11442_Transcript_1/1_Confidence_1.000_Length_733	K03111	ssb; single-strand DNA-binding protein	03430 Mismatch repair [PATH:gmx03430]	Replication and repair	Genetic Information Processing	Glycine max (soybean)
Locus_11442_Transcript_1/1_Confidence_1.000_Length_733	K03111	ssb; single-strand DNA-binding protein	03440 Homologous recombination [PATH:gmx03440]	Replication and repair	Genetic Information Processing	Glycine max (soybean)
Locus_11447_Transcript_1/1_Confidence_1.000_Length_440	K03504	POLD3; DNA polymerase delta subunit 3	00230 Purine metabolism [PATH:aly00230]	Nucleotide metabolism	Metabolism	Arabidopsis lyrata (lyrate rockcress)
Locus_11447_Transcript_1/1_Confidence_1.000_Length_440	K03504	POLD3; DNA polymerase delta subunit 3	00240 Pyrimidine metabolism [PATH:aly00240]	Nucleotide metabolism	Metabolism	Arabidopsis lyrata (lyrate rockcress)
Locus_11447_Transcript_1/1_Confidence_1.000_Length_440	K03504	POLD3; DNA polymerase delta subunit 3	03030 DNA replication [PATH:aly03030]	Replication and repair	Genetic Information Processing	Arabidopsis lyrata (lyrate rockcress)
Locus_11447_Transcript_1/1_Confidence_1.000_Length_440	K03504	POLD3; DNA polymerase delta subunit 3	03410 Base excision repair [PATH:aly03410]	Replication and repair	Genetic Information Processing	Arabidopsis lyrata (lyrate rockcress)
Locus_11447_Transcript_1/1_Confidence_1.000_Length_440	K03504	POLD3; DNA polymerase delta subunit 3	03420 Nucleotide excision repair [PATH:aly03420]	Replication and repair	Genetic Information Processing	Arabidopsis lyrata (lyrate rockcress)
Locus_11447_Transcript_1/1_Confidence_1.000_Length_440	K03504	POLD3; DNA polymerase delta subunit 3	03430 Mismatch repair [PATH:aly03430]	Replication and repair	Genetic Information Processing	Arabidopsis lyrata (lyrate rockcress)
Locus_11447_Transcript_1/1_Confidence_1.000_Length_440	K03504	POLD3; DNA polymerase delta subunit 3	03440 Homologous recombination [PATH:aly03440]	Replication and repair	Genetic Information Processing	Arabidopsis lyrata (lyrate rockcress)
Locus_11447_Transcript_1/1_Confidence_1.000_Length_440	K03504	POLD3; DNA polymerase delta subunit 3	00230 Purine metabolism [PATH:ath00230]	Nucleotide metabolism	Metabolism	Arabidopsis thaliana (thale cress)
Locus_11447_Transcript_1/1_Confidence_1.000_Length_440	K03504	POLD3; DNA polymerase delta subunit 3	00240 Pyrimidine metabolism [PATH:ath00240]	Nucleotide metabolism	Metabolism	Arabidopsis thaliana (thale cress)
Locus_11447_Transcript_1/1_Confidence_1.000_Length_440	K03504	POLD3; DNA polymerase delta subunit 3	03030 DNA replication [PATH:ath03030]	Replication and repair	Genetic Information Processing	Arabidopsis thaliana (thale cress)
Locus_11447_Transcript_1/1_Confidence_1.000_Length_440	K03504	POLD3; DNA polymerase delta subunit 3	03410 Base excision repair [PATH:ath03410]	Replication and repair	Genetic Information Processing	Arabidopsis thaliana (thale cress)
Locus_11447_Transcript_1/1_Confidence_1.000_Length_440	K03504	POLD3; DNA polymerase delta subunit 3	03420 Nucleotide excision repair [PATH:ath03420]	Replication and repair	Genetic Information Processing	Arabidopsis thaliana (thale cress)
Locus_11447_Transcript_1/1_Confidence_1.000_Length_440	K03504	POLD3; DNA polymerase delta subunit 3	03430 Mismatch repair [PATH:ath03430]	Replication and repair	Genetic Information Processing	Arabidopsis thaliana (thale cress)
Locus_11447_Transcript_1/1_Confidence_1.000_Length_440	K03504	POLD3; DNA polymerase delta subunit 3	03440 Homologous recombination [PATH:ath03440]	Replication and repair	Genetic Information Processing	Arabidopsis thaliana (thale cress)
Locus_11447_Transcript_1/1_Confidence_1.000_Length_440	K03504	POLD3; DNA polymerase delta subunit 3	00230 Purine metabolism [PATH:gmx00230]	Nucleotide metabolism	Metabolism	Glycine max (soybean)
Locus_11447_Transcript_1/1_Confidence_1.000_Length_440	K03504	POLD3; DNA polymerase delta subunit 3	00240 Pyrimidine metabolism [PATH:gmx00240]	Nucleotide metabolism	Metabolism	Glycine max (soybean)
Locus_11447_Transcript_1/1_Confidence_1.000_Length_440	K03504	POLD3; DNA polymerase delta subunit 3	03030 DNA replication [PATH:gmx03030]	Replication and repair	Genetic Information Processing	Glycine max (soybean)
Locus_11447_Transcript_1/1_Confidence_1.000_Length_440	K03504	POLD3; DNA polymerase delta subunit 3	03410 Base excision repair [PATH:gmx03410]	Replication and repair	Genetic Information Processing	Glycine max (soybean)
Locus_11447_Transcript_1/1_Confidence_1.000_Length_440	K03504	POLD3; DNA polymerase delta subunit 3	03420 Nucleotide excision repair [PATH:gmx03420]	Replication and repair	Genetic Information Processing	Glycine max (soybean)
Locus_11447_Transcript_1/1_Confidence_1.000_Length_440	K03504	POLD3; DNA polymerase delta subunit 3	03430 Mismatch repair [PATH:gmx03430]	Replication and repair	Genetic Information Processing	Glycine max (soybean)
Locus_11447_Transcript_1/1_Confidence_1.000_Length_440	K03504	POLD3; DNA polymerase delta subunit 3	03440 Homologous recombination [PATH:gmx03440]	Replication and repair	Genetic Information Processing	Glycine max (soybean)
Locus_11450_Transcript_1/1_Confidence_1.000_Length_573	K02709	psbH; photosystem II PsbH protein	00195 Photosynthesis [PATH:aly00195]	Energy metabolism	Metabolism	Arabidopsis lyrata (lyrate rockcress)
Locus_11450_Transcript_1/1_Confidence_1.000_Length_573	K02709	psbH; photosystem II PsbH protein	00195 Photosynthesis [PATH:ath00195]	Energy metabolism	Metabolism	Arabidopsis thaliana (thale cress)
Locus_11450_Transcript_1/1_Confidence_1.000_Length_573	K02709	psbH; photosystem II PsbH protein	00195 Photosynthesis [PATH:gmx00195]	Energy metabolism	Metabolism	Glycine max (soybean)
Locus_11460_Transcript_2/2_Confidence_0.833_Length_1812; Locus_1365_Transcript_1/4_Confidence_0.625_Length_2088; Locus_1365_Transcript_2/4_Confidence_0.625_Length_2086; Locus_1365_Transcript_3/4_Confidence_0.625_Length_1995; Locus_1365_Transcript_4/4_Confidence_0.625_Length_2086; Locus_15022_Transcript_1/1_Confidence_1.000_Length_2195; Locus_24015_Transcript_2/2_Confidence_0.800_Length_1691; Locu…	K00873	PK; pyruvate kinase [EC:2.7.1.40]	01200 Carbon metabolism [PATH:aly01200]	Metabolism	Metabolism	Arabidopsis lyrata (lyrate rockcress)
Locus_11460_Transcript_2/2_Confidence_0.833_Length_1812; Locus_1365_Transcript_1/4_Confidence_0.625_Length_2088; Locus_1365_Transcript_2/4_Confidence_0.625_Length_2086; Locus_1365_Transcript_3/4_Confidence_0.625_Length_1995; Locus_1365_Transcript_4/4_Confidence_0.625_Length_2086; Locus_15022_Transcript_1/1_Confidence_1.000_Length_2195; Locus_24015_Transcript_2/2_Confidence_0.800_Length_1691; Locu…	K00873	PK; pyruvate kinase [EC:2.7.1.40]	01230 Biosynthesis of amino acids [PATH:aly01230]	Metabolism	Metabolism	Arabidopsis lyrata (lyrate rockcress)
Locus_11460_Transcript_2/2_Confidence_0.833_Length_1812; Locus_1365_Transcript_1/4_Confidence_0.625_Length_2088; Locus_1365_Transcript_2/4_Confidence_0.625_Length_2086; Locus_1365_Transcript_3/4_Confidence_0.625_Length_1995; Locus_1365_Transcript_4/4_Confidence_0.625_Length_2086; Locus_15022_Transcript_1/1_Confidence_1.000_Length_2195; Locus_24015_Transcript_2/2_Confidence_0.800_Length_1691; Locu…	K00873	PK; pyruvate kinase [EC:2.7.1.40]	00010 Glycolysis / Gluconeogenesis [PATH:aly00010]	Carbohydrate metabolism	Metabolism	Arabidopsis lyrata (lyrate rockcress)
Locus_11460_Transcript_2/2_Confidence_0.833_Length_1812; Locus_1365_Transcript_1/4_Confidence_0.625_Length_2088; Locus_1365_Transcript_2/4_Confidence_0.625_Length_2086; Locus_1365_Transcript_3/4_Confidence_0.625_Length_1995; Locus_1365_Transcript_4/4_Confidence_0.625_Length_2086; Locus_15022_Transcript_1/1_Confidence_1.000_Length_2195; Locus_24015_Transcript_2/2_Confidence_0.800_Length_1691; Locu…	K00873	PK; pyruvate kinase [EC:2.7.1.40]	00620 Pyruvate metabolism [PATH:aly00620]	Carbohydrate metabolism	Metabolism	Arabidopsis lyrata (lyrate rockcress)
Locus_11460_Transcript_2/2_Confidence_0.833_Length_1812; Locus_1365_Transcript_1/4_Confidence_0.625_Length_2088; Locus_1365_Transcript_2/4_Confidence_0.625_Length_2086; Locus_1365_Transcript_3/4_Confidence_0.625_Length_1995; Locus_1365_Transcript_4/4_Confidence_0.625_Length_2086; Locus_15022_Transcript_1/1_Confidence_1.000_Length_2195; Locus_24015_Transcript_2/2_Confidence_0.800_Length_1691; Locu…	K00873	PK; pyruvate kinase [EC:2.7.1.40]	00230 Purine metabolism [PATH:aly00230]	Nucleotide metabolism	Metabolism	Arabidopsis lyrata (lyrate rockcress)
Locus_11460_Transcript_2/2_Confidence_0.833_Length_1812; Locus_1365_Transcript_1/4_Confidence_0.625_Length_2088; Locus_1365_Transcript_2/4_Confidence_0.625_Length_2086; Locus_1365_Transcript_3/4_Confidence_0.625_Length_1995; Locus_1365_Transcript_4/4_Confidence_0.625_Length_2086; Locus_15022_Transcript_1/1_Confidence_1.000_Length_2195; Locus_24015_Transcript_2/2_Confidence_0.800_Length_1691; Locu…	K00873	PK; pyruvate kinase [EC:2.7.1.40]	01200 Carbon metabolism [PATH:ath01200]	Metabolism	Metabolism	Arabidopsis thaliana (thale cress)
Locus_11460_Transcript_2/2_Confidence_0.833_Length_1812; Locus_1365_Transcript_1/4_Confidence_0.625_Length_2088; Locus_1365_Transcript_2/4_Confidence_0.625_Length_2086; Locus_1365_Transcript_3/4_Confidence_0.625_Length_1995; Locus_1365_Transcript_4/4_Confidence_0.625_Length_2086; Locus_15022_Transcript_1/1_Confidence_1.000_Length_2195; Locus_24015_Transcript_2/2_Confidence_0.800_Length_1691; Locu…	K00873	PK; pyruvate kinase [EC:2.7.1.40]	01230 Biosynthesis of amino acids [PATH:ath01230]	Metabolism	Metabolism	Arabidopsis thaliana (thale cress)
Locus_11460_Transcript_2/2_Confidence_0.833_Length_1812; Locus_1365_Transcript_1/4_Confidence_0.625_Length_2088; Locus_1365_Transcript_2/4_Confidence_0.625_Length_2086; Locus_1365_Transcript_3/4_Confidence_0.625_Length_1995; Locus_1365_Transcript_4/4_Confidence_0.625_Length_2086; Locus_15022_Transcript_1/1_Confidence_1.000_Length_2195; Locus_24015_Transcript_2/2_Confidence_0.800_Length_1691; Locu…	K00873	PK; pyruvate kinase [EC:2.7.1.40]	00010 Glycolysis / Gluconeogenesis [PATH:ath00010]	Carbohydrate metabolism	Metabolism	Arabidopsis thaliana (thale cress)
Locus_11460_Transcript_2/2_Confidence_0.833_Length_1812; Locus_1365_Transcript_1/4_Confidence_0.625_Length_2088; Locus_1365_Transcript_2/4_Confidence_0.625_Length_2086; Locus_1365_Transcript_3/4_Confidence_0.625_Length_1995; Locus_1365_Transcript_4/4_Confidence_0.625_Length_2086; Locus_15022_Transcript_1/1_Confidence_1.000_Length_2195; Locus_24015_Transcript_2/2_Confidence_0.800_Length_1691; Locu…	K00873	PK; pyruvate kinase [EC:2.7.1.40]	00620 Pyruvate metabolism [PATH:ath00620]	Carbohydrate metabolism	Metabolism	Arabidopsis thaliana (thale cress)
Locus_11460_Transcript_2/2_Confidence_0.833_Length_1812; Locus_1365_Transcript_1/4_Confidence_0.625_Length_2088; Locus_1365_Transcript_2/4_Confidence_0.625_Length_2086; Locus_1365_Transcript_3/4_Confidence_0.625_Length_1995; Locus_1365_Transcript_4/4_Confidence_0.625_Length_2086; Locus_15022_Transcript_1/1_Confidence_1.000_Length_2195; Locus_24015_Transcript_2/2_Confidence_0.800_Length_1691; Locu…	K00873	PK; pyruvate kinase [EC:2.7.1.40]	00230 Purine metabolism [PATH:ath00230]	Nucleotide metabolism	Metabolism	Arabidopsis thaliana (thale cress)
Locus_11460_Transcript_2/2_Confidence_0.833_Length_1812; Locus_1365_Transcript_1/4_Confidence_0.625_Length_2088; Locus_1365_Transcript_2/4_Confidence_0.625_Length_2086; Locus_1365_Transcript_3/4_Confidence_0.625_Length_1995; Locus_1365_Transcript_4/4_Confidence_0.625_Length_2086; Locus_15022_Transcript_1/1_Confidence_1.000_Length_2195; Locus_24015_Transcript_2/2_Confidence_0.800_Length_1691; Locu…	K00873	PK; pyruvate kinase [EC:2.7.1.40]	01200 Carbon metabolism [PATH:gmx01200]	Metabolism	Metabolism	Glycine max (soybean)
Locus_11460_Transcript_2/2_Confidence_0.833_Length_1812; Locus_1365_Transcript_1/4_Confidence_0.625_Length_2088; Locus_1365_Transcript_2/4_Confidence_0.625_Length_2086; Locus_1365_Transcript_3/4_Confidence_0.625_Length_1995; Locus_1365_Transcript_4/4_Confidence_0.625_Length_2086; Locus_15022_Transcript_1/1_Confidence_1.000_Length_2195; Locus_24015_Transcript_2/2_Confidence_0.800_Length_1691; Locu…	K00873	PK; pyruvate kinase [EC:2.7.1.40]	01230 Biosynthesis of amino acids [PATH:gmx01230]	Metabolism	Metabolism	Glycine max (soybean)
Locus_11460_Transcript_2/2_Confidence_0.833_Length_1812; Locus_1365_Transcript_1/4_Confidence_0.625_Length_2088; Locus_1365_Transcript_2/4_Confidence_0.625_Length_2086; Locus_1365_Transcript_3/4_Confidence_0.625_Length_1995; Locus_1365_Transcript_4/4_Confidence_0.625_Length_2086; Locus_15022_Transcript_1/1_Confidence_1.000_Length_2195; Locus_24015_Transcript_2/2_Confidence_0.800_Length_1691; Locu…	K00873	PK; pyruvate kinase [EC:2.7.1.40]	00010 Glycolysis / Gluconeogenesis [PATH:gmx00010]	Carbohydrate metabolism	Metabolism	Glycine max (soybean)
Locus_11460_Transcript_2/2_Confidence_0.833_Length_1812; Locus_1365_Transcript_1/4_Confidence_0.625_Length_2088; Locus_1365_Transcript_2/4_Confidence_0.625_Length_2086; Locus_1365_Transcript_3/4_Confidence_0.625_Length_1995; Locus_1365_Transcript_4/4_Confidence_0.625_Length_2086; Locus_15022_Transcript_1/1_Confidence_1.000_Length_2195; Locus_24015_Transcript_2/2_Confidence_0.800_Length_1691; Locu…	K00873	PK; pyruvate kinase [EC:2.7.1.40]	00620 Pyruvate metabolism [PATH:gmx00620]	Carbohydrate metabolism	Metabolism	Glycine max (soybean)
Locus_11460_Transcript_2/2_Confidence_0.833_Length_1812; Locus_1365_Transcript_1/4_Confidence_0.625_Length_2088; Locus_1365_Transcript_2/4_Confidence_0.625_Length_2086; Locus_1365_Transcript_3/4_Confidence_0.625_Length_1995; Locus_1365_Transcript_4/4_Confidence_0.625_Length_2086; Locus_15022_Transcript_1/1_Confidence_1.000_Length_2195; Locus_24015_Transcript_2/2_Confidence_0.800_Length_1691; Locu…	K00873	PK; pyruvate kinase [EC:2.7.1.40]	00230 Purine metabolism [PATH:gmx00230]	Nucleotide metabolism	Metabolism	Glycine max (soybean)
Locus_11468_Transcript_1/1_Confidence_1.000_Length_938; Locus_22411_Transcript_1/3_Confidence_0.429_Length_1338; Locus_22411_Transcript_2/3_Confidence_0.429_Length_1514; Locus_22411_Transcript_3/3_Confidence_0.571_Length_1611	K13510	LPCAT1_2; lysophosphatidylcholine acyltransferase / lyso-PAF acetyltransferase [EC:2.3.1.23 2.3.1.67]	00564 Glycerophospholipid metabolism [PATH:aly00564]	Lipid metabolism	Metabolism	Arabidopsis lyrata (lyrate rockcress)
Locus_11468_Transcript_1/1_Confidence_1.000_Length_938; Locus_22411_Transcript_1/3_Confidence_0.429_Length_1338; Locus_22411_Transcript_2/3_Confidence_0.429_Length_1514; Locus_22411_Transcript_3/3_Confidence_0.571_Length_1611	K13510	LPCAT1_2; lysophosphatidylcholine acyltransferase / lyso-PAF acetyltransferase [EC:2.3.1.23 2.3.1.67]	00565 Ether lipid metabolism [PATH:aly00565]	Lipid metabolism	Metabolism	Arabidopsis lyrata (lyrate rockcress)
Locus_11468_Transcript_1/1_Confidence_1.000_Length_938; Locus_22411_Transcript_1/3_Confidence_0.429_Length_1338; Locus_22411_Transcript_2/3_Confidence_0.429_Length_1514; Locus_22411_Transcript_3/3_Confidence_0.571_Length_1611	K13510	LPCAT1_2; lysophosphatidylcholine acyltransferase / lyso-PAF acetyltransferase [EC:2.3.1.23 2.3.1.67]	00564 Glycerophospholipid metabolism [PATH:ath00564]	Lipid metabolism	Metabolism	Arabidopsis thaliana (thale cress)
Locus_11468_Transcript_1/1_Confidence_1.000_Length_938; Locus_22411_Transcript_1/3_Confidence_0.429_Length_1338; Locus_22411_Transcript_2/3_Confidence_0.429_Length_1514; Locus_22411_Transcript_3/3_Confidence_0.571_Length_1611	K13510	LPCAT1_2; lysophosphatidylcholine acyltransferase / lyso-PAF acetyltransferase [EC:2.3.1.23 2.3.1.67]	00565 Ether lipid metabolism [PATH:ath00565]	Lipid metabolism	Metabolism	Arabidopsis thaliana (thale cress)
Locus_11468_Transcript_1/1_Confidence_1.000_Length_938; Locus_22411_Transcript_1/3_Confidence_0.429_Length_1338; Locus_22411_Transcript_2/3_Confidence_0.429_Length_1514; Locus_22411_Transcript_3/3_Confidence_0.571_Length_1611	K13510	LPCAT1_2; lysophosphatidylcholine acyltransferase / lyso-PAF acetyltransferase [EC:2.3.1.23 2.3.1.67]	00564 Glycerophospholipid metabolism [PATH:gmx00564]	Lipid metabolism	Metabolism	Glycine max (soybean)
Locus_11468_Transcript_1/1_Confidence_1.000_Length_938; Locus_22411_Transcript_1/3_Confidence_0.429_Length_1338; Locus_22411_Transcript_2/3_Confidence_0.429_Length_1514; Locus_22411_Transcript_3/3_Confidence_0.571_Length_1611	K13510	LPCAT1_2; lysophosphatidylcholine acyltransferase / lyso-PAF acetyltransferase [EC:2.3.1.23 2.3.1.67]	00565 Ether lipid metabolism [PATH:gmx00565]	Lipid metabolism	Metabolism	Glycine max (soybean)
Locus_11488_Transcript_1/1_Confidence_1.000_Length_605; Locus_30750_Transcript_1/1_Confidence_1.000_Length_1072; Locus_3829_Transcript_1/1_Confidence_1.000_Length_1027	K06100	SYMPK; symplekin	03015 mRNA surveillance pathway [PATH:aly03015]	Translation	Genetic Information Processing	Arabidopsis lyrata (lyrate rockcress)
Locus_11488_Transcript_1/1_Confidence_1.000_Length_605; Locus_30750_Transcript_1/1_Confidence_1.000_Length_1072; Locus_3829_Transcript_1/1_Confidence_1.000_Length_1027	K06100	SYMPK; symplekin	03015 mRNA surveillance pathway [PATH:ath03015]	Translation	Genetic Information Processing	Arabidopsis thaliana (thale cress)
Locus_11488_Transcript_1/1_Confidence_1.000_Length_605; Locus_30750_Transcript_1/1_Confidence_1.000_Length_1072; Locus_3829_Transcript_1/1_Confidence_1.000_Length_1027	K06100	SYMPK; symplekin	03015 mRNA surveillance pathway [PATH:gmx03015]	Translation	Genetic Information Processing	Glycine max (soybean)
Locus_11497_Transcript_1/1_Confidence_1.000_Length_2001	K09828	DHCR24; delta24-sterol reductase [EC:1.3.1.72]	00100 Steroid biosynthesis [PATH:aly00100]	Lipid metabolism	Metabolism	Arabidopsis lyrata (lyrate rockcress)
Locus_11497_Transcript_1/1_Confidence_1.000_Length_2001	K09828	DHCR24; delta24-sterol reductase [EC:1.3.1.72]	00100 Steroid biosynthesis [PATH:ath00100]	Lipid metabolism	Metabolism	Arabidopsis thaliana (thale cress)
Locus_11497_Transcript_1/1_Confidence_1.000_Length_2001	K09828	DHCR24; delta24-sterol reductase [EC:1.3.1.72]	00100 Steroid biosynthesis [PATH:gmx00100]	Lipid metabolism	Metabolism	Glycine max (soybean)
Locus_11509_Transcript_1/1_Confidence_1.000_Length_627; Locus_20935_Transcript_1/1_Confidence_1.000_Length_850; Locus_2659_Transcript_1/1_Confidence_1.000_Length_766	K02957	RP-S15Ae; small subunit ribosomal protein S15Ae	03010 Ribosome [PATH:aly03010]	Translation	Genetic Information Processing	Arabidopsis lyrata (lyrate rockcress)
Locus_11509_Transcript_1/1_Confidence_1.000_Length_627; Locus_20935_Transcript_1/1_Confidence_1.000_Length_850; Locus_2659_Transcript_1/1_Confidence_1.000_Length_766	K02957	RP-S15Ae; small subunit ribosomal protein S15Ae	03010 Ribosome [PATH:ath03010]	Translation	Genetic Information Processing	Arabidopsis thaliana (thale cress)
Locus_11509_Transcript_1/1_Confidence_1.000_Length_627; Locus_20935_Transcript_1/1_Confidence_1.000_Length_850; Locus_2659_Transcript_1/1_Confidence_1.000_Length_766	K02957	RP-S15Ae; small subunit ribosomal protein S15Ae	03010 Ribosome [PATH:gmx03010]	Translation	Genetic Information Processing	Glycine max (soybean)
Locus_11511_Transcript_1/1_Confidence_1.000_Length_1539; Locus_7583_Transcript_1/1_Confidence_1.000_Length_1592	K02148	ATPeV1C; V-type H+-transporting ATPase subunit C	00190 Oxidative phosphorylation [PATH:aly00190]	Energy metabolism	Metabolism	Arabidopsis lyrata (lyrate rockcress)
Locus_11511_Transcript_1/1_Confidence_1.000_Length_1539; Locus_7583_Transcript_1/1_Confidence_1.000_Length_1592	K02148	ATPeV1C; V-type H+-transporting ATPase subunit C	04145 Phagosome [PATH:aly04145]	Transport and catabolism	Cellular Processes	Arabidopsis lyrata (lyrate rockcress)
Locus_11511_Transcript_1/1_Confidence_1.000_Length_1539; Locus_7583_Transcript_1/1_Confidence_1.000_Length_1592	K02148	ATPeV1C; V-type H+-transporting ATPase subunit C	00190 Oxidative phosphorylation [PATH:ath00190]	Energy metabolism	Metabolism	Arabidopsis thaliana (thale cress)
Locus_11511_Transcript_1/1_Confidence_1.000_Length_1539; Locus_7583_Transcript_1/1_Confidence_1.000_Length_1592	K02148	ATPeV1C; V-type H+-transporting ATPase subunit C	04145 Phagosome [PATH:ath04145]	Transport and catabolism	Cellular Processes	Arabidopsis thaliana (thale cress)
Locus_11511_Transcript_1/1_Confidence_1.000_Length_1539; Locus_7583_Transcript_1/1_Confidence_1.000_Length_1592	K02148	ATPeV1C; V-type H+-transporting ATPase subunit C	00190 Oxidative phosphorylation [PATH:gmx00190]	Energy metabolism	Metabolism	Glycine max (soybean)
Locus_11511_Transcript_1/1_Confidence_1.000_Length_1539; Locus_7583_Transcript_1/1_Confidence_1.000_Length_1592	K02148	ATPeV1C; V-type H+-transporting ATPase subunit C	04145 Phagosome [PATH:gmx04145]	Transport and catabolism	Cellular Processes	Glycine max (soybean)
Locus_11514_Transcript_1/1_Confidence_1.000_Length_1476; Locus_1367_Transcript_1/2_Confidence_0.750_Length_1436; Locus_1367_Transcript_2/2_Confidence_0.750_Length_1412; Locus_16144_Transcript_1/1_Confidence_1.000_Length_1220; Locus_2800_Transcript_1/2_Confidence_0.800_Length_1490; Locus_2800_Transcript_2/2_Confidence_0.800_Length_1499; Locus_4758_Transcript_1/2_Confidence_0.667_Length_1485; Locus…	K01738	cysK; cysteine synthase A [EC:2.5.1.47]	01200 Carbon metabolism [PATH:aly01200]	Metabolism	Metabolism	Arabidopsis lyrata (lyrate rockcress)
Locus_11514_Transcript_1/1_Confidence_1.000_Length_1476; Locus_1367_Transcript_1/2_Confidence_0.750_Length_1436; Locus_1367_Transcript_2/2_Confidence_0.750_Length_1412; Locus_16144_Transcript_1/1_Confidence_1.000_Length_1220; Locus_2800_Transcript_1/2_Confidence_0.800_Length_1490; Locus_2800_Transcript_2/2_Confidence_0.800_Length_1499; Locus_4758_Transcript_1/2_Confidence_0.667_Length_1485; Locus…	K01738	cysK; cysteine synthase A [EC:2.5.1.47]	01230 Biosynthesis of amino acids [PATH:aly01230]	Metabolism	Metabolism	Arabidopsis lyrata (lyrate rockcress)
Locus_11514_Transcript_1/1_Confidence_1.000_Length_1476; Locus_1367_Transcript_1/2_Confidence_0.750_Length_1436; Locus_1367_Transcript_2/2_Confidence_0.750_Length_1412; Locus_16144_Transcript_1/1_Confidence_1.000_Length_1220; Locus_2800_Transcript_1/2_Confidence_0.800_Length_1490; Locus_2800_Transcript_2/2_Confidence_0.800_Length_1499; Locus_4758_Transcript_1/2_Confidence_0.667_Length_1485; Locus…	K01738	cysK; cysteine synthase A [EC:2.5.1.47]	00920 Sulfur metabolism [PATH:aly00920]	Energy metabolism	Metabolism	Arabidopsis lyrata (lyrate rockcress)
Locus_11514_Transcript_1/1_Confidence_1.000_Length_1476; Locus_1367_Transcript_1/2_Confidence_0.750_Length_1436; Locus_1367_Transcript_2/2_Confidence_0.750_Length_1412; Locus_16144_Transcript_1/1_Confidence_1.000_Length_1220; Locus_2800_Transcript_1/2_Confidence_0.800_Length_1490; Locus_2800_Transcript_2/2_Confidence_0.800_Length_1499; Locus_4758_Transcript_1/2_Confidence_0.667_Length_1485; Locus…	K01738	cysK; cysteine synthase A [EC:2.5.1.47]	00270 Cysteine and methionine metabolism [PATH:aly00270]	Amino acid metabolism	Metabolism	Arabidopsis lyrata (lyrate rockcress)
Locus_11514_Transcript_1/1_Confidence_1.000_Length_1476; Locus_1367_Transcript_1/2_Confidence_0.750_Length_1436; Locus_1367_Transcript_2/2_Confidence_0.750_Length_1412; Locus_16144_Transcript_1/1_Confidence_1.000_Length_1220; Locus_2800_Transcript_1/2_Confidence_0.800_Length_1490; Locus_2800_Transcript_2/2_Confidence_0.800_Length_1499; Locus_4758_Transcript_1/2_Confidence_0.667_Length_1485; Locus…	K01738	cysK; cysteine synthase A [EC:2.5.1.47]	01200 Carbon metabolism [PATH:ath01200]	Metabolism	Metabolism	Arabidopsis thaliana (thale cress)
Locus_11514_Transcript_1/1_Confidence_1.000_Length_1476; Locus_1367_Transcript_1/2_Confidence_0.750_Length_1436; Locus_1367_Transcript_2/2_Confidence_0.750_Length_1412; Locus_16144_Transcript_1/1_Confidence_1.000_Length_1220; Locus_2800_Transcript_1/2_Confidence_0.800_Length_1490; Locus_2800_Transcript_2/2_Confidence_0.800_Length_1499; Locus_4758_Transcript_1/2_Confidence_0.667_Length_1485; Locus…	K01738	cysK; cysteine synthase A [EC:2.5.1.47]	01230 Biosynthesis of amino acids [PATH:ath01230]	Metabolism	Metabolism	Arabidopsis thaliana (thale cress)
Locus_11514_Transcript_1/1_Confidence_1.000_Length_1476; Locus_1367_Transcript_1/2_Confidence_0.750_Length_1436; Locus_1367_Transcript_2/2_Confidence_0.750_Length_1412; Locus_16144_Transcript_1/1_Confidence_1.000_Length_1220; Locus_2800_Transcript_1/2_Confidence_0.800_Length_1490; Locus_2800_Transcript_2/2_Confidence_0.800_Length_1499; Locus_4758_Transcript_1/2_Confidence_0.667_Length_1485; Locus…	K01738	cysK; cysteine synthase A [EC:2.5.1.47]	00920 Sulfur metabolism [PATH:ath00920]	Energy metabolism	Metabolism	Arabidopsis thaliana (thale cress)
Locus_11514_Transcript_1/1_Confidence_1.000_Length_1476; Locus_1367_Transcript_1/2_Confidence_0.750_Length_1436; Locus_1367_Transcript_2/2_Confidence_0.750_Length_1412; Locus_16144_Transcript_1/1_Confidence_1.000_Length_1220; Locus_2800_Transcript_1/2_Confidence_0.800_Length_1490; Locus_2800_Transcript_2/2_Confidence_0.800_Length_1499; Locus_4758_Transcript_1/2_Confidence_0.667_Length_1485; Locus…	K01738	cysK; cysteine synthase A [EC:2.5.1.47]	00270 Cysteine and methionine metabolism [PATH:ath00270]	Amino acid metabolism	Metabolism	Arabidopsis thaliana (thale cress)
Locus_11514_Transcript_1/1_Confidence_1.000_Length_1476; Locus_1367_Transcript_1/2_Confidence_0.750_Length_1436; Locus_1367_Transcript_2/2_Confidence_0.750_Length_1412; Locus_16144_Transcript_1/1_Confidence_1.000_Length_1220; Locus_2800_Transcript_1/2_Confidence_0.800_Length_1490; Locus_2800_Transcript_2/2_Confidence_0.800_Length_1499; Locus_4758_Transcript_1/2_Confidence_0.667_Length_1485; Locus…	K01738	cysK; cysteine synthase A [EC:2.5.1.47]	01200 Carbon metabolism [PATH:gmx01200]	Metabolism	Metabolism	Glycine max (soybean)
Locus_11514_Transcript_1/1_Confidence_1.000_Length_1476; Locus_1367_Transcript_1/2_Confidence_0.750_Length_1436; Locus_1367_Transcript_2/2_Confidence_0.750_Length_1412; Locus_16144_Transcript_1/1_Confidence_1.000_Length_1220; Locus_2800_Transcript_1/2_Confidence_0.800_Length_1490; Locus_2800_Transcript_2/2_Confidence_0.800_Length_1499; Locus_4758_Transcript_1/2_Confidence_0.667_Length_1485; Locus…	K01738	cysK; cysteine synthase A [EC:2.5.1.47]	01230 Biosynthesis of amino acids [PATH:gmx01230]	Metabolism	Metabolism	Glycine max (soybean)
Locus_11514_Transcript_1/1_Confidence_1.000_Length_1476; Locus_1367_Transcript_1/2_Confidence_0.750_Length_1436; Locus_1367_Transcript_2/2_Confidence_0.750_Length_1412; Locus_16144_Transcript_1/1_Confidence_1.000_Length_1220; Locus_2800_Transcript_1/2_Confidence_0.800_Length_1490; Locus_2800_Transcript_2/2_Confidence_0.800_Length_1499; Locus_4758_Transcript_1/2_Confidence_0.667_Length_1485; Locus…	K01738	cysK; cysteine synthase A [EC:2.5.1.47]	00920 Sulfur metabolism [PATH:gmx00920]	Energy metabolism	Metabolism	Glycine max (soybean)
Locus_11514_Transcript_1/1_Confidence_1.000_Length_1476; Locus_1367_Transcript_1/2_Confidence_0.750_Length_1436; Locus_1367_Transcript_2/2_Confidence_0.750_Length_1412; Locus_16144_Transcript_1/1_Confidence_1.000_Length_1220; Locus_2800_Transcript_1/2_Confidence_0.800_Length_1490; Locus_2800_Transcript_2/2_Confidence_0.800_Length_1499; Locus_4758_Transcript_1/2_Confidence_0.667_Length_1485; Locus…	K01738	cysK; cysteine synthase A [EC:2.5.1.47]	00270 Cysteine and methionine metabolism [PATH:gmx00270]	Amino acid metabolism	Metabolism	Glycine max (soybean)
Locus_11575_Transcript_1/1_Confidence_1.000_Length_2930; Locus_12752_Transcript_1/1_Confidence_1.000_Length_2217	K01870	IARS; isoleucyl-tRNA synthetase [EC:6.1.1.5]	00970 Aminoacyl-tRNA biosynthesis [PATH:aly00970]	Translation	Genetic Information Processing	Arabidopsis lyrata (lyrate rockcress)
Locus_11575_Transcript_1/1_Confidence_1.000_Length_2930; Locus_12752_Transcript_1/1_Confidence_1.000_Length_2217	K01870	IARS; isoleucyl-tRNA synthetase [EC:6.1.1.5]	00970 Aminoacyl-tRNA biosynthesis [PATH:ath00970]	Translation	Genetic Information Processing	Arabidopsis thaliana (thale cress)
Locus_11575_Transcript_1/1_Confidence_1.000_Length_2930; Locus_12752_Transcript_1/1_Confidence_1.000_Length_2217	K01870	IARS; isoleucyl-tRNA synthetase [EC:6.1.1.5]	00970 Aminoacyl-tRNA biosynthesis [PATH:gmx00970]	Translation	Genetic Information Processing	Glycine max (soybean)
Locus_1158_Transcript_1/6_Confidence_0.615_Length_1171; Locus_1158_Transcript_2/6_Confidence_0.615_Length_1159; Locus_1158_Transcript_3/6_Confidence_0.615_Length_1113; Locus_1158_Transcript_4/6_Confidence_0.615_Length_1159; Locus_1158_Transcript_5/6_Confidence_0.538_Length_1012; Locus_1158_Transcript_6/6_Confidence_0.615_Length_1159	K02728	PSMA4; 20S proteasome subunit alpha 3 [EC:3.4.25.1]	03050 Proteasome [PATH:aly03050]	Folding, sorting and degradation	Genetic Information Processing	Arabidopsis lyrata (lyrate rockcress)
Locus_1158_Transcript_1/6_Confidence_0.615_Length_1171; Locus_1158_Transcript_2/6_Confidence_0.615_Length_1159; Locus_1158_Transcript_3/6_Confidence_0.615_Length_1113; Locus_1158_Transcript_4/6_Confidence_0.615_Length_1159; Locus_1158_Transcript_5/6_Confidence_0.538_Length_1012; Locus_1158_Transcript_6/6_Confidence_0.615_Length_1159	K02728	PSMA4; 20S proteasome subunit alpha 3 [EC:3.4.25.1]	03050 Proteasome [PATH:ath03050]	Folding, sorting and degradation	Genetic Information Processing	Arabidopsis thaliana (thale cress)
Locus_1158_Transcript_1/6_Confidence_0.615_Length_1171; Locus_1158_Transcript_2/6_Confidence_0.615_Length_1159; Locus_1158_Transcript_3/6_Confidence_0.615_Length_1113; Locus_1158_Transcript_4/6_Confidence_0.615_Length_1159; Locus_1158_Transcript_5/6_Confidence_0.538_Length_1012; Locus_1158_Transcript_6/6_Confidence_0.615_Length_1159	K02728	PSMA4; 20S proteasome subunit alpha 3 [EC:3.4.25.1]	03050 Proteasome [PATH:gmx03050]	Folding, sorting and degradation	Genetic Information Processing	Glycine max (soybean)
Locus_11604_Transcript_1/1_Confidence_1.000_Length_1788	K00726	MGAT1; alpha-1,3-mannosyl-glycoprotein beta-1,2-N-acetylglucosaminyltransferase [EC:2.4.1.101]	00510 N-Glycan biosynthesis [PATH:aly00510]	Glycan biosynthesis and metabolism	Metabolism	Arabidopsis lyrata (lyrate rockcress)
Locus_11604_Transcript_1/1_Confidence_1.000_Length_1788	K00726	MGAT1; alpha-1,3-mannosyl-glycoprotein beta-1,2-N-acetylglucosaminyltransferase [EC:2.4.1.101]	00510 N-Glycan biosynthesis [PATH:ath00510]	Glycan biosynthesis and metabolism	Metabolism	Arabidopsis thaliana (thale cress)
Locus_11604_Transcript_1/1_Confidence_1.000_Length_1788	K00726	MGAT1; alpha-1,3-mannosyl-glycoprotein beta-1,2-N-acetylglucosaminyltransferase [EC:2.4.1.101]	00510 N-Glycan biosynthesis [PATH:gmx00510]	Glycan biosynthesis and metabolism	Metabolism	Glycine max (soybean)
Locus_11644_Transcript_1/1_Confidence_1.000_Length_897; Locus_17035_Transcript_1/1_Confidence_1.000_Length_1313	K19355	MAN; mannan endo-1,4-beta-mannosidase [EC:3.2.1.78]	00051 Fructose and mannose metabolism [PATH:aly00051]	Carbohydrate metabolism	Metabolism	Arabidopsis lyrata (lyrate rockcress)
Locus_11644_Transcript_1/1_Confidence_1.000_Length_897; Locus_17035_Transcript_1/1_Confidence_1.000_Length_1313	K19355	MAN; mannan endo-1,4-beta-mannosidase [EC:3.2.1.78]	00051 Fructose and mannose metabolism [PATH:ath00051]	Carbohydrate metabolism	Metabolism	Arabidopsis thaliana (thale cress)
Locus_11644_Transcript_1/1_Confidence_1.000_Length_897; Locus_17035_Transcript_1/1_Confidence_1.000_Length_1313	K19355	MAN; mannan endo-1,4-beta-mannosidase [EC:3.2.1.78]	00051 Fructose and mannose metabolism [PATH:gmx00051]	Carbohydrate metabolism	Metabolism	Glycine max (soybean)
Locus_11648_Transcript_1/1_Confidence_1.000_Length_1725; Locus_2778_Transcript_1/2_Confidence_0.667_Length_1402; Locus_2778_Transcript_2/2_Confidence_0.667_Length_1402	K01885	EARS; glutamyl-tRNA synthetase [EC:6.1.1.17]	00860 Porphyrin and chlorophyll metabolism [PATH:aly00860]	Metabolism of cofactors and vitamins	Metabolism	Arabidopsis lyrata (lyrate rockcress)
Locus_11648_Transcript_1/1_Confidence_1.000_Length_1725; Locus_2778_Transcript_1/2_Confidence_0.667_Length_1402; Locus_2778_Transcript_2/2_Confidence_0.667_Length_1402	K01885	EARS; glutamyl-tRNA synthetase [EC:6.1.1.17]	00970 Aminoacyl-tRNA biosynthesis [PATH:aly00970]	Translation	Genetic Information Processing	Arabidopsis lyrata (lyrate rockcress)
Locus_11648_Transcript_1/1_Confidence_1.000_Length_1725; Locus_2778_Transcript_1/2_Confidence_0.667_Length_1402; Locus_2778_Transcript_2/2_Confidence_0.667_Length_1402	K01885	EARS; glutamyl-tRNA synthetase [EC:6.1.1.17]	00860 Porphyrin and chlorophyll metabolism [PATH:ath00860]	Metabolism of cofactors and vitamins	Metabolism	Arabidopsis thaliana (thale cress)
Locus_11648_Transcript_1/1_Confidence_1.000_Length_1725; Locus_2778_Transcript_1/2_Confidence_0.667_Length_1402; Locus_2778_Transcript_2/2_Confidence_0.667_Length_1402	K01885	EARS; glutamyl-tRNA synthetase [EC:6.1.1.17]	00970 Aminoacyl-tRNA biosynthesis [PATH:ath00970]	Translation	Genetic Information Processing	Arabidopsis thaliana (thale cress)
Locus_11648_Transcript_1/1_Confidence_1.000_Length_1725; Locus_2778_Transcript_1/2_Confidence_0.667_Length_1402; Locus_2778_Transcript_2/2_Confidence_0.667_Length_1402	K01885	EARS; glutamyl-tRNA synthetase [EC:6.1.1.17]	00860 Porphyrin and chlorophyll metabolism [PATH:gmx00860]	Metabolism of cofactors and vitamins	Metabolism	Glycine max (soybean)
Locus_11648_Transcript_1/1_Confidence_1.000_Length_1725; Locus_2778_Transcript_1/2_Confidence_0.667_Length_1402; Locus_2778_Transcript_2/2_Confidence_0.667_Length_1402	K01885	EARS; glutamyl-tRNA synthetase [EC:6.1.1.17]	00970 Aminoacyl-tRNA biosynthesis [PATH:gmx00970]	Translation	Genetic Information Processing	Glycine max (soybean)
Locus_1165_Transcript_1/1_Confidence_1.000_Length_2115; Locus_8942_Transcript_1/1_Confidence_1.000_Length_2040	K01810	GPI; glucose-6-phosphate isomerase [EC:5.3.1.9]	01200 Carbon metabolism [PATH:aly01200]	Metabolism	Metabolism	Arabidopsis lyrata (lyrate rockcress)
Locus_1165_Transcript_1/1_Confidence_1.000_Length_2115; Locus_8942_Transcript_1/1_Confidence_1.000_Length_2040	K01810	GPI; glucose-6-phosphate isomerase [EC:5.3.1.9]	00010 Glycolysis / Gluconeogenesis [PATH:aly00010]	Carbohydrate metabolism	Metabolism	Arabidopsis lyrata (lyrate rockcress)
Locus_1165_Transcript_1/1_Confidence_1.000_Length_2115; Locus_8942_Transcript_1/1_Confidence_1.000_Length_2040	K01810	GPI; glucose-6-phosphate isomerase [EC:5.3.1.9]	00030 Pentose phosphate pathway [PATH:aly00030]	Carbohydrate metabolism	Metabolism	Arabidopsis lyrata (lyrate rockcress)
Locus_1165_Transcript_1/1_Confidence_1.000_Length_2115; Locus_8942_Transcript_1/1_Confidence_1.000_Length_2040	K01810	GPI; glucose-6-phosphate isomerase [EC:5.3.1.9]	00500 Starch and sucrose metabolism [PATH:aly00500]	Carbohydrate metabolism	Metabolism	Arabidopsis lyrata (lyrate rockcress)
Locus_1165_Transcript_1/1_Confidence_1.000_Length_2115; Locus_8942_Transcript_1/1_Confidence_1.000_Length_2040	K01810	GPI; glucose-6-phosphate isomerase [EC:5.3.1.9]	00520 Amino sugar and nucleotide sugar metabolism [PATH:aly00520]	Carbohydrate metabolism	Metabolism	Arabidopsis lyrata (lyrate rockcress)
Locus_1165_Transcript_1/1_Confidence_1.000_Length_2115; Locus_8942_Transcript_1/1_Confidence_1.000_Length_2040	K01810	GPI; glucose-6-phosphate isomerase [EC:5.3.1.9]	01200 Carbon metabolism [PATH:ath01200]	Metabolism	Metabolism	Arabidopsis thaliana (thale cress)
Locus_1165_Transcript_1/1_Confidence_1.000_Length_2115; Locus_8942_Transcript_1/1_Confidence_1.000_Length_2040	K01810	GPI; glucose-6-phosphate isomerase [EC:5.3.1.9]	00010 Glycolysis / Gluconeogenesis [PATH:ath00010]	Carbohydrate metabolism	Metabolism	Arabidopsis thaliana (thale cress)
Locus_1165_Transcript_1/1_Confidence_1.000_Length_2115; Locus_8942_Transcript_1/1_Confidence_1.000_Length_2040	K01810	GPI; glucose-6-phosphate isomerase [EC:5.3.1.9]	00030 Pentose phosphate pathway [PATH:ath00030]	Carbohydrate metabolism	Metabolism	Arabidopsis thaliana (thale cress)
Locus_1165_Transcript_1/1_Confidence_1.000_Length_2115; Locus_8942_Transcript_1/1_Confidence_1.000_Length_2040	K01810	GPI; glucose-6-phosphate isomerase [EC:5.3.1.9]	00500 Starch and sucrose metabolism [PATH:ath00500]	Carbohydrate metabolism	Metabolism	Arabidopsis thaliana (thale cress)
Locus_1165_Transcript_1/1_Confidence_1.000_Length_2115; Locus_8942_Transcript_1/1_Confidence_1.000_Length_2040	K01810	GPI; glucose-6-phosphate isomerase [EC:5.3.1.9]	00520 Amino sugar and nucleotide sugar metabolism [PATH:ath00520]	Carbohydrate metabolism	Metabolism	Arabidopsis thaliana (thale cress)
Locus_1165_Transcript_1/1_Confidence_1.000_Length_2115; Locus_8942_Transcript_1/1_Confidence_1.000_Length_2040	K01810	GPI; glucose-6-phosphate isomerase [EC:5.3.1.9]	01200 Carbon metabolism [PATH:gmx01200]	Metabolism	Metabolism	Glycine max (soybean)
Locus_1165_Transcript_1/1_Confidence_1.000_Length_2115; Locus_8942_Transcript_1/1_Confidence_1.000_Length_2040	K01810	GPI; glucose-6-phosphate isomerase [EC:5.3.1.9]	00010 Glycolysis / Gluconeogenesis [PATH:gmx00010]	Carbohydrate metabolism	Metabolism	Glycine max (soybean)
Locus_1165_Transcript_1/1_Confidence_1.000_Length_2115; Locus_8942_Transcript_1/1_Confidence_1.000_Length_2040	K01810	GPI; glucose-6-phosphate isomerase [EC:5.3.1.9]	00030 Pentose phosphate pathway [PATH:gmx00030]	Carbohydrate metabolism	Metabolism	Glycine max (soybean)
Locus_1165_Transcript_1/1_Confidence_1.000_Length_2115; Locus_8942_Transcript_1/1_Confidence_1.000_Length_2040	K01810	GPI; glucose-6-phosphate isomerase [EC:5.3.1.9]	00500 Starch and sucrose metabolism [PATH:gmx00500]	Carbohydrate metabolism	Metabolism	Glycine max (soybean)
Locus_1165_Transcript_1/1_Confidence_1.000_Length_2115; Locus_8942_Transcript_1/1_Confidence_1.000_Length_2040	K01810	GPI; glucose-6-phosphate isomerase [EC:5.3.1.9]	00520 Amino sugar and nucleotide sugar metabolism [PATH:gmx00520]	Carbohydrate metabolism	Metabolism	Glycine max (soybean)
Locus_11658_Transcript_1/1_Confidence_1.000_Length_1144	K14011	UBXN6; UBX domain-containing protein 6	04141 Protein processing in endoplasmic reticulum [PATH:aly04141]	Folding, sorting and degradation	Genetic Information Processing	Arabidopsis lyrata (lyrate rockcress)
Locus_11658_Transcript_1/1_Confidence_1.000_Length_1144	K14011	UBXN6; UBX domain-containing protein 6	04141 Protein processing in endoplasmic reticulum [PATH:ath04141]	Folding, sorting and degradation	Genetic Information Processing	Arabidopsis thaliana (thale cress)
Locus_11658_Transcript_1/1_Confidence_1.000_Length_1144	K14011	UBXN6; UBX domain-containing protein 6	04141 Protein processing in endoplasmic reticulum [PATH:gmx04141]	Folding, sorting and degradation	Genetic Information Processing	Glycine max (soybean)
Locus_11662_Transcript_1/1_Confidence_1.000_Length_1325	K02704	psbB; photosystem II CP47 chlorophyll apoprotein	00195 Photosynthesis [PATH:aly00195]	Energy metabolism	Metabolism	Arabidopsis lyrata (lyrate rockcress)
Locus_11662_Transcript_1/1_Confidence_1.000_Length_1325	K02704	psbB; photosystem II CP47 chlorophyll apoprotein	00195 Photosynthesis [PATH:ath00195]	Energy metabolism	Metabolism	Arabidopsis thaliana (thale cress)
Locus_11662_Transcript_1/1_Confidence_1.000_Length_1325	K02704	psbB; photosystem II CP47 chlorophyll apoprotein	00195 Photosynthesis [PATH:gmx00195]	Energy metabolism	Metabolism	Glycine max (soybean)
Locus_11696_Transcript_1/1_Confidence_1.000_Length_1468	K13511	TAZ; monolysocardiolipin acyltransferase [EC:2.3.1.-]	00564 Glycerophospholipid metabolism [PATH:aly00564]	Lipid metabolism	Metabolism	Arabidopsis lyrata (lyrate rockcress)
Locus_11696_Transcript_1/1_Confidence_1.000_Length_1468	K13511	TAZ; monolysocardiolipin acyltransferase [EC:2.3.1.-]	00564 Glycerophospholipid metabolism [PATH:ath00564]	Lipid metabolism	Metabolism	Arabidopsis thaliana (thale cress)
Locus_11696_Transcript_1/1_Confidence_1.000_Length_1468	K13511	TAZ; monolysocardiolipin acyltransferase [EC:2.3.1.-]	00564 Glycerophospholipid metabolism [PATH:gmx00564]	Lipid metabolism	Metabolism	Glycine max (soybean)
Locus_117_Transcript_1/1_Confidence_1.000_Length_2051; Locus_13686_Transcript_1/1_Confidence_1.000_Length_1819; Locus_1848_Transcript_1/1_Confidence_1.000_Length_1690; Locus_20961_Transcript_1/1_Confidence_1.000_Length_1860; Locus_21039_Transcript_1/1_Confidence_1.000_Length_2038; Locus_2205_Transcript_1/1_Confidence_1.000_Length_1709; Locus_4068_Transcript_1/1_Confidence_1.000_Length_1950; Locus…	K15397	KCS; 3-ketoacyl-CoA synthase [EC:2.3.1.199]	00062 Fatty acid elongation [PATH:aly00062]	Lipid metabolism	Metabolism	Arabidopsis lyrata (lyrate rockcress)
Locus_117_Transcript_1/1_Confidence_1.000_Length_2051; Locus_13686_Transcript_1/1_Confidence_1.000_Length_1819; Locus_1848_Transcript_1/1_Confidence_1.000_Length_1690; Locus_20961_Transcript_1/1_Confidence_1.000_Length_1860; Locus_21039_Transcript_1/1_Confidence_1.000_Length_2038; Locus_2205_Transcript_1/1_Confidence_1.000_Length_1709; Locus_4068_Transcript_1/1_Confidence_1.000_Length_1950; Locus…	K15397	KCS; 3-ketoacyl-CoA synthase [EC:2.3.1.199]	00062 Fatty acid elongation [PATH:ath00062]	Lipid metabolism	Metabolism	Arabidopsis thaliana (thale cress)
Locus_117_Transcript_1/1_Confidence_1.000_Length_2051; Locus_13686_Transcript_1/1_Confidence_1.000_Length_1819; Locus_1848_Transcript_1/1_Confidence_1.000_Length_1690; Locus_20961_Transcript_1/1_Confidence_1.000_Length_1860; Locus_21039_Transcript_1/1_Confidence_1.000_Length_2038; Locus_2205_Transcript_1/1_Confidence_1.000_Length_1709; Locus_4068_Transcript_1/1_Confidence_1.000_Length_1950; Locus…	K15397	KCS; 3-ketoacyl-CoA synthase [EC:2.3.1.199]	04626 Plant-pathogen interaction [PATH:ath04626]	Environmental adaptation	Organismal Systems	Arabidopsis thaliana (thale cress)
Locus_117_Transcript_1/1_Confidence_1.000_Length_2051; Locus_13686_Transcript_1/1_Confidence_1.000_Length_1819; Locus_1848_Transcript_1/1_Confidence_1.000_Length_1690; Locus_20961_Transcript_1/1_Confidence_1.000_Length_1860; Locus_21039_Transcript_1/1_Confidence_1.000_Length_2038; Locus_2205_Transcript_1/1_Confidence_1.000_Length_1709; Locus_4068_Transcript_1/1_Confidence_1.000_Length_1950; Locus…	K15397	KCS; 3-ketoacyl-CoA synthase [EC:2.3.1.199]	00062 Fatty acid elongation [PATH:gmx00062]	Lipid metabolism	Metabolism	Glycine max (soybean)
Locus_11708_Transcript_1/1_Confidence_1.000_Length_1275; Locus_14988_Transcript_1/1_Confidence_1.000_Length_905	K01227	E3.2.1.96; mannosyl-glycoprotein endo-beta-N-acetylglucosaminidase [EC:3.2.1.96]	00511 Other glycan degradation [PATH:aly00511]	Glycan biosynthesis and metabolism	Metabolism	Arabidopsis lyrata (lyrate rockcress)
Locus_11708_Transcript_1/1_Confidence_1.000_Length_1275; Locus_14988_Transcript_1/1_Confidence_1.000_Length_905	K01227	E3.2.1.96; mannosyl-glycoprotein endo-beta-N-acetylglucosaminidase [EC:3.2.1.96]	00511 Other glycan degradation [PATH:ath00511]	Glycan biosynthesis and metabolism	Metabolism	Arabidopsis thaliana (thale cress)
Locus_11708_Transcript_1/1_Confidence_1.000_Length_1275; Locus_14988_Transcript_1/1_Confidence_1.000_Length_905	K01227	E3.2.1.96; mannosyl-glycoprotein endo-beta-N-acetylglucosaminidase [EC:3.2.1.96]	00511 Other glycan degradation [PATH:gmx00511]	Glycan biosynthesis and metabolism	Metabolism	Glycine max (soybean)
Locus_11713_Transcript_1/1_Confidence_1.000_Length_1054; Locus_1226_Transcript_1/3_Confidence_0.667_Length_1314; Locus_1226_Transcript_2/3_Confidence_0.667_Length_1296; Locus_1226_Transcript_3/3_Confidence_0.667_Length_1314; Locus_13446_Transcript_1/3_Confidence_0.818_Length_1238; Locus_13446_Transcript_3/3_Confidence_0.818_Length_1238; Locus_14179_Transcript_1/1_Confidence_1.000_Length_1184; Loc…	K00430	E1.11.1.7; peroxidase [EC:1.11.1.7]	00360 Phenylalanine metabolism [PATH:aly00360]	Amino acid metabolism	Metabolism	Arabidopsis lyrata (lyrate rockcress)
Locus_11713_Transcript_1/1_Confidence_1.000_Length_1054; Locus_1226_Transcript_1/3_Confidence_0.667_Length_1314; Locus_1226_Transcript_2/3_Confidence_0.667_Length_1296; Locus_1226_Transcript_3/3_Confidence_0.667_Length_1314; Locus_13446_Transcript_1/3_Confidence_0.818_Length_1238; Locus_13446_Transcript_3/3_Confidence_0.818_Length_1238; Locus_14179_Transcript_1/1_Confidence_1.000_Length_1184; Loc…	K00430	E1.11.1.7; peroxidase [EC:1.11.1.7]	00940 Phenylpropanoid biosynthesis [PATH:aly00940]	Biosynthesis of other secondary metabolites	Metabolism	Arabidopsis lyrata (lyrate rockcress)
Locus_11713_Transcript_1/1_Confidence_1.000_Length_1054; Locus_1226_Transcript_1/3_Confidence_0.667_Length_1314; Locus_1226_Transcript_2/3_Confidence_0.667_Length_1296; Locus_1226_Transcript_3/3_Confidence_0.667_Length_1314; Locus_13446_Transcript_1/3_Confidence_0.818_Length_1238; Locus_13446_Transcript_3/3_Confidence_0.818_Length_1238; Locus_14179_Transcript_1/1_Confidence_1.000_Length_1184; Loc…	K00430	E1.11.1.7; peroxidase [EC:1.11.1.7]	00360 Phenylalanine metabolism [PATH:ath00360]	Amino acid metabolism	Metabolism	Arabidopsis thaliana (thale cress)
Locus_11713_Transcript_1/1_Confidence_1.000_Length_1054; Locus_1226_Transcript_1/3_Confidence_0.667_Length_1314; Locus_1226_Transcript_2/3_Confidence_0.667_Length_1296; Locus_1226_Transcript_3/3_Confidence_0.667_Length_1314; Locus_13446_Transcript_1/3_Confidence_0.818_Length_1238; Locus_13446_Transcript_3/3_Confidence_0.818_Length_1238; Locus_14179_Transcript_1/1_Confidence_1.000_Length_1184; Loc…	K00430	E1.11.1.7; peroxidase [EC:1.11.1.7]	00940 Phenylpropanoid biosynthesis [PATH:ath00940]	Biosynthesis of other secondary metabolites	Metabolism	Arabidopsis thaliana (thale cress)
Locus_11713_Transcript_1/1_Confidence_1.000_Length_1054; Locus_1226_Transcript_1/3_Confidence_0.667_Length_1314; Locus_1226_Transcript_2/3_Confidence_0.667_Length_1296; Locus_1226_Transcript_3/3_Confidence_0.667_Length_1314; Locus_13446_Transcript_1/3_Confidence_0.818_Length_1238; Locus_13446_Transcript_3/3_Confidence_0.818_Length_1238; Locus_14179_Transcript_1/1_Confidence_1.000_Length_1184; Loc…	K00430	E1.11.1.7; peroxidase [EC:1.11.1.7]	00360 Phenylalanine metabolism [PATH:gmx00360]	Amino acid metabolism	Metabolism	Glycine max (soybean)
Locus_11713_Transcript_1/1_Confidence_1.000_Length_1054; Locus_1226_Transcript_1/3_Confidence_0.667_Length_1314; Locus_1226_Transcript_2/3_Confidence_0.667_Length_1296; Locus_1226_Transcript_3/3_Confidence_0.667_Length_1314; Locus_13446_Transcript_1/3_Confidence_0.818_Length_1238; Locus_13446_Transcript_3/3_Confidence_0.818_Length_1238; Locus_14179_Transcript_1/1_Confidence_1.000_Length_1184; Loc…	K00430	E1.11.1.7; peroxidase [EC:1.11.1.7]	00940 Phenylpropanoid biosynthesis [PATH:gmx00940]	Biosynthesis of other secondary metabolites	Metabolism	Glycine max (soybean)
Locus_1174_Transcript_1/1_Confidence_1.000_Length_2587; Locus_21159_Transcript_1/1_Confidence_1.000_Length_2552; Locus_928_Transcript_1/1_Confidence_1.000_Length_2459	K01662	dxs; 1-deoxy-D-xylulose-5-phosphate synthase [EC:2.2.1.7]	00730 Thiamine metabolism [PATH:aly00730]	Metabolism of cofactors and vitamins	Metabolism	Arabidopsis lyrata (lyrate rockcress)
Locus_1174_Transcript_1/1_Confidence_1.000_Length_2587; Locus_21159_Transcript_1/1_Confidence_1.000_Length_2552; Locus_928_Transcript_1/1_Confidence_1.000_Length_2459	K01662	dxs; 1-deoxy-D-xylulose-5-phosphate synthase [EC:2.2.1.7]	00900 Terpenoid backbone biosynthesis [PATH:aly00900]	Metabolism of terpenoids and polyketides	Metabolism	Arabidopsis lyrata (lyrate rockcress)
Locus_1174_Transcript_1/1_Confidence_1.000_Length_2587; Locus_21159_Transcript_1/1_Confidence_1.000_Length_2552; Locus_928_Transcript_1/1_Confidence_1.000_Length_2459	K01662	dxs; 1-deoxy-D-xylulose-5-phosphate synthase [EC:2.2.1.7]	00730 Thiamine metabolism [PATH:ath00730]	Metabolism of cofactors and vitamins	Metabolism	Arabidopsis thaliana (thale cress)
Locus_1174_Transcript_1/1_Confidence_1.000_Length_2587; Locus_21159_Transcript_1/1_Confidence_1.000_Length_2552; Locus_928_Transcript_1/1_Confidence_1.000_Length_2459	K01662	dxs; 1-deoxy-D-xylulose-5-phosphate synthase [EC:2.2.1.7]	00900 Terpenoid backbone biosynthesis [PATH:ath00900]	Metabolism of terpenoids and polyketides	Metabolism	Arabidopsis thaliana (thale cress)
Locus_1174_Transcript_1/1_Confidence_1.000_Length_2587; Locus_21159_Transcript_1/1_Confidence_1.000_Length_2552; Locus_928_Transcript_1/1_Confidence_1.000_Length_2459	K01662	dxs; 1-deoxy-D-xylulose-5-phosphate synthase [EC:2.2.1.7]	00730 Thiamine metabolism [PATH:gmx00730]	Metabolism of cofactors and vitamins	Metabolism	Glycine max (soybean)
Locus_1174_Transcript_1/1_Confidence_1.000_Length_2587; Locus_21159_Transcript_1/1_Confidence_1.000_Length_2552; Locus_928_Transcript_1/1_Confidence_1.000_Length_2459	K01662	dxs; 1-deoxy-D-xylulose-5-phosphate synthase [EC:2.2.1.7]	00900 Terpenoid backbone biosynthesis [PATH:gmx00900]	Metabolism of terpenoids and polyketides	Metabolism	Glycine max (soybean)
Locus_11754_Transcript_1/1_Confidence_1.000_Length_676; Locus_17573_Transcript_1/1_Confidence_1.000_Length_1228; Locus_7060_Transcript_1/2_Confidence_0.667_Length_1849; Locus_7060_Transcript_2/2_Confidence_1.000_Length_1964	K12616	EDC4; enhancer of mRNA-decapping protein 4	03018 RNA degradation [PATH:aly03018]	Folding, sorting and degradation	Genetic Information Processing	Arabidopsis lyrata (lyrate rockcress)
Locus_11754_Transcript_1/1_Confidence_1.000_Length_676; Locus_17573_Transcript_1/1_Confidence_1.000_Length_1228; Locus_7060_Transcript_1/2_Confidence_0.667_Length_1849; Locus_7060_Transcript_2/2_Confidence_1.000_Length_1964	K12616	EDC4; enhancer of mRNA-decapping protein 4	03018 RNA degradation [PATH:ath03018]	Folding, sorting and degradation	Genetic Information Processing	Arabidopsis thaliana (thale cress)
Locus_11754_Transcript_1/1_Confidence_1.000_Length_676; Locus_17573_Transcript_1/1_Confidence_1.000_Length_1228; Locus_7060_Transcript_1/2_Confidence_0.667_Length_1849; Locus_7060_Transcript_2/2_Confidence_1.000_Length_1964	K12616	EDC4; enhancer of mRNA-decapping protein 4	03018 RNA degradation [PATH:gmx03018]	Folding, sorting and degradation	Genetic Information Processing	Glycine max (soybean)
Locus_11757_Transcript_1/1_Confidence_1.000_Length_1270; Locus_21077_Transcript_1/1_Confidence_1.000_Length_1517; Locus_4426_Transcript_1/1_Confidence_1.000_Length_1336; Locus_462_Transcript_1/9_Confidence_0.609_Length_1336; Locus_462_Transcript_2/9_Confidence_0.609_Length_1558; Locus_462_Transcript_3/9_Confidence_0.565_Length_1554; Locus_462_Transcript_4/9_Confidence_0.609_Length_1558; Locus_462…	K00083	E1.1.1.195; cinnamyl-alcohol dehydrogenase [EC:1.1.1.195]	00940 Phenylpropanoid biosynthesis [PATH:aly00940]	Biosynthesis of other secondary metabolites	Metabolism	Arabidopsis lyrata (lyrate rockcress)
Locus_11757_Transcript_1/1_Confidence_1.000_Length_1270; Locus_21077_Transcript_1/1_Confidence_1.000_Length_1517; Locus_4426_Transcript_1/1_Confidence_1.000_Length_1336; Locus_462_Transcript_1/9_Confidence_0.609_Length_1336; Locus_462_Transcript_2/9_Confidence_0.609_Length_1558; Locus_462_Transcript_3/9_Confidence_0.565_Length_1554; Locus_462_Transcript_4/9_Confidence_0.609_Length_1558; Locus_462…	K00083	E1.1.1.195; cinnamyl-alcohol dehydrogenase [EC:1.1.1.195]	00940 Phenylpropanoid biosynthesis [PATH:ath00940]	Biosynthesis of other secondary metabolites	Metabolism	Arabidopsis thaliana (thale cress)
Locus_11757_Transcript_1/1_Confidence_1.000_Length_1270; Locus_21077_Transcript_1/1_Confidence_1.000_Length_1517; Locus_4426_Transcript_1/1_Confidence_1.000_Length_1336; Locus_462_Transcript_1/9_Confidence_0.609_Length_1336; Locus_462_Transcript_2/9_Confidence_0.609_Length_1558; Locus_462_Transcript_3/9_Confidence_0.565_Length_1554; Locus_462_Transcript_4/9_Confidence_0.609_Length_1558; Locus_462…	K00083	E1.1.1.195; cinnamyl-alcohol dehydrogenase [EC:1.1.1.195]	00940 Phenylpropanoid biosynthesis [PATH:gmx00940]	Biosynthesis of other secondary metabolites	Metabolism	Glycine max (soybean)
Locus_11762_Transcript_1/1_Confidence_1.000_Length_1840	K03138	TFIIF1; transcription initiation factor TFIIF subunit alpha	03022 Basal transcription factors [PATH:aly03022]	Transcription	Genetic Information Processing	Arabidopsis lyrata (lyrate rockcress)
Locus_11762_Transcript_1/1_Confidence_1.000_Length_1840	K03138	TFIIF1; transcription initiation factor TFIIF subunit alpha	03022 Basal transcription factors [PATH:ath03022]	Transcription	Genetic Information Processing	Arabidopsis thaliana (thale cress)
Locus_11762_Transcript_1/1_Confidence_1.000_Length_1840	K03138	TFIIF1; transcription initiation factor TFIIF subunit alpha	03022 Basal transcription factors [PATH:gmx03022]	Transcription	Genetic Information Processing	Glycine max (soybean)
Locus_11764_Transcript_1/1_Confidence_1.000_Length_1806; Locus_5130_Transcript_1/1_Confidence_1.000_Length_822	K01867	WARS; tryptophanyl-tRNA synthetase [EC:6.1.1.2]	00970 Aminoacyl-tRNA biosynthesis [PATH:aly00970]	Translation	Genetic Information Processing	Arabidopsis lyrata (lyrate rockcress)
Locus_11764_Transcript_1/1_Confidence_1.000_Length_1806; Locus_5130_Transcript_1/1_Confidence_1.000_Length_822	K01867	WARS; tryptophanyl-tRNA synthetase [EC:6.1.1.2]	00970 Aminoacyl-tRNA biosynthesis [PATH:ath00970]	Translation	Genetic Information Processing	Arabidopsis thaliana (thale cress)
Locus_11764_Transcript_1/1_Confidence_1.000_Length_1806; Locus_5130_Transcript_1/1_Confidence_1.000_Length_822	K01867	WARS; tryptophanyl-tRNA synthetase [EC:6.1.1.2]	00970 Aminoacyl-tRNA biosynthesis [PATH:gmx00970]	Translation	Genetic Information Processing	Glycine max (soybean)
Locus_11774_Transcript_1/1_Confidence_1.000_Length_789	K01082	E3.1.3.7; 3'(2'), 5'-bisphosphate nucleotidase [EC:3.1.3.7]	00920 Sulfur metabolism [PATH:aly00920]	Energy metabolism	Metabolism	Arabidopsis lyrata (lyrate rockcress)
Locus_11774_Transcript_1/1_Confidence_1.000_Length_789	K01082	E3.1.3.7; 3'(2'), 5'-bisphosphate nucleotidase [EC:3.1.3.7]	00920 Sulfur metabolism [PATH:ath00920]	Energy metabolism	Metabolism	Arabidopsis thaliana (thale cress)
Locus_11774_Transcript_1/1_Confidence_1.000_Length_789	K01082	E3.1.3.7; 3'(2'), 5'-bisphosphate nucleotidase [EC:3.1.3.7]	00920 Sulfur metabolism [PATH:gmx00920]	Energy metabolism	Metabolism	Glycine max (soybean)
Locus_11777_Transcript_1/3_Confidence_0.750_Length_1663; Locus_11777_Transcript_2/3_Confidence_0.750_Length_1630; Locus_11777_Transcript_3/3_Confidence_0.750_Length_1680	K02548	menA; 1,4-dihydroxy-2-naphthoate octaprenyltransferase [EC:2.5.1.74 2.5.1.-]	00130 Ubiquinone and other terpenoid-quinone biosynthesis [PATH:aly00130]	Metabolism of cofactors and vitamins	Metabolism	Arabidopsis lyrata (lyrate rockcress)
Locus_11777_Transcript_1/3_Confidence_0.750_Length_1663; Locus_11777_Transcript_2/3_Confidence_0.750_Length_1630; Locus_11777_Transcript_3/3_Confidence_0.750_Length_1680	K02548	menA; 1,4-dihydroxy-2-naphthoate octaprenyltransferase [EC:2.5.1.74 2.5.1.-]	00130 Ubiquinone and other terpenoid-quinone biosynthesis [PATH:ath00130]	Metabolism of cofactors and vitamins	Metabolism	Arabidopsis thaliana (thale cress)
Locus_11777_Transcript_1/3_Confidence_0.750_Length_1663; Locus_11777_Transcript_2/3_Confidence_0.750_Length_1630; Locus_11777_Transcript_3/3_Confidence_0.750_Length_1680	K02548	menA; 1,4-dihydroxy-2-naphthoate octaprenyltransferase [EC:2.5.1.74 2.5.1.-]	00130 Ubiquinone and other terpenoid-quinone biosynthesis [PATH:gmx00130]	Metabolism of cofactors and vitamins	Metabolism	Glycine max (soybean)
Locus_1178_Transcript_1/1_Confidence_1.000_Length_3176; Locus_3848_Transcript_1/1_Confidence_1.000_Length_2501	K00700	glgB; 1,4-alpha-glucan branching enzyme [EC:2.4.1.18]	00500 Starch and sucrose metabolism [PATH:aly00500]	Carbohydrate metabolism	Metabolism	Arabidopsis lyrata (lyrate rockcress)
Locus_1178_Transcript_1/1_Confidence_1.000_Length_3176; Locus_3848_Transcript_1/1_Confidence_1.000_Length_2501	K00700	glgB; 1,4-alpha-glucan branching enzyme [EC:2.4.1.18]	00500 Starch and sucrose metabolism [PATH:ath00500]	Carbohydrate metabolism	Metabolism	Arabidopsis thaliana (thale cress)
Locus_1178_Transcript_1/1_Confidence_1.000_Length_3176; Locus_3848_Transcript_1/1_Confidence_1.000_Length_2501	K00700	glgB; 1,4-alpha-glucan branching enzyme [EC:2.4.1.18]	00500 Starch and sucrose metabolism [PATH:gmx00500]	Carbohydrate metabolism	Metabolism	Glycine max (soybean)
Locus_11797_Transcript_1/1_Confidence_1.000_Length_1137; Locus_23506_Transcript_1/1_Confidence_1.000_Length_1015	K14546	UTP5; U3 small nucleolar RNA-associated protein 5	03008 Ribosome biogenesis in eukaryotes [PATH:aly03008]	Translation	Genetic Information Processing	Arabidopsis lyrata (lyrate rockcress)
Locus_11797_Transcript_1/1_Confidence_1.000_Length_1137; Locus_23506_Transcript_1/1_Confidence_1.000_Length_1015	K14546	UTP5; U3 small nucleolar RNA-associated protein 5	03008 Ribosome biogenesis in eukaryotes [PATH:ath03008]	Translation	Genetic Information Processing	Arabidopsis thaliana (thale cress)
Locus_11797_Transcript_1/1_Confidence_1.000_Length_1137; Locus_23506_Transcript_1/1_Confidence_1.000_Length_1015	K14546	UTP5; U3 small nucleolar RNA-associated protein 5	03008 Ribosome biogenesis in eukaryotes [PATH:gmx03008]	Translation	Genetic Information Processing	Glycine max (soybean)
Locus_118_Transcript_1/1_Confidence_1.000_Length_1815; Locus_12896_Transcript_1/1_Confidence_1.000_Length_1788; Locus_18086_Transcript_1/1_Confidence_1.000_Length_2178; Locus_1952_Transcript_1/1_Confidence_1.000_Length_1484; Locus_19670_Transcript_1/1_Confidence_1.000_Length_732; Locus_2147_Transcript_1/2_Confidence_0.600_Length_2121; Locus_259_Transcript_1/2_Confidence_0.750_Length_1786; Locus_2…	K01051	E3.1.1.11; pectinesterase [EC:3.1.1.11]	00040 Pentose and glucuronate interconversions [PATH:aly00040]	Carbohydrate metabolism	Metabolism	Arabidopsis lyrata (lyrate rockcress)
Locus_118_Transcript_1/1_Confidence_1.000_Length_1815; Locus_12896_Transcript_1/1_Confidence_1.000_Length_1788; Locus_18086_Transcript_1/1_Confidence_1.000_Length_2178; Locus_1952_Transcript_1/1_Confidence_1.000_Length_1484; Locus_19670_Transcript_1/1_Confidence_1.000_Length_732; Locus_2147_Transcript_1/2_Confidence_0.600_Length_2121; Locus_259_Transcript_1/2_Confidence_0.750_Length_1786; Locus_2…	K01051	E3.1.1.11; pectinesterase [EC:3.1.1.11]	00500 Starch and sucrose metabolism [PATH:aly00500]	Carbohydrate metabolism	Metabolism	Arabidopsis lyrata (lyrate rockcress)
Locus_118_Transcript_1/1_Confidence_1.000_Length_1815; Locus_12896_Transcript_1/1_Confidence_1.000_Length_1788; Locus_18086_Transcript_1/1_Confidence_1.000_Length_2178; Locus_1952_Transcript_1/1_Confidence_1.000_Length_1484; Locus_19670_Transcript_1/1_Confidence_1.000_Length_732; Locus_2147_Transcript_1/2_Confidence_0.600_Length_2121; Locus_259_Transcript_1/2_Confidence_0.750_Length_1786; Locus_2…	K01051	E3.1.1.11; pectinesterase [EC:3.1.1.11]	00040 Pentose and glucuronate interconversions [PATH:ath00040]	Carbohydrate metabolism	Metabolism	Arabidopsis thaliana (thale cress)
Locus_118_Transcript_1/1_Confidence_1.000_Length_1815; Locus_12896_Transcript_1/1_Confidence_1.000_Length_1788; Locus_18086_Transcript_1/1_Confidence_1.000_Length_2178; Locus_1952_Transcript_1/1_Confidence_1.000_Length_1484; Locus_19670_Transcript_1/1_Confidence_1.000_Length_732; Locus_2147_Transcript_1/2_Confidence_0.600_Length_2121; Locus_259_Transcript_1/2_Confidence_0.750_Length_1786; Locus_2…	K01051	E3.1.1.11; pectinesterase [EC:3.1.1.11]	00500 Starch and sucrose metabolism [PATH:ath00500]	Carbohydrate metabolism	Metabolism	Arabidopsis thaliana (thale cress)
Locus_118_Transcript_1/1_Confidence_1.000_Length_1815; Locus_12896_Transcript_1/1_Confidence_1.000_Length_1788; Locus_18086_Transcript_1/1_Confidence_1.000_Length_2178; Locus_1952_Transcript_1/1_Confidence_1.000_Length_1484; Locus_19670_Transcript_1/1_Confidence_1.000_Length_732; Locus_2147_Transcript_1/2_Confidence_0.600_Length_2121; Locus_259_Transcript_1/2_Confidence_0.750_Length_1786; Locus_2…	K01051	E3.1.1.11; pectinesterase [EC:3.1.1.11]	00040 Pentose and glucuronate interconversions [PATH:gmx00040]	Carbohydrate metabolism	Metabolism	Glycine max (soybean)
Locus_118_Transcript_1/1_Confidence_1.000_Length_1815; Locus_12896_Transcript_1/1_Confidence_1.000_Length_1788; Locus_18086_Transcript_1/1_Confidence_1.000_Length_2178; Locus_1952_Transcript_1/1_Confidence_1.000_Length_1484; Locus_19670_Transcript_1/1_Confidence_1.000_Length_732; Locus_2147_Transcript_1/2_Confidence_0.600_Length_2121; Locus_259_Transcript_1/2_Confidence_0.750_Length_1786; Locus_2…	K01051	E3.1.1.11; pectinesterase [EC:3.1.1.11]	00500 Starch and sucrose metabolism [PATH:gmx00500]	Carbohydrate metabolism	Metabolism	Glycine max (soybean)
Locus_1181_Transcript_2/3_Confidence_0.375_Length_631	K02901	RP-L27e; large subunit ribosomal protein L27e	03010 Ribosome [PATH:aly03010]	Translation	Genetic Information Processing	Arabidopsis lyrata (lyrate rockcress)
Locus_1181_Transcript_2/3_Confidence_0.375_Length_631	K02901	RP-L27e; large subunit ribosomal protein L27e	03010 Ribosome [PATH:ath03010]	Translation	Genetic Information Processing	Arabidopsis thaliana (thale cress)
Locus_1181_Transcript_2/3_Confidence_0.375_Length_631	K02901	RP-L27e; large subunit ribosomal protein L27e	03010 Ribosome [PATH:gmx03010]	Translation	Genetic Information Processing	Glycine max (soybean)
Locus_11819_Transcript_1/1_Confidence_1.000_Length_738; Locus_13438_Transcript_1/1_Confidence_1.000_Length_657; Locus_150_Transcript_1/1_Confidence_1.000_Length_899; Locus_16885_Transcript_1/1_Confidence_1.000_Length_848; Locus_2206_Transcript_1/1_Confidence_1.000_Length_1203; Locus_268_Transcript_1/7_Confidence_0.647_Length_1119; Locus_268_Transcript_2/7_Confidence_0.588_Length_1065; Locus_268_T…	K07937	ARF1; ADP-ribosylation factor 1	04144 Endocytosis [PATH:aly04144]	Transport and catabolism	Cellular Processes	Arabidopsis lyrata (lyrate rockcress)
Locus_11819_Transcript_1/1_Confidence_1.000_Length_738; Locus_13438_Transcript_1/1_Confidence_1.000_Length_657; Locus_150_Transcript_1/1_Confidence_1.000_Length_899; Locus_16885_Transcript_1/1_Confidence_1.000_Length_848; Locus_2206_Transcript_1/1_Confidence_1.000_Length_1203; Locus_268_Transcript_1/7_Confidence_0.647_Length_1119; Locus_268_Transcript_2/7_Confidence_0.588_Length_1065; Locus_268_T…	K07937	ARF1; ADP-ribosylation factor 1	04144 Endocytosis [PATH:ath04144]	Transport and catabolism	Cellular Processes	Arabidopsis thaliana (thale cress)
Locus_11819_Transcript_1/1_Confidence_1.000_Length_738; Locus_13438_Transcript_1/1_Confidence_1.000_Length_657; Locus_150_Transcript_1/1_Confidence_1.000_Length_899; Locus_16885_Transcript_1/1_Confidence_1.000_Length_848; Locus_2206_Transcript_1/1_Confidence_1.000_Length_1203; Locus_268_Transcript_1/7_Confidence_0.647_Length_1119; Locus_268_Transcript_2/7_Confidence_0.588_Length_1065; Locus_268_T…	K07937	ARF1; ADP-ribosylation factor 1	04144 Endocytosis [PATH:gmx04144]	Transport and catabolism	Cellular Processes	Glycine max (soybean)
Locus_1182_Transcript_1/4_Confidence_0.600_Length_1295; Locus_1182_Transcript_2/4_Confidence_0.600_Length_1307; Locus_1182_Transcript_3/4_Confidence_0.700_Length_1471; Locus_1182_Transcript_4/4_Confidence_0.600_Length_1301; Locus_18262_Transcript_1/1_Confidence_1.000_Length_481	K14398	CPSF6_7; cleavage and polyadenylation specificity factor subunit 6/7	03015 mRNA surveillance pathway [PATH:aly03015]	Translation	Genetic Information Processing	Arabidopsis lyrata (lyrate rockcress)
Locus_1182_Transcript_1/4_Confidence_0.600_Length_1295; Locus_1182_Transcript_2/4_Confidence_0.600_Length_1307; Locus_1182_Transcript_3/4_Confidence_0.700_Length_1471; Locus_1182_Transcript_4/4_Confidence_0.600_Length_1301; Locus_18262_Transcript_1/1_Confidence_1.000_Length_481	K14398	CPSF6_7; cleavage and polyadenylation specificity factor subunit 6/7	03015 mRNA surveillance pathway [PATH:ath03015]	Translation	Genetic Information Processing	Arabidopsis thaliana (thale cress)
Locus_1182_Transcript_1/4_Confidence_0.600_Length_1295; Locus_1182_Transcript_2/4_Confidence_0.600_Length_1307; Locus_1182_Transcript_3/4_Confidence_0.700_Length_1471; Locus_1182_Transcript_4/4_Confidence_0.600_Length_1301; Locus_18262_Transcript_1/1_Confidence_1.000_Length_481	K14398	CPSF6_7; cleavage and polyadenylation specificity factor subunit 6/7	03015 mRNA surveillance pathway [PATH:gmx03015]	Translation	Genetic Information Processing	Glycine max (soybean)
Locus_11833_Transcript_1/1_Confidence_1.000_Length_2096	K03128	TAF2; transcription initiation factor TFIID subunit 2	03022 Basal transcription factors [PATH:aly03022]	Transcription	Genetic Information Processing	Arabidopsis lyrata (lyrate rockcress)
Locus_11833_Transcript_1/1_Confidence_1.000_Length_2096	K03128	TAF2; transcription initiation factor TFIID subunit 2	03022 Basal transcription factors [PATH:ath03022]	Transcription	Genetic Information Processing	Arabidopsis thaliana (thale cress)
Locus_11833_Transcript_1/1_Confidence_1.000_Length_2096	K03128	TAF2; transcription initiation factor TFIID subunit 2	03022 Basal transcription factors [PATH:gmx03022]	Transcription	Genetic Information Processing	Glycine max (soybean)
Locus_11846_Transcript_1/1_Confidence_1.000_Length_1168	K03842	ALG1; beta-1,4-mannosyltransferase [EC:2.4.1.142]	00510 N-Glycan biosynthesis [PATH:aly00510]	Glycan biosynthesis and metabolism	Metabolism	Arabidopsis lyrata (lyrate rockcress)
Locus_11846_Transcript_1/1_Confidence_1.000_Length_1168	K03842	ALG1; beta-1,4-mannosyltransferase [EC:2.4.1.142]	00510 N-Glycan biosynthesis [PATH:ath00510]	Glycan biosynthesis and metabolism	Metabolism	Arabidopsis thaliana (thale cress)
Locus_11846_Transcript_1/1_Confidence_1.000_Length_1168	K03842	ALG1; beta-1,4-mannosyltransferase [EC:2.4.1.142]	00510 N-Glycan biosynthesis [PATH:gmx00510]	Glycan biosynthesis and metabolism	Metabolism	Glycine max (soybean)
Locus_11851_Transcript_1/1_Confidence_1.000_Length_1130; Locus_14168_Transcript_1/1_Confidence_1.000_Length_1661; Locus_24881_Transcript_1/1_Confidence_1.000_Length_817; Locus_7007_Transcript_1/1_Confidence_1.000_Length_3294	K10581	UBE2O; ubiquitin-conjugating enzyme E2 O [EC:6.3.2.19]	04120 Ubiquitin mediated proteolysis [PATH:aly04120]	Folding, sorting and degradation	Genetic Information Processing	Arabidopsis lyrata (lyrate rockcress)
Locus_11851_Transcript_1/1_Confidence_1.000_Length_1130; Locus_14168_Transcript_1/1_Confidence_1.000_Length_1661; Locus_24881_Transcript_1/1_Confidence_1.000_Length_817; Locus_7007_Transcript_1/1_Confidence_1.000_Length_3294	K10581	UBE2O; ubiquitin-conjugating enzyme E2 O [EC:6.3.2.19]	04120 Ubiquitin mediated proteolysis [PATH:ath04120]	Folding, sorting and degradation	Genetic Information Processing	Arabidopsis thaliana (thale cress)
Locus_11851_Transcript_1/1_Confidence_1.000_Length_1130; Locus_14168_Transcript_1/1_Confidence_1.000_Length_1661; Locus_24881_Transcript_1/1_Confidence_1.000_Length_817; Locus_7007_Transcript_1/1_Confidence_1.000_Length_3294	K10581	UBE2O; ubiquitin-conjugating enzyme E2 O [EC:6.3.2.19]	04120 Ubiquitin mediated proteolysis [PATH:gmx04120]	Folding, sorting and degradation	Genetic Information Processing	Glycine max (soybean)
Locus_11856_Transcript_2/4_Confidence_0.769_Length_1954; Locus_11856_Transcript_4/4_Confidence_0.769_Length_1954	K03242	EIF2S3; translation initiation factor 2 subunit 3	03013 RNA transport [PATH:aly03013]	Translation	Genetic Information Processing	Arabidopsis lyrata (lyrate rockcress)
Locus_11856_Transcript_2/4_Confidence_0.769_Length_1954; Locus_11856_Transcript_4/4_Confidence_0.769_Length_1954	K03242	EIF2S3; translation initiation factor 2 subunit 3	03013 RNA transport [PATH:ath03013]	Translation	Genetic Information Processing	Arabidopsis thaliana (thale cress)
Locus_11856_Transcript_2/4_Confidence_0.769_Length_1954; Locus_11856_Transcript_4/4_Confidence_0.769_Length_1954	K03242	EIF2S3; translation initiation factor 2 subunit 3	03013 RNA transport [PATH:gmx03013]	Translation	Genetic Information Processing	Glycine max (soybean)
Locus_11862_Transcript_1/1_Confidence_1.000_Length_1392	K01456	E3.5.1.52; peptide-N4-(N-acetyl-beta-glucosaminyl)asparagine amidase [EC:3.5.1.52]	04141 Protein processing in endoplasmic reticulum [PATH:aly04141]	Folding, sorting and degradation	Genetic Information Processing	Arabidopsis lyrata (lyrate rockcress)
Locus_11862_Transcript_1/1_Confidence_1.000_Length_1392	K01456	E3.5.1.52; peptide-N4-(N-acetyl-beta-glucosaminyl)asparagine amidase [EC:3.5.1.52]	04141 Protein processing in endoplasmic reticulum [PATH:ath04141]	Folding, sorting and degradation	Genetic Information Processing	Arabidopsis thaliana (thale cress)
Locus_11862_Transcript_1/1_Confidence_1.000_Length_1392	K01456	E3.5.1.52; peptide-N4-(N-acetyl-beta-glucosaminyl)asparagine amidase [EC:3.5.1.52]	04141 Protein processing in endoplasmic reticulum [PATH:gmx04141]	Folding, sorting and degradation	Genetic Information Processing	Glycine max (soybean)
Locus_11864_Transcript_1/1_Confidence_1.000_Length_1680	K00001	E1.1.1.1; alcohol dehydrogenase [EC:1.1.1.1]	01220 Degradation of aromatic compounds [PATH:aly01220]	Metabolism	Metabolism	Arabidopsis lyrata (lyrate rockcress)
Locus_11864_Transcript_1/1_Confidence_1.000_Length_1680	K00001	E1.1.1.1; alcohol dehydrogenase [EC:1.1.1.1]	00010 Glycolysis / Gluconeogenesis [PATH:aly00010]	Carbohydrate metabolism	Metabolism	Arabidopsis lyrata (lyrate rockcress)
Locus_11864_Transcript_1/1_Confidence_1.000_Length_1680	K00001	E1.1.1.1; alcohol dehydrogenase [EC:1.1.1.1]	00071 Fatty acid degradation [PATH:aly00071]	Lipid metabolism	Metabolism	Arabidopsis lyrata (lyrate rockcress)
Locus_11864_Transcript_1/1_Confidence_1.000_Length_1680	K00001	E1.1.1.1; alcohol dehydrogenase [EC:1.1.1.1]	00350 Tyrosine metabolism [PATH:aly00350]	Amino acid metabolism	Metabolism	Arabidopsis lyrata (lyrate rockcress)
Locus_11864_Transcript_1/1_Confidence_1.000_Length_1680	K00001	E1.1.1.1; alcohol dehydrogenase [EC:1.1.1.1]	01220 Degradation of aromatic compounds [PATH:ath01220]	Metabolism	Metabolism	Arabidopsis thaliana (thale cress)
Locus_11864_Transcript_1/1_Confidence_1.000_Length_1680	K00001	E1.1.1.1; alcohol dehydrogenase [EC:1.1.1.1]	00010 Glycolysis / Gluconeogenesis [PATH:ath00010]	Carbohydrate metabolism	Metabolism	Arabidopsis thaliana (thale cress)
Locus_11864_Transcript_1/1_Confidence_1.000_Length_1680	K00001	E1.1.1.1; alcohol dehydrogenase [EC:1.1.1.1]	00071 Fatty acid degradation [PATH:ath00071]	Lipid metabolism	Metabolism	Arabidopsis thaliana (thale cress)
Locus_11864_Transcript_1/1_Confidence_1.000_Length_1680	K00001	E1.1.1.1; alcohol dehydrogenase [EC:1.1.1.1]	00350 Tyrosine metabolism [PATH:ath00350]	Amino acid metabolism	Metabolism	Arabidopsis thaliana (thale cress)
Locus_11864_Transcript_1/1_Confidence_1.000_Length_1680	K00001	E1.1.1.1; alcohol dehydrogenase [EC:1.1.1.1]	01220 Degradation of aromatic compounds [PATH:gmx01220]	Metabolism	Metabolism	Glycine max (soybean)
Locus_11864_Transcript_1/1_Confidence_1.000_Length_1680	K00001	E1.1.1.1; alcohol dehydrogenase [EC:1.1.1.1]	00010 Glycolysis / Gluconeogenesis [PATH:gmx00010]	Carbohydrate metabolism	Metabolism	Glycine max (soybean)
Locus_11864_Transcript_1/1_Confidence_1.000_Length_1680	K00001	E1.1.1.1; alcohol dehydrogenase [EC:1.1.1.1]	00071 Fatty acid degradation [PATH:gmx00071]	Lipid metabolism	Metabolism	Glycine max (soybean)
Locus_11864_Transcript_1/1_Confidence_1.000_Length_1680	K00001	E1.1.1.1; alcohol dehydrogenase [EC:1.1.1.1]	00350 Tyrosine metabolism [PATH:gmx00350]	Amino acid metabolism	Metabolism	Glycine max (soybean)
Locus_11866_Transcript_1/1_Confidence_1.000_Length_2287; Locus_1347_Transcript_1/1_Confidence_1.000_Length_2847	K01869	LARS; leucyl-tRNA synthetase [EC:6.1.1.4]	00970 Aminoacyl-tRNA biosynthesis [PATH:aly00970]	Translation	Genetic Information Processing	Arabidopsis lyrata (lyrate rockcress)
Locus_11866_Transcript_1/1_Confidence_1.000_Length_2287; Locus_1347_Transcript_1/1_Confidence_1.000_Length_2847	K01869	LARS; leucyl-tRNA synthetase [EC:6.1.1.4]	00970 Aminoacyl-tRNA biosynthesis [PATH:ath00970]	Translation	Genetic Information Processing	Arabidopsis thaliana (thale cress)
Locus_11866_Transcript_1/1_Confidence_1.000_Length_2287; Locus_1347_Transcript_1/1_Confidence_1.000_Length_2847	K01869	LARS; leucyl-tRNA synthetase [EC:6.1.1.4]	00970 Aminoacyl-tRNA biosynthesis [PATH:gmx00970]	Translation	Genetic Information Processing	Glycine max (soybean)
Locus_11895_Transcript_1/1_Confidence_1.000_Length_922	K05283	PIGW; phosphatidylinositol glycan, class W [EC:2.3.-.-]	00563 Glycosylphosphatidylinositol(GPI)-anchor biosynthesis [PATH:aly00563]	Glycan biosynthesis and metabolism	Metabolism	Arabidopsis lyrata (lyrate rockcress)
Locus_11895_Transcript_1/1_Confidence_1.000_Length_922	K05283	PIGW; phosphatidylinositol glycan, class W [EC:2.3.-.-]	00563 Glycosylphosphatidylinositol(GPI)-anchor biosynthesis [PATH:ath00563]	Glycan biosynthesis and metabolism	Metabolism	Arabidopsis thaliana (thale cress)
Locus_11895_Transcript_1/1_Confidence_1.000_Length_922	K05283	PIGW; phosphatidylinositol glycan, class W [EC:2.3.-.-]	00563 Glycosylphosphatidylinositol(GPI)-anchor biosynthesis [PATH:gmx00563]	Glycan biosynthesis and metabolism	Metabolism	Glycine max (soybean)
Locus_11899_Transcript_1/1_Confidence_1.000_Length_654	K08902	psb27; photosystem II Psb27 protein	00195 Photosynthesis [PATH:aly00195]	Energy metabolism	Metabolism	Arabidopsis lyrata (lyrate rockcress)
Locus_11899_Transcript_1/1_Confidence_1.000_Length_654	K08902	psb27; photosystem II Psb27 protein	00195 Photosynthesis [PATH:ath00195]	Energy metabolism	Metabolism	Arabidopsis thaliana (thale cress)
Locus_11899_Transcript_1/1_Confidence_1.000_Length_654	K08902	psb27; photosystem II Psb27 protein	00195 Photosynthesis [PATH:gmx00195]	Energy metabolism	Metabolism	Glycine max (soybean)
Locus_11902_Transcript_1/1_Confidence_1.000_Length_1277; Locus_17400_Transcript_1/1_Confidence_1.000_Length_866; Locus_17653_Transcript_1/1_Confidence_1.000_Length_1036; Locus_18856_Transcript_1/1_Confidence_1.000_Length_919; Locus_20120_Transcript_1/1_Confidence_1.000_Length_1116; Locus_21241_Transcript_1/1_Confidence_1.000_Length_1334; Locus_22485_Transcript_1/1_Confidence_1.000_Length_852; Loc…	K07904	RAB11A; Ras-related protein Rab-11A	04144 Endocytosis [PATH:aly04144]	Transport and catabolism	Cellular Processes	Arabidopsis lyrata (lyrate rockcress)
Locus_11902_Transcript_1/1_Confidence_1.000_Length_1277; Locus_17400_Transcript_1/1_Confidence_1.000_Length_866; Locus_17653_Transcript_1/1_Confidence_1.000_Length_1036; Locus_18856_Transcript_1/1_Confidence_1.000_Length_919; Locus_20120_Transcript_1/1_Confidence_1.000_Length_1116; Locus_21241_Transcript_1/1_Confidence_1.000_Length_1334; Locus_22485_Transcript_1/1_Confidence_1.000_Length_852; Loc…	K07904	RAB11A; Ras-related protein Rab-11A	04144 Endocytosis [PATH:ath04144]	Transport and catabolism	Cellular Processes	Arabidopsis thaliana (thale cress)
Locus_11902_Transcript_1/1_Confidence_1.000_Length_1277; Locus_17400_Transcript_1/1_Confidence_1.000_Length_866; Locus_17653_Transcript_1/1_Confidence_1.000_Length_1036; Locus_18856_Transcript_1/1_Confidence_1.000_Length_919; Locus_20120_Transcript_1/1_Confidence_1.000_Length_1116; Locus_21241_Transcript_1/1_Confidence_1.000_Length_1334; Locus_22485_Transcript_1/1_Confidence_1.000_Length_852; Loc…	K07904	RAB11A; Ras-related protein Rab-11A	04144 Endocytosis [PATH:gmx04144]	Transport and catabolism	Cellular Processes	Glycine max (soybean)
Locus_1192_Transcript_1/1_Confidence_1.000_Length_1733; Locus_1843_Transcript_1/1_Confidence_1.000_Length_1682	K03122	TFIIA1; transcription initiation factor TFIIA large subunit	03022 Basal transcription factors [PATH:aly03022]	Transcription	Genetic Information Processing	Arabidopsis lyrata (lyrate rockcress)
Locus_1192_Transcript_1/1_Confidence_1.000_Length_1733; Locus_1843_Transcript_1/1_Confidence_1.000_Length_1682	K03122	TFIIA1; transcription initiation factor TFIIA large subunit	03022 Basal transcription factors [PATH:ath03022]	Transcription	Genetic Information Processing	Arabidopsis thaliana (thale cress)
Locus_1192_Transcript_1/1_Confidence_1.000_Length_1733; Locus_1843_Transcript_1/1_Confidence_1.000_Length_1682	K03122	TFIIA1; transcription initiation factor TFIIA large subunit	03022 Basal transcription factors [PATH:gmx03022]	Transcription	Genetic Information Processing	Glycine max (soybean)
Locus_11921_Transcript_1/1_Confidence_1.000_Length_832; Locus_13695_Transcript_1/1_Confidence_1.000_Length_1258; Locus_20796_Transcript_1/1_Confidence_1.000_Length_2331; Locus_4802_Transcript_1/1_Confidence_1.000_Length_1114; Locus_5636_Transcript_1/1_Confidence_1.000_Length_1021; Locus_6351_Transcript_1/1_Confidence_1.000_Length_1225; Locus_861_Transcript_1/1_Confidence_1.000_Length_941	K00939	adk; adenylate kinase [EC:2.7.4.3]	00230 Purine metabolism [PATH:aly00230]	Nucleotide metabolism	Metabolism	Arabidopsis lyrata (lyrate rockcress)
Locus_11921_Transcript_1/1_Confidence_1.000_Length_832; Locus_13695_Transcript_1/1_Confidence_1.000_Length_1258; Locus_20796_Transcript_1/1_Confidence_1.000_Length_2331; Locus_4802_Transcript_1/1_Confidence_1.000_Length_1114; Locus_5636_Transcript_1/1_Confidence_1.000_Length_1021; Locus_6351_Transcript_1/1_Confidence_1.000_Length_1225; Locus_861_Transcript_1/1_Confidence_1.000_Length_941	K00939	adk; adenylate kinase [EC:2.7.4.3]	00230 Purine metabolism [PATH:ath00230]	Nucleotide metabolism	Metabolism	Arabidopsis thaliana (thale cress)
Locus_11921_Transcript_1/1_Confidence_1.000_Length_832; Locus_13695_Transcript_1/1_Confidence_1.000_Length_1258; Locus_20796_Transcript_1/1_Confidence_1.000_Length_2331; Locus_4802_Transcript_1/1_Confidence_1.000_Length_1114; Locus_5636_Transcript_1/1_Confidence_1.000_Length_1021; Locus_6351_Transcript_1/1_Confidence_1.000_Length_1225; Locus_861_Transcript_1/1_Confidence_1.000_Length_941	K00939	adk; adenylate kinase [EC:2.7.4.3]	00230 Purine metabolism [PATH:gmx00230]	Nucleotide metabolism	Metabolism	Glycine max (soybean)
Locus_1193_Transcript_1/3_Confidence_0.667_Length_1005; Locus_1193_Transcript_2/3_Confidence_0.667_Length_1153; Locus_1193_Transcript_3/3_Confidence_0.667_Length_1005; Locus_582_Transcript_1/4_Confidence_0.556_Length_1051; Locus_582_Transcript_2/4_Confidence_0.556_Length_1015; Locus_582_Transcript_3/4_Confidence_0.667_Length_1105; Locus_582_Transcript_4/4_Confidence_0.556_Length_1051	K02991	RP-S6e; small subunit ribosomal protein S6e	03010 Ribosome [PATH:aly03010]	Translation	Genetic Information Processing	Arabidopsis lyrata (lyrate rockcress)
Locus_1193_Transcript_1/3_Confidence_0.667_Length_1005; Locus_1193_Transcript_2/3_Confidence_0.667_Length_1153; Locus_1193_Transcript_3/3_Confidence_0.667_Length_1005; Locus_582_Transcript_1/4_Confidence_0.556_Length_1051; Locus_582_Transcript_2/4_Confidence_0.556_Length_1015; Locus_582_Transcript_3/4_Confidence_0.667_Length_1105; Locus_582_Transcript_4/4_Confidence_0.556_Length_1051	K02991	RP-S6e; small subunit ribosomal protein S6e	03010 Ribosome [PATH:ath03010]	Translation	Genetic Information Processing	Arabidopsis thaliana (thale cress)
Locus_1193_Transcript_1/3_Confidence_0.667_Length_1005; Locus_1193_Transcript_2/3_Confidence_0.667_Length_1153; Locus_1193_Transcript_3/3_Confidence_0.667_Length_1005; Locus_582_Transcript_1/4_Confidence_0.556_Length_1051; Locus_582_Transcript_2/4_Confidence_0.556_Length_1015; Locus_582_Transcript_3/4_Confidence_0.667_Length_1105; Locus_582_Transcript_4/4_Confidence_0.556_Length_1051	K02991	RP-S6e; small subunit ribosomal protein S6e	03010 Ribosome [PATH:gmx03010]	Translation	Genetic Information Processing	Glycine max (soybean)
Locus_11937_Transcript_1/1_Confidence_1.000_Length_1349	K05277	E1.14.11.19; leucoanthocyanidin dioxygenase [EC:1.14.11.19]	00941 Flavonoid biosynthesis [PATH:aly00941]	Biosynthesis of other secondary metabolites	Metabolism	Arabidopsis lyrata (lyrate rockcress)
Locus_11937_Transcript_1/1_Confidence_1.000_Length_1349	K05277	E1.14.11.19; leucoanthocyanidin dioxygenase [EC:1.14.11.19]	00941 Flavonoid biosynthesis [PATH:ath00941]	Biosynthesis of other secondary metabolites	Metabolism	Arabidopsis thaliana (thale cress)
Locus_11937_Transcript_1/1_Confidence_1.000_Length_1349	K05277	E1.14.11.19; leucoanthocyanidin dioxygenase [EC:1.14.11.19]	00941 Flavonoid biosynthesis [PATH:gmx00941]	Biosynthesis of other secondary metabolites	Metabolism	Glycine max (soybean)
Locus_11954_Transcript_1/1_Confidence_1.000_Length_1692; Locus_12723_Transcript_1/1_Confidence_1.000_Length_813; Locus_15671_Transcript_1/1_Confidence_1.000_Length_991; Locus_17915_Transcript_1/1_Confidence_1.000_Length_686; Locus_21780_Transcript_1/1_Confidence_1.000_Length_983; Locus_28541_Transcript_1/1_Confidence_1.000_Length_1056; Locus_33742_Transcript_1/1_Confidence_1.000_Length_1108; Locu…	K10666	RNF5; E3 ubiquitin-protein ligase RNF5 [EC:6.3.2.19]	04141 Protein processing in endoplasmic reticulum [PATH:aly04141]	Folding, sorting and degradation	Genetic Information Processing	Arabidopsis lyrata (lyrate rockcress)
Locus_11954_Transcript_1/1_Confidence_1.000_Length_1692; Locus_12723_Transcript_1/1_Confidence_1.000_Length_813; Locus_15671_Transcript_1/1_Confidence_1.000_Length_991; Locus_17915_Transcript_1/1_Confidence_1.000_Length_686; Locus_21780_Transcript_1/1_Confidence_1.000_Length_983; Locus_28541_Transcript_1/1_Confidence_1.000_Length_1056; Locus_33742_Transcript_1/1_Confidence_1.000_Length_1108; Locu…	K10666	RNF5; E3 ubiquitin-protein ligase RNF5 [EC:6.3.2.19]	04141 Protein processing in endoplasmic reticulum [PATH:ath04141]	Folding, sorting and degradation	Genetic Information Processing	Arabidopsis thaliana (thale cress)
Locus_11954_Transcript_1/1_Confidence_1.000_Length_1692; Locus_12723_Transcript_1/1_Confidence_1.000_Length_813; Locus_15671_Transcript_1/1_Confidence_1.000_Length_991; Locus_17915_Transcript_1/1_Confidence_1.000_Length_686; Locus_21780_Transcript_1/1_Confidence_1.000_Length_983; Locus_28541_Transcript_1/1_Confidence_1.000_Length_1056; Locus_33742_Transcript_1/1_Confidence_1.000_Length_1108; Locu…	K10666	RNF5; E3 ubiquitin-protein ligase RNF5 [EC:6.3.2.19]	04141 Protein processing in endoplasmic reticulum [PATH:gmx04141]	Folding, sorting and degradation	Genetic Information Processing	Glycine max (soybean)
Locus_11979_Transcript_1/1_Confidence_1.000_Length_801	K03844	ALG11; alpha-1,2-mannosyltransferase [EC:2.4.1.131]	00510 N-Glycan biosynthesis [PATH:aly00510]	Glycan biosynthesis and metabolism	Metabolism	Arabidopsis lyrata (lyrate rockcress)
Locus_11979_Transcript_1/1_Confidence_1.000_Length_801	K03844	ALG11; alpha-1,2-mannosyltransferase [EC:2.4.1.131]	00510 N-Glycan biosynthesis [PATH:ath00510]	Glycan biosynthesis and metabolism	Metabolism	Arabidopsis thaliana (thale cress)
Locus_11979_Transcript_1/1_Confidence_1.000_Length_801	K03844	ALG11; alpha-1,2-mannosyltransferase [EC:2.4.1.131]	00510 N-Glycan biosynthesis [PATH:gmx00510]	Glycan biosynthesis and metabolism	Metabolism	Glycine max (soybean)
Locus_11983_Transcript_1/1_Confidence_1.000_Length_1947; Locus_12505_Transcript_1/1_Confidence_1.000_Length_1734; Locus_23686_Transcript_1/2_Confidence_0.667_Length_2013; Locus_23691_Transcript_1/1_Confidence_1.000_Length_1948; Locus_30690_Transcript_1/1_Confidence_1.000_Length_1997; Locus_371_Transcript_1/1_Confidence_1.000_Length_2174; Locus_4417_Transcript_1/1_Confidence_1.000_Length_1507; Loc…	K13648	GAUT; alpha-1,4-galacturonosyltransferase [EC:2.4.1.43]	00500 Starch and sucrose metabolism [PATH:aly00500]	Carbohydrate metabolism	Metabolism	Arabidopsis lyrata (lyrate rockcress)
Locus_11983_Transcript_1/1_Confidence_1.000_Length_1947; Locus_12505_Transcript_1/1_Confidence_1.000_Length_1734; Locus_23686_Transcript_1/2_Confidence_0.667_Length_2013; Locus_23691_Transcript_1/1_Confidence_1.000_Length_1948; Locus_30690_Transcript_1/1_Confidence_1.000_Length_1997; Locus_371_Transcript_1/1_Confidence_1.000_Length_2174; Locus_4417_Transcript_1/1_Confidence_1.000_Length_1507; Loc…	K13648	GAUT; alpha-1,4-galacturonosyltransferase [EC:2.4.1.43]	00520 Amino sugar and nucleotide sugar metabolism [PATH:aly00520]	Carbohydrate metabolism	Metabolism	Arabidopsis lyrata (lyrate rockcress)
Locus_11983_Transcript_1/1_Confidence_1.000_Length_1947; Locus_12505_Transcript_1/1_Confidence_1.000_Length_1734; Locus_23686_Transcript_1/2_Confidence_0.667_Length_2013; Locus_23691_Transcript_1/1_Confidence_1.000_Length_1948; Locus_30690_Transcript_1/1_Confidence_1.000_Length_1997; Locus_371_Transcript_1/1_Confidence_1.000_Length_2174; Locus_4417_Transcript_1/1_Confidence_1.000_Length_1507; Loc…	K13648	GAUT; alpha-1,4-galacturonosyltransferase [EC:2.4.1.43]	00500 Starch and sucrose metabolism [PATH:ath00500]	Carbohydrate metabolism	Metabolism	Arabidopsis thaliana (thale cress)
Locus_11983_Transcript_1/1_Confidence_1.000_Length_1947; Locus_12505_Transcript_1/1_Confidence_1.000_Length_1734; Locus_23686_Transcript_1/2_Confidence_0.667_Length_2013; Locus_23691_Transcript_1/1_Confidence_1.000_Length_1948; Locus_30690_Transcript_1/1_Confidence_1.000_Length_1997; Locus_371_Transcript_1/1_Confidence_1.000_Length_2174; Locus_4417_Transcript_1/1_Confidence_1.000_Length_1507; Loc…	K13648	GAUT; alpha-1,4-galacturonosyltransferase [EC:2.4.1.43]	00520 Amino sugar and nucleotide sugar metabolism [PATH:ath00520]	Carbohydrate metabolism	Metabolism	Arabidopsis thaliana (thale cress)
Locus_11983_Transcript_1/1_Confidence_1.000_Length_1947; Locus_12505_Transcript_1/1_Confidence_1.000_Length_1734; Locus_23686_Transcript_1/2_Confidence_0.667_Length_2013; Locus_23691_Transcript_1/1_Confidence_1.000_Length_1948; Locus_30690_Transcript_1/1_Confidence_1.000_Length_1997; Locus_371_Transcript_1/1_Confidence_1.000_Length_2174; Locus_4417_Transcript_1/1_Confidence_1.000_Length_1507; Loc…	K13648	GAUT; alpha-1,4-galacturonosyltransferase [EC:2.4.1.43]	00500 Starch and sucrose metabolism [PATH:gmx00500]	Carbohydrate metabolism	Metabolism	Glycine max (soybean)
Locus_11983_Transcript_1/1_Confidence_1.000_Length_1947; Locus_12505_Transcript_1/1_Confidence_1.000_Length_1734; Locus_23686_Transcript_1/2_Confidence_0.667_Length_2013; Locus_23691_Transcript_1/1_Confidence_1.000_Length_1948; Locus_30690_Transcript_1/1_Confidence_1.000_Length_1997; Locus_371_Transcript_1/1_Confidence_1.000_Length_2174; Locus_4417_Transcript_1/1_Confidence_1.000_Length_1507; Loc…	K13648	GAUT; alpha-1,4-galacturonosyltransferase [EC:2.4.1.43]	00520 Amino sugar and nucleotide sugar metabolism [PATH:gmx00520]	Carbohydrate metabolism	Metabolism	Glycine max (soybean)
Locus_11987_Transcript_1/1_Confidence_1.000_Length_1050	K05607	AUH; methylglutaconyl-CoA hydratase [EC:4.2.1.18]	00280 Valine, leucine and isoleucine degradation [PATH:aly00280]	Amino acid metabolism	Metabolism	Arabidopsis lyrata (lyrate rockcress)
Locus_11987_Transcript_1/1_Confidence_1.000_Length_1050	K05607	AUH; methylglutaconyl-CoA hydratase [EC:4.2.1.18]	00280 Valine, leucine and isoleucine degradation [PATH:ath00280]	Amino acid metabolism	Metabolism	Arabidopsis thaliana (thale cress)
Locus_11987_Transcript_1/1_Confidence_1.000_Length_1050	K05607	AUH; methylglutaconyl-CoA hydratase [EC:4.2.1.18]	00280 Valine, leucine and isoleucine degradation [PATH:gmx00280]	Amino acid metabolism	Metabolism	Glycine max (soybean)
Locus_12004_Transcript_2/2_Confidence_0.667_Length_2070; Locus_12312_Transcript_1/1_Confidence_1.000_Length_1614; Locus_14683_Transcript_1/1_Confidence_1.000_Length_2311; Locus_21312_Transcript_1/1_Confidence_1.000_Length_2072; Locus_22961_Transcript_1/2_Confidence_0.667_Length_827; Locus_22961_Transcript_2/2_Confidence_0.667_Length_819; Locus_5068_Transcript_1/1_Confidence_1.000_Length_1844; Loc…	K07198	PRKAA; 5'-AMP-activated protein kinase, catalytic alpha subunit [EC:2.7.11.11]	04140 Regulation of autophagy [PATH:aly04140]	Transport and catabolism	Cellular Processes	Arabidopsis lyrata (lyrate rockcress)
Locus_12004_Transcript_2/2_Confidence_0.667_Length_2070; Locus_12312_Transcript_1/1_Confidence_1.000_Length_1614; Locus_14683_Transcript_1/1_Confidence_1.000_Length_2311; Locus_21312_Transcript_1/1_Confidence_1.000_Length_2072; Locus_22961_Transcript_1/2_Confidence_0.667_Length_827; Locus_22961_Transcript_2/2_Confidence_0.667_Length_819; Locus_5068_Transcript_1/1_Confidence_1.000_Length_1844; Loc…	K07198	PRKAA; 5'-AMP-activated protein kinase, catalytic alpha subunit [EC:2.7.11.11]	04140 Regulation of autophagy [PATH:ath04140]	Transport and catabolism	Cellular Processes	Arabidopsis thaliana (thale cress)
Locus_12004_Transcript_2/2_Confidence_0.667_Length_2070; Locus_12312_Transcript_1/1_Confidence_1.000_Length_1614; Locus_14683_Transcript_1/1_Confidence_1.000_Length_2311; Locus_21312_Transcript_1/1_Confidence_1.000_Length_2072; Locus_22961_Transcript_1/2_Confidence_0.667_Length_827; Locus_22961_Transcript_2/2_Confidence_0.667_Length_819; Locus_5068_Transcript_1/1_Confidence_1.000_Length_1844; Loc…	K07198	PRKAA; 5'-AMP-activated protein kinase, catalytic alpha subunit [EC:2.7.11.11]	04140 Regulation of autophagy [PATH:gmx04140]	Transport and catabolism	Cellular Processes	Glycine max (soybean)
Locus_12035_Transcript_1/1_Confidence_1.000_Length_1710	K12127	TOC1; pseudo-response regulator 1	04712 Circadian rhythm - plant [PATH:aly04712]	Environmental adaptation	Organismal Systems	Arabidopsis lyrata (lyrate rockcress)
Locus_12035_Transcript_1/1_Confidence_1.000_Length_1710	K12127	TOC1; pseudo-response regulator 1	04712 Circadian rhythm - plant [PATH:ath04712]	Environmental adaptation	Organismal Systems	Arabidopsis thaliana (thale cress)
Locus_12035_Transcript_1/1_Confidence_1.000_Length_1710	K12127	TOC1; pseudo-response regulator 1	04712 Circadian rhythm - plant [PATH:gmx04712]	Environmental adaptation	Organismal Systems	Glycine max (soybean)
Locus_1204_Transcript_2/2_Confidence_0.667_Length_677; Locus_4118_Transcript_1/1_Confidence_1.000_Length_1682	K09517	DNAJB11; DnaJ homolog subfamily B member 11	04141 Protein processing in endoplasmic reticulum [PATH:aly04141]	Folding, sorting and degradation	Genetic Information Processing	Arabidopsis lyrata (lyrate rockcress)
Locus_1204_Transcript_2/2_Confidence_0.667_Length_677; Locus_4118_Transcript_1/1_Confidence_1.000_Length_1682	K09517	DNAJB11; DnaJ homolog subfamily B member 11	04141 Protein processing in endoplasmic reticulum [PATH:ath04141]	Folding, sorting and degradation	Genetic Information Processing	Arabidopsis thaliana (thale cress)
Locus_1204_Transcript_2/2_Confidence_0.667_Length_677; Locus_4118_Transcript_1/1_Confidence_1.000_Length_1682	K09517	DNAJB11; DnaJ homolog subfamily B member 11	04141 Protein processing in endoplasmic reticulum [PATH:gmx04141]	Folding, sorting and degradation	Genetic Information Processing	Glycine max (soybean)
Locus_12043_Transcript_1/1_Confidence_1.000_Length_1636; Locus_3262_Transcript_1/1_Confidence_1.000_Length_999	K15889	PCME; prenylcysteine alpha-carboxyl methylesterase [EC:3.1.1.-]	00900 Terpenoid backbone biosynthesis [PATH:aly00900]	Metabolism of terpenoids and polyketides	Metabolism	Arabidopsis lyrata (lyrate rockcress)
Locus_12043_Transcript_1/1_Confidence_1.000_Length_1636; Locus_3262_Transcript_1/1_Confidence_1.000_Length_999	K15889	PCME; prenylcysteine alpha-carboxyl methylesterase [EC:3.1.1.-]	00900 Terpenoid backbone biosynthesis [PATH:ath00900]	Metabolism of terpenoids and polyketides	Metabolism	Arabidopsis thaliana (thale cress)
Locus_12043_Transcript_1/1_Confidence_1.000_Length_1636; Locus_3262_Transcript_1/1_Confidence_1.000_Length_999	K15889	PCME; prenylcysteine alpha-carboxyl methylesterase [EC:3.1.1.-]	00900 Terpenoid backbone biosynthesis [PATH:gmx00900]	Metabolism of terpenoids and polyketides	Metabolism	Glycine max (soybean)
Locus_12044_Transcript_1/1_Confidence_1.000_Length_1188; Locus_28573_Transcript_1/1_Confidence_1.000_Length_1626	K13523	AGPAT3_4; lysophosphatidic acid acyltransferase / lysophosphatidylinositol acyltransferase [EC:2.3.1.51 2.3.1.-]	00561 Glycerolipid metabolism [PATH:aly00561]	Lipid metabolism	Metabolism	Arabidopsis lyrata (lyrate rockcress)
Locus_12044_Transcript_1/1_Confidence_1.000_Length_1188; Locus_28573_Transcript_1/1_Confidence_1.000_Length_1626	K13523	AGPAT3_4; lysophosphatidic acid acyltransferase / lysophosphatidylinositol acyltransferase [EC:2.3.1.51 2.3.1.-]	00564 Glycerophospholipid metabolism [PATH:aly00564]	Lipid metabolism	Metabolism	Arabidopsis lyrata (lyrate rockcress)
Locus_12044_Transcript_1/1_Confidence_1.000_Length_1188; Locus_28573_Transcript_1/1_Confidence_1.000_Length_1626	K13523	AGPAT3_4; lysophosphatidic acid acyltransferase / lysophosphatidylinositol acyltransferase [EC:2.3.1.51 2.3.1.-]	00561 Glycerolipid metabolism [PATH:ath00561]	Lipid metabolism	Metabolism	Arabidopsis thaliana (thale cress)
Locus_12044_Transcript_1/1_Confidence_1.000_Length_1188; Locus_28573_Transcript_1/1_Confidence_1.000_Length_1626	K13523	AGPAT3_4; lysophosphatidic acid acyltransferase / lysophosphatidylinositol acyltransferase [EC:2.3.1.51 2.3.1.-]	00564 Glycerophospholipid metabolism [PATH:ath00564]	Lipid metabolism	Metabolism	Arabidopsis thaliana (thale cress)
Locus_12044_Transcript_1/1_Confidence_1.000_Length_1188; Locus_28573_Transcript_1/1_Confidence_1.000_Length_1626	K13523	AGPAT3_4; lysophosphatidic acid acyltransferase / lysophosphatidylinositol acyltransferase [EC:2.3.1.51 2.3.1.-]	00561 Glycerolipid metabolism [PATH:gmx00561]	Lipid metabolism	Metabolism	Glycine max (soybean)
Locus_12044_Transcript_1/1_Confidence_1.000_Length_1188; Locus_28573_Transcript_1/1_Confidence_1.000_Length_1626	K13523	AGPAT3_4; lysophosphatidic acid acyltransferase / lysophosphatidylinositol acyltransferase [EC:2.3.1.51 2.3.1.-]	00564 Glycerophospholipid metabolism [PATH:gmx00564]	Lipid metabolism	Metabolism	Glycine max (soybean)
Locus_12048_Transcript_1/2_Confidence_0.750_Length_1601; Locus_12048_Transcript_2/2_Confidence_0.750_Length_1595	K12493	ARFGAP2_3; ADP-ribosylation factor GTPase-activating protein 2/3	04144 Endocytosis [PATH:aly04144]	Transport and catabolism	Cellular Processes	Arabidopsis lyrata (lyrate rockcress)
Locus_12048_Transcript_1/2_Confidence_0.750_Length_1601; Locus_12048_Transcript_2/2_Confidence_0.750_Length_1595	K12493	ARFGAP2_3; ADP-ribosylation factor GTPase-activating protein 2/3	04144 Endocytosis [PATH:ath04144]	Transport and catabolism	Cellular Processes	Arabidopsis thaliana (thale cress)
Locus_12048_Transcript_1/2_Confidence_0.750_Length_1601; Locus_12048_Transcript_2/2_Confidence_0.750_Length_1595	K12493	ARFGAP2_3; ADP-ribosylation factor GTPase-activating protein 2/3	04144 Endocytosis [PATH:gmx04144]	Transport and catabolism	Cellular Processes	Glycine max (soybean)
Locus_1206_Transcript_1/1_Confidence_1.000_Length_2458; Locus_5433_Transcript_1/2_Confidence_0.750_Length_2805	K12875	ACIN1; apoptotic chromatin condensation inducer in the nucleus	03040 Spliceosome [PATH:aly03040]	Transcription	Genetic Information Processing	Arabidopsis lyrata (lyrate rockcress)
Locus_1206_Transcript_1/1_Confidence_1.000_Length_2458; Locus_5433_Transcript_1/2_Confidence_0.750_Length_2805	K12875	ACIN1; apoptotic chromatin condensation inducer in the nucleus	03013 RNA transport [PATH:aly03013]	Translation	Genetic Information Processing	Arabidopsis lyrata (lyrate rockcress)
Locus_1206_Transcript_1/1_Confidence_1.000_Length_2458; Locus_5433_Transcript_1/2_Confidence_0.750_Length_2805	K12875	ACIN1; apoptotic chromatin condensation inducer in the nucleus	03015 mRNA surveillance pathway [PATH:aly03015]	Translation	Genetic Information Processing	Arabidopsis lyrata (lyrate rockcress)
Locus_1206_Transcript_1/1_Confidence_1.000_Length_2458; Locus_5433_Transcript_1/2_Confidence_0.750_Length_2805	K12875	ACIN1; apoptotic chromatin condensation inducer in the nucleus	03040 Spliceosome [PATH:ath03040]	Transcription	Genetic Information Processing	Arabidopsis thaliana (thale cress)
Locus_1206_Transcript_1/1_Confidence_1.000_Length_2458; Locus_5433_Transcript_1/2_Confidence_0.750_Length_2805	K12875	ACIN1; apoptotic chromatin condensation inducer in the nucleus	03013 RNA transport [PATH:ath03013]	Translation	Genetic Information Processing	Arabidopsis thaliana (thale cress)
Locus_1206_Transcript_1/1_Confidence_1.000_Length_2458; Locus_5433_Transcript_1/2_Confidence_0.750_Length_2805	K12875	ACIN1; apoptotic chromatin condensation inducer in the nucleus	03015 mRNA surveillance pathway [PATH:ath03015]	Translation	Genetic Information Processing	Arabidopsis thaliana (thale cress)
Locus_1206_Transcript_1/1_Confidence_1.000_Length_2458; Locus_5433_Transcript_1/2_Confidence_0.750_Length_2805	K12875	ACIN1; apoptotic chromatin condensation inducer in the nucleus	03040 Spliceosome [PATH:gmx03040]	Transcription	Genetic Information Processing	Glycine max (soybean)
Locus_1206_Transcript_1/1_Confidence_1.000_Length_2458; Locus_5433_Transcript_1/2_Confidence_0.750_Length_2805	K12875	ACIN1; apoptotic chromatin condensation inducer in the nucleus	03013 RNA transport [PATH:gmx03013]	Translation	Genetic Information Processing	Glycine max (soybean)
Locus_1206_Transcript_1/1_Confidence_1.000_Length_2458; Locus_5433_Transcript_1/2_Confidence_0.750_Length_2805	K12875	ACIN1; apoptotic chromatin condensation inducer in the nucleus	03015 mRNA surveillance pathway [PATH:gmx03015]	Translation	Genetic Information Processing	Glycine max (soybean)
Locus_12111_Transcript_1/1_Confidence_1.000_Length_1000; Locus_13515_Transcript_1/1_Confidence_1.000_Length_867	K12191	CHMP2A; charged multivesicular body protein 2A	04144 Endocytosis [PATH:aly04144]	Transport and catabolism	Cellular Processes	Arabidopsis lyrata (lyrate rockcress)
Locus_12111_Transcript_1/1_Confidence_1.000_Length_1000; Locus_13515_Transcript_1/1_Confidence_1.000_Length_867	K12191	CHMP2A; charged multivesicular body protein 2A	04144 Endocytosis [PATH:ath04144]	Transport and catabolism	Cellular Processes	Arabidopsis thaliana (thale cress)
Locus_12111_Transcript_1/1_Confidence_1.000_Length_1000; Locus_13515_Transcript_1/1_Confidence_1.000_Length_867	K12191	CHMP2A; charged multivesicular body protein 2A	04144 Endocytosis [PATH:gmx04144]	Transport and catabolism	Cellular Processes	Glycine max (soybean)
Locus_12134_Transcript_1/1_Confidence_1.000_Length_1312; Locus_3902_Transcript_1/2_Confidence_0.667_Length_1447; Locus_3902_Transcript_2/2_Confidence_0.667_Length_1103; Locus_7595_Transcript_1/2_Confidence_0.667_Length_1104; Locus_7595_Transcript_2/2_Confidence_1.000_Length_1222	K04710	CERS; ceramide synthetase [EC:2.3.1.24]	00600 Sphingolipid metabolism [PATH:aly00600]	Lipid metabolism	Metabolism	Arabidopsis lyrata (lyrate rockcress)
Locus_12134_Transcript_1/1_Confidence_1.000_Length_1312; Locus_3902_Transcript_1/2_Confidence_0.667_Length_1447; Locus_3902_Transcript_2/2_Confidence_0.667_Length_1103; Locus_7595_Transcript_1/2_Confidence_0.667_Length_1104; Locus_7595_Transcript_2/2_Confidence_1.000_Length_1222	K04710	CERS; ceramide synthetase [EC:2.3.1.24]	00600 Sphingolipid metabolism [PATH:gmx00600]	Lipid metabolism	Metabolism	Glycine max (soybean)
Locus_1215_Transcript_1/1_Confidence_1.000_Length_1624	K03142	TFIIH2; transcription initiation factor TFIIH subunit 2	03022 Basal transcription factors [PATH:aly03022]	Transcription	Genetic Information Processing	Arabidopsis lyrata (lyrate rockcress)
Locus_1215_Transcript_1/1_Confidence_1.000_Length_1624	K03142	TFIIH2; transcription initiation factor TFIIH subunit 2	03420 Nucleotide excision repair [PATH:aly03420]	Replication and repair	Genetic Information Processing	Arabidopsis lyrata (lyrate rockcress)
Locus_1215_Transcript_1/1_Confidence_1.000_Length_1624	K03142	TFIIH2; transcription initiation factor TFIIH subunit 2	03022 Basal transcription factors [PATH:ath03022]	Transcription	Genetic Information Processing	Arabidopsis thaliana (thale cress)
Locus_1215_Transcript_1/1_Confidence_1.000_Length_1624	K03142	TFIIH2; transcription initiation factor TFIIH subunit 2	03420 Nucleotide excision repair [PATH:ath03420]	Replication and repair	Genetic Information Processing	Arabidopsis thaliana (thale cress)
Locus_1215_Transcript_1/1_Confidence_1.000_Length_1624	K03142	TFIIH2; transcription initiation factor TFIIH subunit 2	03022 Basal transcription factors [PATH:gmx03022]	Transcription	Genetic Information Processing	Glycine max (soybean)
Locus_1215_Transcript_1/1_Confidence_1.000_Length_1624	K03142	TFIIH2; transcription initiation factor TFIIH subunit 2	03420 Nucleotide excision repair [PATH:gmx03420]	Replication and repair	Genetic Information Processing	Glycine max (soybean)
Locus_12161_Transcript_1/2_Confidence_0.750_Length_1447; Locus_12161_Transcript_2/2_Confidence_0.750_Length_1447; Locus_3606_Transcript_1/1_Confidence_1.000_Length_943	K02890	RP-L22; large subunit ribosomal protein L22	03010 Ribosome [PATH:aly03010]	Translation	Genetic Information Processing	Arabidopsis lyrata (lyrate rockcress)
Locus_12161_Transcript_1/2_Confidence_0.750_Length_1447; Locus_12161_Transcript_2/2_Confidence_0.750_Length_1447; Locus_3606_Transcript_1/1_Confidence_1.000_Length_943	K02890	RP-L22; large subunit ribosomal protein L22	03010 Ribosome [PATH:ath03010]	Translation	Genetic Information Processing	Arabidopsis thaliana (thale cress)
Locus_12161_Transcript_1/2_Confidence_0.750_Length_1447; Locus_12161_Transcript_2/2_Confidence_0.750_Length_1447; Locus_3606_Transcript_1/1_Confidence_1.000_Length_943	K02890	RP-L22; large subunit ribosomal protein L22	03010 Ribosome [PATH:gmx03010]	Translation	Genetic Information Processing	Glycine max (soybean)
Locus_1218_Transcript_3/4_Confidence_0.667_Length_2718; Locus_1218_Transcript_4/4_Confidence_0.667_Length_2718	K12657	ALDH18A1; delta-1-pyrroline-5-carboxylate synthetase [EC:2.7.2.11 1.2.1.41]	01230 Biosynthesis of amino acids [PATH:aly01230]	Metabolism	Metabolism	Arabidopsis lyrata (lyrate rockcress)
Locus_1218_Transcript_3/4_Confidence_0.667_Length_2718; Locus_1218_Transcript_4/4_Confidence_0.667_Length_2718	K12657	ALDH18A1; delta-1-pyrroline-5-carboxylate synthetase [EC:2.7.2.11 1.2.1.41]	00330 Arginine and proline metabolism [PATH:aly00330]	Amino acid metabolism	Metabolism	Arabidopsis lyrata (lyrate rockcress)
Locus_1218_Transcript_3/4_Confidence_0.667_Length_2718; Locus_1218_Transcript_4/4_Confidence_0.667_Length_2718	K12657	ALDH18A1; delta-1-pyrroline-5-carboxylate synthetase [EC:2.7.2.11 1.2.1.41]	01230 Biosynthesis of amino acids [PATH:ath01230]	Metabolism	Metabolism	Arabidopsis thaliana (thale cress)
Locus_1218_Transcript_3/4_Confidence_0.667_Length_2718; Locus_1218_Transcript_4/4_Confidence_0.667_Length_2718	K12657	ALDH18A1; delta-1-pyrroline-5-carboxylate synthetase [EC:2.7.2.11 1.2.1.41]	00330 Arginine and proline metabolism [PATH:ath00330]	Amino acid metabolism	Metabolism	Arabidopsis thaliana (thale cress)
Locus_1218_Transcript_3/4_Confidence_0.667_Length_2718; Locus_1218_Transcript_4/4_Confidence_0.667_Length_2718	K12657	ALDH18A1; delta-1-pyrroline-5-carboxylate synthetase [EC:2.7.2.11 1.2.1.41]	01230 Biosynthesis of amino acids [PATH:gmx01230]	Metabolism	Metabolism	Glycine max (soybean)
Locus_1218_Transcript_3/4_Confidence_0.667_Length_2718; Locus_1218_Transcript_4/4_Confidence_0.667_Length_2718	K12657	ALDH18A1; delta-1-pyrroline-5-carboxylate synthetase [EC:2.7.2.11 1.2.1.41]	00330 Arginine and proline metabolism [PATH:gmx00330]	Amino acid metabolism	Metabolism	Glycine max (soybean)
Locus_12193_Transcript_1/1_Confidence_1.000_Length_1051; Locus_13698_Transcript_1/1_Confidence_1.000_Length_1372; Locus_2179_Transcript_1/1_Confidence_1.000_Length_1190; Locus_746_Transcript_2/3_Confidence_0.500_Length_1479; Locus_746_Transcript_3/3_Confidence_0.500_Length_1657; Locus_9064_Transcript_1/2_Confidence_0.667_Length_1452; Locus_9064_Transcript_2/2_Confidence_0.667_Length_1493	K01792	E5.1.3.15; glucose-6-phosphate 1-epimerase [EC:5.1.3.15]	00010 Glycolysis / Gluconeogenesis [PATH:aly00010]	Carbohydrate metabolism	Metabolism	Arabidopsis lyrata (lyrate rockcress)
Locus_12193_Transcript_1/1_Confidence_1.000_Length_1051; Locus_13698_Transcript_1/1_Confidence_1.000_Length_1372; Locus_2179_Transcript_1/1_Confidence_1.000_Length_1190; Locus_746_Transcript_2/3_Confidence_0.500_Length_1479; Locus_746_Transcript_3/3_Confidence_0.500_Length_1657; Locus_9064_Transcript_1/2_Confidence_0.667_Length_1452; Locus_9064_Transcript_2/2_Confidence_0.667_Length_1493	K01792	E5.1.3.15; glucose-6-phosphate 1-epimerase [EC:5.1.3.15]	00010 Glycolysis / Gluconeogenesis [PATH:ath00010]	Carbohydrate metabolism	Metabolism	Arabidopsis thaliana (thale cress)
Locus_12193_Transcript_1/1_Confidence_1.000_Length_1051; Locus_13698_Transcript_1/1_Confidence_1.000_Length_1372; Locus_2179_Transcript_1/1_Confidence_1.000_Length_1190; Locus_746_Transcript_2/3_Confidence_0.500_Length_1479; Locus_746_Transcript_3/3_Confidence_0.500_Length_1657; Locus_9064_Transcript_1/2_Confidence_0.667_Length_1452; Locus_9064_Transcript_2/2_Confidence_0.667_Length_1493	K01792	E5.1.3.15; glucose-6-phosphate 1-epimerase [EC:5.1.3.15]	00010 Glycolysis / Gluconeogenesis [PATH:gmx00010]	Carbohydrate metabolism	Metabolism	Glycine max (soybean)
Locus_12210_Transcript_1/1_Confidence_1.000_Length_1239	K00930	argB; acetylglutamate kinase [EC:2.7.2.8]	01210 2-Oxocarboxylic acid metabolism [PATH:aly01210]	Metabolism	Metabolism	Arabidopsis lyrata (lyrate rockcress)
Locus_12210_Transcript_1/1_Confidence_1.000_Length_1239	K00930	argB; acetylglutamate kinase [EC:2.7.2.8]	01230 Biosynthesis of amino acids [PATH:aly01230]	Metabolism	Metabolism	Arabidopsis lyrata (lyrate rockcress)
Locus_12210_Transcript_1/1_Confidence_1.000_Length_1239	K00930	argB; acetylglutamate kinase [EC:2.7.2.8]	00330 Arginine and proline metabolism [PATH:aly00330]	Amino acid metabolism	Metabolism	Arabidopsis lyrata (lyrate rockcress)
Locus_12210_Transcript_1/1_Confidence_1.000_Length_1239	K00930	argB; acetylglutamate kinase [EC:2.7.2.8]	01210 2-Oxocarboxylic acid metabolism [PATH:ath01210]	Metabolism	Metabolism	Arabidopsis thaliana (thale cress)
Locus_12210_Transcript_1/1_Confidence_1.000_Length_1239	K00930	argB; acetylglutamate kinase [EC:2.7.2.8]	01230 Biosynthesis of amino acids [PATH:ath01230]	Metabolism	Metabolism	Arabidopsis thaliana (thale cress)
Locus_12210_Transcript_1/1_Confidence_1.000_Length_1239	K00930	argB; acetylglutamate kinase [EC:2.7.2.8]	00330 Arginine and proline metabolism [PATH:ath00330]	Amino acid metabolism	Metabolism	Arabidopsis thaliana (thale cress)
Locus_12210_Transcript_1/1_Confidence_1.000_Length_1239	K00930	argB; acetylglutamate kinase [EC:2.7.2.8]	01210 2-Oxocarboxylic acid metabolism [PATH:gmx01210]	Metabolism	Metabolism	Glycine max (soybean)
Locus_12210_Transcript_1/1_Confidence_1.000_Length_1239	K00930	argB; acetylglutamate kinase [EC:2.7.2.8]	01230 Biosynthesis of amino acids [PATH:gmx01230]	Metabolism	Metabolism	Glycine max (soybean)
Locus_12210_Transcript_1/1_Confidence_1.000_Length_1239	K00930	argB; acetylglutamate kinase [EC:2.7.2.8]	00330 Arginine and proline metabolism [PATH:gmx00330]	Amino acid metabolism	Metabolism	Glycine max (soybean)
Locus_12218_Transcript_1/1_Confidence_1.000_Length_525; Locus_21541_Transcript_1/1_Confidence_1.000_Length_644; Locus_2795_Transcript_1/1_Confidence_1.000_Length_399	K18453	NUDT23; ADP-ribose/FAD diphosphatase [EC:3.6.1.13 3.6.1.18]	00230 Purine metabolism [PATH:aly00230]	Nucleotide metabolism	Metabolism	Arabidopsis lyrata (lyrate rockcress)
Locus_12218_Transcript_1/1_Confidence_1.000_Length_525; Locus_21541_Transcript_1/1_Confidence_1.000_Length_644; Locus_2795_Transcript_1/1_Confidence_1.000_Length_399	K18453	NUDT23; ADP-ribose/FAD diphosphatase [EC:3.6.1.13 3.6.1.18]	00740 Riboflavin metabolism [PATH:aly00740]	Metabolism of cofactors and vitamins	Metabolism	Arabidopsis lyrata (lyrate rockcress)
Locus_12218_Transcript_1/1_Confidence_1.000_Length_525; Locus_21541_Transcript_1/1_Confidence_1.000_Length_644; Locus_2795_Transcript_1/1_Confidence_1.000_Length_399	K18453	NUDT23; ADP-ribose/FAD diphosphatase [EC:3.6.1.13 3.6.1.18]	00230 Purine metabolism [PATH:ath00230]	Nucleotide metabolism	Metabolism	Arabidopsis thaliana (thale cress)
Locus_12218_Transcript_1/1_Confidence_1.000_Length_525; Locus_21541_Transcript_1/1_Confidence_1.000_Length_644; Locus_2795_Transcript_1/1_Confidence_1.000_Length_399	K18453	NUDT23; ADP-ribose/FAD diphosphatase [EC:3.6.1.13 3.6.1.18]	00740 Riboflavin metabolism [PATH:ath00740]	Metabolism of cofactors and vitamins	Metabolism	Arabidopsis thaliana (thale cress)
Locus_12218_Transcript_1/1_Confidence_1.000_Length_525; Locus_21541_Transcript_1/1_Confidence_1.000_Length_644; Locus_2795_Transcript_1/1_Confidence_1.000_Length_399	K18453	NUDT23; ADP-ribose/FAD diphosphatase [EC:3.6.1.13 3.6.1.18]	00230 Purine metabolism [PATH:gmx00230]	Nucleotide metabolism	Metabolism	Glycine max (soybean)
Locus_12218_Transcript_1/1_Confidence_1.000_Length_525; Locus_21541_Transcript_1/1_Confidence_1.000_Length_644; Locus_2795_Transcript_1/1_Confidence_1.000_Length_399	K18453	NUDT23; ADP-ribose/FAD diphosphatase [EC:3.6.1.13 3.6.1.18]	00740 Riboflavin metabolism [PATH:gmx00740]	Metabolism of cofactors and vitamins	Metabolism	Glycine max (soybean)
Locus_12223_Transcript_1/1_Confidence_1.000_Length_618	K13176	THOC7; THO complex subunit 7	03013 RNA transport [PATH:aly03013]	Translation	Genetic Information Processing	Arabidopsis lyrata (lyrate rockcress)
Locus_12223_Transcript_1/1_Confidence_1.000_Length_618	K13176	THOC7; THO complex subunit 7	03013 RNA transport [PATH:ath03013]	Translation	Genetic Information Processing	Arabidopsis thaliana (thale cress)
Locus_12223_Transcript_1/1_Confidence_1.000_Length_618	K13176	THOC7; THO complex subunit 7	03013 RNA transport [PATH:gmx03013]	Translation	Genetic Information Processing	Glycine max (soybean)
Locus_12240_Transcript_1/1_Confidence_1.000_Length_1855	K03691	POFUT; peptide-O-fucosyltransferase [EC:2.4.1.221]	00514 Other types of O-glycan biosynthesis [PATH:aly00514]	Glycan biosynthesis and metabolism	Metabolism	Arabidopsis lyrata (lyrate rockcress)
Locus_12240_Transcript_1/1_Confidence_1.000_Length_1855	K03691	POFUT; peptide-O-fucosyltransferase [EC:2.4.1.221]	00514 Other types of O-glycan biosynthesis [PATH:ath00514]	Glycan biosynthesis and metabolism	Metabolism	Arabidopsis thaliana (thale cress)
Locus_12240_Transcript_1/1_Confidence_1.000_Length_1855	K03691	POFUT; peptide-O-fucosyltransferase [EC:2.4.1.221]	00514 Other types of O-glycan biosynthesis [PATH:gmx00514]	Glycan biosynthesis and metabolism	Metabolism	Glycine max (soybean)
Locus_12256_Transcript_1/1_Confidence_1.000_Length_825; Locus_36334_Transcript_1/1_Confidence_1.000_Length_822	K18532	AK6; adenylate kinase [EC:2.7.4.3]	00230 Purine metabolism [PATH:aly00230]	Nucleotide metabolism	Metabolism	Arabidopsis lyrata (lyrate rockcress)
Locus_12256_Transcript_1/1_Confidence_1.000_Length_825; Locus_36334_Transcript_1/1_Confidence_1.000_Length_822	K18532	AK6; adenylate kinase [EC:2.7.4.3]	03008 Ribosome biogenesis in eukaryotes [PATH:aly03008]	Translation	Genetic Information Processing	Arabidopsis lyrata (lyrate rockcress)
Locus_12256_Transcript_1/1_Confidence_1.000_Length_825; Locus_36334_Transcript_1/1_Confidence_1.000_Length_822	K18532	AK6; adenylate kinase [EC:2.7.4.3]	00230 Purine metabolism [PATH:ath00230]	Nucleotide metabolism	Metabolism	Arabidopsis thaliana (thale cress)
Locus_12256_Transcript_1/1_Confidence_1.000_Length_825; Locus_36334_Transcript_1/1_Confidence_1.000_Length_822	K18532	AK6; adenylate kinase [EC:2.7.4.3]	03008 Ribosome biogenesis in eukaryotes [PATH:ath03008]	Translation	Genetic Information Processing	Arabidopsis thaliana (thale cress)
Locus_12256_Transcript_1/1_Confidence_1.000_Length_825; Locus_36334_Transcript_1/1_Confidence_1.000_Length_822	K18532	AK6; adenylate kinase [EC:2.7.4.3]	00230 Purine metabolism [PATH:gmx00230]	Nucleotide metabolism	Metabolism	Glycine max (soybean)
Locus_12256_Transcript_1/1_Confidence_1.000_Length_825; Locus_36334_Transcript_1/1_Confidence_1.000_Length_822	K18532	AK6; adenylate kinase [EC:2.7.4.3]	03008 Ribosome biogenesis in eukaryotes [PATH:gmx03008]	Translation	Genetic Information Processing	Glycine max (soybean)
Locus_12264_Transcript_1/1_Confidence_1.000_Length_1368	K10258	TER; very-long-chain enoyl-CoA reductase [EC:1.3.1.93]	01212 Fatty acid metabolism [PATH:aly01212]	Metabolism	Metabolism	Arabidopsis lyrata (lyrate rockcress)
Locus_12264_Transcript_1/1_Confidence_1.000_Length_1368	K10258	TER; very-long-chain enoyl-CoA reductase [EC:1.3.1.93]	00062 Fatty acid elongation [PATH:aly00062]	Lipid metabolism	Metabolism	Arabidopsis lyrata (lyrate rockcress)
Locus_12264_Transcript_1/1_Confidence_1.000_Length_1368	K10258	TER; very-long-chain enoyl-CoA reductase [EC:1.3.1.93]	01040 Biosynthesis of unsaturated fatty acids [PATH:aly01040]	Lipid metabolism	Metabolism	Arabidopsis lyrata (lyrate rockcress)
Locus_12264_Transcript_1/1_Confidence_1.000_Length_1368	K10258	TER; very-long-chain enoyl-CoA reductase [EC:1.3.1.93]	01212 Fatty acid metabolism [PATH:ath01212]	Metabolism	Metabolism	Arabidopsis thaliana (thale cress)
Locus_12264_Transcript_1/1_Confidence_1.000_Length_1368	K10258	TER; very-long-chain enoyl-CoA reductase [EC:1.3.1.93]	00062 Fatty acid elongation [PATH:ath00062]	Lipid metabolism	Metabolism	Arabidopsis thaliana (thale cress)
Locus_12264_Transcript_1/1_Confidence_1.000_Length_1368	K10258	TER; very-long-chain enoyl-CoA reductase [EC:1.3.1.93]	01040 Biosynthesis of unsaturated fatty acids [PATH:ath01040]	Lipid metabolism	Metabolism	Arabidopsis thaliana (thale cress)
Locus_12264_Transcript_1/1_Confidence_1.000_Length_1368	K10258	TER; very-long-chain enoyl-CoA reductase [EC:1.3.1.93]	01212 Fatty acid metabolism [PATH:gmx01212]	Metabolism	Metabolism	Glycine max (soybean)
Locus_12264_Transcript_1/1_Confidence_1.000_Length_1368	K10258	TER; very-long-chain enoyl-CoA reductase [EC:1.3.1.93]	00062 Fatty acid elongation [PATH:gmx00062]	Lipid metabolism	Metabolism	Glycine max (soybean)
Locus_12264_Transcript_1/1_Confidence_1.000_Length_1368	K10258	TER; very-long-chain enoyl-CoA reductase [EC:1.3.1.93]	01040 Biosynthesis of unsaturated fatty acids [PATH:gmx01040]	Lipid metabolism	Metabolism	Glycine max (soybean)
Locus_12278_Transcript_1/1_Confidence_1.000_Length_1453	K03364	CDH1; cell division cycle 20-like protein 1, cofactor of APC complex	04120 Ubiquitin mediated proteolysis [PATH:aly04120]	Folding, sorting and degradation	Genetic Information Processing	Arabidopsis lyrata (lyrate rockcress)
Locus_12278_Transcript_1/1_Confidence_1.000_Length_1453	K03364	CDH1; cell division cycle 20-like protein 1, cofactor of APC complex	04120 Ubiquitin mediated proteolysis [PATH:ath04120]	Folding, sorting and degradation	Genetic Information Processing	Arabidopsis thaliana (thale cress)
Locus_12278_Transcript_1/1_Confidence_1.000_Length_1453	K03364	CDH1; cell division cycle 20-like protein 1, cofactor of APC complex	04120 Ubiquitin mediated proteolysis [PATH:gmx04120]	Folding, sorting and degradation	Genetic Information Processing	Glycine max (soybean)
Locus_1230_Transcript_1/1_Confidence_1.000_Length_1456; Locus_2713_Transcript_1/2_Confidence_0.857_Length_1564; Locus_2713_Transcript_2/2_Confidence_0.857_Length_1501; Locus_2730_Transcript_1/1_Confidence_1.000_Length_1762; Locus_4177_Transcript_1/1_Confidence_1.000_Length_1586; Locus_5437_Transcript_1/1_Confidence_1.000_Length_1531	K00789	metK; S-adenosylmethionine synthetase [EC:2.5.1.6]	01230 Biosynthesis of amino acids [PATH:aly01230]	Metabolism	Metabolism	Arabidopsis lyrata (lyrate rockcress)
Locus_1230_Transcript_1/1_Confidence_1.000_Length_1456; Locus_2713_Transcript_1/2_Confidence_0.857_Length_1564; Locus_2713_Transcript_2/2_Confidence_0.857_Length_1501; Locus_2730_Transcript_1/1_Confidence_1.000_Length_1762; Locus_4177_Transcript_1/1_Confidence_1.000_Length_1586; Locus_5437_Transcript_1/1_Confidence_1.000_Length_1531	K00789	metK; S-adenosylmethionine synthetase [EC:2.5.1.6]	00270 Cysteine and methionine metabolism [PATH:aly00270]	Amino acid metabolism	Metabolism	Arabidopsis lyrata (lyrate rockcress)
Locus_1230_Transcript_1/1_Confidence_1.000_Length_1456; Locus_2713_Transcript_1/2_Confidence_0.857_Length_1564; Locus_2713_Transcript_2/2_Confidence_0.857_Length_1501; Locus_2730_Transcript_1/1_Confidence_1.000_Length_1762; Locus_4177_Transcript_1/1_Confidence_1.000_Length_1586; Locus_5437_Transcript_1/1_Confidence_1.000_Length_1531	K00789	metK; S-adenosylmethionine synthetase [EC:2.5.1.6]	01230 Biosynthesis of amino acids [PATH:ath01230]	Metabolism	Metabolism	Arabidopsis thaliana (thale cress)
Locus_1230_Transcript_1/1_Confidence_1.000_Length_1456; Locus_2713_Transcript_1/2_Confidence_0.857_Length_1564; Locus_2713_Transcript_2/2_Confidence_0.857_Length_1501; Locus_2730_Transcript_1/1_Confidence_1.000_Length_1762; Locus_4177_Transcript_1/1_Confidence_1.000_Length_1586; Locus_5437_Transcript_1/1_Confidence_1.000_Length_1531	K00789	metK; S-adenosylmethionine synthetase [EC:2.5.1.6]	00270 Cysteine and methionine metabolism [PATH:ath00270]	Amino acid metabolism	Metabolism	Arabidopsis thaliana (thale cress)
Locus_1230_Transcript_1/1_Confidence_1.000_Length_1456; Locus_2713_Transcript_1/2_Confidence_0.857_Length_1564; Locus_2713_Transcript_2/2_Confidence_0.857_Length_1501; Locus_2730_Transcript_1/1_Confidence_1.000_Length_1762; Locus_4177_Transcript_1/1_Confidence_1.000_Length_1586; Locus_5437_Transcript_1/1_Confidence_1.000_Length_1531	K00789	metK; S-adenosylmethionine synthetase [EC:2.5.1.6]	01230 Biosynthesis of amino acids [PATH:gmx01230]	Metabolism	Metabolism	Glycine max (soybean)
Locus_1230_Transcript_1/1_Confidence_1.000_Length_1456; Locus_2713_Transcript_1/2_Confidence_0.857_Length_1564; Locus_2713_Transcript_2/2_Confidence_0.857_Length_1501; Locus_2730_Transcript_1/1_Confidence_1.000_Length_1762; Locus_4177_Transcript_1/1_Confidence_1.000_Length_1586; Locus_5437_Transcript_1/1_Confidence_1.000_Length_1531	K00789	metK; S-adenosylmethionine synthetase [EC:2.5.1.6]	00270 Cysteine and methionine metabolism [PATH:gmx00270]	Amino acid metabolism	Metabolism	Glycine max (soybean)
Locus_1231_Transcript_1/4_Confidence_0.667_Length_867; Locus_1231_Transcript_2/4_Confidence_0.667_Length_857; Locus_1231_Transcript_3/4_Confidence_0.667_Length_857; Locus_1231_Transcript_4/4_Confidence_0.667_Length_857	K02872	RP-L13Ae; large subunit ribosomal protein L13Ae	03010 Ribosome [PATH:aly03010]	Translation	Genetic Information Processing	Arabidopsis lyrata (lyrate rockcress)
Locus_1231_Transcript_1/4_Confidence_0.667_Length_867; Locus_1231_Transcript_2/4_Confidence_0.667_Length_857; Locus_1231_Transcript_3/4_Confidence_0.667_Length_857; Locus_1231_Transcript_4/4_Confidence_0.667_Length_857	K02872	RP-L13Ae; large subunit ribosomal protein L13Ae	03010 Ribosome [PATH:ath03010]	Translation	Genetic Information Processing	Arabidopsis thaliana (thale cress)
Locus_1231_Transcript_1/4_Confidence_0.667_Length_867; Locus_1231_Transcript_2/4_Confidence_0.667_Length_857; Locus_1231_Transcript_3/4_Confidence_0.667_Length_857; Locus_1231_Transcript_4/4_Confidence_0.667_Length_857	K02872	RP-L13Ae; large subunit ribosomal protein L13Ae	03010 Ribosome [PATH:gmx03010]	Translation	Genetic Information Processing	Glycine max (soybean)
Locus_12316_Transcript_1/1_Confidence_1.000_Length_1303	K00965	galT; UDPglucose--hexose-1-phosphate uridylyltransferase [EC:2.7.7.12]	00052 Galactose metabolism [PATH:aly00052]	Carbohydrate metabolism	Metabolism	Arabidopsis lyrata (lyrate rockcress)
Locus_12316_Transcript_1/1_Confidence_1.000_Length_1303	K00965	galT; UDPglucose--hexose-1-phosphate uridylyltransferase [EC:2.7.7.12]	00520 Amino sugar and nucleotide sugar metabolism [PATH:aly00520]	Carbohydrate metabolism	Metabolism	Arabidopsis lyrata (lyrate rockcress)
Locus_12316_Transcript_1/1_Confidence_1.000_Length_1303	K00965	galT; UDPglucose--hexose-1-phosphate uridylyltransferase [EC:2.7.7.12]	00052 Galactose metabolism [PATH:ath00052]	Carbohydrate metabolism	Metabolism	Arabidopsis thaliana (thale cress)
Locus_12316_Transcript_1/1_Confidence_1.000_Length_1303	K00965	galT; UDPglucose--hexose-1-phosphate uridylyltransferase [EC:2.7.7.12]	00520 Amino sugar and nucleotide sugar metabolism [PATH:ath00520]	Carbohydrate metabolism	Metabolism	Arabidopsis thaliana (thale cress)
Locus_12316_Transcript_1/1_Confidence_1.000_Length_1303	K00965	galT; UDPglucose--hexose-1-phosphate uridylyltransferase [EC:2.7.7.12]	00052 Galactose metabolism [PATH:gmx00052]	Carbohydrate metabolism	Metabolism	Glycine max (soybean)
Locus_12316_Transcript_1/1_Confidence_1.000_Length_1303	K00965	galT; UDPglucose--hexose-1-phosphate uridylyltransferase [EC:2.7.7.12]	00520 Amino sugar and nucleotide sugar metabolism [PATH:gmx00520]	Carbohydrate metabolism	Metabolism	Glycine max (soybean)
Locus_12325_Transcript_1/1_Confidence_1.000_Length_2019; Locus_7439_Transcript_1/1_Confidence_1.000_Length_1890	K03136	TFIIE1; transcription initiation factor TFIIE subunit alpha	03022 Basal transcription factors [PATH:aly03022]	Transcription	Genetic Information Processing	Arabidopsis lyrata (lyrate rockcress)
Locus_12325_Transcript_1/1_Confidence_1.000_Length_2019; Locus_7439_Transcript_1/1_Confidence_1.000_Length_1890	K03136	TFIIE1; transcription initiation factor TFIIE subunit alpha	03022 Basal transcription factors [PATH:ath03022]	Transcription	Genetic Information Processing	Arabidopsis thaliana (thale cress)
Locus_12325_Transcript_1/1_Confidence_1.000_Length_2019; Locus_7439_Transcript_1/1_Confidence_1.000_Length_1890	K03136	TFIIE1; transcription initiation factor TFIIE subunit alpha	03022 Basal transcription factors [PATH:gmx03022]	Transcription	Genetic Information Processing	Glycine max (soybean)
Locus_1233_Transcript_1/7_Confidence_0.471_Length_1500; Locus_1233_Transcript_3/7_Confidence_0.412_Length_1489; Locus_1233_Transcript_4/7_Confidence_0.471_Length_1524; Locus_1233_Transcript_7/7_Confidence_0.471_Length_1500; Locus_23588_Transcript_1/1_Confidence_1.000_Length_1214	K00025	MDH1; malate dehydrogenase [EC:1.1.1.37]	01200 Carbon metabolism [PATH:aly01200]	Metabolism	Metabolism	Arabidopsis lyrata (lyrate rockcress)
Locus_1233_Transcript_1/7_Confidence_0.471_Length_1500; Locus_1233_Transcript_3/7_Confidence_0.412_Length_1489; Locus_1233_Transcript_4/7_Confidence_0.471_Length_1524; Locus_1233_Transcript_7/7_Confidence_0.471_Length_1500; Locus_23588_Transcript_1/1_Confidence_1.000_Length_1214	K00025	MDH1; malate dehydrogenase [EC:1.1.1.37]	00020 Citrate cycle (TCA cycle) [PATH:aly00020]	Carbohydrate metabolism	Metabolism	Arabidopsis lyrata (lyrate rockcress)
Locus_1233_Transcript_1/7_Confidence_0.471_Length_1500; Locus_1233_Transcript_3/7_Confidence_0.412_Length_1489; Locus_1233_Transcript_4/7_Confidence_0.471_Length_1524; Locus_1233_Transcript_7/7_Confidence_0.471_Length_1500; Locus_23588_Transcript_1/1_Confidence_1.000_Length_1214	K00025	MDH1; malate dehydrogenase [EC:1.1.1.37]	00620 Pyruvate metabolism [PATH:aly00620]	Carbohydrate metabolism	Metabolism	Arabidopsis lyrata (lyrate rockcress)
Locus_1233_Transcript_1/7_Confidence_0.471_Length_1500; Locus_1233_Transcript_3/7_Confidence_0.412_Length_1489; Locus_1233_Transcript_4/7_Confidence_0.471_Length_1524; Locus_1233_Transcript_7/7_Confidence_0.471_Length_1500; Locus_23588_Transcript_1/1_Confidence_1.000_Length_1214	K00025	MDH1; malate dehydrogenase [EC:1.1.1.37]	00630 Glyoxylate and dicarboxylate metabolism [PATH:aly00630]	Carbohydrate metabolism	Metabolism	Arabidopsis lyrata (lyrate rockcress)
Locus_1233_Transcript_1/7_Confidence_0.471_Length_1500; Locus_1233_Transcript_3/7_Confidence_0.412_Length_1489; Locus_1233_Transcript_4/7_Confidence_0.471_Length_1524; Locus_1233_Transcript_7/7_Confidence_0.471_Length_1500; Locus_23588_Transcript_1/1_Confidence_1.000_Length_1214	K00025	MDH1; malate dehydrogenase [EC:1.1.1.37]	00710 Carbon fixation in photosynthetic organisms [PATH:aly00710]	Energy metabolism	Metabolism	Arabidopsis lyrata (lyrate rockcress)
Locus_1233_Transcript_1/7_Confidence_0.471_Length_1500; Locus_1233_Transcript_3/7_Confidence_0.412_Length_1489; Locus_1233_Transcript_4/7_Confidence_0.471_Length_1524; Locus_1233_Transcript_7/7_Confidence_0.471_Length_1500; Locus_23588_Transcript_1/1_Confidence_1.000_Length_1214	K00025	MDH1; malate dehydrogenase [EC:1.1.1.37]	00270 Cysteine and methionine metabolism [PATH:aly00270]	Amino acid metabolism	Metabolism	Arabidopsis lyrata (lyrate rockcress)
Locus_1233_Transcript_1/7_Confidence_0.471_Length_1500; Locus_1233_Transcript_3/7_Confidence_0.412_Length_1489; Locus_1233_Transcript_4/7_Confidence_0.471_Length_1524; Locus_1233_Transcript_7/7_Confidence_0.471_Length_1500; Locus_23588_Transcript_1/1_Confidence_1.000_Length_1214	K00025	MDH1; malate dehydrogenase [EC:1.1.1.37]	01200 Carbon metabolism [PATH:ath01200]	Metabolism	Metabolism	Arabidopsis thaliana (thale cress)
Locus_1233_Transcript_1/7_Confidence_0.471_Length_1500; Locus_1233_Transcript_3/7_Confidence_0.412_Length_1489; Locus_1233_Transcript_4/7_Confidence_0.471_Length_1524; Locus_1233_Transcript_7/7_Confidence_0.471_Length_1500; Locus_23588_Transcript_1/1_Confidence_1.000_Length_1214	K00025	MDH1; malate dehydrogenase [EC:1.1.1.37]	00020 Citrate cycle (TCA cycle) [PATH:ath00020]	Carbohydrate metabolism	Metabolism	Arabidopsis thaliana (thale cress)
Locus_1233_Transcript_1/7_Confidence_0.471_Length_1500; Locus_1233_Transcript_3/7_Confidence_0.412_Length_1489; Locus_1233_Transcript_4/7_Confidence_0.471_Length_1524; Locus_1233_Transcript_7/7_Confidence_0.471_Length_1500; Locus_23588_Transcript_1/1_Confidence_1.000_Length_1214	K00025	MDH1; malate dehydrogenase [EC:1.1.1.37]	00620 Pyruvate metabolism [PATH:ath00620]	Carbohydrate metabolism	Metabolism	Arabidopsis thaliana (thale cress)
Locus_1233_Transcript_1/7_Confidence_0.471_Length_1500; Locus_1233_Transcript_3/7_Confidence_0.412_Length_1489; Locus_1233_Transcript_4/7_Confidence_0.471_Length_1524; Locus_1233_Transcript_7/7_Confidence_0.471_Length_1500; Locus_23588_Transcript_1/1_Confidence_1.000_Length_1214	K00025	MDH1; malate dehydrogenase [EC:1.1.1.37]	00630 Glyoxylate and dicarboxylate metabolism [PATH:ath00630]	Carbohydrate metabolism	Metabolism	Arabidopsis thaliana (thale cress)
Locus_1233_Transcript_1/7_Confidence_0.471_Length_1500; Locus_1233_Transcript_3/7_Confidence_0.412_Length_1489; Locus_1233_Transcript_4/7_Confidence_0.471_Length_1524; Locus_1233_Transcript_7/7_Confidence_0.471_Length_1500; Locus_23588_Transcript_1/1_Confidence_1.000_Length_1214	K00025	MDH1; malate dehydrogenase [EC:1.1.1.37]	00710 Carbon fixation in photosynthetic organisms [PATH:ath00710]	Energy metabolism	Metabolism	Arabidopsis thaliana (thale cress)
Locus_1233_Transcript_1/7_Confidence_0.471_Length_1500; Locus_1233_Transcript_3/7_Confidence_0.412_Length_1489; Locus_1233_Transcript_4/7_Confidence_0.471_Length_1524; Locus_1233_Transcript_7/7_Confidence_0.471_Length_1500; Locus_23588_Transcript_1/1_Confidence_1.000_Length_1214	K00025	MDH1; malate dehydrogenase [EC:1.1.1.37]	00270 Cysteine and methionine metabolism [PATH:ath00270]	Amino acid metabolism	Metabolism	Arabidopsis thaliana (thale cress)
Locus_1233_Transcript_1/7_Confidence_0.471_Length_1500; Locus_1233_Transcript_3/7_Confidence_0.412_Length_1489; Locus_1233_Transcript_4/7_Confidence_0.471_Length_1524; Locus_1233_Transcript_7/7_Confidence_0.471_Length_1500; Locus_23588_Transcript_1/1_Confidence_1.000_Length_1214	K00025	MDH1; malate dehydrogenase [EC:1.1.1.37]	01200 Carbon metabolism [PATH:gmx01200]	Metabolism	Metabolism	Glycine max (soybean)
Locus_1233_Transcript_1/7_Confidence_0.471_Length_1500; Locus_1233_Transcript_3/7_Confidence_0.412_Length_1489; Locus_1233_Transcript_4/7_Confidence_0.471_Length_1524; Locus_1233_Transcript_7/7_Confidence_0.471_Length_1500; Locus_23588_Transcript_1/1_Confidence_1.000_Length_1214	K00025	MDH1; malate dehydrogenase [EC:1.1.1.37]	00020 Citrate cycle (TCA cycle) [PATH:gmx00020]	Carbohydrate metabolism	Metabolism	Glycine max (soybean)
Locus_1233_Transcript_1/7_Confidence_0.471_Length_1500; Locus_1233_Transcript_3/7_Confidence_0.412_Length_1489; Locus_1233_Transcript_4/7_Confidence_0.471_Length_1524; Locus_1233_Transcript_7/7_Confidence_0.471_Length_1500; Locus_23588_Transcript_1/1_Confidence_1.000_Length_1214	K00025	MDH1; malate dehydrogenase [EC:1.1.1.37]	00620 Pyruvate metabolism [PATH:gmx00620]	Carbohydrate metabolism	Metabolism	Glycine max (soybean)
Locus_1233_Transcript_1/7_Confidence_0.471_Length_1500; Locus_1233_Transcript_3/7_Confidence_0.412_Length_1489; Locus_1233_Transcript_4/7_Confidence_0.471_Length_1524; Locus_1233_Transcript_7/7_Confidence_0.471_Length_1500; Locus_23588_Transcript_1/1_Confidence_1.000_Length_1214	K00025	MDH1; malate dehydrogenase [EC:1.1.1.37]	00630 Glyoxylate and dicarboxylate metabolism [PATH:gmx00630]	Carbohydrate metabolism	Metabolism	Glycine max (soybean)
Locus_1233_Transcript_1/7_Confidence_0.471_Length_1500; Locus_1233_Transcript_3/7_Confidence_0.412_Length_1489; Locus_1233_Transcript_4/7_Confidence_0.471_Length_1524; Locus_1233_Transcript_7/7_Confidence_0.471_Length_1500; Locus_23588_Transcript_1/1_Confidence_1.000_Length_1214	K00025	MDH1; malate dehydrogenase [EC:1.1.1.37]	00710 Carbon fixation in photosynthetic organisms [PATH:gmx00710]	Energy metabolism	Metabolism	Glycine max (soybean)
Locus_1233_Transcript_1/7_Confidence_0.471_Length_1500; Locus_1233_Transcript_3/7_Confidence_0.412_Length_1489; Locus_1233_Transcript_4/7_Confidence_0.471_Length_1524; Locus_1233_Transcript_7/7_Confidence_0.471_Length_1500; Locus_23588_Transcript_1/1_Confidence_1.000_Length_1214	K00025	MDH1; malate dehydrogenase [EC:1.1.1.37]	00270 Cysteine and methionine metabolism [PATH:gmx00270]	Amino acid metabolism	Metabolism	Glycine max (soybean)
Locus_12345_Transcript_1/2_Confidence_0.750_Length_1971; Locus_12345_Transcript_2/2_Confidence_0.750_Length_1962; Locus_4176_Transcript_2/2_Confidence_0.800_Length_1604	K13508	GPAT; glycerol-3-phosphate acyltransferase [EC:2.3.1.15]	00561 Glycerolipid metabolism [PATH:aly00561]	Lipid metabolism	Metabolism	Arabidopsis lyrata (lyrate rockcress)
Locus_12345_Transcript_1/2_Confidence_0.750_Length_1971; Locus_12345_Transcript_2/2_Confidence_0.750_Length_1962; Locus_4176_Transcript_2/2_Confidence_0.800_Length_1604	K13508	GPAT; glycerol-3-phosphate acyltransferase [EC:2.3.1.15]	00564 Glycerophospholipid metabolism [PATH:aly00564]	Lipid metabolism	Metabolism	Arabidopsis lyrata (lyrate rockcress)
Locus_12345_Transcript_1/2_Confidence_0.750_Length_1971; Locus_12345_Transcript_2/2_Confidence_0.750_Length_1962; Locus_4176_Transcript_2/2_Confidence_0.800_Length_1604	K13508	GPAT; glycerol-3-phosphate acyltransferase [EC:2.3.1.15]	00561 Glycerolipid metabolism [PATH:ath00561]	Lipid metabolism	Metabolism	Arabidopsis thaliana (thale cress)
Locus_12345_Transcript_1/2_Confidence_0.750_Length_1971; Locus_12345_Transcript_2/2_Confidence_0.750_Length_1962; Locus_4176_Transcript_2/2_Confidence_0.800_Length_1604	K13508	GPAT; glycerol-3-phosphate acyltransferase [EC:2.3.1.15]	00564 Glycerophospholipid metabolism [PATH:ath00564]	Lipid metabolism	Metabolism	Arabidopsis thaliana (thale cress)
Locus_12345_Transcript_1/2_Confidence_0.750_Length_1971; Locus_12345_Transcript_2/2_Confidence_0.750_Length_1962; Locus_4176_Transcript_2/2_Confidence_0.800_Length_1604	K13508	GPAT; glycerol-3-phosphate acyltransferase [EC:2.3.1.15]	00561 Glycerolipid metabolism [PATH:gmx00561]	Lipid metabolism	Metabolism	Glycine max (soybean)
Locus_12345_Transcript_1/2_Confidence_0.750_Length_1971; Locus_12345_Transcript_2/2_Confidence_0.750_Length_1962; Locus_4176_Transcript_2/2_Confidence_0.800_Length_1604	K13508	GPAT; glycerol-3-phosphate acyltransferase [EC:2.3.1.15]	00564 Glycerophospholipid metabolism [PATH:gmx00564]	Lipid metabolism	Metabolism	Glycine max (soybean)
Locus_12349_Transcript_1/3_Confidence_0.750_Length_1725; Locus_12349_Transcript_3/3_Confidence_0.750_Length_1725; Locus_30462_Transcript_1/1_Confidence_1.000_Length_569	K14318	NUP88; nuclear pore complex protein Nup88	03013 RNA transport [PATH:aly03013]	Translation	Genetic Information Processing	Arabidopsis lyrata (lyrate rockcress)
[truncated: 7,140 more rows]
